# Supplementary material for: Multiomics uncovers the epigenomic and transcriptomic response to viral and bacterial stimulation in turbot
Source: Gigascience. 2025 Jul 15;14:giaf077. doi: 10.1093/gigascience/giaf077 (PMC12263217; doi:10.1093/gigascience/giaf077)
Supplement: giaf077_Supplemental_Files [file giaf077_supplemental_files.zip]

Archive with 15 entries (15 files):
- Supplementary Figures v2.pdf
- Supplementary_table_10_DiffBind_annotated_v2.xlsx
- Supplementary_table_11_Summary_DEG_DAR_DHMR_revised_v2.xlsx
- Supplementary_table_12_GO_DEG_DAR_DHMR.xlsx
- Supplementary_table_13_TF_motifs_revised.xlsx
- Supplementary_table_14_TF_genes_revised.xlsx
- Supplementary_table_1_Sample_metadata_revised.xlsx
- Supplementary_table_2_Library_metadata_revised.xlsx
- Supplementary_table_3_QC_data_revised.xlsx
- Supplementary_table_4_DEG_v2.xlsx
- Supplementary_table_5_GO_analysis.xlsx
- Supplementary_table_6_GO_analysis_comparissons.xlsx
- Supplementary_table_7_NEW.docx
- Supplementary_table_8_blacklist.xlsx
- Supplementary_table_9_Chromatin states.xlsb
