# Supplementary material for: Multiomics uncovers the epigenomic and transcriptomic response to viral and bacterial stimulation in turbot
Source: Gigascience. 2025 Jul 15;14:giaf077. doi: 10.1093/gigascience/giaf077 (PMC12263217; doi:10.1093/gigascience/giaf077)
Supplement: giaf077_Supplemental_Files [file giaf077_supplemental_files.zip › Supplementary_table_10_DiffBind_annotated_v2.xlsx]

## Sheet: ATAC-Seq
Supplementary table 10A. Differentially accessible regions (DARs) respective to the corresponding controls for the ATAC-Seq assays (p-value < 0.05).
Group	Direction	PeakID	Chrom	start	end	Conc	Conc_vitro_Vibrio	Conc_vitro_control	Fold	p.value	FDR	Annotation	Detailed Annotation	Distance to TSS	Nearest PromoterID	Gene Type	Gene symbol	description	peak annotation
in vitro Vibrio	Upregulated	16:5585119-5585319	16	5585119	5585319	7.05336	7.92784	4.46833	3.14633	1.48e-34	2.16e-29	intron (ENSSMAG00000017714, intron 5 of 7)	protein_coding-intron (ENSSMAG00000017714, intron 5 of 7)	3194	ENSSMAG00000017714	protein_coding	SLC46A2	solute carrier family 46 member 2 [Source:HGNC Symbol;Acc:HGNC:16055]	intron
in vitro Vibrio	Upregulated	5:25636285-25636485	5	25636285	25636485	7.77233	8.60026	5.61939	2.74581	3e-32	2.2e-27	Intergenic	Intergenic	-37912	ENSSMAG00000013259	protein_coding	tshz3b	teashirt zinc finger homeobox 3b [Source:ZFIN;Acc:ZDB-GENE-100319-2]	Intergenic
in vitro Vibrio	Upregulated	22:8462416-8462616	22	8462416	8462616	6.56027	7.37954	4.47399	2.70477	1.68e-29	4.92e-25	intron (ENSSMAG00000030138, intron 5 of 6)	protein_coding-intron (ENSSMAG00000030138, intron 5 of 6)	7682	ENSSMAG00000030138	protein_coding	pag1	phosphoprotein membrane anchor with glycosphingolipid microdomains 1 [Source:ZFIN;Acc:ZDB-GENE-060503-586]	intron
in vitro Vibrio	Upregulated	19:8126383-8126583	19	8126383	8126583	7.15773	7.98426	5.0159	2.69957	4.03e-28	7.39e-24	Intergenic	Intergenic	1728	ENSSMAG00000008361	protein_coding	socs1a	suppressor of cytokine signaling 1a [Source:ZFIN;Acc:ZDB-GENE-040801-205]	Intergenic
in vitro Vibrio	Upregulated	13:8907281-8907481	13	8907281	8907481	6.46365	7.30117	4.23281	2.67572	7.58e-21	1.37e-17	intron (ENSSMAG00000013218, intron 13 of 18)	protein_coding-intron (ENSSMAG00000013218, intron 14 of 20)	-3911	ENSSMAG00000013234	protein_coding	sash3	SAM and SH3 domain containing 3 [Source:ZFIN;Acc:ZDB-GENE-130411-1]	intron
in vitro Vibrio	Upregulated	8:2195780-2195980	8	2195780	2195980	6.90711	7.73787	4.73173	2.66543	1.17e-21	2.73e-18	Intergenic	Intergenic	7891	ENSSMAG00000021133	protein_coding	ier2b	immediate early response 2b [Source:ZFIN;Acc:ZDB-GENE-030131-8244]	Intergenic
in vitro Vibrio	Upregulated	11:4616870-4617070	11	4616870	4617070	6.11427	6.94433	3.94446	2.64578	8.48e-23	2.99e-19	Intergenic	Intergenic	-25553	ENSSMAG00000004449	protein_coding	pim1	Pim-1 proto-oncogene, serine/threonine kinase	Intergenic
in vitro Vibrio	Upregulated	11:23014496-23014696	11	23014496	23014696	6.98063	7.79652	4.91939	2.6059	1.09e-22	3.71e-19	Intergenic	Intergenic	-10053	ENSSMAG00000031631	protein_coding	LOC118317567	dysbindin-like	Intergenic
in vitro Vibrio	Upregulated	2:20572409-20572609	2	20572409	20572609	6.90221	7.71738	4.84623	2.54545	3.99e-21	7.81e-18	intron (ENSSMAG00000002919, intron 1 of 18)	protein_coding-intron (ENSSMAG00000002919, intron 1 of 27)	22624	ENSSMAG00000002919	protein_coding	anks1b	ankyrin repeat and sterile alpha motif domain containing 1B	intron
in vitro Vibrio	Upregulated	8:14147356-14147556	8	14147356	14147556	6.62117	7.41479	4.71387	2.54119	7.32e-29	1.53e-24	Intergenic	Intergenic	-3989	ENSSMAG00000015653	protein_coding	pik3r5	phosphoinositide-3-kinase, regulatory subunit 5 [Source:ZFIN;Acc:ZDB-GENE-030131-2308]	Intergenic
in vitro Vibrio	Upregulated	2:1284986-1285186	2	1284986	1285186	6.77862	7.58352	4.79569	2.53045	8.58e-23	2.99e-19	promoter-TSS (ENSSMAG00000016683)	protein_coding-promoter-TSS (ENSSMAG00000016683)	100	ENSSMAG00000016683	protein_coding	LOC118284351	butyrophilin subfamily 3 member A2-like	promoter-TSS
in vitro Vibrio	Upregulated	11:25235119-25235319	11	25235119	25235319	6.55991	7.36389	4.58329	2.51283	2.15e-23	8.07e-20	Intergenic	Intergenic	-1778	ENSSMAG00000034218	lncRNA	ENSSMAG00000034218	NA	Intergenic
in vitro Vibrio	Upregulated	8:15889440-15889640	8	15889440	15889640	6.46157	7.27433	4.42317	2.50967	5.03e-21	9.71e-18	intron (ENSSMAG00000018531, intron 5 of 47)	protein_coding-intron (ENSSMAG00000018531, intron 5 of 48)	10755	ENSSMAG00000018531	protein_coding	LOC118312226	phospholipid-transporting ATPase ABCA1-like	intron
in vitro Vibrio	Upregulated	4:7224284-7224484	4	7224284	7224484	6.44585	7.24858	4.47781	2.50894	3.41e-25	2.45e-21	exon (ENSSMAG00000001756, exon 10 of 11)	protein_coding-exon (ENSSMAG00000001756, exon 10 of 11)	8815	ENSSMAG00000001756	protein_coding	adad2	adenosine deaminase domain containing 2	exon
in vitro Vibrio	Upregulated	19:11133554-11133754	19	11133554	11133754	6.63762	7.44015	4.67101	2.5088	2.46e-23	9.01e-20	intron (ENSSMAG00000014973, intron 8 of 13)	protein_coding-intron (ENSSMAG00000014973, intron 8 of 14)	12913	ENSSMAG00000014973	protein_coding	tbc1d16	TBC1 domain family, member 16 [Source:ZFIN;Acc:ZDB-GENE-041010-179]	intron
in vitro Vibrio	Upregulated	20:18850488-18850688	20	18850488	18850688	6.30548	7.10061	4.38826	2.50207	3.51e-25	2.45e-21	Intergenic	Intergenic	9074	ENSSMAG00000007264	protein_coding	pex3	peroxisomal biogenesis factor 3 [Source:ZFIN;Acc:ZDB-GENE-040426-979]	Intergenic
in vitro Vibrio	Upregulated	21:3124077-3124277	21	3124077	3124277	6.54424	7.34119	4.61503	2.4974	1.35e-26	1.16e-22	intron (ENSSMAG00000015286, intron 1 of 15)	protein_coding-intron (ENSSMAG00000015286, intron 1 of 13)	-4867	ENSSMAG00000015286	protein_coding	SGK3	serum/glucocorticoid regulated kinase family member 3 [Source:HGNC Symbol;Acc:HGNC:10812]	intron
in vitro Vibrio	Upregulated	11:6050529-6050729	11	6050529	6050729	7.75761	8.54932	5.86261	2.47836	3.69e-27	3.61e-23	Intergenic	Intergenic	54844	ENSSMAG00000006192	protein_coding	LOC118317521	twist-related protein 2-like	Intergenic
in vitro Vibrio	Upregulated	15:10695396-10695596	15	10695396	10695596	6.85346	7.64795	4.94041	2.46891	5.59e-25	3.73e-21	intron (ENSSMAG00000007131, intron 2 of 2)	protein_coding-intron (ENSSMAG00000007131, intron 2 of 2)	4043	ENSSMAG00000007131	protein_coding	kcnk1b	potassium channel, subfamily K, member 1b [Source:ZFIN;Acc:ZDB-GENE-090312-78]	intron
in vitro Vibrio	Upregulated	4:16596304-16596504	4	16596304	16596504	5.99064	6.78397	4.08521	2.46255	1.09e-23	4.85e-20	Intergenic	Intergenic	1944	ENSSMAG00000035924	protein_coding	adora2b	adenosine A2b receptor [Source:ZFIN;Acc:ZDB-GENE-060511-1]	Intergenic
in vitro Vibrio	Upregulated	10:21233440-21233640	10	21233440	21233640	6.12193	6.92649	4.14134	2.45854	3.74e-20	5.64e-17	intron (ENSSMAG00000011997, intron 3 of 7)	protein_coding-intron (ENSSMAG00000011997, intron 3 of 8)	-54085	ENSSMAG00000012026	protein_coding	tigara	TP53 induced glycolysis regulatory phosphatase a [Source:NCBI gene;Acc:664696]	intron
in vitro Vibrio	Upregulated	16:5737017-5737217	16	5737017	5737217	6.63251	7.42182	4.7529	2.45748	1.97e-27	2.22e-23	intron (ENSSMAG00000017997, intron 9 of 9)	protein_coding-intron (ENSSMAG00000017997, intron 10 of 11)	8371	ENSSMAG00000017997	protein_coding	LOC118285360	beta-amyrin 11-oxidase-like	intron
in vitro Vibrio	Upregulated	2:22658110-22658310	2	22658110	22658310	6.2304	7.02667	4.30568	2.4489	3.22e-22	9.06e-19	exon (ENSSMAG00000005977, exon 28 of 29)	protein_coding-exon (ENSSMAG00000005977, exon 28 of 29)	-8434	ENSSMAG00000006050	protein_coding	LOC118292116	apoptosis facilitator Bcl-2-like protein 14	exon
in vitro Vibrio	Upregulated	8:14567352-14567552	8	14567352	14567552	6.12656	6.92827	4.16548	2.44407	2.98e-20	4.59e-17	Intergenic	Intergenic	-13131	ENSSMAG00000016865	protein_coding	si:ch211-214c7.5	si:ch211-214c7.5 [Source:NCBI gene;Acc:100038798]	Intergenic
in vitro Vibrio	Upregulated	6:11235456-11235656	6	11235456	11235656	6.98125	7.76302	5.14869	2.42936	9.64e-28	1.28e-23	Intergenic	Intergenic	3895	ENSSMAG00000016276	protein_coding	si:ch211-161c3.6	high mobility group protein HMGI-C	Intergenic
in vitro Vibrio	Upregulated	9:9868041-9868241	9	9868041	9868241	7.13069	7.92121	5.24334	2.4266	1.58e-21	3.46e-18	promoter-TSS (ENSSMAG00000023243)	protein_coding-promoter-TSS (ENSSMAG00000023243)	-808	ENSSMAG00000023243	protein_coding	arid5a	AT rich interactive domain 5A (MRF1-like)	promoter-TSS
in vitro Vibrio	Upregulated	7:2077625-2077825	7	2077625	2077825	6.864	7.65079	5.00029	2.41807	7.01e-24	3.67e-20	intron (ENSSMAG00000006466, intron 1 of 16)	protein_coding-intron (ENSSMAG00000006466, intron 1 of 10)	3868	ENSSMAG00000006466	protein_coding	ncoa2	Nuclear receptor coactivator 2 (NCoA-2) (NCoA2) (Glucocorticoid receptor-interacting protein 1) (Steroid receptor coactivator 2) (Transcriptional intermediary factor 2)	intron
in vitro Vibrio	Upregulated	3:6525459-6525659	3	6525459	6525659	6.40408	7.17023	4.66362	2.41325	8.94e-32	4.37e-27	TTS (ENSSMAG00000020369)	protein_coding-TTS (ENSSMAG00000020369)	7413	ENSSMAG00000020369	protein_coding	tgfb1a	transforming growth factor, beta 1a	TTS
in vitro Vibrio	Upregulated	4:9842031-9842231	4	9842031	9842231	5.35469	6.15355	3.41282	2.41325	1.75e-22	5.12e-19	intron (ENSSMAG00000007087, intron 1 of 11)	protein_coding-intron (ENSSMAG00000007087, intron 4 of 13)	22929	ENSSMAG00000007087	protein_coding	jade2	jade family PHD finger 2 [Source:ZFIN;Acc:ZDB-GENE-120215-66]	intron
in vitro Vibrio	Upregulated	10:18363035-18363235	10	18363035	18363235	6.52212	7.30895	4.65816	2.40854	2.09e-23	8.05e-20	Intergenic	Intergenic	-2813	ENSSMAG00000008949	protein_coding	abtb2b	ankyrin repeat and BTB (POZ) domain containing 2b [Source:ZFIN;Acc:ZDB-GENE-100422-14]	Intergenic
in vitro Vibrio	Upregulated	12:20397291-20397491	12	20397291	20397491	5.95926	6.73702	4.15095	2.40813	2.51e-29	6.12e-25	intron (ENSSMAG00000000978, intron 3 of 9)	protein_coding-intron (ENSSMAG00000000978, intron 3 of 14)	-5015	ENSSMAG00000000978	protein_coding	tp63	tumor protein p63 [Source:ZFIN;Acc:ZDB-GENE-030819-1]	intron
in vitro Vibrio	Upregulated	15:19654363-19654563	15	19654363	19654563	5.58756	6.36734	3.76709	2.40457	8.17e-24	3.99e-20	intron (ENSSMAG00000019790, intron 52 of 52)	protein_coding-intron (ENSSMAG00000019790, intron 52 of 52)	22308	ENSSMAG00000019782	protein_coding	LOC118283467	bcl-2-like protein 11	intron
in vitro Vibrio	Upregulated	12:20399285-20399485	12	20399285	20399485	6.28291	7.07336	4.39598	2.4011	1.75e-24	1.12e-20	promoter-TSS (ENSSMAG00000000978)	protein_coding-promoter-TSS (ENSSMAG00000000978)	-7009	ENSSMAG00000000978	protein_coding	tp63	tumor protein p63 [Source:ZFIN;Acc:ZDB-GENE-030819-1]	promoter-TSS
in vitro Vibrio	Upregulated	10:6570874-6571074	10	6570874	6571074	6.07295	6.87216	4.12872	2.3941	2.48e-18	2.07e-15	promoter-TSS (ENSSMAG00000004814)	protein_coding-promoter-TSS (ENSSMAG00000004814)	-62	ENSSMAG00000004814	protein_coding	scamp2	secretory carrier membrane protein 2	promoter-TSS
in vitro Vibrio	Upregulated	6:2449589-2449789	6	2449589	2449789	5.80836	6.59984	3.91489	2.39316	1.03e-20	1.82e-17	intron (ENSSMAG00000002145, intron 11 of 12)	protein_coding-intron (ENSSMAG00000002145, intron 11 of 12)	-18367	ENSSMAG00000023981	protein_coding	ENSSMAG00000023981	NA	intron
in vitro Vibrio	Upregulated	11:4635520-4635720	11	4635520	4635720	6.9184	7.69781	5.10021	2.39192	1.15e-23	4.96e-20	Intergenic	Intergenic	-6903	ENSSMAG00000004449	protein_coding	pim1	Pim-1 proto-oncogene, serine/threonine kinase	Intergenic
in vitro Vibrio	Upregulated	6:21271434-21271634	6	21271434	21271634	7.08782	7.87462	5.22409	2.38473	4.41e-22	1.18e-18	intron (ENSSMAG00000015284, intron 45 of 60)	pseudogene-intron (ENSSMAG00000015284, intron 45 of 60)	-30679	ENSSMAG00000026563	protein_coding	bhlhe40	basic helix-loop-helix family member e40 [Source:HGNC Symbol;Acc:HGNC:1046]	intron
in vitro Vibrio	Upregulated	22:5416254-5416454	22	5416254	5416454	5.57614	6.34602	3.81434	2.379	1.51e-22	4.6e-19	Intergenic	Intergenic	-6878	ENSSMAG00000001439	protein_coding	hivep1	HIVEP zinc finger 1 [Source:ZFIN;Acc:ZDB-GENE-070912-512]	Intergenic
in vitro Vibrio	Upregulated	16:5765256-5765456	16	5765256	5765456	6.5443	7.33158	4.6775	2.37102	1e-20	1.79e-17	intron (ENSSMAG00000018022, intron 3 of 3)	protein_coding-intron (ENSSMAG00000018022, intron 3 of 3)	5815	ENSSMAG00000018022	protein_coding	dusp4	dual specificity phosphatase 4	intron
in vitro Vibrio	Upregulated	15:18146935-18147135	15	18146935	18147135	7.09931	7.8825	5.25803	2.36342	2.7e-20	4.2e-17	Intergenic	Intergenic	14108	ENSSMAG00000032128	lncRNA	ENSSMAG00000032128	NA	Intergenic
in vitro Vibrio	Upregulated	16:2101433-2101633	16	2101433	2101633	6.0827	6.85992	4.27761	2.35429	2.56e-20	4.04e-17	Intergenic	Intergenic	10801	ENSSMAG00000013393	protein_coding	spp1	secreted phosphoprotein 1 [Source:ZFIN;Acc:ZDB-GENE-050706-97]	Intergenic
in vitro Vibrio	Upregulated	6:5924194-5924394	6	5924194	5924394	7.19009	7.96111	5.42161	2.35057	8.88e-26	6.85e-22	Intergenic	Intergenic	-15650	ENSSMAG00000007825	protein_coding	phc2b	polyhomeotic homolog 2b (Drosophila) [Source:ZFIN;Acc:ZDB-GENE-040426-1113]	Intergenic
in vitro Vibrio	Upregulated	8:6370591-6370791	8	6370591	6370791	4.80209	5.63031	2.64694	2.34166	3.36e-12	5.42e-10	intron (ENSSMAG00000002587, intron 1 of 15)	protein_coding-intron (ENSSMAG00000002587, intron 3 of 18)	9805	ENSSMAG00000002587	protein_coding	prkcba	protein kinase C, beta a [Source:ZFIN;Acc:ZDB-GENE-040426-1354]	intron
in vitro Vibrio	Upregulated	3:4235259-4235459	3	4235259	4235459	6.85198	7.61856	5.10907	2.34163	1.57e-27	1.92e-23	intron (ENSSMAG00000016815, intron 2 of 14)	protein_coding-intron (ENSSMAG00000016815, intron 2 of 15)	20440	ENSSMAG00000016815	protein_coding	ubash3bb	ubiquitin associated and SH3 domain containing Bb [Source:ZFIN;Acc:ZDB-GENE-080724-6]	intron
in vitro Vibrio	Upregulated	10:4548713-4548913	10	4548713	4548913	6.46523	7.23368	4.71165	2.34151	6.3e-28	1.03e-23	exon (ENSSMAG00000002348, exon 1 of 3)	protein_coding-exon (ENSSMAG00000002348, exon 1 of 3)	550	ENSSMAG00000002348	protein_coding	LOC118315888	monocyte chemotactic protein 1B-like	exon
in vitro Vibrio	Upregulated	14:8219437-8219637	14	8219437	8219637	6.85306	7.62734	5.0655	2.33809	9.76e-22	2.51e-18	intron (ENSSMAG00000006714, intron 9 of 14)	protein_coding-intron (ENSSMAG00000006714, intron 12 of 17)	7845	ENSSMAG00000006792	protein_coding	tmbim1b	transmembrane BAX inhibitor motif containing 1b [Source:ZFIN;Acc:ZDB-GENE-170110-3]	intron
in vitro Vibrio	Upregulated	8:20546757-20546957	8	20546757	20546957	6.21083	6.98898	4.40024	2.33735	1.23e-23	5.14e-20	exon (ENSSMAG00000010766, exon 9 of 9)	protein_coding-exon (ENSSMAG00000010766, exon 9 of 9)	-2184	ENSSMAG00000010788	protein_coding	LOC118312644	protein AF-17-like	exon
in vitro Vibrio	Upregulated	11:25227673-25227873	11	25227673	25227873	6.66122	7.43803	4.8586	2.33416	2.02e-21	4.29e-18	Intergenic	Intergenic	3436	ENSSMAG00000012478	protein_coding	tnfrsf9a	tumor necrosis factor receptor superfamily, member 9a [Source:ZFIN;Acc:ZDB-GENE-060421-8213]	Intergenic
in vitro Vibrio	Upregulated	2:15301889-15302089	2	15301889	15302089	6.27561	7.04915	4.49239	2.31122	1.08e-18	1.04e-15	intron (ENSSMAG00000019260, intron 5 of 19)	protein_coding-intron (ENSSMAG00000019260, intron 4 of 18)	-17352	ENSSMAG00000028577	lncRNA	ENSSMAG00000028577	NA	intron
in vitro Vibrio	Upregulated	5:12527402-12527602	5	12527402	12527602	6.18119	6.95665	4.38661	2.30921	9.95e-24	4.58e-20	intron (ENSSMAG00000021416, intron 2 of 23)	protein_coding-intron (ENSSMAG00000021416, intron 1 of 23)	4066	ENSSMAG00000021416	protein_coding	dennd5a	DENN/MADD domain containing 5A [Source:ZFIN;Acc:ZDB-GENE-071211-1]	intron
in vitro Vibrio	Upregulated	6:20506026-20506226	6	20506026	20506226	5.76591	6.52945	4.04016	2.29893	8.65e-28	1.27e-23	Intergenic	Intergenic	-11163	ENSSMAG00000012925	protein_coding	zmynd8	zinc finger, MYND-type containing 8 [Source:ZFIN;Acc:ZDB-GENE-041119-1]	Intergenic
in vitro Vibrio	Upregulated	17:5441049-5441249	17	5441049	5441249	6.67568	7.44867	4.8957	2.29322	2.11e-18	1.8e-15	Intergenic	Intergenic	-2281	ENSSMAG00000013967	protein_coding	stx11a	syntaxin 11a [Source:ZFIN;Acc:ZDB-GENE-040426-2564]	Intergenic
in vitro Vibrio	Upregulated	5:16840122-16840322	5	16840122	16840322	5.95446	6.72513	4.18804	2.29249	1.96e-20	3.23e-17	promoter-TSS (ENSSMAG00000005184)	protein_coding-promoter-TSS (ENSSMAG00000005184)	-1582	ENSSMAG00000005184	protein_coding	ctsba	cathepsin Ba	promoter-TSS
in vitro Vibrio	Upregulated	13:14036154-14036354	13	14036154	14036354	5.61996	6.39274	3.84122	2.29156	1.21e-21	2.77e-18	Intergenic	Intergenic	-3283	ENSSMAG00000031332	lncRNA	ENSSMAG00000031332	NA	Intergenic
in vitro Vibrio	Upregulated	10:18988886-18989086	10	18988886	18989086	5.87865	6.64619	4.13032	2.286	6.77e-18	5.2e-15	intron (ENSSMAG00000030422, intron 1 of 4)	protein_coding-intron (ENSSMAG00000030422, intron 1 of 4)	-8168	ENSSMAG00000030422	protein_coding	mob2a	MOB kinase activator 2a [Source:ZFIN;Acc:ZDB-GENE-040718-56]	intron
in vitro Vibrio	Upregulated	2:22585714-22585914	2	22585714	22585914	5.76775	6.55968	3.87137	2.28502	4.14e-15	1.5e-12	exon (ENSSMAG00000005916, exon 8 of 8)	protein_coding-exon (ENSSMAG00000005916, exon 8 of 8)	-2118	ENSSMAG00000005938	protein_coding	creb3l2	cAMP responsive element binding protein 3-like 2 [Source:NCBI gene;Acc:791169]	exon
in vitro Vibrio	Upregulated	7:17339186-17339386	7	17339186	17339386	6.47361	7.2383	4.74139	2.28471	1.44e-23	5.71e-20	intron (ENSSMAG00000013641, intron 1 of 4)	protein_coding-intron (ENSSMAG00000013641, intron 1 of 6)	4316	ENSSMAG00000013641	protein_coding	ctdsplb	CTD (carboxy-terminal domain, RNA polymerase II, polypeptide A) small phosphatase-like b [Source:ZFIN;Acc:ZDB-GENE-060929-488]	intron
in vitro Vibrio	Upregulated	9:17748342-17748542	9	17748342	17748542	7.46071	8.21636	5.77853	2.28413	9.03e-30	3.31e-25	Intergenic	Intergenic	49853	ENSSMAG00000017069	protein_coding	gadd45ga	growth arrest and DNA-damage-inducible, gamma a [Source:ZFIN;Acc:ZDB-GENE-040426-1882]	Intergenic
in vitro Vibrio	Upregulated	22:10303662-10303862	22	10303662	10303862	6.34407	7.11029	4.60323	2.28264	1.51e-22	4.6e-19	promoter-TSS (ENSSMAG00000012337)	protein_coding-promoter-TSS (ENSSMAG00000012337)	-1188	ENSSMAG00000012337	protein_coding	elp2	elongator acetyltransferase complex subunit 2 [Source:NCBI gene;Acc:560338]	promoter-TSS
in vitro Vibrio	Upregulated	16:1754326-1754526	16	1754326	1754526	6.12321	6.89156	4.37019	2.28176	7.31e-21	1.34e-17	Intergenic	Intergenic	-4487	ENSSMAG00000013139	protein_coding	LOC118285581	transcription factor 4-like	Intergenic
in vitro Vibrio	Upregulated	22:2632439-2632639	22	2632439	2632639	5.87828	6.68106	3.90993	2.28051	2.42e-12	4.1e-10	intron (ENSSMAG00000030854, intron 1 of 3)	protein_coding-intron (ENSSMAG00000030854, intron 1 of 3)	-5341	ENSSMAG00000018068	protein_coding	rnf19b	ring finger protein 19B [Source:NCBI gene;Acc:562396]	intron
in vitro Vibrio	Upregulated	3:14004170-14004370	3	14004170	14004370	7.08905	7.85084	5.37308	2.27887	3e-24	1.83e-20	intron (ENSSMAG00000015051, intron 4 of 52)	protein_coding-intron (ENSSMAG00000015051, intron 3 of 51)	26288	ENSSMAG00000015051	protein_coding	dock10	dedicator of cytokinesis 10	intron
in vitro Vibrio	Upregulated	6:5920023-5920223	6	5920023	5920223	6.95279	7.71372	5.24162	2.265	2.24e-21	4.7e-18	Intergenic	Intergenic	-17528	ENSSMAG00000007747	protein_coding	slc2a1b	solute carrier family 2 member 1b [Source:ZFIN;Acc:ZDB-GENE-090915-1]	Intergenic
in vitro Vibrio	Upregulated	16:21049092-21049292	16	21049092	21049292	5.50838	6.29185	3.66531	2.26277	4.46e-19	4.77e-16	exon (ENSSMAG00000033500, exon 4 of 4)	lncRNA-exon (ENSSMAG00000033500, exon 4 of 4)	2537	ENSSMAG00000033500	lncRNA	ENSSMAG00000033500	NA	exon
in vitro Vibrio	Upregulated	6:21249096-21249296	6	21249096	21249296	5.38374	6.14863	3.65041	2.26128	5.55e-18	4.33e-15	intron (ENSSMAG00000015284, intron 59 of 60)	pseudogene-intron (ENSSMAG00000015284, intron 59 of 60)	-8341	ENSSMAG00000026563	protein_coding	bhlhe40	basic helix-loop-helix family member e40 [Source:HGNC Symbol;Acc:HGNC:1046]	intron
in vitro Vibrio	Upregulated	11:17279957-17280157	11	17279957	17280157	5.37358	6.16358	3.48957	2.26079	4.32e-20	6.15e-17	TTS (ENSSMAG00000010908)	protein_coding-TTS (ENSSMAG00000010908)	2340	ENSSMAG00000010908	protein_coding	fmodb	fibromodulin b [Source:ZFIN;Acc:ZDB-GENE-080327-28]	TTS
in vitro Vibrio	Upregulated	12:16654712-16654912	12	16654712	16654912	7.34322	8.10057	5.65181	2.26049	7.92e-24	3.99e-20	Intergenic	Intergenic	-2421	ENSSMAG00000027609	protein_coding	LOC118317833	E3 ubiquitin-protein ligase RNF126-like	Intergenic
in vitro Vibrio	Upregulated	14:15912845-15913045	14	15912845	15913045	7.1775	7.94404	5.43481	2.25322	8.32e-19	8.35e-16	Intergenic	Intergenic	-3197	ENSSMAG00000019954	protein_coding	aff3	AF4/FMR2 family, member 3 [Source:ZFIN;Acc:ZDB-GENE-030219-193]	Intergenic
in vitro Vibrio	Upregulated	14:21188904-21189104	14	21188904	21189104	5.67872	6.42665	4.03767	2.25165	4.77e-20	6.66e-17	Intergenic	Intergenic	-27893	ENSSMAG00000011065	protein_coding	ccdc80	coiled-coil domain containing 80 [Source:NCBI gene;Acc:368419]	Intergenic
in vitro Vibrio	Upregulated	18:17393740-17393940	18	17393740	17393940	6.52888	7.29204	4.80527	2.24749	2.97e-19	3.31e-16	exon (ENSSMAG00000006188, exon 5 of 5)	protein_coding-exon (ENSSMAG00000006188, exon 5 of 5)	3476	ENSSMAG00000006188	protein_coding	si:dkey-21c1.4	mucin-17	exon
in vitro Vibrio	Upregulated	16:1778063-1778263	16	1778063	1778263	6.80142	7.55806	5.11385	2.24388	6.27e-24	3.4e-20	intron (ENSSMAG00000013139, intron 2 of 17)	protein_coding-intron (ENSSMAG00000013139, intron 2 of 16)	19250	ENSSMAG00000013139	protein_coding	LOC118285581	transcription factor 4-like	intron
in vitro Vibrio	Upregulated	7:15639502-15639702	7	15639502	15639702	6.34259	7.10969	4.59672	2.2404	1.5e-17	1.08e-14	TTS (ENSSMAG00000035036)	protein_coding-TTS (ENSSMAG00000035036)	2139	ENSSMAG00000035036	protein_coding	rgs13	regulator of G protein signaling 13 [Source:ZFIN;Acc:ZDB-GENE-070410-138]	TTS
in vitro Vibrio	Upregulated	6:2453397-2453597	6	2453397	2453597	6.58941	7.35617	4.84551	2.23808	3.17e-19	3.46e-16	intron (ENSSMAG00000002145, intron 11 of 12)	protein_coding-intron (ENSSMAG00000002145, intron 11 of 12)	-14559	ENSSMAG00000023981	protein_coding	ENSSMAG00000023981	NA	intron
in vitro Vibrio	Upregulated	11:22732137-22732337	11	22732137	22732337	6.76265	7.52581	5.03906	2.23742	1.87e-19	2.23e-16	Intergenic	Intergenic	-10108	ENSSMAG00000020885	protein_coding	nr4a1	nuclear receptor subfamily 4, group A, member 1 [Source:ZFIN;Acc:ZDB-GENE-040704-11]	Intergenic
in vitro Vibrio	Upregulated	8:11503538-11503738	8	11503538	11503738	6.75433	7.51055	5.06905	2.23268	2.24e-20	3.64e-17	intron (ENSSMAG00000011018, intron 6 of 20)	protein_coding-intron (ENSSMAG00000011018, intron 4 of 23)	17602	ENSSMAG00000011018	protein_coding	tbc1d1	TBC1 (tre-2/USP6, BUB2, cdc16) domain family, member 1 [Source:ZFIN;Acc:ZDB-GENE-060710-1]	intron
in vitro Vibrio	Upregulated	12:16758315-16758515	12	16758315	16758515	7.18562	7.93521	5.53578	2.23181	1e-23	4.58e-20	Intergenic	Intergenic	32331	ENSSMAG00000012079	protein_coding	midn	midnolin [Source:NCBI gene;Acc:323713]	Intergenic
in vitro Vibrio	Upregulated	6:20049901-20050101	6	20049901	20050101	5.64084	6.4009	3.93454	2.22921	1.12e-21	2.71e-18	Intergenic	Intergenic	-14764	ENSSMAG00000012091	protein_coding	pfkfb4a	6-phosphofructo-2-kinase/fructose-2,6-biphosphatase 4a [Source:ZFIN;Acc:ZDB-GENE-051120-51]	Intergenic
in vitro Vibrio	Upregulated	1:2051663-2051863	1	2051663	2051863	7.16402	7.92394	5.45846	2.2284	6.8e-21	1.26e-17	intron (ENSSMAG00000001481, intron 2 of 15)	protein_coding-intron (ENSSMAG00000001481, intron 2 of 15)	5666	ENSSMAG00000001481	protein_coding	mgat5	alpha-1,6-mannosylglycoprotein 6-beta-N-acetylglucosaminyltransferase [Source:ZFIN;Acc:ZDB-GENE-060616-238]	intron
in vitro Vibrio	Upregulated	4:24762324-24762524	4	24762324	24762524	6.70041	7.46708	4.95701	2.22328	4.6e-18	3.65e-15	intron (ENSSMAG00000012225, intron 4 of 12)	protein_coding-intron (ENSSMAG00000012225, intron 4 of 12)	14353	ENSSMAG00000012225	protein_coding	si:ch211-132g1.7	prostaglandin F2 receptor negative regulator	intron
in vitro Vibrio	Upregulated	18:2303309-2303509	18	2303309	2303509	6.65892	7.43089	4.88496	2.22313	1.49e-16	8.27e-14	Intergenic	Intergenic	-6003	ENSSMAG00000017090	protein_coding	ccr9b	chemokine (C-C motif) receptor 9b	Intergenic
in vitro Vibrio	Upregulated	7:25340643-25340843	7	25340643	25340843	7.12979	7.88112	5.47082	2.22188	1.39e-22	4.44e-19	intron (ENSSMAG00000020619, intron 12 of 12)	protein_coding-intron (ENSSMAG00000020619, intron 12 of 12)	-6733	ENSSMAG00000032992	protein_coding	marcksl1b	MARCKS-like 1b [Source:NCBI gene;Acc:406504]	intron
in vitro Vibrio	Upregulated	8:4084321-4084521	8	4084321	4084521	6.74658	7.50173	5.06707	2.22133	3.77e-22	1.02e-18	intron (ENSSMAG00000021260, intron 13 of 13)	protein_coding-intron (ENSSMAG00000021260, intron 13 of 13)	5912	ENSSMAG00000021262	protein_coding	grapb	GRB2 related adaptor protein b [Source:ZFIN;Acc:ZDB-GENE-050913-4]	intron
in vitro Vibrio	Upregulated	2:13896209-13896409	2	13896209	13896409	6.00436	6.74245	4.41374	2.21972	1.01e-21	2.51e-18	Intergenic	Intergenic	63242	ENSSMAG00000017005	protein_coding	bcat1	branched chain amino-acid transaminase 1, cytosolic [Source:ZFIN;Acc:ZDB-GENE-030131-9358]	Intergenic
in vitro Vibrio	Upregulated	19:20474878-20475078	19	20474878	20475078	6.45586	7.20841	4.79036	2.2163	1.97e-21	4.24e-18	intron (ENSSMAG00000028984, intron 1 of 1)	protein_coding-intron (ENSSMAG00000028984, intron 1 of 1)	1878	ENSSMAG00000028984	protein_coding	LOC118289098	heat shock 70 kDa protein 1	intron
in vitro Vibrio	Upregulated	10:17769611-17769811	10	17769611	17769811	6.22182	6.99477	4.44209	2.20871	1.21e-16	6.87e-14	intron (ENSSMAG00000008404, intron 3 of 3)	protein_coding-intron (ENSSMAG00000008404, intron 3 of 3)	1068	ENSSMAG00000008404	protein_coding	LOC118314960	CD44 antigen-like	intron
in vitro Vibrio	Upregulated	6:3325774-3325974	6	3325774	3325974	6.85034	7.61082	5.14169	2.20764	2.67e-17	1.81e-14	TTS (ENSSMAG00000003883)	protein_coding-TTS (ENSSMAG00000003883)	-1658	ENSSMAG00000003941	protein_coding	ippk	inositol 1,3,4,5,6-pentakisphosphate 2-kinase [Source:NCBI gene;Acc:541511]	TTS
in vitro Vibrio	Upregulated	8:20369898-20370098	8	20369898	20370098	6.67925	7.4314	5.01582	2.20557	1.34e-22	4.37e-19	intron (ENSSMAG00000010378, intron 1 of 10)	protein_coding-intron (ENSSMAG00000010378, intron 2 of 14)	55830	ENSSMAG00000034272	protein_coding	ENSSMAG00000034272	NA	intron
in vitro Vibrio	Upregulated	6:4392888-4393088	6	4392888	4393088	5.84082	6.58332	4.22789	2.2049	6.53e-26	5.31e-22	intron (ENSSMAG00000027321, intron 1 of 4)	protein_coding-intron (ENSSMAG00000005791, intron 4 of 4)	5645	ENSSMAG00000027321	protein_coding	sdc4	syndecan 4	intron
in vitro Vibrio	Upregulated	6:2610677-2610877	6	2610677	2610877	5.74935	6.53975	3.8628	2.20281	4.37e-12	6.76e-10	intron (ENSSMAG00000026112, intron 1 of 6)	protein_coding-intron (ENSSMAG00000026112, intron 1 of 6)	4390	ENSSMAG00000026112	protein_coding	ENSSMAG00000026112	NA	intron
in vitro Vibrio	Upregulated	17:3174393-3174593	17	3174393	3174593	6.8248	7.58224	5.13286	2.20054	1.75e-18	1.55e-15	intron (ENSSMAG00000007830, intron 1 of 5)	protein_coding-intron (ENSSMAG00000007830, intron 1 of 4)	10899	ENSSMAG00000007830	protein_coding	rab11fip5a	RAB11 family interacting protein 5a (class I) [Source:ZFIN;Acc:ZDB-GENE-090313-206]	intron
in vitro Vibrio	Upregulated	7:22859118-22859318	7	22859118	22859318	6.873	7.6275	5.19701	2.20042	2.52e-21	5.2e-18	TTS (ENSSMAG00000020204)	protein_coding-TTS (ENSSMAG00000020204)	20341	ENSSMAG00000030183	protein_coding	nkiras1	NFKB inhibitor interacting Ras-like 1 [Source:NCBI gene;Acc:100002175]	TTS
in vitro Vibrio	Upregulated	6:14722430-14722630	6	14722430	14722630	6.77796	7.53545	5.08578	2.19763	2.32e-18	1.95e-15	intron (ENSSMAG00000003185, intron 47 of 56)	protein_coding-intron (ENSSMAG00000003185, intron 49 of 58)	-17342	ENSSMAG00000003177	protein_coding	BHLHE40	basic helix-loop-helix family member e40 [Source:HGNC Symbol;Acc:HGNC:1046]	intron
in vitro Vibrio	Upregulated	16:9866303-9866503	16	9866303	9866503	5.98132	6.73656	4.30136	2.19146	5.1e-19	5.38e-16	intron (ENSSMAG00000003693, intron 6 of 7)	protein_coding-intron (ENSSMAG00000003693, intron 5 of 6)	3517	ENSSMAG00000003693	protein_coding	coq4	coenzyme Q4 homolog (S. cerevisiae) [Source:NCBI gene;Acc:100137123]	intron
in vitro Vibrio	Upregulated	9:22989097-22989297	9	22989097	22989297	5.30844	6.05651	3.66661	2.18617	1.67e-18	1.5e-15	intron (ENSSMAG00000012419, intron 6 of 8)	protein_coding-intron (ENSSMAG00000012419, intron 5 of 6)	-10836	ENSSMAG00000012432	protein_coding	IL-1b	interleukin 1, beta [Source:ZFIN;Acc:ZDB-GENE-040702-2]	intron
in vitro Vibrio	Upregulated	13:12338791-12338991	13	12338791	12338991	7.69875	8.44878	6.04666	2.17941	2.15e-19	2.49e-16	intron (ENSSMAG00000018768, intron 11 of 19)	protein_coding-intron (ENSSMAG00000018768, intron 17 of 26)	50492	ENSSMAG00000018631	protein_coding	pcdh1g32	protocadherin 1 gamma 32 [Source:ZFIN;Acc:ZDB-GENE-050609-25]	intron
in vitro Vibrio	Upregulated	4:9806758-9806958	4	9806758	9806958	7.12258	7.86473	5.51143	2.17858	1.19e-22	3.95e-19	intron (ENSSMAG00000007087, intron 3 of 12)	protein_coding-intron (ENSSMAG00000007087, intron 3 of 13)	-12344	ENSSMAG00000007087	protein_coding	jade2	jade family PHD finger 2 [Source:ZFIN;Acc:ZDB-GENE-120215-66]	intron
in vitro Vibrio	Upregulated	15:9517913-9518113	15	9517913	9518113	7.05561	7.80566	5.40333	2.1766	2.05e-18	1.76e-15	intron (ENSSMAG00000004912, intron 6 of 6)	protein_coding-intron (ENSSMAG00000004912, intron 6 of 6)	3686	ENSSMAG00000004912	protein_coding	zgc:66426	zgc:66426 [Source:ZFIN;Acc:ZDB-GENE-040426-1639]	intron
in vitro Vibrio	Upregulated	19:11635454-11635654	19	11635454	11635654	7.14389	7.88539	5.53602	2.17352	3.32e-24	1.91e-20	intron (ENSSMAG00000015724, intron 6 of 9)	protein_coding-intron (ENSSMAG00000015724, intron 5 of 8)	3542	ENSSMAG00000015724	protein_coding	iqck	IQ motif containing K	intron
in vitro Vibrio	Upregulated	22:12054870-12055070	22	12054870	12055070	7.07998	7.82331	5.46278	2.1696	1.01e-21	2.51e-18	promoter-TSS (ENSSMAG00000015650)	protein_coding-promoter-TSS (ENSSMAG00000015650)	539	ENSSMAG00000015650	protein_coding	LOC118292412	gasdermin-E-like	promoter-TSS
in vitro Vibrio	Upregulated	6:4381710-4381910	6	4381710	4381910	6.90875	7.65755	5.26312	2.16856	5.39e-19	5.65e-16	intron (ENSSMAG00000005791, intron 4 of 4)	protein_coding-intron (ENSSMAG00000005791, intron 4 of 4)	-5533	ENSSMAG00000027321	protein_coding	sdc4	syndecan 4	intron
in vitro Vibrio	Upregulated	16:1062787-1062987	16	1062787	1062987	7.26434	8.01042	5.63293	2.1646	8.71e-19	8.68e-16	intron (ENSSMAG00000011508, intron 2 of 3)	protein_coding-intron (ENSSMAG00000011508, intron 8 of 9)	5601	ENSSMAG00000011508	protein_coding	ptpa	protein phosphatase 2 phosphatase activator [Source:ZFIN;Acc:ZDB-GENE-040801-11]	intron
in vitro Vibrio	Upregulated	6:2554845-2555045	6	2554845	2555045	7.82997	8.57261	6.21627	2.16263	1.36e-20	2.35e-17	intron (ENSSMAG00000002248, intron 1 of 13)	protein_coding-intron (ENSSMAG00000002248, intron 1 of 13)	2438	ENSSMAG00000002248	protein_coding	mtss1	MTSS I-BAR domain containing 1 [Source:ZFIN;Acc:ZDB-GENE-081105-141]	intron
in vitro Vibrio	Upregulated	11:18416319-18416519	11	18416319	18416519	6.93737	7.70588	5.18344	2.1582	3.87e-13	8.34e-11	intron (ENSSMAG00000014429, intron 2 of 7)	protein_coding-intron (ENSSMAG00000014429, intron 3 of 9)	6228	ENSSMAG00000014429	protein_coding	otud5a	OTU deubiquitinase 5a [Source:NCBI gene;Acc:555459]	intron
in vitro Vibrio	Upregulated	1:9622949-9623149	1	9622949	9623149	5.90234	6.66032	4.20745	2.15515	2.64e-17	1.8e-14	intron (ENSSMAG00000013022, intron 2 of 11)	protein_coding-intron (ENSSMAG00000013022, intron 2 of 10)	-20133	ENSSMAG00000013002	protein_coding	ahr1b	aryl hydrocarbon receptor 1b [Source:ZFIN;Acc:ZDB-GENE-050922-1]	intron
in vitro Vibrio	Upregulated	15:19714531-19714731	15	19714531	19714731	6.65623	7.40535	5.00891	2.15386	3.42e-17	2.27e-14	intron (ENSSMAG00000019790, intron 52 of 52)	protein_coding-intron (ENSSMAG00000019790, intron 52 of 52)	53585	ENSSMAG00000019790	protein_coding	anapc1	anaphase promoting complex subunit 1 [Source:ZFIN;Acc:ZDB-GENE-081107-12]	intron
in vitro Vibrio	Upregulated	12:2271531-2271731	12	2271531	2271731	5.1092	5.86418	3.43063	2.15328	2.26e-16	1.16e-13	intron (ENSSMAG00000023258, intron 3 of 6)	protein_coding-intron (ENSSMAG00000023258, intron 3 of 6)	5213	ENSSMAG00000023258	protein_coding	LOC118317934	dual specificity protein phosphatase 22-B-like	intron
in vitro Vibrio	Upregulated	2:22788525-22788725	2	22788525	22788725	6.16449	6.91068	4.5325	2.15264	1.56e-18	1.42e-15	intron (ENSSMAG00000006339, intron 3 of 16)	protein_coding-intron (ENSSMAG00000006339, intron 5 of 19)	11331	ENSSMAG00000006339	protein_coding	sfmbt2	Scm like with four mbt domains 2 [Source:ZFIN;Acc:ZDB-GENE-041210-196]	intron
in vitro Vibrio	Upregulated	10:18153782-18153982	10	18153782	18153982	7.91186	8.65538	6.29368	2.15235	2.39e-19	2.69e-16	promoter-TSS (ENSSMAG00000008810)	protein_coding-promoter-TSS (ENSSMAG00000008810)	482	ENSSMAG00000008810	protein_coding	ldha	lactate dehydrogenase A4 [Source:NCBI gene;Acc:30496]	promoter-TSS
in vitro Vibrio	Upregulated	11:22586710-22586910	11	22586710	22586910	6.51059	7.25128	4.90688	2.15164	1.4e-23	5.69e-20	TTS (ENSSMAG00000020809)	protein_coding-TTS (ENSSMAG00000020809)	1289	ENSSMAG00000020809	protein_coding	si:ch211-210c8.7	si:ch211-210c8.7 [Source:ZFIN;Acc:ZDB-GENE-090313-81]	TTS
in vitro Vibrio	Upregulated	21:9871139-9871339	21	9871139	9871339	6.087	6.81958	4.52378	2.14886	2.91e-21	5.85e-18	intron (ENSSMAG00000003241, intron 4 of 6)	protein_coding-intron (ENSSMAG00000003241, intron 4 of 6)	3493	ENSSMAG00000003241	protein_coding	map3k8	mitogen-activated protein kinase kinase kinase 8 [Source:ZFIN;Acc:ZDB-GENE-100316-8]	intron
in vitro Vibrio	Upregulated	3:16088547-16088747	3	16088547	16088747	6.39811	7.13469	4.8151	2.1484	3.68e-19	3.96e-16	Intergenic	Intergenic	-12056	ENSSMAG00000022496	lncRNA	ENSSMAG00000022496	NA	Intergenic
in vitro Vibrio	Upregulated	13:14662359-14662559	13	14662359	14662559	7.05343	7.79104	5.46527	2.14599	2.69e-21	5.48e-18	exon (ENSSMAG00000010107, exon 1 of 7)	protein_coding-exon (ENSSMAG00000010107, exon 1 of 7)	399	ENSSMAG00000010107	protein_coding	ENSSMAG00000010107	NA	exon
in vitro Vibrio	Upregulated	11:4621068-4621268	11	4621068	4621268	6.94745	7.69056	5.33137	2.14559	4.99e-20	6.83e-17	Intergenic	Intergenic	-21355	ENSSMAG00000004449	protein_coding	pim1	Pim-1 proto-oncogene, serine/threonine kinase	Intergenic
in vitro Vibrio	Upregulated	4:17667543-17667743	4	17667543	17667743	7.13954	7.88527	5.50995	2.14427	2.68e-18	2.2e-15	intron (ENSSMAG00000000681, intron 10 of 11)	protein_coding-intron (ENSSMAG00000000681, intron 10 of 11)	-17140	ENSSMAG00000024419	miRNA	MIR21	microRNA 21 [Source:HGNC Symbol;Acc:HGNC:31586]	intron
in vitro Vibrio	Upregulated	4:14581574-14581774	4	14581574	14581774	6.17835	6.9097	4.62117	2.14416	2.42e-27	2.53e-23	intron (ENSSMAG00000018484, intron 3 of 10)	protein_coding-intron (ENSSMAG00000018484, intron 4 of 11)	35535	ENSSMAG00000018484	protein_coding	msi2b	musashi RNA-binding protein 2b	intron
in vitro Vibrio	Upregulated	5:14106810-14107010	5	14106810	14107010	6.81103	7.55055	5.21321	2.14378	8e-19	8.15e-16	intron (ENSSMAG00000000428, intron 11 of 17)	protein_coding-intron (ENSSMAG00000000428, intron 11 of 18)	-18630	ENSSMAG00000000414	protein_coding	cgnl1	cingulin-like 1 [Source:ZFIN;Acc:ZDB-GENE-071009-2]	intron
in vitro Vibrio	Upregulated	20:3447830-3448030	20	3447830	3448030	6.21649	6.96157	4.59024	2.14131	4.73e-18	3.71e-15	Intergenic	Intergenic	-24663	ENSSMAG00000002221	protein_coding	bach2b	BTB and CNC homology 1, basic leucine zipper transcription factor 2b [Source:ZFIN;Acc:ZDB-GENE-041001-139]	Intergenic
in vitro Vibrio	Upregulated	10:9976686-9976886	10	9976686	9976886	7.5796	8.31795	5.9877	2.14103	3.81e-20	5.69e-17	Intergenic	Intergenic	-9778	ENSSMAG00000008847	protein_coding	LOC118315636	neuroepithelial cell-transforming gene 1 protein-like	Intergenic
in vitro Vibrio	Upregulated	19:16366182-16366382	19	16366182	16366382	7.05023	7.79277	5.43708	2.14036	4.27e-20	6.13e-17	intron (ENSSMAG00000007100, intron 1 of 20)	protein_coding-intron (ENSSMAG00000007100, intron 1 of 20)	2383	ENSSMAG00000007100	protein_coding	stat5a	signal transducer and activator of transcription 5a [Source:ZFIN;Acc:ZDB-GENE-030820-2]	intron
in vitro Vibrio	Upregulated	1:18103127-18103327	1	18103127	18103327	8.1863	8.92248	6.60525	2.13887	1.56e-22	4.67e-19	promoter-TSS (ENSSMAG00000011373)	protein_coding-promoter-TSS (ENSSMAG00000011373)	-264	ENSSMAG00000011373	protein_coding	LOC118315341	tumor necrosis factor receptor superfamily member 5	promoter-TSS
in vitro Vibrio	Upregulated	16:15788674-15788874	16	15788674	15788874	6.74758	7.48526	5.15904	2.13782	3.26e-21	6.46e-18	Intergenic	Intergenic	7907	ENSSMAG00000012747	protein_coding	rpz4	rapunzel 4 [Source:ZFIN;Acc:ZDB-GENE-050417-472]	Intergenic
in vitro Vibrio	Upregulated	9:5640989-5641189	9	5640989	5641189	5.92023	6.67159	4.26103	2.13583	4.46e-17	2.84e-14	Intergenic	Intergenic	-1460	ENSSMAG00000012899	protein_coding	cxcl11.5	chemokine (C-X-C motif) ligand 11, duplicate 5	Intergenic
in vitro Vibrio	Upregulated	16:1783172-1783372	16	1783172	1783372	6.7733	7.52891	5.09135	2.13461	1.36e-15	5.57e-13	intron (ENSSMAG00000013139, intron 2 of 17)	protein_coding-intron (ENSSMAG00000013139, intron 2 of 16)	24359	ENSSMAG00000013139	protein_coding	LOC118285581	transcription factor 4-like	intron
in vitro Vibrio	Upregulated	20:6073168-6073368	20	6073168	6073368	7.08118	7.82146	5.47948	2.13383	6.85e-18	5.23e-15	Intergenic	Intergenic	-1282	ENSSMAG00000004378	protein_coding	psma6b	proteasome 20S subunit alpha 6b [Source:ZFIN;Acc:ZDB-GENE-040718-329]	Intergenic
in vitro Vibrio	Upregulated	6:21241129-21241329	6	21241129	21241329	7.49915	8.24241	5.88225	2.13376	1.12e-18	1.06e-15	promoter-TSS (ENSSMAG00000026563)	protein_coding-promoter-TSS (ENSSMAG00000026563)	-374	ENSSMAG00000026563	protein_coding	bhlhe40	basic helix-loop-helix family member e40 [Source:HGNC Symbol;Acc:HGNC:1046]	promoter-TSS
in vitro Vibrio	Upregulated	2:16039800-16040000	2	16039800	16040000	5.98897	6.71508	4.45709	2.13223	9.57e-27	8.76e-23	intron (ENSSMAG00000019953, intron 2 of 51)	protein_coding-intron (ENSSMAG00000019953, intron 1 of 49)	3440	ENSSMAG00000019953	protein_coding	dock4b	dedicator of cytokinesis 4b [Source:ZFIN;Acc:ZDB-GENE-060130-74]	intron
in vitro Vibrio	Upregulated	17:8973253-8973453	17	8973253	8973453	7.19992	7.94026	5.598	2.13135	2.56e-20	4.04e-17	Intergenic	Intergenic	-16865	ENSSMAG00000025501	lncRNA	ENSSMAG00000025501	NA	Intergenic
in vitro Vibrio	Upregulated	20:14438540-14438740	20	14438540	14438740	6.3751	7.11751	4.76258	2.12852	3.38e-24	1.91e-20	intron (ENSSMAG00000019031, intron 1 of 10)	protein_coding-intron (ENSSMAG00000019031, intron 1 of 10)	984	ENSSMAG00000019031	protein_coding	TAGAP	T cell activation RhoGTPase activating protein [Source:HGNC Symbol;Acc:HGNC:15669]	intron
in vitro Vibrio	Upregulated	17:7019090-7019290	17	7019090	7019290	5.90225	6.64844	4.27028	2.12604	3.53e-15	1.3e-12	intron (ENSSMAG00000037066, intron 2 of 12)	protein_coding-intron (ENSSMAG00000037066, intron 2 of 12)	3184	ENSSMAG00000037066	protein_coding	LOC118286018	RNA polymerase II elongation factor ELL-like	intron
in vitro Vibrio	Upregulated	18:17166896-17167096	18	17166896	17167096	4.57315	5.3312	2.87783	2.12562	1.5e-14	4.85e-12	intron (ENSSMAG00000005655, intron 3 of 8)	protein_coding-intron (ENSSMAG00000005655, intron 3 of 10)	8588	ENSSMAG00000005655	protein_coding	pgs1	phosphatidylglycerophosphate synthase 1 [Source:ZFIN;Acc:ZDB-GENE-170216-1]	intron
in vitro Vibrio	Upregulated	16:21034187-21034387	16	21034187	21034387	5.89188	6.62985	4.3019	2.12263	8.59e-16	3.73e-13	intron (ENSSMAG00000017770, intron 4 of 8)	protein_coding-intron (ENSSMAG00000017770, intron 4 of 8)	2034	ENSSMAG00000017770	protein_coding	snrnp48	small nuclear ribonucleoprotein 48 (U11/U12)	intron
in vitro Vibrio	Upregulated	7:3402735-3402935	7	3402735	3402935	6.86967	7.61429	5.24579	2.12257	1.99e-18	1.73e-15	intron (ENSSMAG00000009016, intron 1 of 7)	protein_coding-intron (ENSSMAG00000009016, intron 1 of 7)	3846	ENSSMAG00000009016	protein_coding	LOC118310514	zinc finger E-box-binding homeobox 1-like	intron
in vitro Vibrio	Upregulated	5:9894207-9894407	5	9894207	9894407	5.72823	6.4721	4.10822	2.12203	5.22e-21	9.93e-18	TTS (ENSSMAG00000021326)	protein_coding-TTS (ENSSMAG00000021326)	-6968	ENSSMAG00000021327	miRNA	MIR18A	microRNA 18a [Source:HGNC Symbol;Acc:HGNC:31548]	TTS
in vitro Vibrio	Upregulated	1:19094160-19094360	1	19094160	19094360	5.22768	5.95391	3.69525	2.12139	5.24e-17	3.27e-14	intron (ENSSMAG00000014148, intron 2 of 3)	protein_coding-intron (ENSSMAG00000014148, intron 2 of 3)	5391	ENSSMAG00000014148	protein_coding	zbtb7b	zinc finger and BTB domain containing 7B	intron
in vitro Vibrio	Upregulated	4:13122281-13122481	4	13122281	13122481	6.14467	6.8865	4.53516	2.11529	1.21e-16	6.88e-14	intron (ENSSMAG00000036289, intron 3 of 4)	lncRNA-intron (ENSSMAG00000036289, intron 3 of 4)	-15393	ENSSMAG00000036584	miRNA	ENSSMAG00000036584	NA	intron
in vitro Vibrio	Upregulated	8:19176198-19176398	8	19176198	19176398	6.00486	6.74295	4.4143	2.11484	1.81e-19	2.19e-16	Intergenic	Intergenic	24289	ENSSMAG00000009548	protein_coding	ENSSMAG00000009548	NA	Intergenic
in vitro Vibrio	Upregulated	12:13450233-13450433	12	13450233	13450433	4.771	5.52087	3.11972	2.11324	1.15e-13	2.93e-11	intron (ENSSMAG00000006542, intron 11 of 21)	protein_coding-intron (ENSSMAG00000006542, intron 12 of 24)	10554	ENSSMAG00000006542	protein_coding	eps15	epidermal growth factor receptor pathway substrate 15 [Source:ZFIN;Acc:ZDB-GENE-081104-264]	intron
in vitro Vibrio	Upregulated	19:8127705-8127905	19	8127705	8127905	5.97698	6.7222	4.35	2.11187	6.68e-20	8.82e-17	Intergenic	Intergenic	3050	ENSSMAG00000008361	protein_coding	socs1a	suppressor of cytokine signaling 1a [Source:ZFIN;Acc:ZDB-GENE-040801-205]	Intergenic
in vitro Vibrio	Upregulated	2:14275637-14275837	2	14275637	14275837	7.55551	8.29101	5.9778	2.10717	3.65e-19	3.96e-16	Intergenic	Intergenic	-4894	ENSSMAG00000033445	protein_coding	cdkn1d	cyclin-dependent kinase inhibitor 1D	Intergenic
in vitro Vibrio	Upregulated	22:2537130-2537330	22	2537130	2537330	7.35979	8.09588	5.7792	2.10623	1.25e-19	1.54e-16	intron (ENSSMAG00000017859, intron 1 of 103)	protein_coding-intron (ENSSMAG00000017859, intron 1 of 103)	63778	ENSSMAG00000017859	protein_coding	macf1a	microtubule actin crosslinking factor 1a	intron
in vitro Vibrio	Upregulated	6:15717748-15717948	6	15717748	15717948	5.73566	6.45912	4.21636	2.10618	9.02e-20	1.16e-16	promoter-TSS (ENSSMAG00000005835)	protein_coding-promoter-TSS (ENSSMAG00000005835)	-388	ENSSMAG00000005835	protein_coding	RASSF5	Ras association domain family member 5 [Source:HGNC Symbol;Acc:HGNC:17609]	promoter-TSS
in vitro Vibrio	Upregulated	11:1994749-1994949	11	1994749	1994949	6.93438	7.67064	5.3529	2.10616	1.02e-18	9.94e-16	promoter-TSS (ENSSMAG00000011046)	protein_coding-promoter-TSS (ENSSMAG00000011046)	-4033	ENSSMAG00000000977	protein_coding	NF7O	Nuclear factor 7, ovary (xNF7-O)	promoter-TSS
in vitro Vibrio	Upregulated	15:9134676-9134876	15	9134676	9134876	7.20125	7.93806	5.61702	2.10182	1.02e-16	5.85e-14	Intergenic	Intergenic	2218	ENSSMAG00000030633	protein_coding	mettl18	methyltransferase like 18	Intergenic
in vitro Vibrio	Upregulated	1:24028299-24028499	1	24028299	24028499	7.78444	8.5184	6.21441	2.10176	1.46e-19	1.78e-16	intron (ENSSMAG00000003573, intron 10 of 14)	protein_coding-intron (ENSSMAG00000003573, intron 10 of 14)	129480	ENSSMAG00000003573	protein_coding	CDKAL1	CDK5 regulatory subunit associated protein 1 like 1 [Source:HGNC Symbol;Acc:HGNC:21050]	intron
in vitro Vibrio	Upregulated	21:10019581-10019781	21	10019581	10019781	7.0612	7.80513	5.44088	2.10079	1.96e-16	1.04e-13	intron (ENSSMAG00000036318, intron 3 of 4)	lncRNA-intron (ENSSMAG00000036318, intron 3 of 3)	2496	ENSSMAG00000036318	lncRNA	ENSSMAG00000036318	NA	intron
in vitro Vibrio	Upregulated	4:14634833-14635033	4	14634833	14635033	6.43499	7.17348	4.84237	2.09956	1.41e-15	5.74e-13	intron (ENSSMAG00000018550, intron 19 of 19)	protein_coding-intron (ENSSMAG00000018550, intron 19 of 19)	-5899	ENSSMAG00000033378	protein_coding	LOC118300752	oligodendrocyte-myelin glycoprotein-like	intron
in vitro Vibrio	Upregulated	11:5371211-5371411	11	5371211	5371411	6.52441	7.26876	4.90197	2.09641	9.93e-16	4.27e-13	intron (ENSSMAG00000027996, intron 2 of 4)	protein_coding-intron (ENSSMAG00000027996, intron 2 of 4)	12490	ENSSMAG00000027996	protein_coding	LOC118316466	carbohydrate sulfotransferase 11-like	intron
in vitro Vibrio	Upregulated	10:18906156-18906356	10	18906156	18906356	6.12314	6.85844	4.54649	2.09332	3.96e-16	1.9e-13	intron (ENSSMAG00000032296, intron 2 of 7)	protein_coding-intron (ENSSMAG00000032296, intron 2 of 6)	4125	ENSSMAG00000032296	protein_coding	dusp8a	dual specificity phosphatase 8a [Source:ZFIN;Acc:ZDB-GENE-040426-1842]	intron
in vitro Vibrio	Upregulated	12:16807168-16807368	12	16807168	16807368	6.679	7.41166	5.11536	2.09273	1.85e-19	2.23e-16	Intergenic	Intergenic	-44332	ENSSMAG00000012115	protein_coding	si:ch211-212d10.2	si:ch211-212d10.2 [Source:ZFIN;Acc:ZDB-GENE-050208-516]	Intergenic
in vitro Vibrio	Upregulated	10:4545097-4545297	10	4545097	4545297	5.92468	6.66219	4.337	2.0855	2.86e-18	2.33e-15	Intergenic	Intergenic	-3066	ENSSMAG00000002348	protein_coding	LOC118315888	monocyte chemotactic protein 1B-like	Intergenic
in vitro Vibrio	Upregulated	2:22804316-22804516	2	22804316	22804516	5.40201	6.12947	3.86369	2.0826	8.13e-18	6.09e-15	intron (ENSSMAG00000006339, intron 1 of 19)	protein_coding-intron (ENSSMAG00000006339, intron 1 of 19)	-4460	ENSSMAG00000006339	protein_coding	sfmbt2	Scm like with four mbt domains 2 [Source:ZFIN;Acc:ZDB-GENE-041210-196]	intron
in vitro Vibrio	Upregulated	14:8208997-8209197	14	8208997	8209197	6.99222	7.73175	5.39436	2.07771	1.2e-15	5.01e-13	intron (ENSSMAG00000006714, intron 4 of 14)	protein_coding-intron (ENSSMAG00000006714, intron 7 of 17)	7011	ENSSMAG00000006714	protein_coding	dars1	aspartyl-tRNA synthetase 1 [Source:ZFIN;Acc:ZDB-GENE-061110-135]	intron
in vitro Vibrio	Upregulated	1:17419945-17420145	1	17419945	17420145	5.78796	6.52823	4.18637	2.07553	1.15e-21	2.71e-18	Intergenic	Intergenic	-4253	ENSSMAG00000009033	protein_coding	cicb	capicua transcriptional repressor b [Source:ZFIN;Acc:ZDB-GENE-030131-1966]	Intergenic
in vitro Vibrio	Upregulated	9:13168645-13168845	9	13168645	13168845	5.40774	6.16116	3.73754	2.07355	1.62e-15	6.49e-13	intron (ENSSMAG00000010450, intron 1 of 8)	protein_coding-intron (ENSSMAG00000010450, intron 1 of 8)	9312	ENSSMAG00000010450	protein_coding	setbp1	SET binding protein 1 [Source:ZFIN;Acc:ZDB-GENE-060526-72]	intron
in vitro Vibrio	Upregulated	5:15317937-15318137	5	15317937	15318137	5.80553	6.55342	4.16464	2.07302	2.98e-15	1.12e-12	Intergenic	Intergenic	71022	ENSSMAG00000001864	protein_coding	mafa	v-maf avian musculoaponeurotic fibrosarcoma oncogene homolog a (paralog a) [Source:ZFIN;Acc:ZDB-GENE-010605-2]	Intergenic
in vitro Vibrio	Upregulated	1:17468287-17468487	1	17468287	17468487	6.25981	6.99526	4.68241	2.0708	6.14e-19	6.36e-16	intron (ENSSMAG00000009119, intron 1 of 4)	protein_coding-intron (ENSSMAG00000009119, intron 1 of 4)	21452	ENSSMAG00000009119	protein_coding	erfl3	Ets2 repressor factor like 3 [Source:ZFIN;Acc:ZDB-GENE-090529-4]	intron
in vitro Vibrio	Upregulated	19:16336495-16336695	19	16336495	16336695	6.17909	6.91825	4.58308	2.06794	2.69e-15	1.03e-12	Intergenic	Intergenic	15177	ENSSMAG00000006954	protein_coding	stat3	signal transducer and activator of transcription 3 (acute-phase response factor) [Source:ZFIN;Acc:ZDB-GENE-980526-68]	Intergenic
in vitro Vibrio	Upregulated	7:15661886-15662086	7	15661886	15662086	6.91426	7.64847	5.343	2.0675	6.83e-17	4.17e-14	Intergenic	Intergenic	-4674	ENSSMAG00000009195	protein_coding	rgs18	regulator of G protein signaling 18 [Source:ZFIN;Acc:ZDB-GENE-061013-722]	Intergenic
in vitro Vibrio	Upregulated	20:14438056-14438256	20	14438056	14438256	6.48919	7.2205	4.93219	2.06543	4.55e-16	2.15e-13	intron (ENSSMAG00000019031, intron 1 of 10)	protein_coding-intron (ENSSMAG00000019031, intron 1 of 10)	500	ENSSMAG00000019031	protein_coding	TAGAP	T cell activation RhoGTPase activating protein [Source:HGNC Symbol;Acc:HGNC:15669]	intron
in vitro Vibrio	Upregulated	9:17746911-17747111	9	17746911	17747111	6.25447	6.98511	4.70072	2.06504	9.17e-19	9.08e-16	Intergenic	Intergenic	48422	ENSSMAG00000017069	protein_coding	gadd45ga	growth arrest and DNA-damage-inducible, gamma a [Source:ZFIN;Acc:ZDB-GENE-040426-1882]	Intergenic
in vitro Vibrio	Upregulated	11:15969806-15970006	11	15969806	15970006	5.95408	6.68292	4.40911	2.06369	1.33e-21	2.99e-18	intron (ENSSMAG00000007817, intron 3 of 5)	protein_coding-intron (ENSSMAG00000007817, intron 2 of 4)	5271	ENSSMAG00000007817	protein_coding	zbtb46	zinc finger and BTB domain containing 46 [Source:ZFIN;Acc:ZDB-GENE-090313-352]	intron
in vitro Vibrio	Upregulated	1:7764156-7764356	1	7764156	7764356	5.89213	6.60259	4.43286	2.06271	1.15e-19	1.43e-16	intron (ENSSMAG00000011201, intron 12 of 17)	protein_coding-intron (ENSSMAG00000011201, intron 12 of 17)	4786	ENSSMAG00000011201	protein_coding	txndc16	thioredoxin domain containing 16	intron
in vitro Vibrio	Upregulated	14:8209673-8209873	14	8209673	8209873	6.50127	7.23351	4.93971	2.06262	3.37e-17	2.24e-14	intron (ENSSMAG00000006714, intron 6 of 14)	protein_coding-intron (ENSSMAG00000006714, intron 8 of 17)	7687	ENSSMAG00000006714	protein_coding	dars1	aspartyl-tRNA synthetase 1 [Source:ZFIN;Acc:ZDB-GENE-061110-135]	intron
in vitro Vibrio	Upregulated	18:17398880-17399080	18	17398880	17399080	4.78571	5.53813	3.12086	2.0582	2.08e-13	4.88e-11	Intergenic	Intergenic	-1664	ENSSMAG00000006188	protein_coding	si:dkey-21c1.4	mucin-17	Intergenic
in vitro Vibrio	Upregulated	8:6109670-6109870	8	6109670	6109870	7.49128	8.21074	5.99077	2.05746	1.32e-20	2.3e-17	Intergenic	Intergenic	5487	ENSSMAG00000002004	protein_coding	tnip2	TNFAIP3 interacting protein 2	Intergenic
in vitro Vibrio	Upregulated	11:4615020-4615220	11	4615020	4615220	5.62023	6.35515	4.04546	2.05664	8.23e-18	6.09e-15	Intergenic	Intergenic	-27403	ENSSMAG00000004449	protein_coding	pim1	Pim-1 proto-oncogene, serine/threonine kinase	Intergenic
in vitro Vibrio	Upregulated	5:15312612-15312812	5	15312612	15312812	6.34783	7.08838	4.74482	2.05594	3.87e-15	1.42e-12	Intergenic	Intergenic	76347	ENSSMAG00000001864	protein_coding	mafa	v-maf avian musculoaponeurotic fibrosarcoma oncogene homolog a (paralog a) [Source:ZFIN;Acc:ZDB-GENE-010605-2]	Intergenic
in vitro Vibrio	Upregulated	14:15188346-15188546	14	15188346	15188546	6.07868	6.81271	4.50836	2.05494	2e-15	7.87e-13	intron (ENSSMAG00000018818, intron 1 of 1)	protein_coding-intron (ENSSMAG00000018818, intron 1 of 1)	1484	ENSSMAG00000018818	protein_coding	rab20	RAB20, member RAS oncogene family [Source:ZFIN;Acc:ZDB-GENE-030131-9143]	intron
in vitro Vibrio	Upregulated	13:9766247-9766447	13	9766247	9766447	5.89713	6.63816	4.29167	2.05491	1.46e-15	5.89e-13	intron (ENSSMAG00000015577, intron 1 of 26)	protein_coding-intron (ENSSMAG00000015577, intron 1 of 26)	-3248	ENSSMAG00000015577	protein_coding	inppl1b	inositol polyphosphate phosphatase-like 1b [Source:NCBI gene;Acc:368433]	intron
in vitro Vibrio	Upregulated	12:17836135-17836335	12	17836135	17836335	6.0748	6.81215	4.48795	2.05358	1.91e-18	1.66e-15	Intergenic	Intergenic	26181	ENSSMAG00000017486	protein_coding	Prx6	peroxiredoxin 6 [Source:ZFIN;Acc:ZDB-GENE-040426-1778]	Intergenic
in vitro Vibrio	Upregulated	20:19097974-19098174	20	19097974	19098174	6.5316	7.2769	4.90421	2.05346	9.28e-13	1.78e-10	intron (ENSSMAG00000007683, intron 1 of 16)	protein_coding-intron (ENSSMAG00000007683, intron 1 of 18)	1477	ENSSMAG00000007683	protein_coding	PRKD3	protein kinase D3 [Source:HGNC Symbol;Acc:HGNC:9408]	intron
in vitro Vibrio	Upregulated	1:17431460-17431660	1	17431460	17431660	5.53681	6.29882	3.81964	2.05332	2.4e-11	2.92e-09	Intergenic	Intergenic	-15768	ENSSMAG00000009033	protein_coding	cicb	capicua transcriptional repressor b [Source:ZFIN;Acc:ZDB-GENE-030131-1966]	Intergenic
in vitro Vibrio	Upregulated	22:10823988-10824188	22	10823988	10824188	7.29589	8.01793	5.78331	2.05324	4.91e-19	5.22e-16	intron (ENSSMAG00000022076, intron 4 of 7)	protein_coding-intron (ENSSMAG00000022076, intron 4 of 6)	13235	ENSSMAG00000022076	protein_coding	cdk6	cyclin-dependent kinase 6	intron
in vitro Vibrio	Upregulated	20:10175374-10175574	20	10175374	10175574	6.86944	7.59957	5.31818	2.05271	2.28e-18	1.92e-15	Intergenic	Intergenic	10179	ENSSMAG00000010585	protein_coding	myb	v-myb avian myeloblastosis viral oncogene homolog [Source:ZFIN;Acc:ZDB-GENE-991110-14]	Intergenic
in vitro Vibrio	Upregulated	16:1877234-1877434	16	1877234	1877434	7.30819	8.04789	5.70948	2.05167	2.38e-14	7.12e-12	intron (ENSSMAG00000013139, intron 1 of 13)	protein_coding-intron (ENSSMAG00000013139, intron 1 of 13)	-51422	ENSSMAG00000025178	protein_coding	LOC118285133	cingulin-like protein 1	intron
in vitro Vibrio	Upregulated	11:17705430-17705630	11	17705430	17705630	6.48385	7.2114	4.94507	2.04989	4.73e-17	2.99e-14	intron (ENSSMAG00000012385, intron 7 of 10)	protein_coding-intron (ENSSMAG00000012385, intron 7 of 10)	-7167	ENSSMAG00000012276	protein_coding	IFT122	intraflagellar transport 122 [Source:HGNC Symbol;Acc:HGNC:13556]	intron
in vitro Vibrio	Upregulated	4:19665003-19665203	4	19665003	19665203	7.00396	7.72423	5.4997	2.04974	2.2e-19	2.52e-16	intron (ENSSMAG00000003290, intron 3 of 12)	protein_coding-intron (ENSSMAG00000003290, intron 3 of 12)	7776	ENSSMAG00000003290	protein_coding	cblb	Cbl proto-oncogene B, E3 ubiquitin protein ligase [Source:ZFIN;Acc:ZDB-GENE-030616-417]	intron
in vitro Vibrio	Upregulated	11:6054897-6055097	11	6054897	6055097	7.60434	8.3271	6.08835	2.04822	1.58e-18	1.43e-15	Intergenic	Intergenic	59212	ENSSMAG00000006192	protein_coding	LOC118317521	twist-related protein 2-like	Intergenic
in vitro Vibrio	Upregulated	9:11908507-11908707	9	11908507	11908707	5.79853	6.51694	4.30292	2.04582	4.1e-20	5.95e-17	intron (ENSSMAG00000008831, intron 2 of 13)	protein_coding-intron (ENSSMAG00000008831, intron 2 of 11)	2591	ENSSMAG00000008831	protein_coding	rhobtb4	Rho related BTB domain containing 4	intron
in vitro Vibrio	Upregulated	9:22634184-22634384	9	22634184	22634384	6.73994	7.47571	5.16096	2.04423	1.14e-14	3.79e-12	promoter-TSS (ENSSMAG00000036774)	protein_coding-promoter-TSS (ENSSMAG00000036774)	-718	ENSSMAG00000036774	protein_coding	ENSSMAG00000036774	NA	promoter-TSS
in vitro Vibrio	Upregulated	2:8789692-8789892	2	8789692	8789892	5.05932	5.78669	3.52139	2.04182	1.38e-13	3.46e-11	Intergenic	Intergenic	-9188	ENSSMAG00000011444	protein_coding	sepsecs	Sep (O-phosphoserine) tRNA:Sec (selenocysteine) tRNA synthase [Source:NCBI gene;Acc:393123]	Intergenic
in vitro Vibrio	Upregulated	18:4542365-4542565	18	4542365	4542565	6.18466	6.90662	4.67248	2.04176	7.37e-19	7.56e-16	Intergenic	Intergenic	-25718	ENSSMAG00000019993	protein_coding	egr2b	early growth response 2b	Intergenic
in vitro Vibrio	Upregulated	8:13665490-13665690	8	13665490	13665690	6.04639	6.77069	4.52314	2.04161	1.67e-17	1.17e-14	intron (ENSSMAG00000015004, intron 6 of 8)	protein_coding-intron (ENSSMAG00000015004, intron 5 of 7)	-8293	ENSSMAG00000015036	protein_coding	ZNF207	zinc finger protein 207 [Source:HGNC Symbol;Acc:HGNC:12998]	intron
in vitro Vibrio	Upregulated	8:4057326-4057526	8	4057326	4057526	6.69067	7.41935	5.14645	2.03955	4.06e-15	1.48e-12	promoter-TSS (ENSSMAG00000021259)	protein_coding-promoter-TSS (ENSSMAG00000021259)	-972	ENSSMAG00000021259	protein_coding	LOC118312066	hemicentin-1-like	promoter-TSS
in vitro Vibrio	Upregulated	5:2747838-2748038	5	2747838	2748038	5.80191	6.53583	4.23205	2.03932	4.89e-16	2.28e-13	Intergenic	Intergenic	-2039	ENSSMAG00000007433	protein_coding	DENND4A	DENN domain containing 4A [Source:HGNC Symbol;Acc:HGNC:24321]	Intergenic
in vitro Vibrio	Upregulated	16:7592885-7593085	16	7592885	7593085	6.10165	6.82045	4.60428	2.03911	2.05e-19	2.42e-16	intron (ENSSMAG00000020121, intron 5 of 8)	protein_coding-intron (ENSSMAG00000020121, intron 6 of 9)	4456	ENSSMAG00000020121	protein_coding	LOC118285256	butyrophilin subfamily 2 member A2-like	intron
in vitro Vibrio	Upregulated	5:24655659-24655859	5	24655659	24655859	5.57609	6.30777	4.01729	2.03587	7.43e-17	4.48e-14	promoter-TSS (ENSSMAG00000012643)	protein_coding-promoter-TSS (ENSSMAG00000012643)	-278	ENSSMAG00000012643	protein_coding	adgrg1	adhesion G protein-coupled receptor G1 [Source:ZFIN;Acc:ZDB-GENE-030131-3671]	promoter-TSS
in vitro Vibrio	Upregulated	11:4613580-4613780	11	4613580	4613780	6.1461	6.87399	4.6057	2.03274	7.84e-17	4.71e-14	Intergenic	Intergenic	-28843	ENSSMAG00000004449	protein_coding	pim1	Pim-1 proto-oncogene, serine/threonine kinase	Intergenic
in vitro Vibrio	Upregulated	4:19772323-19772523	4	19772323	19772523	7.42828	8.14211	5.95374	2.03118	1.14e-21	2.71e-18	intron (ENSSMAG00000003376, intron 1 of 15)	protein_coding-intron (ENSSMAG00000003376, intron 1 of 15)	17931	ENSSMAG00000003412	protein_coding	si:ch211-103f14.3	si:ch211-103f14.3 [Source:ZFIN;Acc:ZDB-GENE-110411-160]	intron
in vitro Vibrio	Upregulated	8:386073-386273	8	386073	386273	6.51162	7.23755	4.98064	2.02895	7.19e-15	2.48e-12	intron (ENSSMAG00000021044, intron 1 of 14)	protein_coding-intron (ENSSMAG00000021044, intron 1 of 16)	974	ENSSMAG00000021044	protein_coding	capn2b	calpain 2, (m/II) large subunit b [Source:ZFIN;Acc:ZDB-GENE-050522-84]	intron
in vitro Vibrio	Upregulated	1:23918290-23918490	1	23918290	23918490	6.23139	6.94705	4.74848	2.02799	3.48e-20	5.31e-17	intron (ENSSMAG00000003573, intron 3 of 14)	protein_coding-intron (ENSSMAG00000003573, intron 3 of 14)	19471	ENSSMAG00000003573	protein_coding	CDKAL1	CDK5 regulatory subunit associated protein 1 like 1 [Source:HGNC Symbol;Acc:HGNC:21050]	intron
in vitro Vibrio	Upregulated	7:2072399-2072599	7	2072399	2072599	7.23225	7.94232	5.77468	2.02754	3.28e-22	9.06e-19	Intergenic	Intergenic	-1358	ENSSMAG00000006466	protein_coding	ncoa2	Nuclear receptor coactivator 2 (NCoA-2) (NCoA2) (Glucocorticoid receptor-interacting protein 1) (Steroid receptor coactivator 2) (Transcriptional intermediary factor 2)	Intergenic
in vitro Vibrio	Upregulated	6:21286720-21286920	6	21286720	21286920	6.40485	7.12492	4.9015	2.02695	2.68e-17	1.81e-14	intron (ENSSMAG00000015284, intron 39 of 60)	pseudogene-intron (ENSSMAG00000015284, intron 39 of 60)	37527	ENSSMAG00000015284	pseudogene	ITPR1	Inositol 1,4,5-trisphosphate receptor type 1 (IP3 receptor isoform 1) (IP3R 1) (InsP3R1) (Type 1 inositol 1,4,5-trisphosphate receptor) (Type 1 InsP3 receptor)	intron
in vitro Vibrio	Upregulated	4:29886129-29886329	4	29886129	29886329	5.99255	6.72883	4.41101	2.02588	1.2e-14	3.99e-12	intron (ENSSMAG00000017898, intron 1 of 3)	protein_coding-intron (ENSSMAG00000017898, intron 1 of 3)	-8143	ENSSMAG00000017913	protein_coding	brms1	BRMS1 transcriptional repressor and anoikis regulator [Source:ZFIN;Acc:ZDB-GENE-030616-596]	intron
in vitro Vibrio	Upregulated	7:22867611-22867811	7	22867611	22867811	7.01844	7.73591	5.5272	2.02577	8.83e-20	1.15e-16	intron (ENSSMAG00000020204, intron 3 of 4)	protein_coding-intron (ENSSMAG00000020204, intron 4 of 5)	28834	ENSSMAG00000030183	protein_coding	nkiras1	NFKB inhibitor interacting Ras-like 1 [Source:NCBI gene;Acc:100002175]	intron
in vitro Vibrio	Upregulated	2:20573404-20573604	2	20573404	20573604	6.32446	7.04308	4.82791	2.02268	4.89e-20	6.77e-17	intron (ENSSMAG00000002919, intron 1 of 18)	protein_coding-intron (ENSSMAG00000002919, intron 1 of 27)	21629	ENSSMAG00000002919	protein_coding	anks1b	ankyrin repeat and sterile alpha motif domain containing 1B	intron
in vitro Vibrio	Upregulated	15:16783872-16784072	15	16783872	16784072	7.39197	8.10952	5.90035	2.01966	1.31e-18	1.23e-15	intron (ENSSMAG00000038053, intron 1 of 1)	lncRNA-intron (ENSSMAG00000038053, intron 1 of 1)	11569	ENSSMAG00000026105	lncRNA	ENSSMAG00000026105	NA	intron
in vitro Vibrio	Upregulated	4:9710030-9710230	4	9710030	9710230	6.18972	6.91229	4.67464	2.01637	1.39e-16	7.81e-14	intron (ENSSMAG00000006917, intron 5 of 11)	protein_coding-intron (ENSSMAG00000006917, intron 5 of 11)	27408	ENSSMAG00000007007	protein_coding	skp1	S-phase kinase-associated protein 1 [Source:ZFIN;Acc:ZDB-GENE-040426-1707]	intron
in vitro Vibrio	Upregulated	15:12866717-12866917	15	12866717	12866917	6.41896	7.14629	4.88121	2.01569	1.13e-15	4.76e-13	intron (ENSSMAG00000026852, intron 1 of 1)	lncRNA-intron (ENSSMAG00000027909, intron 1 of 2)	4251	ENSSMAG00000026852	lncRNA	ENSSMAG00000026852	NA	intron
in vitro Vibrio	Upregulated	7:6391974-6392174	7	6391974	6392174	5.85391	6.58809	4.28278	2.01444	3.2e-16	1.58e-13	Intergenic	Intergenic	18314	ENSSMAG00000015408	protein_coding	loxl5b	lysyl oxidase-like 5b [Source:ZFIN;Acc:ZDB-GENE-070818-3]	Intergenic
in vitro Vibrio	Upregulated	19:8146313-8146513	19	8146313	8146513	5.87871	6.61094	4.31723	2.0138	1.5e-16	8.28e-14	intron (ENSSMAG00000008376, intron 7 of 16)	protein_coding-intron (ENSSMAG00000008376, intron 9 of 23)	-13133	ENSSMAG00000008461	protein_coding	dexi	Dexi homolog (mouse) [Source:NCBI gene;Acc:445307]	intron
in vitro Vibrio	Upregulated	12:18339788-18339988	12	18339788	18339988	6.40734	7.1143	4.96373	2.01374	4.9e-22	1.28e-18	Intergenic	Intergenic	34655	ENSSMAG00000016751	protein_coding	bloc1s2	biogenesis of lysosomal organelles complex-1, subunit 2 [Source:ZFIN;Acc:ZDB-GENE-050809-129]	Intergenic
in vitro Vibrio	Upregulated	8:14146491-14146691	8	14146491	14146691	6.02576	6.74695	4.51719	2.01354	5.71e-15	2e-12	Intergenic	Intergenic	-4854	ENSSMAG00000015653	protein_coding	pik3r5	phosphoinositide-3-kinase, regulatory subunit 5 [Source:ZFIN;Acc:ZDB-GENE-030131-2308]	Intergenic
in vitro Vibrio	Upregulated	12:11805103-11805303	12	11805103	11805303	6.2401	6.9622	4.72726	2.01081	2.64e-16	1.35e-13	Intergenic	Intergenic	-28495	ENSSMAG00000025599	protein_coding	Fam43a	Protein FAM43A	Intergenic
in vitro Vibrio	Upregulated	12:27430921-27431121	12	27430921	27431121	6.02565	6.74156	4.54159	2.01038	4.7e-20	6.63e-17	Intergenic	Intergenic	-47761	ENSSMAG00000005322	protein_coding	LOC118318488	Krueppel-like factor 2	Intergenic
in vitro Vibrio	Upregulated	20:393924-394124	20	393924	394124	7.76688	8.48128	6.28977	2.01034	1.26e-18	1.18e-15	intron (ENSSMAG00000017632, intron 1 of 5)	protein_coding-intron (ENSSMAG00000017632, intron 1 of 5)	792	ENSSMAG00000017632	protein_coding	LOC118290355	probable ribonuclease ZC3H12D	intron
in vitro Vibrio	Upregulated	1:18098474-18098674	1	18098474	18098674	6.48505	7.21134	4.95234	2.00981	1.56e-14	4.99e-12	intron (ENSSMAG00000011373, intron 6 of 7)	protein_coding-intron (ENSSMAG00000011373, intron 6 of 7)	4389	ENSSMAG00000011373	protein_coding	LOC118315341	tumor necrosis factor receptor superfamily member 5	intron
in vitro Vibrio	Upregulated	10:7602093-7602293	10	7602093	7602293	6.43166	7.14625	4.95367	2.00662	6.16e-19	6.36e-16	Intergenic	Intergenic	8804	ENSSMAG00000005485	protein_coding	snupn	snurportin 1 [Source:ZFIN;Acc:ZDB-GENE-030131-3464]	Intergenic
in vitro Vibrio	Upregulated	20:8422044-8422244	20	8422044	8422244	7.62089	8.34045	6.11994	2.00633	2.81e-16	1.42e-13	promoter-TSS (ENSSMAG00000006974)	protein_coding-promoter-TSS (ENSSMAG00000006974)	118	ENSSMAG00000006974	protein_coding	hsp90aa1.2	heat shock protein 90, alpha (cytosolic), class A member 1, tandem duplicate 2 [Source:ZFIN;Acc:ZDB-GENE-031001-3]	promoter-TSS
in vitro Vibrio	Upregulated	13:14064155-14064355	13	14064155	14064355	6.38137	7.10062	4.88189	2.00613	8.51e-17	4.99e-14	Intergenic	Intergenic	-30639	ENSSMAG00000004213	protein_coding	egr1	early growth response 1 [Source:NCBI gene;Acc:30498]	Intergenic
in vitro Vibrio	Upregulated	17:8527291-8527491	17	8527291	8527491	6.25636	6.98188	4.72729	2.00348	5.94e-18	4.58e-15	Intergenic	Intergenic	8047	ENSSMAG00000019008	protein_coding	LOC118286454	kelch domain-containing protein 1-like	Intergenic
in vitro Vibrio	Upregulated	7:5166970-5167170	7	5166970	5167170	6.01512	6.72845	4.54283	2.00299	9.15e-17	5.32e-14	Intergenic	Intergenic	11541	ENSSMAG00000013216	protein_coding	LOC118311601	transmembrane protein 200C	Intergenic
in vitro Vibrio	Upregulated	15:12878694-12878894	15	12878694	12878894	7.12979	7.84894	5.63075	2.00094	8.15e-17	4.83e-14	intron (ENSSMAG00000027909, intron 1 of 1)	lncRNA-intron (ENSSMAG00000027909, intron 1 of 2)	16228	ENSSMAG00000026852	lncRNA	ENSSMAG00000026852	NA	intron
in vitro Vibrio	Upregulated	18:11531159-11531359	18	11531159	11531359	5.7594	6.47458	4.27869	2.00041	5.56e-15	1.95e-12	promoter-TSS (ENSSMAG00000014308)	protein_coding-promoter-TSS (ENSSMAG00000014308)	-114	ENSSMAG00000014308	protein_coding	ATP6V0C	ATPase H+ transporting V0 subunit c [Source:HGNC Symbol;Acc:HGNC:855]	promoter-TSS
in vitro Vibrio	Upregulated	13:10968510-10968710	13	10968510	10968710	6.65573	7.37308	5.16499	1.9969	5.75e-16	2.64e-13	intron (ENSSMAG00000035355, intron 1 of 3)	protein_coding-intron (ENSSMAG00000035355, intron 1 of 3)	-14013	ENSSMAG00000035355	protein_coding	tsc22d3	TSC22 domain family, member 3	intron
in vitro Vibrio	Upregulated	14:20063825-20064025	14	20063825	20064025	5.55626	6.27805	4.0449	1.99668	1.91e-16	1.02e-13	Intergenic	Intergenic	-4023	ENSSMAG00000008485	protein_coding	tent5c	terminal nucleotidyltransferase 5C [Source:NCBI gene;Acc:327154]	Intergenic
in vitro Vibrio	Upregulated	11:14654122-14654322	11	14654122	14654322	5.99185	6.72301	4.43555	1.99565	7.4e-14	2.01e-11	intron (ENSSMAG00000005154, intron 5 of 24)	protein_coding-intron (ENSSMAG00000005154, intron 5 of 26)	7758	ENSSMAG00000005154	protein_coding	NAV1	neuron navigator 1 [Source:HGNC Symbol;Acc:HGNC:15989]	intron
in vitro Vibrio	Upregulated	6:23037110-23037310	6	23037110	23037310	6.15476	6.88209	4.61706	1.99492	4.06e-13	8.64e-11	intron (ENSSMAG00000017641, intron 8 of 26)	protein_coding-intron (ENSSMAG00000017641, intron 8 of 26)	24762	ENSSMAG00000017641	protein_coding	LOC118309646	integrin alpha-5-like	intron
in vitro Vibrio	Upregulated	17:15585219-15585419	17	15585219	15585419	7.34955	8.05653	5.90585	1.99488	1.43e-20	2.44e-17	Intergenic	Intergenic	-39678	ENSSMAG00000010138	protein_coding	marcksl1a	MARCKS-like 1a [Source:NCBI gene;Acc:406407]	Intergenic
in vitro Vibrio	Upregulated	13:15388073-15388273	13	15388073	15388273	6.59351	7.31344	5.09086	1.99304	1.04e-15	4.47e-13	Intergenic	Intergenic	-2041	ENSSMAG00000028646	protein_coding	dusp1	dual specificity phosphatase 1 [Source:ZFIN;Acc:ZDB-GENE-040426-2018]	Intergenic
in vitro Vibrio	Upregulated	7:13597534-13597734	7	13597534	13597734	6.33077	7.04577	4.8509	1.98934	4.56e-17	2.89e-14	Intergenic	Intergenic	-4580	ENSSMAG00000029868	protein_coding	LOC118311756	regakine-1-like	Intergenic
in vitro Vibrio	Upregulated	2:23718613-23718813	2	23718613	23718813	5.73372	6.48406	4.08	1.9882	7.37e-11	7.76e-09	promoter-TSS (ENSSMAG00000008011)	protein_coding-promoter-TSS (ENSSMAG00000008011)	-332	ENSSMAG00000008011	protein_coding	mdm2	MDM2 proto-oncogene	promoter-TSS
in vitro Vibrio	Upregulated	13:11509300-11509500	13	11509300	11509500	6.40826	7.12363	4.92668	1.98753	1.44e-15	5.85e-13	Intergenic	Intergenic	10915	ENSSMAG00000001235	protein_coding	eef1g	eukaryotic translation elongation factor 1 gamma [Source:NCBI gene;Acc:195822]	Intergenic
in vitro Vibrio	Upregulated	15:1869097-1869297	15	1869097	1869297	5.58137	6.27484	4.19616	1.98747	3.39e-16	1.66e-13	intron (ENSSMAG00000031175, intron 1 of 10)	protein_coding-intron (ENSSMAG00000031175, intron 1 of 6)	1706	ENSSMAG00000031175	protein_coding	tnfaip3	tumor necrosis factor, alpha-induced protein 3	intron
in vitro Vibrio	Upregulated	6:2421221-2421421	6	2421221	2421421	6.52783	7.25046	5.01247	1.98709	1.29e-14	4.25e-12	intron (ENSSMAG00000024502, intron 1 of 2)	protein_coding-intron (ENSSMAG00000002145, intron 11 of 12)	-1499	ENSSMAG00000002225	protein_coding	romo1	reactive oxygen species modulator 1 [Source:NCBI gene;Acc:393770]	intron
in vitro Vibrio	Upregulated	6:14712827-14713027	6	14712827	14713027	6.04626	6.76894	4.53071	1.98267	8.29e-19	8.35e-16	intron (ENSSMAG00000003185, intron 54 of 56)	protein_coding-intron (ENSSMAG00000003185, intron 56 of 58)	-7739	ENSSMAG00000003177	protein_coding	BHLHE40	basic helix-loop-helix family member e40 [Source:HGNC Symbol;Acc:HGNC:1046]	intron
in vitro Vibrio	Upregulated	4:17646197-17646397	4	17646197	17646397	6.29213	6.99284	4.87588	1.98241	5.79e-20	7.71e-17	intron (ENSSMAG00000000681, intron 6 of 11)	protein_coding-intron (ENSSMAG00000000681, intron 6 of 11)	24510	ENSSMAG00000000681	protein_coding	VMP1	vacuole membrane protein 1 [Source:HGNC Symbol;Acc:HGNC:29559]	intron
in vitro Vibrio	Upregulated	16:15822257-15822457	16	15822257	15822457	4.90435	5.64934	3.27859	1.98092	1.75e-13	4.24e-11	promoter-TSS (ENSSMAG00000035282)	protein_coding-promoter-TSS (ENSSMAG00000035282)	-572	ENSSMAG00000035282	protein_coding	rpz6	rapunzel 6 [Source:ZFIN;Acc:ZDB-GENE-170530-5]	promoter-TSS
in vitro Vibrio	Upregulated	9:20296940-20297140	9	20296940	20297140	6.73741	7.46942	5.17694	1.97988	4.45e-12	6.86e-10	intron (ENSSMAG00000008195, intron 4 of 5)	protein_coding-intron (ENSSMAG00000008195, intron 4 of 5)	3874	ENSSMAG00000008195	protein_coding	LOC118314494	ras-related protein Rab-27B-like	intron
in vitro Vibrio	Upregulated	11:23022149-23022349	11	23022149	23022349	7.08304	7.79582	5.61327	1.97901	1.64e-17	1.16e-14	Intergenic	Intergenic	-2400	ENSSMAG00000031631	protein_coding	LOC118317567	dysbindin-like	Intergenic
in vitro Vibrio	Upregulated	18:6436173-6436373	18	6436173	6436373	7.18051	7.88747	5.7369	1.97607	9.09e-17	5.31e-14	intron (ENSSMAG00000002866, intron 1 of 11)	protein_coding-intron (ENSSMAG00000002866, intron 1 of 13)	13972	ENSSMAG00000002866	protein_coding	GAS7	growth arrest specific 7 [Source:HGNC Symbol;Acc:HGNC:4169]	intron
in vitro Vibrio	Upregulated	19:11122523-11122723	19	11122523	11122723	5.8087	6.53234	4.28856	1.97585	4.79e-16	2.26e-13	Intergenic	Intergenic	23944	ENSSMAG00000014973	protein_coding	tbc1d16	TBC1 domain family, member 16 [Source:ZFIN;Acc:ZDB-GENE-041010-179]	Intergenic
in vitro Vibrio	Upregulated	8:3224050-3224250	8	3224050	3224250	6.27558	6.99923	4.75544	1.9752	3.67e-16	1.79e-13	Intergenic	Intergenic	3775	ENSSMAG00000021176	protein_coding	atf4a	activating transcription factor 4a [Source:NCBI gene;Acc:406514]	Intergenic
in vitro Vibrio	Upregulated	3:24609604-24609804	3	24609604	24609804	5.5661	6.28476	4.06931	1.97512	6.96e-16	3.08e-13	Intergenic	Intergenic	-3332	ENSSMAG00000009308	protein_coding	LOC118299570	scavenger receptor cysteine-rich type 1 protein M130-like	Intergenic
in vitro Vibrio	Upregulated	5:24656329-24656529	5	24656329	24656529	5.72118	6.42421	4.29483	1.97392	1.74e-18	1.55e-15	exon (ENSSMAG00000012643, exon 1 of 15)	protein_coding-exon (ENSSMAG00000012643, exon 1 of 15)	392	ENSSMAG00000012643	protein_coding	adgrg1	adhesion G protein-coupled receptor G1 [Source:ZFIN;Acc:ZDB-GENE-030131-3671]	exon
in vitro Vibrio	Upregulated	11:2002683-2002883	11	2002683	2002883	5.79516	6.51811	4.27827	1.97258	1.11e-13	2.83e-11	intron (ENSSMAG00000011046, intron 2 of 11)	protein_coding-intron (ENSSMAG00000011046, intron 1 of 11)	-11967	ENSSMAG00000000977	protein_coding	NF7O	Nuclear factor 7, ovary (xNF7-O)	intron
in vitro Vibrio	Upregulated	3:13307042-13307242	3	13307042	13307242	5.84592	6.5548	4.39372	1.96989	3.18e-22	9.06e-19	Intergenic	Intergenic	5053	ENSSMAG00000013912	protein_coding	mrpl28	mitochondrial ribosomal protein L28 [Source:ZFIN;Acc:ZDB-GENE-050522-113]	Intergenic
in vitro Vibrio	Upregulated	1:14593143-14593343	1	14593143	14593343	5.82634	6.53062	4.39455	1.96981	1.13e-19	1.43e-16	Intergenic	Intergenic	22604	ENSSMAG00000034597	protein_coding	LOC118311400	free fatty acid receptor 2-like	Intergenic
in vitro Vibrio	Upregulated	20:16513292-16513492	20	16513292	16513492	5.61653	6.32757	4.15466	1.96928	2.52e-15	9.63e-13	intron (ENSSMAG00000033696, intron 1 of 4)	protein_coding-intron (ENSSMAG00000033696, intron 1 of 4)	-4982	ENSSMAG00000033696	protein_coding	nudt14	nudix (nucleoside diphosphate linked moiety X)-type motif 14 [Source:ZFIN;Acc:ZDB-GENE-041014-254]	intron
in vitro Vibrio	Upregulated	1:5271551-5271751	1	5271551	5271751	5.42102	6.1436	3.90591	1.96663	5.42e-15	1.91e-12	intron (ENSSMAG00000003983, intron 1 of 17)	protein_coding-intron (ENSSMAG00000003983, intron 1 of 17)	3727	ENSSMAG00000003983	protein_coding	lrch4	leucine-rich repeats and calponin homology (CH) domain containing 4 [Source:ZFIN;Acc:ZDB-GENE-060503-749]	intron
in vitro Vibrio	Upregulated	6:14738400-14738600	6	14738400	14738600	7.13039	7.83957	5.67685	1.96474	1.26e-17	9.2e-15	intron (ENSSMAG00000003185, intron 38 of 59)	protein_coding-intron (ENSSMAG00000003185, intron 38 of 58)	28926	ENSSMAG00000003185	protein_coding	ITPR1	inositol 1,4,5-trisphosphate receptor type 1 [Source:HGNC Symbol;Acc:HGNC:6180]	intron
in vitro Vibrio	Upregulated	5:9125013-9125213	5	9125013	9125213	6.03049	6.74644	4.54622	1.96396	1e-13	2.6e-11	Intergenic	Intergenic	1808	ENSSMAG00000029975	protein_coding	C15orf48	chromosome 15 open reading frame 48 [Source:HGNC Symbol;Acc:HGNC:29898]	Intergenic
in vitro Vibrio	Upregulated	13:10551424-10551624	13	10551424	10551624	7.09666	7.80398	5.6514	1.96315	2.28e-18	1.92e-15	intron (ENSSMAG00000017853, intron 3 of 27)	protein_coding-intron (ENSSMAG00000017853, intron 3 of 27)	4717	ENSSMAG00000017853	protein_coding	ccdc88b	coiled-coil domain containing 88B [Source:ZFIN;Acc:ZDB-GENE-080303-31]	intron
in vitro Vibrio	Upregulated	4:7914570-7914770	4	7914570	7914770	6.51828	7.22235	5.08741	1.96153	2.6e-18	2.14e-15	intron (ENSSMAG00000004561, intron 1 of 23)	protein_coding-intron (ENSSMAG00000004561, intron 1 of 23)	4796	ENSSMAG00000004561	protein_coding	ARHGAP26	Rho GTPase activating protein 26 [Source:HGNC Symbol;Acc:HGNC:17073]	intron
in vitro Vibrio	Upregulated	3:7718294-7718494	3	7718294	7718494	5.77325	6.49344	4.26934	1.96134	9.41e-14	2.48e-11	intron (ENSSMAG00000001853, intron 1 of 9)	protein_coding-intron (ENSSMAG00000001853, intron 1 of 9)	12973	ENSSMAG00000001853	protein_coding	gab2	GRB2-associated binding protein 2 [Source:ZFIN;Acc:ZDB-GENE-130530-756]	intron
in vitro Vibrio	Upregulated	8:11515760-11515960	8	11515760	11515960	6.6902	7.39875	5.23949	1.96063	4.02e-17	2.59e-14	intron (ENSSMAG00000011018, intron 3 of 20)	protein_coding-intron (ENSSMAG00000011018, intron 3 of 23)	5380	ENSSMAG00000011018	protein_coding	tbc1d1	TBC1 (tre-2/USP6, BUB2, cdc16) domain family, member 1 [Source:ZFIN;Acc:ZDB-GENE-060710-1]	intron
in vitro Vibrio	Upregulated	20:8424890-8425090	20	8424890	8425090	6.02623	6.7336	4.58076	1.96027	1.39e-21	3.08e-18	exon (ENSSMAG00000006974, exon 3 of 11)	protein_coding-exon (ENSSMAG00000006974, exon 3 of 11)	2964	ENSSMAG00000006974	protein_coding	hsp90aa1.2	heat shock protein 90, alpha (cytosolic), class A member 1, tandem duplicate 2 [Source:ZFIN;Acc:ZDB-GENE-031001-3]	exon
in vitro Vibrio	Upregulated	19:10377671-10377871	19	10377671	10377871	6.72236	7.43952	5.23253	1.95918	6.96e-15	2.41e-12	Intergenic	Intergenic	-10436	ENSSMAG00000012833	protein_coding	sept9a	septin 9a [Source:ZFIN;Acc:ZDB-GENE-030131-9187]	Intergenic
in vitro Vibrio	Upregulated	18:14793454-14793654	18	14793454	14793654	6.09767	6.80584	4.64863	1.95737	9.3e-19	9.15e-16	intron (ENSSMAG00000000864, intron 5 of 9)	protein_coding-intron (ENSSMAG00000000864, intron 6 of 7)	-46973	ENSSMAG00000000982	protein_coding	KAT6B	lysine acetyltransferase 6B [Source:HGNC Symbol;Acc:HGNC:17582]	intron
in vitro Vibrio	Upregulated	8:20548209-20548409	8	20548209	20548409	7.25703	7.96653	5.80204	1.95689	2.07e-16	1.08e-13	promoter-TSS (ENSSMAG00000010788)	protein_coding-promoter-TSS (ENSSMAG00000010788)	-732	ENSSMAG00000010788	protein_coding	LOC118312644	protein AF-17-like	promoter-TSS
in vitro Vibrio	Upregulated	5:26439226-26439426	5	26439226	26439426	5.43559	6.14557	3.97846	1.9557	7.17e-15	2.48e-12	exon (ENSSMAG00000013827, exon 15 of 15)	protein_coding-exon (ENSSMAG00000013827, exon 15 of 15)	-8443	ENSSMAG00000024223	protein_coding	tollip	toll interacting protein [Source:NCBI gene;Acc:336876]	exon
in vitro Vibrio	Upregulated	10:7834126-7834326	10	7834126	7834326	6.56914	7.27236	5.14196	1.95549	2.5e-17	1.71e-14	promoter-TSS (ENSSMAG00000005823)	protein_coding-promoter-TSS (ENSSMAG00000005823)	-274	ENSSMAG00000005823	protein_coding	LOC118315943	cyclin-dependent kinase inhibitor 1C-like	promoter-TSS
in vitro Vibrio	Upregulated	12:6839418-6839618	12	6839418	6839618	7.91776	8.62375	6.47842	1.95545	4.03e-17	2.59e-14	intron (ENSSMAG00000020743, intron 3 of 11)	protein_coding-intron (ENSSMAG00000020743, intron 4 of 12)	-25837	ENSSMAG00000020743	protein_coding	pde4ba	phosphodiesterase 4B, cAMP-specific a [Source:ZFIN;Acc:ZDB-GENE-030131-9570]	intron
in vitro Vibrio	Upregulated	3:24594012-24594212	3	24594012	24594212	6.62228	7.33783	5.1399	1.9543	1.86e-14	5.82e-12	intron (ENSSMAG00000004992, intron 7 of 9)	protein_coding-intron (ENSSMAG00000004992, intron 7 of 8)	5111	ENSSMAG00000004992	protein_coding	dlc	deltaC [Source:NCBI gene;Acc:30120]	intron
in vitro Vibrio	Upregulated	14:21265633-21265833	14	21265633	21265833	5.05337	5.79575	3.44104	1.95256	1.13e-13	2.88e-11	Intergenic	Intergenic	13889	ENSSMAG00000011176	protein_coding	rgcc	regulator of cell cycle [Source:ZFIN;Acc:ZDB-GENE-040704-31]	Intergenic
in vitro Vibrio	Upregulated	12:16762565-16762765	12	16762565	16762765	7.82643	8.53388	6.3806	1.95227	2.17e-16	1.13e-13	Intergenic	Intergenic	36581	ENSSMAG00000012079	protein_coding	midn	midnolin [Source:NCBI gene;Acc:323713]	Intergenic
in vitro Vibrio	Upregulated	10:8438576-8438776	10	8438576	8438776	5.99338	6.71409	4.48705	1.95163	4.25e-15	1.53e-12	intron (ENSSMAG00000006859, intron 9 of 10)	protein_coding-intron (ENSSMAG00000006859, intron 9 of 10)	75817	ENSSMAG00000006859	protein_coding	kcnq1.2	potassium voltage-gated channel, KQT-like subfamily, member 1.2	intron
in vitro Vibrio	Upregulated	20:14459480-14459680	20	14459480	14459680	6.4326	7.13669	5.00165	1.94997	1.73e-16	9.37e-14	intron (ENSSMAG00000019057, intron 2 of 10)	protein_coding-intron (ENSSMAG00000019057, intron 2 of 13)	-4652	ENSSMAG00000019057	protein_coding	ezrb	ezrin b [Source:ZFIN;Acc:ZDB-GENE-050803-1]	intron
in vitro Vibrio	Upregulated	1:20868473-20868673	1	20868473	20868673	6.23217	6.93077	4.82506	1.94813	4.12e-17	2.64e-14	promoter-TSS (ENSSMAG00000019366)	protein_coding-promoter-TSS (ENSSMAG00000019366)	-421	ENSSMAG00000019366	protein_coding	steap4	STEAP family member 4 [Source:ZFIN;Acc:ZDB-GENE-070424-244]	promoter-TSS
in vitro Vibrio	Upregulated	4:9728826-9729026	4	9728826	9729026	7.43699	8.1472	5.97883	1.94758	1.38e-15	5.62e-13	intron (ENSSMAG00000006917, intron 13 of 13)	protein_coding-intron (ENSSMAG00000006917, intron 12 of 12)	8612	ENSSMAG00000007007	protein_coding	skp1	S-phase kinase-associated protein 1 [Source:ZFIN;Acc:ZDB-GENE-040426-1707]	intron
in vitro Vibrio	Upregulated	17:17153048-17153248	17	17153048	17153248	5.80153	6.49906	4.39903	1.94717	3.86e-17	2.52e-14	Intergenic	Intergenic	-3042	ENSSMAG00000037647	protein_coding	nfkbiab	nuclear factor of kappa light polypeptide gene enhancer in B-cells inhibitor, alpha b [Source:ZFIN;Acc:ZDB-GENE-030131-1819]	Intergenic
in vitro Vibrio	Upregulated	16:9873198-9873398	16	9873198	9873398	6.074	6.80125	4.53668	1.94454	1.04e-11	1.44e-09	Intergenic	Intergenic	-1184	ENSSMAG00000003707	protein_coding	TRAF2	Tnf receptor-associated factor 2b [Source:ZFIN;Acc:ZDB-GENE-030131-5345]	Intergenic
in vitro Vibrio	Upregulated	8:11565726-11565926	8	11565726	11565926	6.23001	6.94963	4.72879	1.94452	1.14e-13	2.92e-11	intron (ENSSMAG00000011216, intron 2 of 8)	protein_coding-intron (ENSSMAG00000011216, intron 2 of 8)	7611	ENSSMAG00000011216	protein_coding	zcchc7	zinc finger, CCHC domain containing 7 [Source:ZFIN;Acc:ZDB-GENE-030102-2]	intron
in vitro Vibrio	Upregulated	3:24573740-24573940	3	24573740	24573940	5.65471	6.37985	4.12746	1.94314	1.09e-10	1.09e-08	intron (ENSSMAG00000026327, intron 3 of 8)	protein_coding-intron (ENSSMAG00000026327, intron 3 of 8)	-15161	ENSSMAG00000004992	protein_coding	dlc	deltaC [Source:NCBI gene;Acc:30120]	intron
in vitro Vibrio	Upregulated	12:17834750-17834950	12	17834750	17834950	6.5692	7.27484	5.13143	1.94275	3.47e-18	2.8e-15	Intergenic	Intergenic	27566	ENSSMAG00000017486	protein_coding	Prx6	peroxiredoxin 6 [Source:ZFIN;Acc:ZDB-GENE-040426-1778]	Intergenic
in vitro Vibrio	Upregulated	11:23501306-23501506	11	23501306	23501506	5.44382	6.18172	3.85415	1.94245	1.13e-11	1.55e-09	Intergenic	Intergenic	-7966	ENSSMAG00000000200	protein_coding	Dido1	Death-inducer obliterator 1 (DIO-1) (Death-associated transcription factor 1) (DATF-1)	Intergenic
in vitro Vibrio	Upregulated	1:16888042-16888242	1	16888042	16888242	7.21764	7.92356	5.77857	1.94171	2.84e-16	1.42e-13	intron (ENSSMAG00000006638, intron 3 of 8)	protein_coding-intron (ENSSMAG00000006638, intron 3 of 8)	-8241	ENSSMAG00000006591	protein_coding	ddx61	DEAD (Asp-Glu-Ala-Asp) box helicase 61 [Source:ZFIN;Acc:ZDB-GENE-030131-6611]	intron
in vitro Vibrio	Upregulated	12:17245469-17245669	12	17245469	17245669	5.8537	6.56239	4.40232	1.93932	1.74e-15	6.92e-13	intron (ENSSMAG00000012489, intron 3 of 25)	protein_coding-intron (ENSSMAG00000012489, intron 3 of 25)	3140	ENSSMAG00000012489	protein_coding	si:ch73-63e15.2	protein strawberry notch homolog 2	intron
in vitro Vibrio	Upregulated	4:29159399-29159599	4	29159399	29159599	6.15093	6.8518	4.73405	1.93888	2.23e-15	8.67e-13	Intergenic	Intergenic	-1145	ENSSMAG00000015958	protein_coding	KDM6B	Lysine-specific demethylase 6B (EC 1.14.11.68) (JmjC domain-containing protein 3) (Jumonji domain-containing protein 3) (Lysine demethylase 6B) ([histone H3]-trimethyl-L-lysine(27) demethylase 6B)	Intergenic
in vitro Vibrio	Upregulated	1:5524807-5525007	1	5524807	5525007	6.18343	6.90135	4.69011	1.93785	1.12e-12	2.09e-10	intron (ENSSMAG00000003768, intron 4 of 6)	protein_coding-intron (ENSSMAG00000003768, intron 3 of 7)	3848	ENSSMAG00000003768	protein_coding	LOC118299416	macrosialin-like	intron
in vitro Vibrio	Upregulated	5:22496083-22496283	5	22496083	22496283	6.89559	7.6034	5.44819	1.93777	7.42e-16	3.25e-13	intron (ENSSMAG00000010254, intron 12 of 13)	protein_coding-intron (ENSSMAG00000010254, intron 12 of 13)	8791	ENSSMAG00000010254	protein_coding	LOC118302347	semaphorin-7A-like	intron
in vitro Vibrio	Upregulated	9:20068975-20069175	9	20068975	20069175	6.86334	7.57173	5.41332	1.93635	9.8e-16	4.23e-13	Intergenic	Intergenic	-20813	ENSSMAG00000007902	protein_coding	si:dkey-193c22.2	si:dkey-193c22.2 [Source:ZFIN;Acc:ZDB-GENE-070705-337]	Intergenic
in vitro Vibrio	Upregulated	1:23715305-23715505	1	23715305	23715505	5.97236	6.68832	4.48804	1.93611	1.49e-12	2.69e-10	intron (ENSSMAG00000003343, intron 3 of 5)	protein_coding-intron (ENSSMAG00000003343, intron 3 of 5)	-4623	ENSSMAG00000003338	protein_coding	LOC118310334	tumor necrosis factor receptor superfamily member 6B-like	intron
in vitro Vibrio	Upregulated	8:6103396-6103596	8	6103396	6103596	6.48714	7.17995	5.10469	1.93597	1.42e-17	1.03e-14	promoter-TSS (ENSSMAG00000002004)	protein_coding-promoter-TSS (ENSSMAG00000002004)	-787	ENSSMAG00000002004	protein_coding	tnip2	TNFAIP3 interacting protein 2	promoter-TSS
in vitro Vibrio	Upregulated	1:22944010-22944210	1	22944010	22944210	5.17145	5.87671	3.73535	1.93503	1.75e-15	6.93e-13	Intergenic	Intergenic	-14999	ENSSMAG00000001736	protein_coding	hivep3b	HIVEP zinc finger 3b [Source:ZFIN;Acc:ZDB-GENE-100922-42]	Intergenic
in vitro Vibrio	Upregulated	12:17431996-17432196	12	17431996	17432196	5.77338	6.48231	4.32096	1.9334	3.68e-17	2.42e-14	exon (ENSSMAG00000018501, exon 2 of 6)	protein_coding-exon (ENSSMAG00000018501, exon 2 of 6)	470	ENSSMAG00000018501	protein_coding	scamp4	secretory carrier membrane protein 4 [Source:ZFIN;Acc:ZDB-GENE-050913-40]	exon
in vitro Vibrio	Upregulated	6:2448764-2448964	6	2448764	2448964	5.49181	6.20813	4.00586	1.93328	2.31e-17	1.59e-14	intron (ENSSMAG00000002145, intron 11 of 12)	protein_coding-intron (ENSSMAG00000002145, intron 11 of 12)	-19192	ENSSMAG00000023981	protein_coding	ENSSMAG00000023981	NA	intron
in vitro Vibrio	Upregulated	6:16075495-16075695	6	16075495	16075695	6.97489	7.6793	5.54252	1.93204	2.05e-16	1.07e-13	intron (ENSSMAG00000006104, intron 1 of 11)	protein_coding-intron (ENSSMAG00000006104, intron 1 of 12)	9635	ENSSMAG00000006104	protein_coding	tfeb	transcription factor EB [Source:ZFIN;Acc:ZDB-GENE-090807-3]	intron
in vitro Vibrio	Upregulated	11:11837999-11838199	11	11837999	11838199	6.73769	7.4502	5.26911	1.92792	6.12e-14	1.7e-11	intron (ENSSMAG00000018115, intron 3 of 20)	protein_coding-intron (ENSSMAG00000018115, intron 4 of 21)	3873	ENSSMAG00000018115	protein_coding	pik3cd	phosphatidylinositol-4,5-bisphosphate 3-kinase, catalytic subunit delta [Source:ZFIN;Acc:ZDB-GENE-040426-1128]	intron
in vitro Vibrio	Upregulated	16:19891805-19892005	16	19891805	19892005	7.7764	8.47883	6.3527	1.92741	1.96e-16	1.04e-13	intron (ENSSMAG00000031850, intron 4 of 7)	protein_coding-intron (ENSSMAG00000031850, intron 3 of 6)	23758	ENSSMAG00000031850	protein_coding	prdm1a	PR domain containing 1a, with ZNF domain	intron
in vitro Vibrio	Upregulated	16:2996342-2996542	16	2996342	2996542	7.06645	7.7694	5.64049	1.92587	3.77e-16	1.82e-13	intron (ENSSMAG00000014745, intron 2 of 7)	protein_coding-intron (ENSSMAG00000014745, intron 2 of 7)	-11340	ENSSMAG00000014742	protein_coding	slc31a2	solute carrier family 31 member 2 [Source:ZFIN;Acc:ZDB-GENE-030925-25]	intron
in vitro Vibrio	Upregulated	2:22802666-22802866	2	22802666	22802866	5.54482	6.24039	4.15069	1.92472	6.87e-16	3.05e-13	intron (ENSSMAG00000006339, intron 1 of 19)	protein_coding-intron (ENSSMAG00000006339, intron 1 of 19)	-2810	ENSSMAG00000006339	protein_coding	sfmbt2	Scm like with four mbt domains 2 [Source:ZFIN;Acc:ZDB-GENE-041210-196]	intron
in vitro Vibrio	Upregulated	16:21706247-21706447	16	21706247	21706447	6.67684	7.39019	5.20445	1.92357	1.5e-13	3.69e-11	intron (ENSSMAG00000004284, intron 10 of 10)	protein_coding-intron (ENSSMAG00000004284, intron 10 of 10)	5286	ENSSMAG00000004284	protein_coding	tmem116	transmembrane protein 116	intron
in vitro Vibrio	Upregulated	4:9020883-9021083	4	9020883	9021083	6.2685	6.98435	4.78471	1.92351	8.04e-14	2.17e-11	TTS (ENSSMAG00000006165)	protein_coding-TTS (ENSSMAG00000006165)	6174	ENSSMAG00000006165	protein_coding	LOC118301030	solute carrier family 22 member 4-like	TTS
in vitro Vibrio	Upregulated	1:16499398-16499598	1	16499398	16499598	6.54131	7.24057	5.13141	1.9231	1e-18	9.81e-16	Intergenic	Intergenic	4174	ENSSMAG00000005760	protein_coding	CITED3	Cbp/p300-interacting transactivator 3 (cCITED3)	Intergenic
in vitro Vibrio	Upregulated	3:16833527-16833727	3	16833527	16833727	5.69695	6.39547	4.2902	1.91915	2.27e-14	6.84e-12	Intergenic	Intergenic	-1325	ENSSMAG00000019220	protein_coding	LOC118299819	CD276 antigen	Intergenic
in vitro Vibrio	Upregulated	21:2010419-2010619	21	2010419	2010619	5.97169	6.67444	4.54658	1.91878	5.6e-17	3.45e-14	Intergenic	Intergenic	-29193	ENSSMAG00000033284	protein_coding	csrnp1b	cysteine-serine-rich nuclear protein 1b [Source:ZFIN;Acc:ZDB-GENE-030131-1515]	Intergenic
in vitro Vibrio	Upregulated	12:15215154-15215354	12	15215154	15215354	7.04227	7.74725	5.6074	1.91856	1.57e-15	6.3e-13	Intergenic	Intergenic	-9374	ENSSMAG00000009555	protein_coding	TPM4	tropomyosin 4 [Source:HGNC Symbol;Acc:HGNC:12013]	Intergenic
in vitro Vibrio	Upregulated	10:8407221-8407421	10	8407221	8407421	6.44178	7.13277	5.06698	1.91773	4.9e-17	3.08e-14	Intergenic	Intergenic	59861	ENSSMAG00000025481	protein_coding	cdkn1bb	cyclin-dependent kinase inhibitor 1Bb [Source:ZFIN;Acc:ZDB-GENE-030521-13]	Intergenic
in vitro Vibrio	Upregulated	16:9875539-9875739	16	9875539	9875739	6.10425	6.80243	4.69897	1.91614	2.83e-15	1.07e-12	intron (ENSSMAG00000003707, intron 2 of 9)	protein_coding-intron (ENSSMAG00000003707, intron 1 of 9)	1157	ENSSMAG00000003707	protein_coding	TRAF2	Tnf receptor-associated factor 2b [Source:ZFIN;Acc:ZDB-GENE-030131-5345]	intron
in vitro Vibrio	Upregulated	16:1136696-1136896	16	1136696	1136896	8.04636	8.74901	6.62169	1.912	5.47e-15	1.93e-12	intron (ENSSMAG00000011764, intron 1 of 5)	protein_coding-intron (ENSSMAG00000011764, intron 1 of 5)	2823	ENSSMAG00000011764	protein_coding	mbd2	methyl-CpG binding domain protein 2	intron
in vitro Vibrio	Upregulated	7:3378638-3378838	7	3378638	3378838	6.15912	6.86818	4.70612	1.9113	4.61e-13	9.61e-11	intron (ENSSMAG00000009016, intron 1 of 7)	protein_coding-intron (ENSSMAG00000009016, intron 1 of 7)	27943	ENSSMAG00000009016	protein_coding	LOC118310514	zinc finger E-box-binding homeobox 1-like	intron
in vitro Vibrio	Upregulated	3:3395889-3396089	3	3395889	3396089	5.82224	6.51996	4.41893	1.91123	1.22e-15	5.09e-13	intron (ENSSMAG00000015801, intron 1 of 16)	protein_coding-intron (ENSSMAG00000015801, intron 1 of 18)	-19852	ENSSMAG00000015801	protein_coding	LOC118299620	kinase suppressor of Ras 1-like	intron
in vitro Vibrio	Upregulated	6:2506887-2507087	6	2506887	2507087	5.74566	6.44312	4.34344	1.911	4.04e-16	1.93e-13	Intergenic	Intergenic	-3134	ENSSMAG00000034651	protein_coding	NF7O	Nuclear factor 7, ovary (xNF7-O)	Intergenic
in vitro Vibrio	Upregulated	10:8424174-8424374	10	8424174	8424374	5.85987	6.56994	4.40234	1.91084	1.4e-13	3.49e-11	intron (ENSSMAG00000006859, intron 9 of 10)	protein_coding-intron (ENSSMAG00000006859, intron 9 of 10)	76814	ENSSMAG00000025481	protein_coding	cdkn1bb	cyclin-dependent kinase inhibitor 1Bb [Source:ZFIN;Acc:ZDB-GENE-030521-13]	intron
in vitro Vibrio	Upregulated	4:12952815-12953015	4	12952815	12953015	6.1221	6.84153	4.62173	1.90874	4.82e-12	7.36e-10	Intergenic	Intergenic	1675	ENSSMAG00000027006	protein_coding	h2ax	H2A.X variant histone [Source:NCBI gene;Acc:394048]	Intergenic
in vitro Vibrio	Upregulated	11:4658927-4659127	11	4658927	4659127	6.92784	7.61968	5.54951	1.90748	5.92e-16	2.71e-13	Intergenic	Intergenic	11073	ENSSMAG00000004588	protein_coding	LOC118316850	glutathione synthetase-like	Intergenic
in vitro Vibrio	Upregulated	21:8169094-8169294	21	8169094	8169294	6.238	6.94433	4.79719	1.90692	5.13e-16	2.38e-13	intron (ENSSMAG00000034588, intron 3 of 8)	protein_coding-intron (ENSSMAG00000034588, intron 3 of 8)	18061	ENSSMAG00000034588	protein_coding	ahrra	aryl-hydrocarbon receptor repressor a	intron
in vitro Vibrio	Upregulated	8:8026721-8026921	8	8026721	8026921	6.29079	6.9945	4.86153	1.90546	1.33e-15	5.48e-13	Intergenic	Intergenic	-1939	ENSSMAG00000005232	protein_coding	tbc1d9	TBC1 domain family, member 9 (with GRAM domain) [Source:ZFIN;Acc:ZDB-GENE-060810-33]	Intergenic
in vitro Vibrio	Upregulated	7:2076775-2076975	7	2076775	2076975	7.94043	8.63305	6.5588	1.90539	1.2e-17	8.82e-15	intron (ENSSMAG00000006466, intron 1 of 16)	protein_coding-intron (ENSSMAG00000006466, intron 1 of 10)	3018	ENSSMAG00000006466	protein_coding	ncoa2	Nuclear receptor coactivator 2 (NCoA-2) (NCoA2) (Glucocorticoid receptor-interacting protein 1) (Steroid receptor coactivator 2) (Transcriptional intermediary factor 2)	intron
in vitro Vibrio	Upregulated	10:8356982-8357182	10	8356982	8357182	5.76088	6.47706	4.27558	1.90533	4.04e-13	8.61e-11	Intergenic	Intergenic	9622	ENSSMAG00000025481	protein_coding	cdkn1bb	cyclin-dependent kinase inhibitor 1Bb [Source:ZFIN;Acc:ZDB-GENE-030521-13]	Intergenic
in vitro Vibrio	Upregulated	7:15659238-15659438	7	15659238	15659438	7.6422	8.33717	6.25061	1.90492	1.64e-16	9e-14	Intergenic	Intergenic	-2026	ENSSMAG00000009195	protein_coding	rgs18	regulator of G protein signaling 18 [Source:ZFIN;Acc:ZDB-GENE-061013-722]	Intergenic
in vitro Vibrio	Upregulated	1:7771255-7771455	1	7771255	7771455	6.97428	7.66123	5.61627	1.90419	1.52e-17	1.08e-14	Intergenic	Intergenic	9566	ENSSMAG00000011189	protein_coding	ptger2a	prostaglandin E receptor 2a (subtype EP2) [Source:ZFIN;Acc:ZDB-GENE-040426-1321]	Intergenic
in vitro Vibrio	Upregulated	6:16070777-16070977	6	16070777	16070977	6.72214	7.40725	5.3717	1.90254	1.61e-16	8.88e-14	intron (ENSSMAG00000006104, intron 2 of 11)	protein_coding-intron (ENSSMAG00000006104, intron 2 of 12)	14353	ENSSMAG00000006104	protein_coding	tfeb	transcription factor EB [Source:ZFIN;Acc:ZDB-GENE-090807-3]	intron
in vitro Vibrio	Upregulated	6:11229370-11229570	6	11229370	11229570	5.47495	6.15752	4.13487	1.90244	1.02e-16	5.85e-14	Intergenic	Intergenic	-2191	ENSSMAG00000016276	protein_coding	si:ch211-161c3.6	high mobility group protein HMGI-C	Intergenic
in vitro Vibrio	Upregulated	8:19159450-19159650	8	19159450	19159650	6.17647	6.87313	4.7777	1.90213	4.83e-16	2.26e-13	Intergenic	Intergenic	7541	ENSSMAG00000009548	protein_coding	ENSSMAG00000009548	NA	Intergenic
in vitro Vibrio	Upregulated	13:24456184-24456384	13	24456184	24456384	5.4485	6.13372	4.09763	1.90186	2.52e-20	4.04e-17	Intergenic	Intergenic	15401	ENSSMAG00000015194	protein_coding	PCDH18	protocadherin 18 [Source:HGNC Symbol;Acc:HGNC:14268]	Intergenic
in vitro Vibrio	Upregulated	14:22895308-22895508	14	22895308	22895508	6.29749	7.01082	4.82523	1.90176	2.61e-13	5.94e-11	intron (ENSSMAG00000014886, intron 2 of 12)	protein_coding-intron (ENSSMAG00000014886, intron 2 of 13)	3497	ENSSMAG00000014886	protein_coding	enox1	ecto-NOX disulfide-thiol exchanger 1	intron
in vitro Vibrio	Upregulated	16:21051650-21051850	16	21051650	21051850	6.06662	6.76831	4.64617	1.90117	1.51e-14	4.87e-12	TTS (ENSSMAG00000033500)	lncRNA-TTS (ENSSMAG00000033500)	5095	ENSSMAG00000033500	lncRNA	ENSSMAG00000033500	NA	TTS
in vitro Vibrio	Upregulated	12:16768687-16768887	12	16768687	16768887	6.54204	7.22281	5.20926	1.901	1.79e-18	1.58e-15	Intergenic	Intergenic	42703	ENSSMAG00000012079	protein_coding	midn	midnolin [Source:NCBI gene;Acc:323713]	Intergenic
in vitro Vibrio	Upregulated	15:19689681-19689881	15	19689681	19689881	4.99596	5.69435	3.58975	1.90005	3.89e-13	8.35e-11	intron (ENSSMAG00000019790, intron 52 of 52)	protein_coding-intron (ENSSMAG00000019790, intron 52 of 52)	57626	ENSSMAG00000019782	protein_coding	LOC118283467	bcl-2-like protein 11	intron
in vitro Vibrio	Upregulated	9:13147195-13147395	9	13147195	13147395	7.78742	8.48534	6.38325	1.89978	7.04e-16	3.1e-13	Intergenic	Intergenic	-2418	ENSSMAG00000010408	protein_coding	cdk7	cyclin-dependent kinase 7 [Source:ZFIN;Acc:ZDB-GENE-010320-2]	Intergenic
in vitro Vibrio	Upregulated	4:22899407-22899607	4	22899407	22899607	6.25358	6.94244	4.88764	1.89861	2.11e-18	1.8e-15	intron (ENSSMAG00000009456, intron 1 of 3)	protein_coding-intron (ENSSMAG00000009456, intron 1 of 10)	2761	ENSSMAG00000009456	protein_coding	mef2ca	myocyte enhancer factor 2ca	intron
in vitro Vibrio	Upregulated	9:22713692-22713892	9	22713692	22713892	5.45216	6.12302	4.1587	1.89836	1.79e-16	9.7e-14	intron (ENSSMAG00000012916, intron 6 of 8)	protein_coding-intron (ENSSMAG00000012916, intron 6 of 8)	10144	ENSSMAG00000012894	protein_coding	COQ5	coenzyme Q5, methyltransferase [Source:NCBI gene;Acc:447802]	intron
in vitro Vibrio	Upregulated	4:22856101-22856301	4	22856101	22856301	8.65322	9.34621	7.27002	1.8974	5.48e-17	3.39e-14	intron (ENSSMAG00000009446, intron 1 of 7)	protein_coding-intron (ENSSMAG00000009446, intron 1 of 8)	2789	ENSSMAG00000009446	protein_coding	arrdc3b	arrestin domain containing 3b [Source:ZFIN;Acc:ZDB-GENE-040912-182]	intron
in vitro Vibrio	Upregulated	17:15306751-15306951	17	15306751	15306951	7.34414	8.03361	5.97569	1.89716	3.17e-18	2.57e-15	intron (ENSSMAG00000024059, intron 2 of 7)	protein_coding-intron (ENSSMAG00000024059, intron 2 of 7)	-13395	ENSSMAG00000021897	protein_coding	runx3	RUNX family transcription factor 3 [Source:ZFIN;Acc:ZDB-GENE-000605-2]	intron
in vitro Vibrio	Upregulated	20:10887258-10887458	20	10887258	10887458	7.27147	7.95266	5.937	1.89708	6.75e-21	1.26e-17	promoter-TSS (ENSSMAG00000021677)	protein_coding-promoter-TSS (ENSSMAG00000021677)	-738	ENSSMAG00000021677	protein_coding	batf	basic leucine zipper transcription factor, ATF-like	promoter-TSS
in vitro Vibrio	Upregulated	15:21364283-21364483	15	21364283	21364483	7.6587	8.36435	6.22086	1.8961	1.67e-13	4.08e-11	intron (ENSSMAG00000004039, intron 1 of 7)	protein_coding-intron (ENSSMAG00000004039, intron 1 of 8)	691	ENSSMAG00000004039	protein_coding	pcgf5a	polycomb group ring finger 5a [Source:NCBI gene;Acc:562327]	intron
in vitro Vibrio	Upregulated	4:17766077-17766277	4	17766077	17766277	6.10796	6.80233	4.71894	1.89517	3.76e-17	2.46e-14	intron (ENSSMAG00000033915, intron 2 of 29)	protein_coding-intron (ENSSMAG00000033915, intron 2 of 26)	10262	ENSSMAG00000033915	protein_coding	med13a	mediator complex subunit 13a [Source:ZFIN;Acc:ZDB-GENE-070627-13]	intron
in vitro Vibrio	Upregulated	16:7046140-7046340	16	7046140	7046340	7.23843	7.93508	5.8397	1.89496	7.62e-16	3.32e-13	intron (ENSSMAG00000030311, intron 2 of 7)	protein_coding-intron (ENSSMAG00000030311, intron 2 of 7)	5415	ENSSMAG00000030311	protein_coding	npdc1a	neural proliferation, differentiation and control, 1a [Source:ZFIN;Acc:ZDB-GENE-031204-31]	intron
in vitro Vibrio	Upregulated	11:21412170-21412370	11	21412170	21412370	5.42149	6.1252	3.9922	1.89457	4.49e-12	6.9e-10	intron (ENSSMAG00000019289, intron 4 of 20)	protein_coding-intron (ENSSMAG00000019289, intron 4 of 20)	2516	ENSSMAG00000019289	protein_coding	plekhg5b	pleckstrin homology domain containing, family G (with RhoGef domain) member 5b [Source:ZFIN;Acc:ZDB-GENE-090908-6]	intron
in vitro Vibrio	Upregulated	4:17665692-17665892	4	17665692	17665892	5.74562	6.4536	4.29747	1.89281	2.5e-16	1.28e-13	intron (ENSSMAG00000000681, intron 9 of 11)	protein_coding-intron (ENSSMAG00000000681, intron 9 of 11)	-18991	ENSSMAG00000024419	miRNA	MIR21	microRNA 21 [Source:HGNC Symbol;Acc:HGNC:31586]	intron
in vitro Vibrio	Upregulated	13:1475465-1475665	13	1475465	1475665	6.1121	6.80623	4.72408	1.89239	9.72e-15	3.29e-12	intron (ENSSMAG00000006930, intron 2 of 12)	protein_coding-intron (ENSSMAG00000006930, intron 2 of 12)	55665	ENSSMAG00000006930	protein_coding	ppargc1b	PPARG coactivator 1 beta [Source:HGNC Symbol;Acc:HGNC:30022]	intron
in vitro Vibrio	Upregulated	13:11938621-11938821	13	11938621	11938821	6.63401	7.32518	5.25847	1.89011	3.61e-16	1.76e-13	promoter-TSS (ENSSMAG00000019202)	protein_coding-promoter-TSS (ENSSMAG00000019202)	-998	ENSSMAG00000019202	protein_coding	LOC118319250	endonuclease domain-containing 1 protein-like	promoter-TSS
in vitro Vibrio	Upregulated	3:19414648-19414848	3	19414648	19414848	6.92367	7.6066	5.58214	1.88827	1.09e-18	1.04e-15	Intergenic	Intergenic	-2744	ENSSMAG00000020563	protein_coding	LOC118298913	eukaryotic translation initiation factor 4 gamma 1-like	Intergenic
in vitro Vibrio	Upregulated	17:15582602-15582802	17	15582602	15582802	6.09336	6.77443	4.75937	1.88779	1.01e-16	5.85e-14	Intergenic	Intergenic	-42295	ENSSMAG00000010138	protein_coding	marcksl1a	MARCKS-like 1a [Source:NCBI gene;Acc:406407]	Intergenic
in vitro Vibrio	Upregulated	11:25233647-25233847	11	25233647	25233847	5.97208	6.67218	4.55853	1.8875	1.63e-14	5.17e-12	Intergenic	Intergenic	-2538	ENSSMAG00000012478	protein_coding	tnfrsf9a	tumor necrosis factor receptor superfamily, member 9a [Source:ZFIN;Acc:ZDB-GENE-060421-8213]	Intergenic
in vitro Vibrio	Upregulated	16:13198211-13198411	16	13198211	13198411	6.45179	7.14211	5.07977	1.8874	3.56e-17	2.35e-14	intron (ENSSMAG00000009579, intron 1 of 22)	protein_coding-intron (ENSSMAG00000009579, intron 1 of 22)	13593	ENSSMAG00000009579	protein_coding	rapgef1b	Rap guanine nucleotide exchange factor (GEF) 1b [Source:ZFIN;Acc:ZDB-GENE-040426-1001]	intron
in vitro Vibrio	Upregulated	20:18848526-18848726	20	18848526	18848726	5.52531	6.1929	4.24457	1.88685	8.22e-18	6.09e-15	Intergenic	Intergenic	11036	ENSSMAG00000007264	protein_coding	pex3	peroxisomal biogenesis factor 3 [Source:ZFIN;Acc:ZDB-GENE-040426-979]	Intergenic
in vitro Vibrio	Upregulated	11:16451598-16451798	11	16451598	16451798	6.52897	7.22529	5.13162	1.88649	1.09e-15	4.67e-13	Intergenic	Intergenic	60340	ENSSMAG00000008395	protein_coding	mafba	v-maf avian musculoaponeurotic fibrosarcoma oncogene homolog Ba [Source:NCBI gene;Acc:30210]	Intergenic
in vitro Vibrio	Upregulated	22:10822472-10822672	22	10822472	10822672	5.74797	6.41921	4.45307	1.88503	4.92e-17	3.08e-14	intron (ENSSMAG00000022076, intron 4 of 7)	protein_coding-intron (ENSSMAG00000022076, intron 4 of 6)	14751	ENSSMAG00000022076	protein_coding	cdk6	cyclin-dependent kinase 6	intron
in vitro Vibrio	Upregulated	17:10460101-10460301	17	10460101	10460301	5.93515	6.62141	4.58002	1.88342	1.37e-15	5.6e-13	Intergenic	Intergenic	-57200	ENSSMAG00000037449	protein_coding	id2a	inhibitor of DNA binding 2a [Source:ZFIN;Acc:ZDB-GENE-020910-1]	Intergenic
in vitro Vibrio	Upregulated	6:21681511-21681711	6	21681511	21681711	7.06477	7.75098	5.70982	1.88334	1.57e-20	2.64e-17	intron (ENSSMAG00000015987, intron 1 of 13)	protein_coding-intron (ENSSMAG00000015987, intron 4 of 17)	28619	ENSSMAG00000015987	protein_coding	foxp1b	forkhead box P1b [Source:NCBI gene;Acc:569047]	intron
in vitro Vibrio	Upregulated	10:4530413-4530613	10	4530413	4530613	5.30509	6.00664	3.88523	1.88212	1.14e-19	1.43e-16	intron (ENSSMAG00000002332, intron 6 of 10)	protein_coding-intron (ENSSMAG00000002332, intron 5 of 9)	-17750	ENSSMAG00000002348	protein_coding	LOC118315888	monocyte chemotactic protein 1B-like	intron
in vitro Vibrio	Upregulated	7:3400207-3400407	7	3400207	3400407	5.78852	6.48011	4.41124	1.88201	7.07e-14	1.94e-11	intron (ENSSMAG00000009016, intron 1 of 7)	protein_coding-intron (ENSSMAG00000009016, intron 1 of 7)	6374	ENSSMAG00000009016	protein_coding	LOC118310514	zinc finger E-box-binding homeobox 1-like	intron
in vitro Vibrio	Upregulated	3:24572615-24572815	3	24572615	24572815	7.05119	7.74975	5.64427	1.88196	9.06e-14	2.4e-11	intron (ENSSMAG00000026327, intron 2 of 8)	protein_coding-intron (ENSSMAG00000026327, intron 2 of 8)	14474	ENSSMAG00000026327	protein_coding	timm50	translocase of inner mitochondrial membrane 50 homolog (S. cerevisiae) [Source:NCBI gene;Acc:393638]	intron
in vitro Vibrio	Upregulated	11:3929649-3929849	11	3929649	3929849	6.55663	7.24383	5.1976	1.88164	2.88e-14	8.48e-12	intron (ENSSMAG00000002209, intron 1 of 1)	protein_coding-intron (ENSSMAG00000002209, intron 1 of 1)	11750	ENSSMAG00000002209	protein_coding	bcl2l1	BCL2 like 1 [Source:ZFIN;Acc:ZDB-GENE-010730-1]	intron
in vitro Vibrio	Upregulated	22:11480949-11481149	22	11480949	11481149	5.66618	6.35821	4.28702	1.87957	4.5e-15	1.61e-12	Intergenic	Intergenic	8476	ENSSMAG00000014358	protein_coding	LOC118292467	polypeptide N-acetylgalactosaminyltransferase 15-like	Intergenic
in vitro Vibrio	Upregulated	20:3449866-3450066	20	3449866	3450066	6.29027	6.98908	4.88228	1.87949	5.36e-15	1.9e-12	Intergenic	Intergenic	-22627	ENSSMAG00000002221	protein_coding	bach2b	BTB and CNC homology 1, basic leucine zipper transcription factor 2b [Source:ZFIN;Acc:ZDB-GENE-041001-139]	Intergenic
in vitro Vibrio	Upregulated	3:19060549-19060749	3	19060549	19060749	7.50614	8.19637	6.13451	1.87847	1.22e-16	6.88e-14	intron (ENSSMAG00000020479, intron 5 of 6)	protein_coding-intron (ENSSMAG00000020479, intron 6 of 7)	-6966	ENSSMAG00000022648	protein_coding	ENSSMAG00000022648	NA	intron
in vitro Vibrio	Upregulated	22:12053947-12054147	22	12053947	12054147	6.27342	6.966	4.89198	1.87689	1.48e-18	1.36e-15	promoter-TSS (ENSSMAG00000015650)	protein_coding-promoter-TSS (ENSSMAG00000015650)	-384	ENSSMAG00000015650	protein_coding	LOC118292412	gasdermin-E-like	promoter-TSS
in vitro Vibrio	Upregulated	20:14435020-14435220	20	14435020	14435220	5.77512	6.5095	4.203	1.8762	1.92e-09	1.34e-07	Intergenic	Intergenic	-2536	ENSSMAG00000019031	protein_coding	TAGAP	T cell activation RhoGTPase activating protein [Source:HGNC Symbol;Acc:HGNC:15669]	Intergenic
in vitro Vibrio	Upregulated	4:16600864-16601064	4	16600864	16601064	6.23063	6.93868	4.78212	1.87449	2.16e-12	3.73e-10	Intergenic	Intergenic	-1652	ENSSMAG00000020046	protein_coding	adora2b	adenosine A2b receptor [Source:ZFIN;Acc:ZDB-GENE-060511-1]	Intergenic
in vitro Vibrio	Upregulated	3:13797739-13797939	3	13797739	13797939	5.78857	6.4766	4.42611	1.87433	1.66e-16	9.08e-14	Intergenic	Intergenic	7431	ENSSMAG00000014511	protein_coding	si:dkey-202l22.6	si:dkey-202l22.6 [Source:ZFIN;Acc:ZDB-GENE-131121-181]	Intergenic
in vitro Vibrio	Upregulated	7:25334873-25335073	7	25334873	25335073	7.52187	8.20878	6.16403	1.87369	2.04e-16	1.07e-13	promoter-TSS (ENSSMAG00000032992)	protein_coding-promoter-TSS (ENSSMAG00000032992)	-963	ENSSMAG00000032992	protein_coding	marcksl1b	MARCKS-like 1b [Source:NCBI gene;Acc:406504]	promoter-TSS
in vitro Vibrio	Upregulated	1:6405611-6405811	1	6405611	6405811	6.74355	7.44272	5.33402	1.87353	1.78e-14	5.64e-12	intron (ENSSMAG00000007722, intron 1 of 22)	protein_coding-intron (ENSSMAG00000007722, intron 1 of 23)	-4072	ENSSMAG00000007722	protein_coding	eml3	EMAP like 3 [Source:ZFIN;Acc:ZDB-GENE-110304-3]	intron
in vitro Vibrio	Upregulated	2:17559866-17560066	2	17559866	17560066	6.00585	6.70036	4.61627	1.87257	1.85e-14	5.78e-12	promoter-TSS (ENSSMAG00000000210)	protein_coding-promoter-TSS (ENSSMAG00000000210)	-775	ENSSMAG00000000210	protein_coding	ano6	anoctamin 6 [Source:ZFIN;Acc:ZDB-GENE-081104-64]	promoter-TSS
in vitro Vibrio	Upregulated	15:1230968-1231168	15	1230968	1231168	6.19031	6.89427	4.75992	1.87224	1.46e-13	3.63e-11	intron (ENSSMAG00000018856, intron 1 of 10)	protein_coding-intron (ENSSMAG00000018856, intron 1 of 11)	-5497	ENSSMAG00000018892	protein_coding	LOC118283658	pleckstrin homology domain-containing family A member 1-like	intron
in vitro Vibrio	Upregulated	6:6735793-6735993	6	6735793	6735993	6.04503	6.72047	4.73358	1.87224	8.65e-20	1.13e-16	intron (ENSSMAG00000036345, intron 4 of 4)	protein_coding-intron (ENSSMAG00000036345, intron 4 of 4)	3863	ENSSMAG00000036345	protein_coding	tshba	thyroid stimulating hormone subunit beta a [Source:ZFIN;Acc:ZDB-GENE-030513-3]	intron
in vitro Vibrio	Upregulated	15:8993412-8993612	15	8993412	8993612	7.04144	7.73942	5.637	1.87083	3.4e-14	9.83e-12	Intergenic	Intergenic	55634	ENSSMAG00000003700	protein_coding	prom2	prominin 2	Intergenic
in vitro Vibrio	Upregulated	15:21144033-21144233	15	21144033	21144233	6.56004	7.264	5.12966	1.868	1.96e-12	3.45e-10	intron (ENSSMAG00000002417, intron 1 of 5)	protein_coding-intron (ENSSMAG00000002417, intron 1 of 5)	1635	ENSSMAG00000002417	protein_coding	wipf1b	WAS/WASL interacting protein family, member 1b	intron
in vitro Vibrio	Upregulated	6:2422548-2422748	6	2422548	2422748	6.37312	7.06177	5.00811	1.86672	4.89e-15	1.75e-12	intron (ENSSMAG00000024502, intron 2 of 2)	protein_coding-intron (ENSSMAG00000002145, intron 11 of 12)	-2826	ENSSMAG00000002225	protein_coding	romo1	reactive oxygen species modulator 1 [Source:NCBI gene;Acc:393770]	intron
in vitro Vibrio	Upregulated	15:1869974-1870174	15	1869974	1870174	6.05454	6.74282	4.69103	1.86606	2.13e-15	8.33e-13	intron (ENSSMAG00000031175, intron 1 of 10)	protein_coding-intron (ENSSMAG00000031175, intron 1 of 6)	829	ENSSMAG00000031175	protein_coding	tnfaip3	tumor necrosis factor, alpha-induced protein 3	intron
in vitro Vibrio	Upregulated	1:29544638-29544838	1	29544638	29544838	6.94577	7.63803	5.56569	1.86562	2.45e-14	7.3e-12	Intergenic	Intergenic	-5738	ENSSMAG00000010035	protein_coding	rnf144b	ring finger protein 144B [Source:ZFIN;Acc:ZDB-GENE-040426-1292]	Intergenic
in vitro Vibrio	Upregulated	13:18282193-18282393	13	18282193	18282393	7.68312	8.36691	6.33811	1.86433	1.57e-17	1.11e-14	TTS (ENSSMAG00000011825)	protein_coding-TTS (ENSSMAG00000011825)	2577	ENSSMAG00000011825	protein_coding	P2RY10	P2Y receptor family member 10 [Source:HGNC Symbol;Acc:HGNC:19906]	TTS
in vitro Vibrio	Upregulated	2:20657909-20658109	2	20657909	20658109	6.46986	7.16486	5.07814	1.86425	4.14e-13	8.76e-11	intron (ENSSMAG00000003309, intron 10 of 10)	protein_coding-intron (ENSSMAG00000003309, intron 10 of 10)	-6740	ENSSMAG00000003262	protein_coding	pacsin2	protein kinase C and casein kinase substrate in neurons 2 [Source:ZFIN;Acc:ZDB-GENE-040426-2596]	intron
in vitro Vibrio	Upregulated	4:29107810-29108010	4	29107810	29108010	6.33253	7.02905	4.93434	1.86413	3.05e-15	1.14e-12	intron (ENSSMAG00000022112, intron 1 of 2)	lncRNA-intron (ENSSMAG00000022112, intron 1 of 2)	23462	ENSSMAG00000022112	lncRNA	ENSSMAG00000022112	NA	intron
in vitro Vibrio	Upregulated	5:21812901-21813101	5	21812901	21813101	6.69109	7.3915	5.27619	1.864	2.49e-13	5.69e-11	intron (ENSSMAG00000009805, intron 9 of 14)	protein_coding-intron (ENSSMAG00000009805, intron 8 of 13)	24556	ENSSMAG00000009805	protein_coding	LOC118302678	transcription initiation factor TFIID subunit 4-like	intron
in vitro Vibrio	Upregulated	6:22977477-22977677	6	22977477	22977677	6.02189	6.69827	4.70671	1.86376	1.18e-16	6.73e-14	Intergenic	Intergenic	-4724	ENSSMAG00000035719	protein_coding	LOC118309622	carbohydrate sulfotransferase 11-like	Intergenic
in vitro Vibrio	Upregulated	3:8232991-8233191	3	8232991	8233191	6.08946	6.76767	4.76697	1.86145	3.15e-17	2.11e-14	intron (ENSSMAG00000033089, intron 1 of 2)	protein_coding-intron (ENSSMAG00000033089, intron 1 of 2)	8863	ENSSMAG00000033089	protein_coding	foxo1a	forkhead box O1 a [Source:NCBI gene;Acc:768121]	intron
in vitro Vibrio	Upregulated	19:13092303-13092503	19	13092303	13092503	6.86643	7.569	5.44213	1.86137	1.76e-12	3.12e-10	intron (ENSSMAG00000024145, intron 1 of 2)	lncRNA-intron (ENSSMAG00000024145, intron 1 of 2)	1782	ENSSMAG00000024145	lncRNA	ENSSMAG00000024145	NA	intron
in vitro Vibrio	Upregulated	11:15968507-15968707	11	15968507	15968707	5.77349	6.46121	4.41231	1.86124	1.32e-14	4.34e-12	intron (ENSSMAG00000007817, intron 3 of 5)	protein_coding-intron (ENSSMAG00000007817, intron 2 of 4)	6570	ENSSMAG00000007817	protein_coding	zbtb46	zinc finger and BTB domain containing 46 [Source:ZFIN;Acc:ZDB-GENE-090313-352]	intron
in vitro Vibrio	Upregulated	9:12135148-12135348	9	12135148	12135348	6.48385	7.17099	5.12505	1.86114	1.82e-15	7.17e-13	intron (ENSSMAG00000008887, intron 1 of 3)	protein_coding-intron (ENSSMAG00000008887, intron 1 of 10)	-15997	ENSSMAG00000008887	protein_coding	mef2cb	myocyte enhancer factor 2cb [Source:ZFIN;Acc:ZDB-GENE-040901-7]	intron
in vitro Vibrio	Upregulated	14:8213346-8213546	14	8213346	8213546	6.32831	7.02556	4.92699	1.8609	1.97e-13	4.69e-11	intron (ENSSMAG00000006714, intron 6 of 14)	protein_coding-intron (ENSSMAG00000006714, intron 9 of 17)	11360	ENSSMAG00000006714	protein_coding	dars1	aspartyl-tRNA synthetase 1 [Source:ZFIN;Acc:ZDB-GENE-061110-135]	intron
in vitro Vibrio	Upregulated	16:7384238-7384438	16	7384238	7384438	5.84187	6.53184	4.47135	1.86079	5.65e-18	4.38e-15	Intergenic	Intergenic	-39775	ENSSMAG00000019931	protein_coding	sh2d3ca	SH2 domain containing 3Ca [Source:ZFIN;Acc:ZDB-GENE-080102-1]	Intergenic
in vitro Vibrio	Upregulated	12:18356005-18356205	12	18356005	18356205	4.98138	5.6479	3.70474	1.85941	1.71e-16	9.31e-14	intron (ENSSMAG00000016751, intron 5 of 5)	protein_coding-intron (ENSSMAG00000016751, intron 5 of 5)	18438	ENSSMAG00000016751	protein_coding	bloc1s2	biogenesis of lysosomal organelles complex-1, subunit 2 [Source:ZFIN;Acc:ZDB-GENE-050809-129]	intron
in vitro Vibrio	Upregulated	4:9168495-9168695	4	9168495	9168695	6.67861	7.3589	5.34776	1.85929	3.06e-19	3.37e-16	intron (ENSSMAG00000006491, intron 3 of 21)	protein_coding-intron (ENSSMAG00000006491, intron 6 of 30)	48079	ENSSMAG00000006491	protein_coding	rapgef6	Rap guanine nucleotide exchange factor (GEF) 6	intron
in vitro Vibrio	Upregulated	15:19711507-19711707	15	19711507	19711707	5.58008	6.27979	4.16819	1.85928	9.78e-14	2.56e-11	intron (ENSSMAG00000019790, intron 52 of 52)	protein_coding-intron (ENSSMAG00000019790, intron 52 of 52)	56609	ENSSMAG00000019790	protein_coding	anapc1	anaphase promoting complex subunit 1 [Source:ZFIN;Acc:ZDB-GENE-081107-12]	intron
in vitro Vibrio	Upregulated	11:20172010-20172210	11	20172010	20172210	5.57262	6.25392	4.23772	1.85913	1.92e-16	1.02e-13	Intergenic	Intergenic	11509	ENSSMAG00000035569	protein_coding	SOX18	SRY-box transcription factor 18 [Source:HGNC Symbol;Acc:HGNC:11194]	Intergenic
in vitro Vibrio	Upregulated	1:7592698-7592898	1	7592698	7592898	5.03647	5.74902	3.56779	1.85828	2.28e-14	6.85e-12	Intergenic	Intergenic	-38313	ENSSMAG00000011350	protein_coding	runx1	RUNX family transcription factor 1	Intergenic
in vitro Vibrio	Upregulated	7:6414002-6414202	7	6414002	6414202	6.00601	6.69549	4.63754	1.85748	7.78e-14	2.11e-11	intron (ENSSMAG00000015444, intron 1 of 30)	protein_coding-intron (ENSSMAG00000015444, intron 1 of 39)	1884	ENSSMAG00000015444	protein_coding	myo9b	myosin IXb [Source:ZFIN;Acc:ZDB-GENE-030131-938]	intron
in vitro Vibrio	Upregulated	20:6732637-6732837	20	6732637	6732837	5.90758	6.58798	4.57633	1.85681	1.9e-15	7.49e-13	intron (ENSSMAG00000004602, intron 2 of 11)	protein_coding-intron (ENSSMAG00000004602, intron 2 of 10)	-6290	ENSSMAG00000004602	protein_coding	CYRIA	CYFIP-related Rac1 interactor A	intron
in vitro Vibrio	Upregulated	3:16083787-16083987	3	16083787	16083987	6.18356	6.8842	4.76762	1.85666	3.21e-14	9.33e-12	Intergenic	Intergenic	-7296	ENSSMAG00000022496	lncRNA	ENSSMAG00000022496	NA	Intergenic
in vitro Vibrio	Upregulated	15:12909863-12910063	15	12909863	12910063	6.78744	7.47906	5.41	1.85583	3.12e-14	9.1e-12	intron (ENSSMAG00000010363, intron 1 of 2)	protein_coding-intron (ENSSMAG00000010363, intron 3 of 4)	-13986	ENSSMAG00000027909	lncRNA	ENSSMAG00000027909	NA	intron
in vitro Vibrio	Upregulated	18:10212884-10213084	18	10212884	10213084	5.58797	6.26191	4.28245	1.85499	1.48e-16	8.24e-14	Intergenic	Intergenic	-15742	ENSSMAG00000010537	protein_coding	fscn2b	fascin actin-bundling protein 2b, retinal [Source:ZFIN;Acc:ZDB-GENE-040426-1740]	Intergenic
in vitro Vibrio	Upregulated	1:24087165-24087365	1	24087165	24087365	6.61457	7.29195	5.29539	1.85286	1.83e-18	1.61e-15	intron (ENSSMAG00000003573, intron 14 of 14)	protein_coding-intron (ENSSMAG00000003573, intron 14 of 14)	-81308	ENSSMAG00000003637	protein_coding	sox4b	SRY-box transcription factor 4b [Source:ZFIN;Acc:ZDB-GENE-040426-1274]	intron
in vitro Vibrio	Upregulated	18:720683-720883	18	720683	720883	6.3063	6.9923	4.95222	1.85271	8.62e-16	3.73e-13	Intergenic	Intergenic	27550	ENSSMAG00000018158	protein_coding	myca	MYC proto-oncogene, bHLH transcription factor a [Source:NCBI gene;Acc:30686]	Intergenic
in vitro Vibrio	Upregulated	7:22868958-22869158	7	22868958	22869158	5.79593	6.50727	4.33269	1.85262	1.58e-12	2.83e-10	intron (ENSSMAG00000020204, intron 2 of 4)	protein_coding-intron (ENSSMAG00000020204, intron 3 of 5)	30181	ENSSMAG00000030183	protein_coding	nkiras1	NFKB inhibitor interacting Ras-like 1 [Source:NCBI gene;Acc:100002175]	intron
in vitro Vibrio	Upregulated	11:20821781-20821981	11	20821781	20821981	6.21349	6.91178	4.80773	1.85254	2.58e-13	5.88e-11	Intergenic	Intergenic	-4756	ENSSMAG00000018838	protein_coding	ada	adenosine deaminase [Source:NCBI gene;Acc:436919]	Intergenic
in vitro Vibrio	Upregulated	12:6807940-6808140	12	6807940	6808140	7.44103	8.13518	6.05293	1.85219	2.73e-13	6.19e-11	intron (ENSSMAG00000020743, intron 2 of 9)	protein_coding-intron (ENSSMAG00000020743, intron 5 of 12)	5641	ENSSMAG00000020743	protein_coding	pde4ba	phosphodiesterase 4B, cAMP-specific a [Source:ZFIN;Acc:ZDB-GENE-030131-9570]	intron
in vitro Vibrio	Upregulated	9:23011154-23011354	9	23011154	23011354	6.06793	6.758	4.69702	1.85055	9.34e-14	2.47e-11	intron (ENSSMAG00000012419, intron 2 of 8)	protein_coding-intron (ENSSMAG00000012419, intron 1 of 6)	11335	ENSSMAG00000012419	protein_coding	cnnm4b	cyclin and CBS domain divalent metal cation transport mediator 4b [Source:ZFIN;Acc:ZDB-GENE-070705-181]	intron
in vitro Vibrio	Upregulated	1:710484-710684	1	710484	710684	4.94546	5.64061	3.55313	1.85013	1.96e-14	6.02e-12	intron (ENSSMAG00000000063, intron 2 of 17)	protein_coding-intron (ENSSMAG00000000063, intron 1 of 18)	-6291	ENSSMAG00000000063	protein_coding	agap1	ArfGAP with GTPase domain, ankyrin repeat and PH domain 1	intron
in vitro Vibrio	Upregulated	7:2505083-2505283	7	2505083	2505283	7.20394	7.88786	5.85837	1.84809	2.27e-15	8.79e-13	intron (ENSSMAG00000006867, intron 5 of 6)	protein_coding-intron (ENSSMAG00000006867, intron 5 of 6)	4830	ENSSMAG00000006867	protein_coding	CREM	cAMP responsive element modulator [Source:HGNC Symbol;Acc:HGNC:2352]	intron
in vitro Vibrio	Upregulated	8:20380598-20380798	8	20380598	20380798	7.86308	8.54771	6.51461	1.84659	6.32e-16	2.86e-13	promoter-TSS (ENSSMAG00000010378)	protein_coding-promoter-TSS (ENSSMAG00000010378)	45130	ENSSMAG00000034272	protein_coding	ENSSMAG00000034272	NA	promoter-TSS
in vitro Vibrio	Upregulated	10:23547111-23547311	10	23547111	23547311	6.56354	7.25175	5.20035	1.84516	3.54e-15	1.3e-12	Intergenic	Intergenic	-12733	ENSSMAG00000016265	protein_coding	spon1b	spondin 1b [Source:ZFIN;Acc:ZDB-GENE-000427-10]	Intergenic
in vitro Vibrio	Upregulated	17:10635281-10635481	17	10635281	10635481	7.06027	7.73573	5.74875	1.84469	3.94e-20	5.77e-17	promoter-TSS (ENSSMAG00000020510)	protein_coding-promoter-TSS (ENSSMAG00000020510)	-459	ENSSMAG00000020510	protein_coding	asap2a	ArfGAP with SH3 domain, ankyrin repeat and PH domain 2a [Source:ZFIN;Acc:ZDB-GENE-041210-256]	promoter-TSS
in vitro Vibrio	Upregulated	12:10595185-10595385	12	10595185	10595385	6.70963	7.39013	5.37792	1.84385	2.71e-15	1.03e-12	intron (ENSSMAG00000001295, intron 1 of 2)	protein_coding-intron (ENSSMAG00000001295, intron 1 of 2)	9426	ENSSMAG00000001295	protein_coding	tsc22d2	TSC22 domain family 2 [Source:ZFIN;Acc:ZDB-GENE-031001-12]	intron
in vitro Vibrio	Upregulated	19:12820803-12821003	19	12820803	12821003	6.3378	7.02893	4.96239	1.84165	1.34e-12	2.46e-10	Intergenic	Intergenic	-6143	ENSSMAG00000017656	protein_coding	socs3a	suppressor of cytokine signaling 3a [Source:ZFIN;Acc:ZDB-GENE-030131-7349]	Intergenic
in vitro Vibrio	Upregulated	15:15045319-15045519	15	15045319	15045519	6.55134	7.24443	5.16774	1.84119	8.89e-13	1.71e-10	promoter-TSS (ENSSMAG00000014278)	protein_coding-promoter-TSS (ENSSMAG00000014278)	-157	ENSSMAG00000014278	protein_coding	blnk	B cell linker [Source:ZFIN;Acc:ZDB-GENE-040702-4]	promoter-TSS
in vitro Vibrio	Upregulated	16:5533975-5534175	16	5533975	5534175	5.75963	6.45859	4.35097	1.84013	2.2e-11	2.71e-09	intron (ENSSMAG00000017651, intron 5 of 8)	protein_coding-intron (ENSSMAG00000017651, intron 4 of 8)	27255	ENSSMAG00000017651	protein_coding	Palm2	Paralemmin-2	intron
in vitro Vibrio	Upregulated	16:1888579-1888779	16	1888579	1888779	5.18619	5.92431	3.59549	1.83963	2.8e-08	1.35e-06	intron (ENSSMAG00000013139, intron 14 of 17)	protein_coding-intron (ENSSMAG00000013139, intron 10 of 13)	-40077	ENSSMAG00000025178	protein_coding	LOC118285133	cingulin-like protein 1	intron
in vitro Vibrio	Upregulated	8:16996152-16996352	8	16996152	16996352	5.37918	6.10607	3.84356	1.83961	1.87e-09	1.31e-07	TTS (ENSSMAG00000037921)	protein_coding-TTS (ENSSMAG00000037921)	-1922	ENSSMAG00000022132	lncRNA	ENSSMAG00000022132	NA	TTS
in vitro Vibrio	Upregulated	20:6067774-6067974	20	6067774	6067974	7.39938	8.07792	6.07555	1.83882	3.04e-16	1.51e-13	TTS (ENSSMAG00000004378)	protein_coding-TTS (ENSSMAG00000004378)	3974	ENSSMAG00000004355	protein_coding	nfkbiaa	nuclear factor of kappa light polypeptide gene enhancer in B-cells inhibitor, alpha a [Source:ZFIN;Acc:ZDB-GENE-040426-2227]	TTS
in vitro Vibrio	Upregulated	12:6489650-6489850	12	6489650	6489850	5.73747	6.42245	4.38755	1.83817	3.08e-15	1.15e-12	intron (ENSSMAG00000031863, intron 2 of 5)	protein_coding-intron (ENSSMAG00000031863, intron 2 of 5)	-20281	ENSSMAG00000033983	lncRNA	ENSSMAG00000033983	NA	intron
in vitro Vibrio	Upregulated	13:24471556-24471756	13	24471556	24471756	5.55014	6.21097	4.2952	1.83798	2.07e-15	8.11e-13	promoter-TSS (ENSSMAG00000015194)	protein_coding-promoter-TSS (ENSSMAG00000015194)	29	ENSSMAG00000015194	protein_coding	PCDH18	protocadherin 18 [Source:HGNC Symbol;Acc:HGNC:14268]	promoter-TSS
in vitro Vibrio	Upregulated	10:13697091-13697291	10	13697091	13697291	5.33126	6.0238	3.94996	1.83789	3.87e-11	4.45e-09	Intergenic	Intergenic	-33455	ENSSMAG00000001450	protein_coding	znf710a	zinc finger protein 710a [Source:ZFIN;Acc:ZDB-GENE-030131-5559]	Intergenic
in vitro Vibrio	Upregulated	22:2352153-2352353	22	2352153	2352353	7.81282	8.4964	6.46865	1.83679	2.36e-15	9.08e-13	Intergenic	Intergenic	-13885	ENSSMAG00000023814	protein_coding	cica	capicua transcriptional repressor a [Source:ZFIN;Acc:ZDB-GENE-060503-700]	Intergenic
in vitro Vibrio	Upregulated	11:21349458-21349658	11	21349458	21349658	5.91254	6.59469	4.57421	1.83639	1.88e-16	1.01e-13	Intergenic	Intergenic	-1494	ENSSMAG00000019269	protein_coding	LOC118317353	formin-like protein 13	Intergenic
in vitro Vibrio	Upregulated	13:18061027-18061227	13	18061027	18061227	6.37911	7.05143	5.07996	1.83624	5.33e-20	7.22e-17	exon (ENSSMAG00000011271, exon 4 of 11)	protein_coding-exon (ENSSMAG00000011271, exon 4 of 11)	1596	ENSSMAG00000011271	protein_coding	apool	apolipoprotein O-like	exon
in vitro Vibrio	Upregulated	22:5410353-5410553	22	5410353	5410553	6.53029	7.22307	5.14798	1.83541	1.11e-14	3.7e-12	Intergenic	Intergenic	-12779	ENSSMAG00000001439	protein_coding	hivep1	HIVEP zinc finger 1 [Source:ZFIN;Acc:ZDB-GENE-070912-512]	Intergenic
in vitro Vibrio	Upregulated	8:17750220-17750420	8	17750220	17750420	6.1511	6.85439	4.72363	1.83518	9.4e-12	1.32e-09	intron (ENSSMAG00000005745, intron 1 of 3)	protein_coding-intron (ENSSMAG00000005745, intron 1 of 3)	1868	ENSSMAG00000005745	protein_coding	syngr2b	synaptogyrin 2b [Source:ZFIN;Acc:ZDB-GENE-070424-19]	intron
in vitro Vibrio	Upregulated	15:1875110-1875310	15	1875110	1875310	6.52112	7.19566	5.21324	1.83513	5.06e-15	1.8e-12	Intergenic	Intergenic	-4307	ENSSMAG00000031175	protein_coding	tnfaip3	tumor necrosis factor, alpha-induced protein 3	Intergenic
in vitro Vibrio	Upregulated	18:10824393-10824593	18	10824393	10824593	6.22072	6.90376	4.87875	1.83501	1.97e-12	3.46e-10	TTS (ENSSMAG00000033948)	protein_coding-TTS (ENSSMAG00000033948)	11141	ENSSMAG00000011616	protein_coding	lrrc3ca	leucine rich repeat containing 3Ca [Source:ZFIN;Acc:ZDB-GENE-080327-9]	TTS
in vitro Vibrio	Upregulated	15:8256496-8256696	15	8256496	8256696	6.54539	7.24019	5.15456	1.83234	1.83e-13	4.39e-11	Intergenic	Intergenic	25823	ENSSMAG00000002454	protein_coding	ZFAND4	zinc finger AN1-type containing 4 [Source:HGNC Symbol;Acc:HGNC:23504]	Intergenic
in vitro Vibrio	Upregulated	11:4743653-4743853	11	4743653	4743853	5.61799	6.30665	4.25293	1.83142	2.01e-16	1.06e-13	promoter-TSS (ENSSMAG00000004634)	protein_coding-promoter-TSS (ENSSMAG00000004634)	-2958	ENSSMAG00000004634	protein_coding	arhgap4b	Rho GTPase activating protein 4b	promoter-TSS
in vitro Vibrio	Upregulated	3:6815539-6815739	3	6815539	6815739	4.99695	5.68237	3.64523	1.83124	4.8e-16	2.26e-13	intron (ENSSMAG00000000927, intron 11 of 12)	protein_coding-intron (ENSSMAG00000000927, intron 14 of 15)	-4987	ENSSMAG00000000910	protein_coding	st14a	suppression of tumorigenicity 14a [Source:ZFIN;Acc:ZDB-GENE-030131-6496]	intron
in vitro Vibrio	Upregulated	6:4382874-4383074	6	4382874	4383074	6.29207	6.96794	4.97894	1.83101	4.4e-15	1.58e-12	intron (ENSSMAG00000005791, intron 4 of 4)	protein_coding-intron (ENSSMAG00000005791, intron 4 of 4)	-4369	ENSSMAG00000027321	protein_coding	sdc4	syndecan 4	intron
in vitro Vibrio	Upregulated	1:19926333-19926533	1	19926333	19926533	6.62836	7.32143	5.24481	1.83052	2.06e-12	3.58e-10	promoter-TSS (ENSSMAG00000017186)	protein_coding-promoter-TSS (ENSSMAG00000017186)	-83	ENSSMAG00000017186	protein_coding	atp8b2	ATPase phospholipid transporting 8B2 [Source:ZFIN;Acc:ZDB-GENE-030131-2474]	promoter-TSS
in vitro Vibrio	Upregulated	6:20047385-20047585	6	20047385	20047585	6.82376	7.4962	5.52412	1.83005	3.7e-18	2.97e-15	Intergenic	Intergenic	-17280	ENSSMAG00000012091	protein_coding	pfkfb4a	6-phosphofructo-2-kinase/fructose-2,6-biphosphatase 4a [Source:ZFIN;Acc:ZDB-GENE-051120-51]	Intergenic
in vitro Vibrio	Upregulated	17:13292728-13292928	17	13292728	13292928	6.00407	6.69757	4.61875	1.82955	1.3e-13	3.27e-11	Intergenic	Intergenic	-12616	ENSSMAG00000006438	protein_coding	crim1	cysteine rich transmembrane BMP regulator 1 (chordin-like)	Intergenic
in vitro Vibrio	Upregulated	14:7682836-7683036	14	7682836	7683036	5.58133	6.26859	4.22203	1.82952	4.09e-11	4.65e-09	Intergenic	Intergenic	27381	ENSSMAG00000006572	protein_coding	ralba	v-ral simian leukemia viral oncogene homolog Ba (ras related)	Intergenic
in vitro Vibrio	Upregulated	17:15601810-15602010	17	15601810	15602010	7.63196	8.30783	6.31883	1.82811	1.41e-16	7.89e-14	Intergenic	Intergenic	-23087	ENSSMAG00000010138	protein_coding	marcksl1a	MARCKS-like 1a [Source:NCBI gene;Acc:406407]	Intergenic
in vitro Vibrio	Upregulated	6:14718672-14718872	6	14718672	14718872	7.19419	7.86597	5.89718	1.82786	7.09e-18	5.38e-15	intron (ENSSMAG00000003185, intron 49 of 56)	protein_coding-intron (ENSSMAG00000003185, intron 51 of 58)	-13584	ENSSMAG00000003177	protein_coding	BHLHE40	basic helix-loop-helix family member e40 [Source:HGNC Symbol;Acc:HGNC:1046]	intron
in vitro Vibrio	Upregulated	5:10863953-10864153	5	10863953	10864153	5.72221	6.39502	4.42117	1.82746	2.17e-12	3.74e-10	Intergenic	Intergenic	-2557	ENSSMAG00000025209	protein_coding	fth1a	ferritin, heavy polypeptide 1a	Intergenic
in vitro Vibrio	Upregulated	20:3455943-3456143	20	3455943	3456143	6.93637	7.61341	5.61856	1.82666	1.34e-17	9.7e-15	Intergenic	Intergenic	-16550	ENSSMAG00000002221	protein_coding	bach2b	BTB and CNC homology 1, basic leucine zipper transcription factor 2b [Source:ZFIN;Acc:ZDB-GENE-041001-139]	Intergenic
in vitro Vibrio	Upregulated	12:989975-990175	12	989975	990175	6.80081	7.47097	5.51007	1.82646	1.84e-20	3.07e-17	Intergenic	Intergenic	13022	ENSSMAG00000015625	protein_coding	mettl11b	methyltransferase like 11B [Source:NCBI gene;Acc:568419]	Intergenic
in vitro Vibrio	Upregulated	7:14417643-14417843	7	14417643	14417843	5.92007	6.62758	4.47398	1.82574	3.94e-12	6.19e-10	TTS (ENSSMAG00000005344)	protein_coding-TTS (ENSSMAG00000005344)	-5573	ENSSMAG00000027684	protein_coding	crsp7	cofactor required for Sp1 transcriptional activation, subunit 7	TTS
in vitro Vibrio	Upregulated	11:13783834-13784034	11	13783834	13784034	6.80512	7.48047	5.49401	1.82564	1.56e-15	6.26e-13	Intergenic	Intergenic	10395	ENSSMAG00000027602	protein_coding	wnt1	wingless-type MMTV integration site family, member 1 [Source:NCBI gene;Acc:30128]	Intergenic
in vitro Vibrio	Upregulated	18:11051826-11052026	18	11051826	11052026	5.36743	6.0778	3.90854	1.82455	7.23e-11	7.64e-09	intron (ENSSMAG00000012384, intron 10 of 18)	protein_coding-intron (ENSSMAG00000012384, intron 11 of 19)	4914	ENSSMAG00000012384	protein_coding	rnf40	ring finger protein 40 [Source:ZFIN;Acc:ZDB-GENE-030131-6607]	intron
in vitro Vibrio	Upregulated	22:11594171-11594371	22	11594171	11594371	6.66983	7.34621	5.35466	1.82392	1.82e-17	1.27e-14	intron (ENSSMAG00000014560, intron 1 of 11)	protein_coding-intron (ENSSMAG00000014560, intron 1 of 11)	-4732	ENSSMAG00000014560	protein_coding	LOC118291662	inactive phospholipase C-like protein 2	intron
in vitro Vibrio	Upregulated	18:722466-722666	18	722466	722666	7.24949	7.91948	5.95943	1.82269	3.85e-20	5.7e-17	Intergenic	Intergenic	25767	ENSSMAG00000018158	protein_coding	myca	MYC proto-oncogene, bHLH transcription factor a [Source:NCBI gene;Acc:30686]	Intergenic
in vitro Vibrio	Upregulated	9:9863280-9863480	9	9863280	9863480	5.63288	6.325	4.25333	1.8225	1.22e-15	5.09e-13	TTS (ENSSMAG00000006143)	protein_coding-TTS (ENSSMAG00000006143)	-5569	ENSSMAG00000023243	protein_coding	arid5a	AT rich interactive domain 5A (MRF1-like)	TTS
in vitro Vibrio	Upregulated	2:11365898-11366098	2	11365898	11366098	7.04448	7.72233	5.72342	1.82102	5.92e-15	2.06e-12	promoter-TSS (ENSSMAG00000012125)	protein_coding-promoter-TSS (ENSSMAG00000012125)	-989	ENSSMAG00000012125	protein_coding	optn	optineurin [Source:NCBI gene;Acc:336159]	promoter-TSS
in vitro Vibrio	Upregulated	6:863326-863526	6	863326	863526	6.47961	7.16178	5.14115	1.82049	2.07e-13	4.86e-11	Intergenic	Intergenic	-3851	ENSSMAG00000017707	protein_coding	trib3	tribbles pseudokinase 3	Intergenic
in vitro Vibrio	Upregulated	13:8658789-8658989	13	8658789	8658989	6.77098	7.45274	5.4342	1.81942	2.15e-13	5.02e-11	Intergenic	Intergenic	-4278	ENSSMAG00000012757	protein_coding	UBE2A	ubiquitin conjugating enzyme E2 A [Source:HGNC Symbol;Acc:HGNC:12472]	Intergenic
in vitro Vibrio	Upregulated	7:8938277-8938477	7	8938277	8938477	6.29833	6.96129	5.03535	1.81903	1.42e-18	1.31e-15	Intergenic	Intergenic	8628	ENSSMAG00000019379	protein_coding	ENSSMAG00000019379	NA	Intergenic
in vitro Vibrio	Upregulated	9:7591590-7591790	9	7591590	7591790	6.15894	6.82411	4.88746	1.81726	2.98e-19	3.31e-16	Intergenic	Intergenic	-20734	ENSSMAG00000002444	protein_coding	ncor2	nuclear receptor corepressor 2 [Source:ZFIN;Acc:ZDB-GENE-030616-81]	Intergenic
in vitro Vibrio	Upregulated	10:4550466-4550666	10	4550466	4550666	6.05672	6.74052	4.71162	1.8157	5.92e-14	1.65e-11	TTS (ENSSMAG00000002348)	protein_coding-TTS (ENSSMAG00000002348)	2303	ENSSMAG00000002348	protein_coding	LOC118315888	monocyte chemotactic protein 1B-like	TTS
in vitro Vibrio	Upregulated	2:24191564-24191764	2	24191564	24191764	6.01809	6.70626	4.65504	1.81476	1.13e-12	2.11e-10	Intergenic	Intergenic	6549	ENSSMAG00000009126	protein_coding	LOC118287492	interferon gamma-like	Intergenic
in vitro Vibrio	Upregulated	17:15603834-15604034	17	15603834	15604034	6.54907	7.22749	5.22578	1.81464	8.67e-15	2.95e-12	Intergenic	Intergenic	-21063	ENSSMAG00000010138	protein_coding	marcksl1a	MARCKS-like 1a [Source:NCBI gene;Acc:406407]	Intergenic
in vitro Vibrio	Upregulated	1:18466776-18466976	1	18466776	18466976	7.03216	7.71192	5.70346	1.81389	8.16e-17	4.83e-14	Intergenic	Intergenic	-2268	ENSSMAG00000012339	protein_coding	aicda	activation-induced cytidine deaminase [Source:ZFIN;Acc:ZDB-GENE-041122-2]	Intergenic
in vitro Vibrio	Upregulated	4:16411071-16411271	4	16411071	16411271	5.43345	6.08556	4.21096	1.81289	1.25e-18	1.18e-15	intron (ENSSMAG00000019876, intron 2 of 19)	protein_coding-intron (ENSSMAG00000019876, intron 1 of 21)	18759	ENSSMAG00000019855	protein_coding	aspa	aspartoacylase	intron
in vitro Vibrio	Upregulated	16:1780120-1780320	16	1780120	1780320	5.70832	6.40602	4.30509	1.81277	3.1e-11	3.65e-09	intron (ENSSMAG00000013139, intron 2 of 17)	protein_coding-intron (ENSSMAG00000013139, intron 2 of 16)	21307	ENSSMAG00000013139	protein_coding	LOC118285581	transcription factor 4-like	intron
in vitro Vibrio	Upregulated	11:22929515-22929715	11	22929515	22929715	6.2492	6.94642	4.84803	1.81256	2.28e-11	2.79e-09	intron (ENSSMAG00000020951, intron 4 of 4)	protein_coding-intron (ENSSMAG00000020951, intron 4 of 4)	14890	ENSSMAG00000032794	protein_coding	ENSSMAG00000032794	NA	intron
in vitro Vibrio	Upregulated	19:4453258-4453458	19	4453258	4453458	5.79072	6.49257	4.36957	1.81239	6.83e-11	7.31e-09	TTS (ENSSMAG00000027834)	protein_coding-TTS (ENSSMAG00000027834)	1828	ENSSMAG00000027834	protein_coding	LOC118288185	ferritin, middle subunit	TTS
in vitro Vibrio	Upregulated	8:14518007-14518207	8	14518007	14518207	5.27308	5.95526	3.93458	1.81204	7.93e-14	2.14e-11	Intergenic	Intergenic	11735	ENSSMAG00000016825	protein_coding	mcoln1a	mucolipin 1a [Source:ZFIN;Acc:ZDB-GENE-040426-2704]	Intergenic
in vitro Vibrio	Upregulated	11:7275261-7275461	11	7275261	7275461	6.78496	7.45607	5.49058	1.81167	4.67e-18	3.68e-15	intron (ENSSMAG00000008107, intron 1 of 14)	protein_coding-intron (ENSSMAG00000008107, intron 1 of 15)	-11525	ENSSMAG00000008107	protein_coding	ptpn11b	protein tyrosine phosphatase non-receptor type 11b	intron
in vitro Vibrio	Upregulated	2:18886253-18886453	2	18886253	18886453	5.89008	6.57071	4.55785	1.81034	2.12e-19	2.48e-16	intron (ENSSMAG00000000737, intron 3 of 7)	protein_coding-intron (ENSSMAG00000000737, intron 3 of 8)	21826	ENSSMAG00000000737	protein_coding	chchd3a	coiled-coil-helix-coiled-coil-helix domain containing 3a [Source:ZFIN;Acc:ZDB-GENE-030131-5005]	intron
in vitro Vibrio	Upregulated	21:14535212-14535412	21	14535212	14535412	5.86733	6.56021	4.48457	1.80994	1.01e-11	1.41e-09	Intergenic	Intergenic	-2795	ENSSMAG00000011846	protein_coding	ENSSMAG00000011846	NA	Intergenic
in vitro Vibrio	Upregulated	12:12836717-12836917	12	12836717	12836917	6.3066	6.9788	5.00789	1.80942	8.09e-14	2.17e-11	intron (ENSSMAG00000004758, intron 1 of 43)	protein_coding-intron (ENSSMAG00000004758, intron 1 of 42)	12907	ENSSMAG00000004758	protein_coding	LOC118317738	unconventional myosin-IXa	intron
in vitro Vibrio	Upregulated	21:1988932-1989132	21	1988932	1989132	5.89461	6.58333	4.52927	1.80882	1.82e-11	2.29e-09	Intergenic	Intergenic	-7706	ENSSMAG00000033284	protein_coding	csrnp1b	cysteine-serine-rich nuclear protein 1b [Source:ZFIN;Acc:ZDB-GENE-030131-1515]	Intergenic
in vitro Vibrio	Upregulated	12:15860303-15860503	12	15860303	15860503	6.41051	7.09445	5.06484	1.80831	6.36e-13	1.28e-10	intron (ENSSMAG00000010716, intron 2 of 37)	protein_coding-intron (ENSSMAG00000010716, intron 2 of 12)	14307	ENSSMAG00000010716	protein_coding	dot1l	DOT1-like histone H3K79 methyltransferase [Source:ZFIN;Acc:ZDB-GENE-060503-341]	intron
in vitro Vibrio	Upregulated	6:4422638-4422838	6	4422638	4422838	4.46034	5.15911	3.05253	1.8081	2.91e-11	3.45e-09	intron (ENSSMAG00000005791, intron 4 of 4)	protein_coding-intron (ENSSMAG00000005791, intron 4 of 4)	-7658	ENSSMAG00000030816	protein_coding	manf	mesencephalic astrocyte-derived neurotrophic factor [Source:ZFIN;Acc:ZDB-GENE-060929-640]	intron
in vitro Vibrio	Upregulated	22:8327499-8327699	22	8327499	8327699	5.84165	6.52134	4.51324	1.808	1.4e-14	4.55e-12	intron (ENSSMAG00000007731, intron 2 of 3)	protein_coding-intron (ENSSMAG00000007731, intron 2 of 3)	28562	ENSSMAG00000007706	protein_coding	gmpr	guanosine monophosphate reductase [Source:ZFIN;Acc:ZDB-GENE-050522-48]	intron
in vitro Vibrio	Upregulated	22:2637017-2637217	22	2637017	2637217	6.15239	6.82074	4.86871	1.80516	5.07e-16	2.36e-13	intron (ENSSMAG00000030854, intron 1 of 3)	protein_coding-intron (ENSSMAG00000030854, intron 1 of 3)	9555	ENSSMAG00000018087	protein_coding	ak2	adenylate kinase 2 [Source:NCBI gene;Acc:321793]	intron
in vitro Vibrio	Upregulated	11:23012894-23013094	11	23012894	23013094	6.47415	7.15721	5.13209	1.80408	2.99e-12	4.88e-10	Intergenic	Intergenic	-11655	ENSSMAG00000031631	protein_coding	LOC118317567	dysbindin-like	Intergenic
in vitro Vibrio	Upregulated	17:10589112-10589312	17	10589112	10589312	6.27048	6.96308	4.88892	1.80405	4.13e-12	6.45e-10	intron (ENSSMAG00000020503, intron 1 of 11)	protein_coding-intron (ENSSMAG00000020503, intron 1 of 12)	-4655	ENSSMAG00000020503	protein_coding	mboat2a	membrane bound O-acyltransferase domain containing 2a [Source:ZFIN;Acc:ZDB-GENE-041210-257]	intron
in vitro Vibrio	Upregulated	1:14182173-14182373	1	14182173	14182373	5.49712	6.17382	4.18067	1.8023	4.11e-15	1.49e-12	intron (ENSSMAG00000004608, intron 6 of 16)	protein_coding-intron (ENSSMAG00000004608, intron 7 of 17)	3304	ENSSMAG00000004608	protein_coding	LSR	Lipolysis-stimulated lipoprotein receptor (Angulin-1)	intron
in vitro Vibrio	Upregulated	11:23503400-23503600	11	23503400	23503600	6.10464	6.79932	4.71432	1.8022	3.53e-11	4.12e-09	Intergenic	Intergenic	8101	ENSSMAG00000027679	lncRNA	ENSSMAG00000027679	NA	Intergenic
in vitro Vibrio	Upregulated	1:24274472-24274672	1	24274472	24274672	6.08287	6.75431	4.78717	1.80152	2.24e-17	1.55e-14	Intergenic	Intergenic	-5210	ENSSMAG00000003641	protein_coding	nrsn1	neurensin 1 [Source:ZFIN;Acc:ZDB-GENE-030131-7491]	Intergenic
in vitro Vibrio	Upregulated	3:19034938-19035138	3	19034938	19035138	5.82992	6.50459	4.52151	1.80115	2.21e-14	6.68e-12	Intergenic	Intergenic	-12787	ENSSMAG00000036593	lncRNA	ENSSMAG00000036593	NA	Intergenic
in vitro Vibrio	Upregulated	12:16742747-16742947	12	16742747	16742947	6.29715	6.97421	4.97924	1.79992	6.65e-17	4.08e-14	intron (ENSSMAG00000012079, intron 6 of 7)	protein_coding-intron (ENSSMAG00000012079, intron 5 of 7)	16763	ENSSMAG00000012079	protein_coding	midn	midnolin [Source:NCBI gene;Acc:323713]	intron
in vitro Vibrio	Upregulated	14:11493698-11493898	14	11493698	11493898	6.56351	7.25069	5.20456	1.79847	2.91e-12	4.77e-10	intron (ENSSMAG00000011461, intron 7 of 7)	protein_coding-intron (ENSSMAG00000011461, intron 7 of 7)	1846	ENSSMAG00000011461	protein_coding	cytip	cytohesin 1 interacting protein [Source:ZFIN;Acc:ZDB-GENE-140106-76]	intron
in vitro Vibrio	Upregulated	4:14564763-14564963	4	14564763	14564963	6.03453	6.70003	4.7618	1.79778	2.54e-18	2.1e-15	intron (ENSSMAG00000018484, intron 3 of 10)	protein_coding-intron (ENSSMAG00000018484, intron 4 of 11)	52346	ENSSMAG00000018484	protein_coding	msi2b	musashi RNA-binding protein 2b	intron
in vitro Vibrio	Upregulated	14:3000256-3000456	14	3000256	3000456	5.94044	6.61876	4.61755	1.79555	7.25e-14	1.98e-11	intron (ENSSMAG00000016929, intron 3 of 8)	protein_coding-intron (ENSSMAG00000016929, intron 2 of 6)	5141	ENSSMAG00000016929	protein_coding	LOC118282867	interferon lambda receptor 1-like	intron
in vitro Vibrio	Upregulated	20:6725183-6725383	20	6725183	6725383	6.78338	7.45833	5.4739	1.7955	2.36e-15	9.08e-13	intron (ENSSMAG00000004602, intron 1 of 11)	protein_coding-intron (ENSSMAG00000004602, intron 1 of 10)	-13744	ENSSMAG00000004602	protein_coding	CYRIA	CYFIP-related Rac1 interactor A	intron
in vitro Vibrio	Upregulated	12:18518290-18518490	12	18518290	18518490	6.16369	6.83894	4.85296	1.79537	4.68e-13	9.72e-11	intron (ENSSMAG00000015174, intron 1 of 21)	protein_coding-intron (ENSSMAG00000015143, intron 1 of 11)	1790	ENSSMAG00000015174	protein_coding	osbpl1a	oxysterol binding protein-like 1A	intron
in vitro Vibrio	Upregulated	9:18422184-18422384	9	18422184	18422384	5.98551	6.63304	4.77968	1.79451	7.04e-17	4.28e-14	promoter-TSS (ENSSMAG00000003749)	protein_coding-promoter-TSS (ENSSMAG00000003749)	-134	ENSSMAG00000003749	protein_coding	LOC118313794	gamma-glutamyl hydrolase	promoter-TSS
in vitro Vibrio	Upregulated	16:7382091-7382291	16	7382091	7382291	7.17819	7.85017	5.88037	1.79447	4.29e-14	1.22e-11	Intergenic	Intergenic	-37628	ENSSMAG00000019931	protein_coding	sh2d3ca	SH2 domain containing 3Ca [Source:ZFIN;Acc:ZDB-GENE-080102-1]	Intergenic
in vitro Vibrio	Upregulated	12:12254690-12254890	12	12254690	12254890	5.03992	5.72459	3.69133	1.79397	3.07e-15	1.15e-12	intron (ENSSMAG00000003284, intron 2 of 12)	protein_coding-intron (ENSSMAG00000003284, intron 2 of 15)	14585	ENSSMAG00000003284	protein_coding	p3h2	prolyl 3-hydroxylase 2 [Source:ZFIN;Acc:ZDB-GENE-061207-44]	intron
in vitro Vibrio	Upregulated	6:11329758-11329958	6	11329758	11329958	6.40022	7.086	5.04704	1.79355	6.15e-13	1.24e-10	promoter-TSS (ENSSMAG00000016726)	protein_coding-promoter-TSS (ENSSMAG00000016726)	-998	ENSSMAG00000016726	protein_coding	LOC118308878	tumor necrosis factor receptor superfamily member 14-like	promoter-TSS
in vitro Vibrio	Upregulated	14:17222342-17222542	14	17222342	17222542	5.01827	5.68774	3.73022	1.79317	1.1e-14	3.68e-12	intron (ENSSMAG00000003495, intron 1 of 7)	protein_coding-intron (ENSSMAG00000003495, intron 1 of 7)	2021	ENSSMAG00000003495	protein_coding	clybl	citrate lyase beta like [Source:ZFIN;Acc:ZDB-GENE-030516-6]	intron
in vitro Vibrio	Upregulated	7:4998260-4998460	7	4998260	4998460	4.88566	5.53756	3.66392	1.79204	1.99e-13	4.72e-11	promoter-TSS (ENSSMAG00000012940)	protein_coding-promoter-TSS (ENSSMAG00000012940)	-2248	ENSSMAG00000012940	protein_coding	ankrd12	ankyrin repeat domain 12 [Source:ZFIN;Acc:ZDB-GENE-040426-846]	promoter-TSS
in vitro Vibrio	Upregulated	2:18091046-18091246	2	18091046	18091246	6.41551	7.08146	5.14107	1.79133	9.85e-20	1.26e-16	intron (ENSSMAG00000000437, intron 1 of 7)	protein_coding-intron (ENSSMAG00000000437, intron 1 of 7)	9890	ENSSMAG00000000437	protein_coding	Wnk1	Serine/threonine-protein kinase WNK1 (EC 2.7.11.1) (Protein kinase lysine-deficient 1) (Protein kinase with no lysine 1)	intron
in vitro Vibrio	Upregulated	3:12248166-12248366	3	12248166	12248366	5.78965	6.44175	4.56716	1.79063	3.82e-18	3.04e-15	Intergenic	Intergenic	-9466	ENSSMAG00000012005	protein_coding	ARHGEF26	Rho guanine nucleotide exchange factor 26 [Source:HGNC Symbol;Acc:HGNC:24490]	Intergenic
in vitro Vibrio	Upregulated	4:7017217-7017417	4	7017217	7017417	6.65558	7.33672	5.32129	1.7897	2.87e-13	6.45e-11	intron (ENSSMAG00000002279, intron 1 of 15)	protein_coding-intron (ENSSMAG00000002279, intron 1 of 16)	14219	ENSSMAG00000002279	protein_coding	ehbp1l1b	EH domain binding protein 1-like 1b	intron
in vitro Vibrio	Upregulated	2:21239350-21239550	2	21239350	21239550	6.8466	7.50929	5.58463	1.78741	1.37e-15	5.61e-13	Intergenic	Intergenic	-19219	ENSSMAG00000004087	protein_coding	magi2a	membrane associated guanylate kinase, WW and PDZ domain containing 2a	Intergenic
in vitro Vibrio	Upregulated	10:12841035-12841235	10	12841035	12841235	7.38089	8.0511	6.09001	1.7874	1.13e-15	4.76e-13	Intergenic	Intergenic	-2414	ENSSMAG00000015985	protein_coding	klf13	Kruppel-like factor 13 [Source:ZFIN;Acc:ZDB-GENE-060929-1274]	Intergenic
in vitro Vibrio	Upregulated	6:21305080-21305280	6	21305080	21305280	6.74224	7.4109	5.45736	1.78724	1.81e-15	7.16e-13	intron (ENSSMAG00000015284, intron 11 of 60)	pseudogene-intron (ENSSMAG00000015284, intron 11 of 60)	19167	ENSSMAG00000015284	pseudogene	ITPR1	Inositol 1,4,5-trisphosphate receptor type 1 (IP3 receptor isoform 1) (IP3R 1) (InsP3R1) (Type 1 inositol 1,4,5-trisphosphate receptor) (Type 1 InsP3 receptor)	intron
in vitro Vibrio	Upregulated	12:17753650-17753850	12	17753650	17753850	6.46895	7.14624	5.15016	1.78688	1.72e-13	4.18e-11	TTS (ENSSMAG00000017684)	protein_coding-TTS (ENSSMAG00000017684)	8851	ENSSMAG00000017684	protein_coding	fam20b	FAM20B glycosaminoglycan xylosylkinase [Source:NCBI gene;Acc:557060]	TTS
in vitro Vibrio	Upregulated	5:9601899-9602099	5	9601899	9602099	5.90211	6.56556	4.63725	1.78558	3.05e-16	1.51e-13	intron (ENSSMAG00000021309, intron 10 of 22)	protein_coding-intron (ENSSMAG00000021309, intron 10 of 20)	9765	ENSSMAG00000021309	protein_coding	LOC118302048	transducin-like enhancer protein 3-B	intron
in vitro Vibrio	Upregulated	10:10116252-10116452	10	10116252	10116452	6.69334	7.37466	5.35839	1.78549	1.79e-11	2.26e-09	promoter-TSS (ENSSMAG00000009167)	protein_coding-promoter-TSS (ENSSMAG00000009167)	3430	ENSSMAG00000009167	protein_coding	CDK17	cyclin dependent kinase 17 [Source:HGNC Symbol;Acc:HGNC:8750]	promoter-TSS
in vitro Vibrio	Upregulated	4:7012462-7012662	4	7012462	7012662	5.53358	6.21034	4.21692	1.78537	3.7e-13	8e-11	intron (ENSSMAG00000002279, intron 1 of 15)	protein_coding-intron (ENSSMAG00000002279, intron 1 of 16)	9464	ENSSMAG00000002279	protein_coding	ehbp1l1b	EH domain binding protein 1-like 1b	intron
in vitro Vibrio	Upregulated	16:14644832-14645032	16	14644832	14645032	5.46501	6.14549	4.13339	1.78514	2.44e-15	9.35e-13	intron (ENSSMAG00000011131, intron 3 of 14)	protein_coding-intron (ENSSMAG00000011131, intron 4 of 12)	5856	ENSSMAG00000011131	protein_coding	fnbp1b	formin binding protein 1b [Source:ZFIN;Acc:ZDB-GENE-091117-6]	intron
in vitro Vibrio	Upregulated	14:8179016-8179216	14	8179016	8179216	6.99403	7.66662	5.69382	1.78499	4.28e-14	1.22e-11	Intergenic	Intergenic	-11130	ENSSMAG00000006700	protein_coding	CXCR4	chemokine (C-X-C motif), receptor 4b [Source:ZFIN;Acc:ZDB-GENE-010614-1]	Intergenic
in vitro Vibrio	Upregulated	22:1800145-1800345	22	1800145	1800345	8.69286	9.36216	7.4055	1.78487	4.43e-15	1.59e-12	Intergenic	Intergenic	-3093	ENSSMAG00000016391	protein_coding	brd2a	bromodomain containing 2a [Source:ZFIN;Acc:ZDB-GENE-990415-248]	Intergenic
in vitro Vibrio	Upregulated	2:20990051-20990251	2	20990051	20990251	6.20501	6.87578	4.91195	1.78421	2.66e-16	1.35e-13	promoter-TSS (ENSSMAG00000003962)	protein_coding-promoter-TSS (ENSSMAG00000003962)	-297	ENSSMAG00000003962	protein_coding	kmt2e	lysine (K)-specific methyltransferase 2E [Source:ZFIN;Acc:ZDB-GENE-030131-4120]	promoter-TSS
in vitro Vibrio	Upregulated	13:7776196-7776396	13	7776196	7776396	5.25216	5.91006	4.00822	1.78418	2.26e-16	1.16e-13	intron (ENSSMAG00000012097, intron 18 of 26)	protein_coding-intron (ENSSMAG00000012097, intron 18 of 26)	-8462	ENSSMAG00000012230	protein_coding	med12	mediator complex subunit 12 [Source:NCBI gene;Acc:566632]	intron
in vitro Vibrio	Upregulated	17:21282021-21282221	17	21282021	21282221	6.13843	6.80817	4.84936	1.78404	8.65e-14	2.3e-11	promoter-TSS (ENSSMAG00000013785)	protein_coding-promoter-TSS (ENSSMAG00000013785)	-777	ENSSMAG00000013785	protein_coding	LOC118285924	ovarian cancer G-protein coupled receptor 1	promoter-TSS
in vitro Vibrio	Upregulated	11:18558718-18558918	11	18558718	18558918	6.34366	7.02217	5.02001	1.78383	1.17e-14	3.9e-12	intron (ENSSMAG00000014612, intron 7 of 38)	protein_coding-intron (ENSSMAG00000014612, intron 5 of 37)	18949	ENSSMAG00000014612	protein_coding	plxna3	plexin A3 [Source:NCBI gene;Acc:567422]	intron
in vitro Vibrio	Upregulated	13:15996848-15997048	13	15996848	15997048	5.57225	6.23295	4.31781	1.78281	3.43e-13	7.48e-11	intron (ENSSMAG00000008516, intron 1 of 8)	protein_coding-intron (ENSSMAG00000008516, intron 1 of 8)	1447	ENSSMAG00000008516	protein_coding	tspan17	tetraspanin 17 [Source:ZFIN;Acc:ZDB-GENE-030131-3673]	intron
in vitro Vibrio	Upregulated	2:16944295-16944495	2	16944295	16944495	7.08466	7.7622	5.76485	1.78267	1.24e-13	3.13e-11	intron (ENSSMAG00000020536, intron 2 of 19)	protein_coding-intron (ENSSMAG00000020536, intron 2 of 20)	1575	ENSSMAG00000020536	protein_coding	ccdc146	coiled-coil domain containing 146 [Source:ZFIN;Acc:ZDB-GENE-041210-217]	intron
in vitro Vibrio	Upregulated	7:14808343-14808543	7	14808343	14808543	6.56683	7.22814	5.31008	1.78143	2.94e-14	8.63e-12	Intergenic	Intergenic	5193	ENSSMAG00000006537	protein_coding	gng12a	guanine nucleotide binding protein (G protein), gamma 12a [Source:ZFIN;Acc:ZDB-GENE-040426-2555]	Intergenic
in vitro Vibrio	Upregulated	10:18364279-18364479	10	18364279	18364479	5.84904	6.53148	4.50947	1.78134	3.74e-16	1.81e-13	TTS (ENSSMAG00000009030)	protein_coding-TTS (ENSSMAG00000009030)	-4057	ENSSMAG00000008949	protein_coding	abtb2b	ankyrin repeat and BTB (POZ) domain containing 2b [Source:ZFIN;Acc:ZDB-GENE-100422-14]	TTS
in vitro Vibrio	Upregulated	12:9260495-9260695	12	9260495	9260695	6.26671	6.94537	4.9424	1.78097	2.42e-13	5.56e-11	intron (ENSSMAG00000021215, intron 2 of 29)	protein_coding-intron (ENSSMAG00000021215, intron 3 of 30)	6584	ENSSMAG00000021215	protein_coding	ptprsa	protein tyrosine phosphatase receptor type Sa [Source:ZFIN;Acc:ZDB-GENE-020107-3]	intron
in vitro Vibrio	Upregulated	3:13779502-13779702	3	13779502	13779702	6.97373	7.64521	5.67784	1.78003	7.91e-15	2.71e-12	Intergenic	Intergenic	-2759	ENSSMAG00000014491	protein_coding	gpr184	G protein-coupled receptor 184 [Source:ZFIN;Acc:ZDB-GENE-060929-1218]	Intergenic
in vitro Vibrio	Upregulated	4:9054909-9055109	4	9054909	9055109	6.20383	6.86728	4.93898	1.77975	8.48e-16	3.69e-13	promoter-TSS (ENSSMAG00000006329)	protein_coding-promoter-TSS (ENSSMAG00000006329)	-1203	ENSSMAG00000006329	protein_coding	acsl6	acyl-CoA synthetase long chain family member 6	promoter-TSS
in vitro Vibrio	Upregulated	6:15643004-15643204	6	15643004	15643204	5.63614	6.29351	4.39419	1.77873	1.35e-18	1.25e-15	Intergenic	Intergenic	5131	ENSSMAG00000005780	protein_coding	il10	interleukin 10 [Source:ZFIN;Acc:ZDB-GENE-051111-1]	Intergenic
in vitro Vibrio	Upregulated	4:17641101-17641301	4	17641101	17641301	6.4155	7.08842	5.11401	1.77852	8.05e-13	1.58e-10	intron (ENSSMAG00000000681, intron 4 of 11)	protein_coding-intron (ENSSMAG00000000681, intron 4 of 11)	19414	ENSSMAG00000000681	protein_coding	VMP1	vacuole membrane protein 1 [Source:HGNC Symbol;Acc:HGNC:29559]	intron
in vitro Vibrio	Upregulated	2:24646382-24646582	2	24646382	24646582	4.77353	5.49816	3.24871	1.77849	5.59e-08	2.46e-06	Intergenic	Intergenic	3773	ENSSMAG00000032669	lncRNA	ENSSMAG00000032669	NA	Intergenic
in vitro Vibrio	Upregulated	14:14380326-14380526	14	14380326	14380526	6.4181	7.08983	5.12128	1.77829	1.94e-14	5.99e-12	Intergenic	Intergenic	18787	ENSSMAG00000017867	protein_coding	LOC118282653	immunoglobulin superfamily member 3-like	Intergenic
in vitro Vibrio	Upregulated	6:9651612-9651812	6	9651612	9651812	7.21642	7.88924	5.91531	1.77796	1.01e-13	2.62e-11	intron (ENSSMAG00000013563, intron 2 of 2)	protein_coding-intron (ENSSMAG00000013563, intron 2 of 2)	11494	ENSSMAG00000013563	protein_coding	DUSP7	dual specificity phosphatase 7 [Source:HGNC Symbol;Acc:HGNC:3073]	intron
in vitro Vibrio	Upregulated	4:8108850-8109050	4	8108850	8109050	5.35428	6.06261	3.90455	1.77769	2.36e-13	5.44e-11	intron (ENSSMAG00000004815, intron 1 of 8)	protein_coding-intron (ENSSMAG00000004815, intron 1 of 8)	493	ENSSMAG00000004815	protein_coding	shroom1	shroom family member 1 [Source:ZFIN;Acc:ZDB-GENE-091204-385]	intron
in vitro Vibrio	Upregulated	21:5099458-5099658	21	5099458	5099658	5.2686	5.94053	3.97101	1.77747	1.1e-12	2.07e-10	intron (ENSSMAG00000018407, intron 13 of 18)	protein_coding-intron (ENSSMAG00000018407, intron 10 of 19)	25564	ENSSMAG00000018407	protein_coding	mllt10	MLLT10 histone lysine methyltransferase DOT1L cofactor [Source:ZFIN;Acc:ZDB-GENE-041114-176]	intron
in vitro Vibrio	Upregulated	17:8927831-8928031	17	8927831	8928031	6.5372	7.20593	5.25202	1.77698	7.01e-16	3.09e-13	intron (ENSSMAG00000019617, intron 2 of 6)	protein_coding-intron (ENSSMAG00000019617, intron 2 of 7)	30860	ENSSMAG00000019617	protein_coding	qkia	QKI, KH domain containing, RNA binding a	intron
in vitro Vibrio	Upregulated	16:7598189-7598389	16	7598189	7598389	5.26383	5.95052	3.90693	1.77672	1.14e-09	8.44e-08	Intergenic	Intergenic	-6902	ENSSMAG00000020134	protein_coding	Mrrf	Ribosome-recycling factor, mitochondrial (RRF) (Ribosome-releasing factor, mitochondrial)	Intergenic
in vitro Vibrio	Upregulated	14:17009647-17009847	14	17009647	17009847	6.90137	7.56725	5.62721	1.77671	1.09e-17	8.04e-15	Intergenic	Intergenic	-7733	ENSSMAG00000003053	protein_coding	klf12b	Kruppel-like factor 12b [Source:ZFIN;Acc:ZDB-GENE-071004-22]	Intergenic
in vitro Vibrio	Upregulated	5:22381540-22381740	5	22381540	22381740	6.60394	7.25853	5.37229	1.77653	8.29e-17	4.88e-14	intron (ENSSMAG00000010176, intron 2 of 7)	protein_coding-intron (ENSSMAG00000010176, intron 2 of 6)	2214	ENSSMAG00000010176	protein_coding	LOC118302249	enhancer of mRNA-decapping protein 3-like	intron
in vitro Vibrio	Upregulated	8:2928201-2928401	8	2928201	2928401	6.81664	7.48731	5.52393	1.776	1.93e-14	5.97e-12	promoter-TSS (ENSSMAG00000021162)	protein_coding-promoter-TSS (ENSSMAG00000021162)	2352	ENSSMAG00000021162	protein_coding	LOC118313172	ras-related C3 botulinum toxin substrate 2	promoter-TSS
in vitro Vibrio	Upregulated	21:10212425-10212625	21	10212425	10212625	5.22917	5.89967	3.93716	1.77537	2.83e-12	4.67e-10	intron (ENSSMAG00000003597, intron 1 of 23)	protein_coding-intron (ENSSMAG00000003597, intron 1 of 25)	7081	ENSSMAG00000003597	protein_coding	slc12a7b	solute carrier family 12 member 7b [Source:ZFIN;Acc:ZDB-GENE-030829-61]	intron
in vitro Vibrio	Upregulated	22:6842917-6843117	22	6842917	6843117	5.29726	6.01062	3.82489	1.77398	3.5e-10	3.02e-08	intron (ENSSMAG00000005636, intron 18 of 24)	protein_coding-intron (ENSSMAG00000005636, intron 20 of 26)	10123	ENSSMAG00000005636	protein_coding	DENND3	DENN domain containing 3 [Source:HGNC Symbol;Acc:HGNC:29134]	intron
in vitro Vibrio	Upregulated	11:4741099-4741299	11	4741099	4741299	6.37763	7.04537	5.09629	1.77367	3.4e-15	1.26e-12	Intergenic	Intergenic	-5512	ENSSMAG00000004634	protein_coding	arhgap4b	Rho GTPase activating protein 4b	Intergenic
in vitro Vibrio	Upregulated	1:4828014-4828214	1	4828014	4828214	5.77183	6.43235	4.51807	1.77366	1.52e-14	4.89e-12	Intergenic	Intergenic	-9335	ENSSMAG00000005339	protein_coding	LOC118317010	radixin-like	Intergenic
in vitro Vibrio	Upregulated	2:17858051-17858251	2	17858051	17858251	5.31431	5.99097	3.998	1.77347	1.66e-14	5.26e-12	Intergenic	Intergenic	-9128	ENSSMAG00000000336	protein_coding	adipor2	adiponectin receptor 2 [Source:ZFIN;Acc:ZDB-GENE-041210-60]	Intergenic
in vitro Vibrio	Upregulated	5:16435114-16435314	5	16435114	16435314	8.42186	9.08557	7.15597	1.77336	2.75e-16	1.39e-13	exon (ENSSMAG00000004152, exon 1 of 23)	protein_coding-exon (ENSSMAG00000004152, exon 1 of 23)	637	ENSSMAG00000004152	protein_coding	hk1	hexokinase 1 [Source:HGNC Symbol;Acc:HGNC:4922]	exon
in vitro Vibrio	Upregulated	8:16383362-16383562	8	16383362	16383562	6.13673	6.80353	4.85903	1.77321	1.1e-13	2.83e-11	intron (ENSSMAG00000001497, intron 1 of 4)	protein_coding-intron (ENSSMAG00000001497, intron 2 of 5)	-8679	ENSSMAG00000025983	protein_coding	ENSSMAG00000025983	NA	intron
in vitro Vibrio	Upregulated	6:15545832-15546032	6	15545832	15546032	5.25229	5.94988	3.84957	1.77233	2.18e-11	2.69e-09	promoter-TSS (ENSSMAG00000005486)	protein_coding-promoter-TSS (ENSSMAG00000005486)	-831	ENSSMAG00000005486	protein_coding	elmo2	engulfment and cell motility 2	promoter-TSS
in vitro Vibrio	Upregulated	15:1872805-1873005	15	1872805	1873005	7.5177	8.17868	6.2622	1.77165	6.07e-16	2.77e-13	Intergenic	Intergenic	-2002	ENSSMAG00000031175	protein_coding	tnfaip3	tumor necrosis factor, alpha-induced protein 3	Intergenic
in vitro Vibrio	Upregulated	15:12870791-12870991	15	12870791	12870991	7.4999	8.16031	6.24652	1.77152	3.26e-16	1.6e-13	promoter-TSS (ENSSMAG00000027909)	lncRNA-promoter-TSS (ENSSMAG00000027909)	8325	ENSSMAG00000026852	lncRNA	ENSSMAG00000026852	NA	promoter-TSS
in vitro Vibrio	Upregulated	4:9030892-9031092	4	9030892	9031092	6.47603	7.13241	5.23774	1.77097	7.14e-17	4.33e-14	Intergenic	Intergenic	8882	ENSSMAG00000006178	protein_coding	irf1b	interferon regulatory factor 1b	Intergenic
in vitro Vibrio	Upregulated	4:8096363-8096563	4	8096363	8096563	6.02145	6.69114	4.73257	1.76983	3.76e-16	1.82e-13	Intergenic	Intergenic	-11994	ENSSMAG00000004815	protein_coding	shroom1	shroom family member 1 [Source:ZFIN;Acc:ZDB-GENE-091204-385]	Intergenic
in vitro Vibrio	Upregulated	6:4707744-4707944	6	4707744	4707944	5.64645	6.31837	4.34883	1.76974	4.3e-13	9.05e-11	Intergenic	Intergenic	-14216	ENSSMAG00000005893	protein_coding	dag1	dystroglycan 1	Intergenic
in vitro Vibrio	Upregulated	22:5412209-5412409	22	5412209	5412409	7.14513	7.81306	5.86305	1.76931	2.04e-14	6.24e-12	Intergenic	Intergenic	-10923	ENSSMAG00000001439	protein_coding	hivep1	HIVEP zinc finger 1 [Source:ZFIN;Acc:ZDB-GENE-070912-512]	Intergenic
in vitro Vibrio	Upregulated	4:23421906-23422106	4	23421906	23422106	5.98218	6.65692	4.67352	1.76893	7.47e-13	1.47e-10	intron (ENSSMAG00000010255, intron 2 of 14)	protein_coding-intron (ENSSMAG00000010255, intron 2 of 14)	4002	ENSSMAG00000010255	protein_coding	cert1b	ceramide transporter 1b [Source:ZFIN;Acc:ZDB-GENE-110125-5]	intron
in vitro Vibrio	Upregulated	7:14303674-14303874	7	14303674	14303874	6.19085	6.86375	4.88943	1.76877	9.81e-14	2.56e-11	intron (ENSSMAG00000005152, intron 1 of 12)	protein_coding-intron (ENSSMAG00000005152, intron 1 of 14)	-4829	ENSSMAG00000005152	protein_coding	pde4ca	phosphodiesterase 4C, cAMP-specific a [Source:ZFIN;Acc:ZDB-GENE-070912-373]	intron
in vitro Vibrio	Upregulated	11:16205809-16206009	11	16205809	16206009	5.80882	6.47111	4.54836	1.76815	8.92e-13	1.72e-10	intron (ENSSMAG00000008219, intron 1 of 8)	protein_coding-intron (ENSSMAG00000008219, intron 1 of 8)	18427	ENSSMAG00000008219	protein_coding	b4galt5	UDP-Gal:betaGlcNAc beta 1,4- galactosyltransferase, polypeptide 5 [Source:NCBI gene;Acc:724080]	intron
in vitro Vibrio	Upregulated	13:1468203-1468403	13	1468203	1468403	5.19407	5.85754	3.92912	1.76742	1.86e-14	5.82e-12	intron (ENSSMAG00000006930, intron 2 of 12)	protein_coding-intron (ENSSMAG00000006930, intron 2 of 12)	62927	ENSSMAG00000006930	protein_coding	ppargc1b	PPARG coactivator 1 beta [Source:HGNC Symbol;Acc:HGNC:30022]	intron
in vitro Vibrio	Upregulated	15:22939603-22939803	15	22939603	22939803	6.51024	7.17395	5.24438	1.76712	2.85e-16	1.43e-13	exon (ENSSMAG00000026617, exon 5 of 5)	protein_coding-exon (ENSSMAG00000026617, exon 5 of 5)	5012	ENSSMAG00000026617	protein_coding	LGALSL	galectin like [Source:HGNC Symbol;Acc:HGNC:25012]	exon
in vitro Vibrio	Upregulated	20:16997378-16997578	20	16997378	16997578	8.34594	9.01315	7.06663	1.76695	1.29e-14	4.25e-12	promoter-TSS (ENSSMAG00000034648)	protein_coding-promoter-TSS (ENSSMAG00000034648)	-567	ENSSMAG00000034648	protein_coding	rab10	RAB10, member RAS oncogene family [Source:ZFIN;Acc:ZDB-GENE-040718-304]	promoter-TSS
in vitro Vibrio	Upregulated	16:2103230-2103430	16	2103230	2103430	6.42089	7.09349	5.12065	1.76606	2.09e-13	4.9e-11	Intergenic	Intergenic	12598	ENSSMAG00000013393	protein_coding	spp1	secreted phosphoprotein 1 [Source:ZFIN;Acc:ZDB-GENE-050706-97]	Intergenic
in vitro Vibrio	Upregulated	11:11416969-11417169	11	11416969	11417169	5.45974	6.1434	4.11523	1.76564	6.82e-16	3.04e-13	intron (ENSSMAG00000017492, intron 3 of 8)	protein_coding-intron (ENSSMAG00000017492, intron 4 of 10)	26478	ENSSMAG00000017492	protein_coding	pex14	peroxisomal biogenesis factor 14 [Source:ZFIN;Acc:ZDB-GENE-060130-169]	intron
in vitro Vibrio	Upregulated	4:929249-929449	4	929249	929449	5.91916	6.58023	4.66329	1.76544	7.49e-18	5.66e-15	intron (ENSSMAG00000033195, intron 2 of 2)	protein_coding-intron (ENSSMAG00000033195, intron 2 of 2)	2732	ENSSMAG00000036365	protein_coding	His3;	Histone H3	intron
in vitro Vibrio	Upregulated	19:16435980-16436180	19	16435980	16436180	6.45935	7.11908	5.20853	1.76462	2.89e-14	8.49e-12	intron (ENSSMAG00000007252, intron 4 of 6)	protein_coding-intron (ENSSMAG00000007252, intron 3 of 5)	-15503	ENSSMAG00000007261	protein_coding	hcrt	hypocretin neuropeptide precursor [Source:HGNC Symbol;Acc:HGNC:4847]	intron
in vitro Vibrio	Upregulated	2:22663382-22663582	2	22663382	22663582	6.56523	7.28368	5.06942	1.76434	5.28e-08	2.34e-06	Intergenic	Intergenic	-3162	ENSSMAG00000006050	protein_coding	LOC118292116	apoptosis facilitator Bcl-2-like protein 14	Intergenic
in vitro Vibrio	Upregulated	20:6084908-6085108	20	6084908	6085108	6.61831	7.2773	5.37027	1.76399	2.13e-19	2.48e-16	intron (ENSSMAG00000004418, intron 5 of 6)	protein_coding-intron (ENSSMAG00000004418, intron 5 of 6)	7305	ENSSMAG00000004418	protein_coding	FAM177A1	Protein FAM177A1	intron
in vitro Vibrio	Upregulated	1:2452884-2453084	1	2452884	2453084	5.82573	6.50186	4.51157	1.76248	3.56e-13	7.73e-11	intron (ENSSMAG00000003035, intron 37 of 49)	pseudogene-intron (ENSSMAG00000003035, intron 37 of 49)	-1552	ENSSMAG00000024161	lncRNA	Kalrn	Kalirin (EC 2.7.11.1) (Huntingtin-associated protein-interacting protein) (PAM COOH-terminal interactor protein 10) (P-CIP10) (Protein Duo) (Serine/threonine-protein kinase with Dbl- and pleckstrin homology domain)	intron
in vitro Vibrio	Upregulated	1:2116778-2116978	1	2116778	2116978	6.29713	6.97204	4.9878	1.76248	4.93e-13	1.02e-10	intron (ENSSMAG00000001632, intron 22 of 22)	protein_coding-intron (ENSSMAG00000001632, intron 22 of 22)	9040	ENSSMAG00000001603	protein_coding	ccnt2b	cyclin T2b [Source:ZFIN;Acc:ZDB-GENE-030131-183]	intron
in vitro Vibrio	Upregulated	15:11476507-11476707	15	11476507	11476707	6.89331	7.57702	5.54863	1.76199	1.17e-11	1.59e-09	intron (ENSSMAG00000008347, intron 15 of 28)	protein_coding-intron (ENSSMAG00000008347, intron 15 of 28)	16338	ENSSMAG00000008347	protein_coding	itga9	integrin, alpha 9 [Source:ZFIN;Acc:ZDB-GENE-040426-1129]	intron
in vitro Vibrio	Upregulated	6:20104223-20104423	6	20104223	20104423	7.36518	8.02922	6.09804	1.76157	1.34e-14	4.38e-12	promoter-TSS (ENSSMAG00000012663)	protein_coding-promoter-TSS (ENSSMAG00000012663)	-339	ENSSMAG00000012663	protein_coding	RBM38	RNA binding motif protein 38 [Source:HGNC Symbol;Acc:HGNC:15818]	promoter-TSS
in vitro Vibrio	Upregulated	3:14009300-14009500	3	14009300	14009500	7.23791	7.9073	5.95019	1.76141	1.34e-13	3.37e-11	promoter-TSS (ENSSMAG00000015051)	protein_coding-promoter-TSS (ENSSMAG00000015051)	21158	ENSSMAG00000015051	protein_coding	dock10	dedicator of cytokinesis 10	promoter-TSS
in vitro Vibrio	Upregulated	11:5372519-5372719	11	5372519	5372719	6.94657	7.61357	5.66809	1.76124	4.43e-14	1.26e-11	intron (ENSSMAG00000027996, intron 2 of 4)	protein_coding-intron (ENSSMAG00000027996, intron 2 of 4)	11182	ENSSMAG00000027996	protein_coding	LOC118316466	carbohydrate sulfotransferase 11-like	intron
in vitro Vibrio	Upregulated	1:23731026-23731226	1	23731026	23731226	6.06993	6.74055	4.77745	1.76108	2.64e-14	7.83e-12	Intergenic	Intergenic	-2273	ENSSMAG00000003343	protein_coding	TNFRSF11B	TNF receptor superfamily member 11b [Source:HGNC Symbol;Acc:HGNC:11909]	Intergenic
in vitro Vibrio	Upregulated	10:17257367-17257567	10	17257367	17257567	5.75485	6.42469	4.46535	1.76083	2.85e-13	6.4e-11	TTS (ENSSMAG00000008311)	protein_coding-TTS (ENSSMAG00000008311)	8293	ENSSMAG00000008311	protein_coding	accs	1-aminocyclopropane-1-carboxylate synthase homolog (Arabidopsis)(non-functional)	TTS
in vitro Vibrio	Upregulated	4:4769249-4769449	4	4769249	4769449	7.11317	7.77668	5.84807	1.76069	1.42e-14	4.61e-12	Intergenic	Intergenic	-3276	ENSSMAG00000017677	protein_coding	Bach1	Transcription regulator protein BACH1 (BTB and CNC homolog 1)	Intergenic
in vitro Vibrio	Upregulated	15:1489253-1489453	15	1489253	1489453	6.29841	6.97623	4.97749	1.7603	5.3e-13	1.09e-10	intron (ENSSMAG00000030429, intron 1 of 6)	protein_coding-intron (ENSSMAG00000030429, intron 1 of 6)	6086	ENSSMAG00000030429	protein_coding	ifngr1l	interferon gamma receptor 1-like	intron
in vitro Vibrio	Upregulated	9:22980767-22980967	9	22980767	22980967	6.91655	7.56361	5.71241	1.75991	5.37e-20	7.22e-17	Intergenic	Intergenic	-2506	ENSSMAG00000012432	protein_coding	IL-1b	interleukin 1, beta [Source:ZFIN;Acc:ZDB-GENE-040702-2]	Intergenic
in vitro Vibrio	Upregulated	16:1872108-1872308	16	1872108	1872308	5.6844	6.34726	4.4218	1.75965	2.13e-14	6.47e-12	intron (ENSSMAG00000013139, intron 1 of 13)	protein_coding-intron (ENSSMAG00000013139, intron 1 of 13)	-56548	ENSSMAG00000025178	protein_coding	LOC118285133	cingulin-like protein 1	intron
in vitro Vibrio	Upregulated	19:17220122-17220322	19	17220122	17220322	6.62334	7.29308	5.33426	1.75918	5.35e-13	1.1e-10	TTS (ENSSMAG00000035739)	protein_coding-TTS (ENSSMAG00000035739)	1669	ENSSMAG00000035739	protein_coding	zgc:153733	zgc:153733 [Source:ZFIN;Acc:ZDB-GENE-060825-273]	TTS
in vitro Vibrio	Upregulated	7:27457764-27457964	7	27457764	27457964	7.0566	7.73518	5.73262	1.75915	1.75e-11	2.23e-09	Intergenic	Intergenic	10061	ENSSMAG00000020833	protein_coding	txnipa	thioredoxin interacting protein a	Intergenic
in vitro Vibrio	Upregulated	7:25918502-25918702	7	25918502	25918702	5.92634	6.58113	4.69393	1.7583	2.45e-14	7.3e-12	intron (ENSSMAG00000020645, intron 2 of 2)	protein_coding-intron (ENSSMAG00000020645, intron 2 of 2)	4781	ENSSMAG00000020645	protein_coding	ube2ql1	ubiquitin-conjugating enzyme E2Q family-like 1 [Source:ZFIN;Acc:ZDB-GENE-030131-8137]	intron
in vitro Vibrio	Upregulated	17:2729021-2729221	17	2729021	2729221	8.72186	9.38651	7.45241	1.75763	1.56e-14	4.99e-12	promoter-TSS (ENSSMAG00000007109)	protein_coding-promoter-TSS (ENSSMAG00000007109)	6386	ENSSMAG00000007050	protein_coding	rpia	ribose 5-phosphate isomerase A (ribose 5-phosphate epimerase) [Source:ZFIN;Acc:ZDB-GENE-041114-24]	promoter-TSS
in vitro Vibrio	Upregulated	4:14568297-14568497	4	14568297	14568497	5.21066	5.90592	3.81787	1.75687	3.63e-10	3.11e-08	intron (ENSSMAG00000018484, intron 3 of 10)	protein_coding-intron (ENSSMAG00000018484, intron 4 of 11)	48812	ENSSMAG00000018484	protein_coding	msi2b	musashi RNA-binding protein 2b	intron
in vitro Vibrio	Upregulated	4:16599993-16600193	4	16599993	16600193	6.90873	7.57693	5.62561	1.75646	2.17e-13	5.05e-11	Intergenic	Intergenic	-2523	ENSSMAG00000020046	protein_coding	adora2b	adenosine A2b receptor [Source:ZFIN;Acc:ZDB-GENE-060511-1]	Intergenic
in vitro Vibrio	Upregulated	4:9110387-9110587	4	9110387	9110587	6.6391	7.30686	5.35771	1.7558	3.34e-13	7.29e-11	Intergenic	Intergenic	-10029	ENSSMAG00000006491	protein_coding	rapgef6	Rap guanine nucleotide exchange factor (GEF) 6	Intergenic
in vitro Vibrio	Upregulated	19:14751575-14751775	19	14751575	14751775	5.5559	6.21705	4.29976	1.75538	3.96e-17	2.57e-14	promoter-TSS (ENSSMAG00000004914)	protein_coding-promoter-TSS (ENSSMAG00000004914)	-2065	ENSSMAG00000004914	protein_coding	rhbdf1a	rhomboid 5 homolog 1a (Drosophila) [Source:NCBI gene;Acc:798402]	promoter-TSS
in vitro Vibrio	Upregulated	9:10545346-10545546	9	10545346	10545546	5.58489	6.26548	4.25282	1.75504	7.38e-13	1.46e-10	intron (ENSSMAG00000007483, intron 6 of 23)	protein_coding-intron (ENSSMAG00000007483, intron 6 of 24)	10788	ENSSMAG00000007483	protein_coding	cemip2	cell migration inducing hyaluronidase 2 [Source:NCBI gene;Acc:566851]	intron
in vitro Vibrio	Upregulated	4:2343308-2343508	4	2343308	2343508	5.18329	5.85873	3.87183	1.75356	4.18e-15	1.51e-12	intron (ENSSMAG00000031872, intron 1 of 7)	protein_coding-intron (ENSSMAG00000031872, intron 1 of 7)	5915	ENSSMAG00000031872	protein_coding	castor2	cytosolic arginine sensor for mTORC1 subunit 2 [Source:ZFIN;Acc:ZDB-GENE-030131-5505]	intron
in vitro Vibrio	Upregulated	17:15290145-15290345	17	15290145	15290345	6.47447	7.14431	5.18497	1.7524	6.33e-14	1.75e-11	intron (ENSSMAG00000021897, intron 2 of 6)	protein_coding-intron (ENSSMAG00000021897, intron 2 of 7)	3211	ENSSMAG00000021897	protein_coding	runx3	RUNX family transcription factor 3 [Source:ZFIN;Acc:ZDB-GENE-000605-2]	intron
in vitro Vibrio	Upregulated	15:15119124-15119324	15	15119124	15119324	4.74852	5.41756	3.46218	1.75214	3.67e-11	4.25e-09	Intergenic	Intergenic	-7038	ENSSMAG00000037612	lncRNA	ENSSMAG00000037612	NA	Intergenic
in vitro Vibrio	Upregulated	16:1889463-1889663	16	1889463	1889663	4.94284	5.66451	3.43205	1.75135	2.46e-08	1.21e-06	intron (ENSSMAG00000013139, intron 14 of 17)	protein_coding-intron (ENSSMAG00000013139, intron 10 of 13)	-39193	ENSSMAG00000025178	protein_coding	LOC118285133	cingulin-like protein 1	intron
in vitro Vibrio	Upregulated	11:18766025-18766225	11	18766025	18766225	5.99571	6.67123	4.68393	1.75099	3.31e-14	9.6e-12	Intergenic	Intergenic	-1392	ENSSMAG00000015214	protein_coding	itpr3	inositol 1,4,5-trisphosphate receptor, type 3	Intergenic
in vitro Vibrio	Upregulated	20:18913524-18913724	20	18913524	18913724	7.19716	7.85273	5.9619	1.75023	6.24e-15	2.17e-12	Intergenic	Intergenic	-35569	ENSSMAG00000007354	protein_coding	hivep2a	HIVEP zinc finger 2a [Source:ZFIN;Acc:ZDB-GENE-041014-354]	Intergenic
in vitro Vibrio	Upregulated	13:12337041-12337241	13	12337041	12337241	7.05542	7.73471	5.72863	1.74918	2.51e-11	3.05e-09	intron (ENSSMAG00000018768, intron 11 of 19)	protein_coding-intron (ENSSMAG00000018768, intron 17 of 26)	52242	ENSSMAG00000018631	protein_coding	pcdh1g32	protocadherin 1 gamma 32 [Source:ZFIN;Acc:ZDB-GENE-050609-25]	intron
in vitro Vibrio	Upregulated	18:17145582-17145782	18	17145582	17145782	5.6704	6.34182	4.37478	1.74911	2.77e-13	6.28e-11	Intergenic	Intergenic	-3415	ENSSMAG00000005634	protein_coding	tha1	threonine aldolase 1 [Source:ZFIN;Acc:ZDB-GENE-040704-14]	Intergenic
in vitro Vibrio	Upregulated	3:23156850-23157050	3	23156850	23157050	6.22824	6.91576	4.86788	1.749	2.95e-10	2.59e-08	Intergenic	Intergenic	-47099	ENSSMAG00000003091	protein_coding	gramd1bb	GRAM domain containing 1Bb [Source:ZFIN;Acc:ZDB-GENE-140106-106]	Intergenic
in vitro Vibrio	Upregulated	20:14407948-14408148	20	14407948	14408148	6.10783	6.77122	4.84317	1.74844	2.62e-15	1e-12	intron (ENSSMAG00000018977, intron 4 of 12)	protein_coding-intron (ENSSMAG00000018977, intron 4 of 12)	9218	ENSSMAG00000018977	protein_coding	ppp2r5a	protein phosphatase 2, regulatory subunit B', alpha isoform [Source:ZFIN;Acc:ZDB-GENE-040724-174]	intron
in vitro Vibrio	Upregulated	3:20569758-20569958	3	20569758	20569958	5.36692	6.04368	4.05023	1.74786	1.89e-14	5.87e-12	Intergenic	Intergenic	-1628	ENSSMAG00000000249	protein_coding	slc5a2	solute carrier family 5 member 2 [Source:ZFIN;Acc:ZDB-GENE-040426-2498]	Intergenic
in vitro Vibrio	Upregulated	2:6424292-6424492	2	6424292	6424492	5.67381	6.35217	4.35071	1.74759	5.16e-14	1.46e-11	intron (ENSSMAG00000009676, intron 2 of 16)	protein_coding-intron (ENSSMAG00000009676, intron 2 of 13)	7969	ENSSMAG00000009767	protein_coding	msantd1	Myb/SANT-like DNA-binding domain containing 1 [Source:ZFIN;Acc:ZDB-GENE-121227-1]	intron
in vitro Vibrio	Upregulated	16:7596344-7596544	16	7596344	7596544	5.50705	6.19218	4.15655	1.74625	1.01e-10	1.02e-08	TTS (ENSSMAG00000020121)	protein_coding-TTS (ENSSMAG00000020121)	7915	ENSSMAG00000020121	protein_coding	LOC118285256	butyrophilin subfamily 2 member A2-like	TTS
in vitro Vibrio	Upregulated	1:13868830-13869030	1	13868830	13869030	6.34883	7.00278	5.11953	1.7458	1.94e-14	5.99e-12	promoter-TSS (ENSSMAG00000016564)	protein_coding-promoter-TSS (ENSSMAG00000016564)	-90	ENSSMAG00000016564	protein_coding	TNF	tumor necrosis factor b (TNF superfamily, member 2) [Source:ZFIN;Acc:ZDB-GENE-050601-2]	promoter-TSS
in vitro Vibrio	Upregulated	11:13210281-13210481	11	13210281	13210481	7.15094	7.81507	5.88346	1.7456	3.39e-13	7.38e-11	promoter-TSS (ENSSMAG00000001421)	protein_coding-promoter-TSS (ENSSMAG00000001421)	160	ENSSMAG00000001421	protein_coding	arhgap4a	Rho GTPase activating protein 4a [Source:ZFIN;Acc:ZDB-GENE-040426-1229]	promoter-TSS
in vitro Vibrio	Upregulated	16:19897895-19898095	16	19897895	19898095	7.38881	8.0512	6.12798	1.74393	3.2e-14	9.32e-12	promoter-TSS (ENSSMAG00000031850)	protein_coding-promoter-TSS (ENSSMAG00000031850)	17668	ENSSMAG00000031850	protein_coding	prdm1a	PR domain containing 1a, with ZNF domain	promoter-TSS
in vitro Vibrio	Upregulated	12:16732420-16732620	12	16732420	16732620	7.06932	7.73262	5.80498	1.74384	3.51e-14	1.01e-11	intron (ENSSMAG00000012079, intron 4 of 7)	protein_coding-intron (ENSSMAG00000012079, intron 3 of 7)	6436	ENSSMAG00000012079	protein_coding	midn	midnolin [Source:NCBI gene;Acc:323713]	intron
in vitro Vibrio	Upregulated	7:12255427-12255627	7	12255427	12255627	5.77064	6.42856	4.52662	1.74364	1.89e-14	5.87e-12	intron (ENSSMAG00000000990, intron 1 of 10)	protein_coding-intron (ENSSMAG00000000990, intron 1 of 9)	12629	ENSSMAG00000000990	protein_coding	mbnl1	muscleblind-like splicing regulator 1 [Source:ZFIN;Acc:ZDB-GENE-060929-704]	intron
in vitro Vibrio	Upregulated	20:3689313-3689513	20	3689313	3689513	5.46645	6.16811	4.04613	1.74346	6.49e-09	3.88e-07	intron (ENSSMAG00000001540, intron 1 of 7)	protein_coding-intron (ENSSMAG00000001540, intron 1 of 7)	1618	ENSSMAG00000001540	protein_coding	ube2j1	ubiquitin-conjugating enzyme E2, J1	intron
in vitro Vibrio	Upregulated	16:9871813-9872013	16	9871813	9872013	5.78857	6.47025	4.45213	1.74238	4.82e-10	3.98e-08	Intergenic	Intergenic	-1993	ENSSMAG00000003693	protein_coding	coq4	coenzyme Q4 homolog (S. cerevisiae) [Source:NCBI gene;Acc:100137123]	Intergenic
in vitro Vibrio	Upregulated	11:13852025-13852225	11	13852025	13852225	5.83337	6.49688	4.5683	1.74131	2.17e-12	3.74e-10	intron (ENSSMAG00000004027, intron 1 of 23)	protein_coding-intron (ENSSMAG00000004027, intron 1 of 24)	705	ENSSMAG00000004027	protein_coding	fmnl3	formin-like 3 [Source:NCBI gene;Acc:407694]	intron
in vitro Vibrio	Upregulated	15:18569029-18569229	15	18569029	18569229	5.42951	6.11364	4.08312	1.7411	2.88e-12	4.73e-10	intron (ENSSMAG00000019053, intron 1 of 42)	protein_coding-intron (ENSSMAG00000019053, intron 1 of 48)	-7775	ENSSMAG00000019053	protein_coding	piezo1	piezo-type mechanosensitive ion channel component 1 [Source:ZFIN;Acc:ZDB-GENE-041111-255]	intron
in vitro Vibrio	Upregulated	11:15996900-15997100	11	15996900	15997100	6.22978	6.88675	4.98929	1.74099	2.03e-13	4.8e-11	Intergenic	Intergenic	-21823	ENSSMAG00000007817	protein_coding	zbtb46	zinc finger and BTB domain containing 46 [Source:ZFIN;Acc:ZDB-GENE-090313-352]	Intergenic
in vitro Vibrio	Upregulated	15:16714307-16714507	15	16714307	16714507	6.49742	7.16943	5.19948	1.73969	3.03e-12	4.94e-10	intron (ENSSMAG00000016172, intron 1 of 2)	protein_coding-intron (ENSSMAG00000016172, intron 1 of 3)	1432	ENSSMAG00000016172	protein_coding	bcl11aa	BAF chromatin remodeling complex subunit BCL11A [Source:HGNC Symbol;Acc:HGNC:13221]	intron
in vitro Vibrio	Upregulated	17:21341771-21341971	17	21341771	21341971	6.9137	7.5707	5.67311	1.73799	7.5e-16	3.28e-13	intron (ENSSMAG00000013791, intron 3 of 26)	protein_coding-intron (ENSSMAG00000013791, intron 3 of 26)	8249	ENSSMAG00000013791	protein_coding	ccdc88c	coiled-coil domain containing 88C [Source:ZFIN;Acc:ZDB-GENE-100419-3]	intron
in vitro Vibrio	Upregulated	11:22716452-22716652	11	22716452	22716652	6.71057	7.37866	5.42791	1.73789	1.79e-11	2.26e-09	intron (ENSSMAG00000020882, intron 1 of 7)	protein_coding-intron (ENSSMAG00000020882, intron 1 of 7)	2672	ENSSMAG00000020882	protein_coding	grasp	GRP1 (general receptor for phosphoinositides 1)-associated scaffold protein [Source:ZFIN;Acc:ZDB-GENE-060312-30]	intron
in vitro Vibrio	Upregulated	9:23131523-23131723	9	23131523	23131723	5.42935	6.12512	4.03434	1.73652	2.16e-09	1.49e-07	intron (ENSSMAG00000013448, intron 7 of 8)	protein_coding-intron (ENSSMAG00000013448, intron 7 of 8)	12304	ENSSMAG00000013382	protein_coding	ctsla	cathepsin La [Source:ZFIN;Acc:ZDB-GENE-030131-106]	intron
in vitro Vibrio	Upregulated	10:18545964-18546164	10	18545964	18546164	6.39405	7.06461	5.10178	1.73487	1.2e-11	1.62e-09	intron (ENSSMAG00000009142, intron 1 of 14)	protein_coding-intron (ENSSMAG00000009142, intron 1 of 13)	7547	ENSSMAG00000009142	protein_coding	si:dkeyp-19e1.3	si:dkeyp-19e1.3 [Source:ZFIN;Acc:ZDB-GENE-081104-56]	intron
in vitro Vibrio	Upregulated	16:20266544-20266744	16	20266544	20266744	7.2327	7.89865	5.95827	1.73473	1.5e-12	2.7e-10	intron (ENSSMAG00000016731, intron 8 of 8)	protein_coding-intron (ENSSMAG00000016731, intron 8 of 8)	-12209	ENSSMAG00000016826	protein_coding	tmod4	tropomodulin 4 (muscle) [Source:ZFIN;Acc:ZDB-GENE-991019-9]	intron
in vitro Vibrio	Upregulated	18:10829863-10830063	18	10829863	10830063	5.41396	6.0758	4.1552	1.73431	4.24e-13	8.96e-11	intron (ENSSMAG00000011625, intron 16 of 23)	protein_coding-intron (ENSSMAG00000011625, intron 17 of 24)	5692	ENSSMAG00000011625	protein_coding	med24	mediator complex subunit 24	intron
in vitro Vibrio	Upregulated	17:5786306-5786506	17	5786306	5786506	6.73627	7.4154	5.41011	1.73408	8.24e-11	8.57e-09	promoter-TSS (ENSSMAG00000030438)	protein_coding-promoter-TSS (ENSSMAG00000030438)	-144	ENSSMAG00000030438	protein_coding	IGL1	Immunoglobulin lambda-1 light chain (Immunoglobulin lambda-1 light chain MCG)	promoter-TSS
in vitro Vibrio	Upregulated	14:734919-735119	14	734919	735119	7.60988	8.2642	6.37921	1.73325	6.43e-16	2.9e-13	intron (ENSSMAG00000018506, intron 1 of 10)	protein_coding-intron (ENSSMAG00000018506, intron 1 of 26)	15631	ENSSMAG00000018506	protein_coding	lrrfip1a	leucine rich repeat (in FLII) interacting protein 1a [Source:ZFIN;Acc:ZDB-GENE-030131-99]	intron
in vitro Vibrio	Upregulated	18:6429388-6429588	18	6429388	6429588	6.02057	6.68069	4.76829	1.73317	5.34e-16	2.46e-13	intron (ENSSMAG00000002866, intron 1 of 11)	protein_coding-intron (ENSSMAG00000002866, intron 1 of 13)	7187	ENSSMAG00000002866	protein_coding	GAS7	growth arrest specific 7 [Source:HGNC Symbol;Acc:HGNC:4169]	intron
in vitro Vibrio	Upregulated	14:21458578-21458778	14	21458578	21458778	7.09186	7.76159	5.80279	1.73269	1.17e-12	2.18e-10	Intergenic	Intergenic	-9213	ENSSMAG00000011487	protein_coding	LOC118282655	ras-associated and pleckstrin homology domains-containing protein 1-like	Intergenic
in vitro Vibrio	Upregulated	5:22357000-22357200	5	22357000	22357200	6.8144	7.48282	5.53047	1.73127	2.55e-13	5.84e-11	intron (ENSSMAG00000010099, intron 1 of 14)	protein_coding-intron (ENSSMAG00000010099, intron 1 of 14)	3158	ENSSMAG00000010099	protein_coding	CSK	C-terminal Src kinase [Source:HGNC Symbol;Acc:HGNC:2444]	intron
in vitro Vibrio	Upregulated	17:4599051-4599251	17	4599051	4599251	5.68881	6.35327	4.42008	1.73096	2.48e-12	4.19e-10	Intergenic	Intergenic	-17741	ENSSMAG00000010504	protein_coding	GNG2	G protein subunit gamma 2 [Source:HGNC Symbol;Acc:HGNC:4404]	Intergenic
in vitro Vibrio	Upregulated	9:9934441-9934641	9	9934441	9934641	5.62936	6.30185	4.32952	1.73085	1.98e-10	1.83e-08	promoter-TSS (ENSSMAG00000006425)	protein_coding-promoter-TSS (ENSSMAG00000006425)	-939	ENSSMAG00000006425	protein_coding	LOC118314417	E3 ubiquitin-protein ligase NEURL3	promoter-TSS
in vitro Vibrio	Upregulated	4:9679483-9679683	4	9679483	9679683	4.96006	5.63745	3.64088	1.73033	1.02e-10	1.03e-08	intron (ENSSMAG00000006917, intron 4 of 11)	protein_coding-intron (ENSSMAG00000006917, intron 4 of 11)	21252	ENSSMAG00000006917	protein_coding	tcf7	transcription factor 7 [Source:ZFIN;Acc:ZDB-GENE-050222-4]	intron
in vitro Vibrio	Upregulated	17:15589293-15589493	17	15589293	15589493	5.76637	6.42171	4.53191	1.73015	6.36e-15	2.21e-12	Intergenic	Intergenic	-35604	ENSSMAG00000010138	protein_coding	marcksl1a	MARCKS-like 1a [Source:NCBI gene;Acc:406407]	Intergenic
in vitro Vibrio	Upregulated	17:15593646-15593846	17	15593646	15593846	5.8778	6.51774	4.69904	1.72961	3.8e-15	1.39e-12	Intergenic	Intergenic	-31251	ENSSMAG00000010138	protein_coding	marcksl1a	MARCKS-like 1a [Source:NCBI gene;Acc:406407]	Intergenic
in vitro Vibrio	Upregulated	18:16508141-16508341	18	16508141	16508341	6.15792	6.83028	4.85862	1.7294	1.43e-11	1.88e-09	intron (ENSSMAG00000003503, intron 2 of 16)	protein_coding-intron (ENSSMAG00000003503, intron 6 of 20)	1517	ENSSMAG00000003503	protein_coding	ptprea	protein tyrosine phosphatase receptor type Ea [Source:ZFIN;Acc:ZDB-GENE-100714-1]	intron
in vitro Vibrio	Upregulated	2:17739990-17740190	2	17739990	17740190	5.55285	6.22531	4.25315	1.72913	4.29e-12	6.66e-10	intron (ENSSMAG00000000303, intron 2 of 13)	protein_coding-intron (ENSSMAG00000000303, intron 1 of 17)	10166	ENSSMAG00000000303	protein_coding	ptpn12	protein tyrosine phosphatase non-receptor type 12	intron
in vitro Vibrio	Upregulated	14:15260539-15260739	14	15260539	15260739	6.60782	7.25636	5.39832	1.72906	3.38e-14	9.8e-12	Intergenic	Intergenic	16798	ENSSMAG00000018906	protein_coding	sik1	salt-inducible kinase 1	Intergenic
in vitro Vibrio	Upregulated	11:15964788-15964988	11	15964788	15964988	5.26174	5.91121	4.0489	1.729	5.43e-13	1.11e-10	intron (ENSSMAG00000007817, intron 3 of 5)	protein_coding-intron (ENSSMAG00000007817, intron 2 of 4)	10289	ENSSMAG00000007817	protein_coding	zbtb46	zinc finger and BTB domain containing 46 [Source:ZFIN;Acc:ZDB-GENE-090313-352]	intron
in vitro Vibrio	Upregulated	22:2625175-2625375	22	2625175	2625375	5.79145	6.45768	4.51595	1.72898	2.47e-12	4.17e-10	intron (ENSSMAG00000018068, intron 2 of 10)	protein_coding-intron (ENSSMAG00000018068, intron 2 of 10)	1923	ENSSMAG00000018068	protein_coding	rnf19b	ring finger protein 19B [Source:NCBI gene;Acc:562396]	intron
in vitro Vibrio	Upregulated	3:23856717-23856917	3	23856717	23856917	5.86813	6.5452	4.5502	1.72889	3.92e-13	8.4e-11	Intergenic	Intergenic	-4436	ENSSMAG00000031710	protein_coding	LOC118299597	mRNA decay activator protein ZFP36L1	Intergenic
in vitro Vibrio	Upregulated	4:29907097-29907297	4	29907097	29907297	5.96619	6.60877	4.77807	1.72884	1.01e-14	3.4e-12	Intergenic	Intergenic	-1542	ENSSMAG00000017975	protein_coding	zgc:110591	zgc:110591 [Source:NCBI gene;Acc:402849]	Intergenic
in vitro Vibrio	Upregulated	5:10722970-10723170	5	10722970	10723170	6.14168	6.80753	4.86762	1.72761	6.95e-14	1.91e-11	intron (ENSSMAG00000021353, intron 1 of 15)	protein_coding-intron (ENSSMAG00000021353, intron 1 of 14)	29171	ENSSMAG00000021353	protein_coding	ankrd11	ankyrin repeat domain 11 [Source:ZFIN;Acc:ZDB-GENE-030131-3932]	intron
in vitro Vibrio	Upregulated	22:1097502-1097702	22	1097502	1097702	6.67863	7.3432	5.40946	1.72651	1.93e-12	3.41e-10	Intergenic	Intergenic	-5439	ENSSMAG00000012964	protein_coding	ENSSMAG00000012964	NA	Intergenic
in vitro Vibrio	Upregulated	7:6612936-6613136	7	6612936	6613136	6.0061	6.65913	4.78019	1.72598	1.96e-13	4.69e-11	intron (ENSSMAG00000032626, intron 5 of 9)	protein_coding-intron (ENSSMAG00000032626, intron 4 of 7)	9311	ENSSMAG00000032626	protein_coding	skila	SKI-like proto-oncogene a [Source:ZFIN;Acc:ZDB-GENE-070912-548]	intron
in vitro Vibrio	Upregulated	17:15583509-15583709	17	15583509	15583709	6.28636	6.93415	5.0796	1.72572	4.44e-16	2.11e-13	Intergenic	Intergenic	-41388	ENSSMAG00000010138	protein_coding	marcksl1a	MARCKS-like 1a [Source:NCBI gene;Acc:406407]	Intergenic
in vitro Vibrio	Upregulated	16:2594046-2594246	16	2594046	2594246	5.39075	6.07643	4.03798	1.72431	1.95e-10	1.81e-08	intron (ENSSMAG00000014279, intron 3 of 3)	protein_coding-intron (ENSSMAG00000014279, intron 3 of 3)	7221	ENSSMAG00000014279	protein_coding	tprn	taperin [Source:ZFIN;Acc:ZDB-GENE-081104-254]	intron
in vitro Vibrio	Upregulated	10:13702151-13702351	10	13702151	13702351	6.17932	6.8328	4.95177	1.72386	1.79e-14	5.65e-12	Intergenic	Intergenic	-28589	ENSSMAG00000001477	protein_coding	sema4ba	sema domain, immunoglobulin domain (Ig), transmembrane domain (TM) and short cytoplasmic domain, (semaphorin) 4Ba [Source:ZFIN;Acc:ZDB-GENE-070705-31]	Intergenic
in vitro Vibrio	Upregulated	12:6779683-6779883	12	6779683	6779883	6.04725	6.70129	4.81765	1.72288	8.18e-18	6.09e-15	Intergenic	Intergenic	-8857	ENSSMAG00000020717	protein_coding	sgip1a	SH3GL interacting endocytic adaptor 1a [Source:ZFIN;Acc:ZDB-GENE-131121-25]	Intergenic
in vitro Vibrio	Upregulated	7:20346909-20347109	7	20346909	20347109	6.49761	7.16542	5.21605	1.72288	3.84e-12	6.07e-10	Intergenic	Intergenic	-4634	ENSSMAG00000001030	protein_coding	chd7	chromodomain helicase DNA binding protein 7 [Source:ZFIN;Acc:ZDB-GENE-070912-179]	Intergenic
in vitro Vibrio	Upregulated	7:14129523-14129723	7	14129523	14129723	5.73273	6.39073	4.48842	1.72281	1.23e-14	4.09e-12	promoter-TSS (ENSSMAG00000004857)	protein_coding-promoter-TSS (ENSSMAG00000004857)	-968	ENSSMAG00000004857	protein_coding	spsb4a	splA/ryanodine receptor domain and SOCS box containing 4a [Source:ZFIN;Acc:ZDB-GENE-070911-3]	promoter-TSS
in vitro Vibrio	Upregulated	7:15343150-15343350	7	15343150	15343350	6.17594	6.83125	4.94163	1.72275	1.02e-15	4.39e-13	exon (ENSSMAG00000008119, exon 11 of 11)	protein_coding-exon (ENSSMAG00000008119, exon 11 of 11)	-2044	ENSSMAG00000008216	protein_coding	LOC118310961	Y+L amino acid transporter 2	exon
in vitro Vibrio	Upregulated	8:21296321-21296521	8	21296321	21296521	6.04597	6.70293	4.80555	1.72259	3.96e-12	6.22e-10	intron (ENSSMAG00000011741, intron 1 of 29)	protein_coding-intron (ENSSMAG00000011741, intron 1 of 28)	7652	ENSSMAG00000011741	protein_coding	TEX2	Testis-expressed protein 2 (Transmembrane protein 96)	intron
in vitro Vibrio	Upregulated	5:15058299-15058499	5	15058299	15058499	5.79702	6.46668	4.50824	1.72255	9.39e-14	2.48e-11	intron (ENSSMAG00000001629, intron 1 of 15)	protein_coding-intron (ENSSMAG00000001629, intron 1 of 16)	48143	ENSSMAG00000001810	protein_coding	LOC118302675	protein phosphatase 1 regulatory subunit 3E	intron
in vitro Vibrio	Upregulated	4:11140780-11140980	4	11140780	11140980	6.50396	7.16988	5.22967	1.72212	1.33e-11	1.77e-09	intron (ENSSMAG00000009161, intron 1 of 17)	protein_coding-intron (ENSSMAG00000009161, intron 3 of 19)	766	ENSSMAG00000009161	protein_coding	hephl1b	hephaestin-like 1b [Source:ZFIN;Acc:ZDB-GENE-091204-388]	intron
in vitro Vibrio	Upregulated	17:3107994-3108194	17	3107994	3108194	5.41989	6.10785	4.0577	1.72195	2.35e-11	2.87e-09	Intergenic	Intergenic	-2041	ENSSMAG00000007692	protein_coding	cdc25b	cell division cycle 25B	Intergenic
in vitro Vibrio	Upregulated	15:16737347-16737547	15	16737347	16737547	6.70498	7.37276	5.42348	1.72167	1.45e-11	1.9e-09	intron (ENSSMAG00000016172, intron 2 of 2)	protein_coding-intron (ENSSMAG00000016172, intron 2 of 3)	-21720	ENSSMAG00000036317	protein_coding	ENSSMAG00000036317	NA	intron
in vitro Vibrio	Upregulated	13:18721669-18721869	13	18721669	18721869	7.07596	7.72356	5.86984	1.72136	7.92e-17	4.74e-14	Intergenic	Intergenic	-2196	ENSSMAG00000012646	protein_coding	LOC118319485	DNA damage-inducible transcript 4-like protein	Intergenic
in vitro Vibrio	Upregulated	18:751773-751973	18	751773	751973	5.40289	6.0707	4.12131	1.72116	2.19e-16	1.13e-13	Intergenic	Intergenic	-3540	ENSSMAG00000018158	protein_coding	myca	MYC proto-oncogene, bHLH transcription factor a [Source:NCBI gene;Acc:30686]	Intergenic
in vitro Vibrio	Upregulated	7:14323687-14323887	7	14323687	14323887	6.66984	7.34505	5.35928	1.72097	2.02e-10	1.86e-08	intron (ENSSMAG00000005240, intron 1 of 6)	protein_coding-intron (ENSSMAG00000005240, intron 1 of 6)	585	ENSSMAG00000005240	protein_coding	ifi30	IFI30 lysosomal thiol reductase [Source:NCBI gene;Acc:336503]	intron
in vitro Vibrio	Upregulated	3:20326205-20326405	3	20326205	20326405	7.6329	8.28385	6.41463	1.72045	6.08e-16	2.77e-13	exon (ENSSMAG00000000112, exon 14 of 23)	protein_coding-exon (ENSSMAG00000000112, exon 14 of 23)	13568	ENSSMAG00000000112	protein_coding	PIK3CB	phosphatidylinositol-4,5-bisphosphate 3-kinase catalytic subunit beta [Source:HGNC Symbol;Acc:HGNC:8976]	exon
in vitro Vibrio	Upregulated	19:11090128-11090328	19	11090128	11090328	5.08905	5.75661	3.80846	1.7203	6.08e-13	1.23e-10	intron (ENSSMAG00000037937, intron 4 of 4)	protein_coding-intron (ENSSMAG00000037937, intron 4 of 4)	3742	ENSSMAG00000037937	protein_coding	cbx4	chromobox homolog 4 (Pc class homolog, Drosophila) [Source:ZFIN;Acc:ZDB-GENE-040329-2]	intron
in vitro Vibrio	Upregulated	22:8101119-8101319	22	8101119	8101319	5.5539	6.21508	4.29764	1.71979	1.29e-14	4.25e-12	Intergenic	Intergenic	-26689	ENSSMAG00000007597	protein_coding	jarid2b	jumonji, AT rich interactive domain 2b [Source:NCBI gene;Acc:558456]	Intergenic
in vitro Vibrio	Upregulated	10:12768289-12768489	10	12768289	12768489	6.02273	6.68256	4.77154	1.71953	8.17e-13	1.6e-10	intron (ENSSMAG00000015620, intron 5 of 14)	protein_coding-intron (ENSSMAG00000015620, intron 5 of 12)	4471	ENSSMAG00000015620	protein_coding	tbc1d2b	TBC1 domain family, member 2B [Source:ZFIN;Acc:ZDB-GENE-100922-148]	intron
in vitro Vibrio	Upregulated	1:16509170-16509370	1	16509170	16509370	6.36451	7.03188	5.08462	1.7188	1.6e-12	2.86e-10	exon (ENSSMAG00000028513, exon 1 of 2)	lncRNA-exon (ENSSMAG00000028513, exon 1 of 2)	108	ENSSMAG00000028513	lncRNA	ENSSMAG00000028513	NA	exon
in vitro Vibrio	Upregulated	6:21252449-21252649	6	21252449	21252649	6.13433	6.78905	4.9022	1.71874	9.57e-13	1.82e-10	intron (ENSSMAG00000015284, intron 58 of 60)	pseudogene-intron (ENSSMAG00000015284, intron 58 of 60)	-11694	ENSSMAG00000026563	protein_coding	bhlhe40	basic helix-loop-helix family member e40 [Source:HGNC Symbol;Acc:HGNC:1046]	intron
in vitro Vibrio	Upregulated	11:12050258-12050458	11	12050258	12050458	6.28208	6.94055	5.03603	1.71867	1.79e-14	5.65e-12	Intergenic	Intergenic	-2500	ENSSMAG00000018532	protein_coding	samd11	sterile alpha motif domain containing 11 [Source:ZFIN;Acc:ZDB-GENE-060428-2]	Intergenic
in vitro Vibrio	Upregulated	12:15224350-15224550	12	15224350	15224550	7.55333	8.21694	6.28784	1.71798	1.51e-12	2.73e-10	promoter-TSS (ENSSMAG00000009555)	protein_coding-promoter-TSS (ENSSMAG00000009555)	-178	ENSSMAG00000009555	protein_coding	TPM4	tropomyosin 4 [Source:HGNC Symbol;Acc:HGNC:12013]	promoter-TSS
in vitro Vibrio	Upregulated	1:15705349-15705549	1	15705349	15705549	5.04071	5.73397	3.65639	1.71752	2.69e-09	1.81e-07	Intergenic	Intergenic	25558	ENSSMAG00000003648	protein_coding	map7d1a	MAP7 domain containing 1a [Source:ZFIN;Acc:ZDB-GENE-060503-22]	Intergenic
in vitro Vibrio	Upregulated	8:9303603-9303803	8	9303603	9303803	7.52056	8.17497	6.28957	1.71699	7.24e-14	1.98e-11	intron (ENSSMAG00000021849, intron 3 of 3)	protein_coding-intron (ENSSMAG00000021849, intron 3 of 3)	5060	ENSSMAG00000021849	protein_coding	mxd4	MAX dimerization protein 4 [Source:ZFIN;Acc:ZDB-GENE-050208-44]	intron
in vitro Vibrio	Upregulated	15:13111937-13112137	15	13111937	13112137	6.57822	7.23073	5.35425	1.71675	8.14e-14	2.18e-11	intron (ENSSMAG00000010724, intron 1 of 13)	protein_coding-intron (ENSSMAG00000010724, intron 1 of 13)	2012	ENSSMAG00000010724	protein_coding	disc1	DISC1 scaffold protein [Source:ZFIN;Acc:ZDB-GENE-090122-1]	intron
in vitro Vibrio	Upregulated	6:20091556-20091756	6	20091556	20091756	6.42482	7.0878	5.16175	1.7166	2.28e-13	5.29e-11	Intergenic	Intergenic	12328	ENSSMAG00000012663	protein_coding	RBM38	RNA binding motif protein 38 [Source:HGNC Symbol;Acc:HGNC:15818]	Intergenic
in vitro Vibrio	Upregulated	16:20251525-20251725	16	20251525	20251725	6.69093	7.35742	5.41441	1.71642	1.03e-11	1.43e-09	TTS (ENSSMAG00000016794)	protein_coding-TTS (ENSSMAG00000016794)	23400	ENSSMAG00000016794	protein_coding	mcl1b	MCL1 apoptosis regulator, BCL2 family member b [Source:ZFIN;Acc:ZDB-GENE-030825-1]	TTS
in vitro Vibrio	Upregulated	14:744274-744474	14	744274	744474	6.21425	6.87346	4.96538	1.71563	2.56e-12	4.29e-10	intron (ENSSMAG00000018506, intron 1 of 10)	protein_coding-intron (ENSSMAG00000018506, intron 1 of 26)	6276	ENSSMAG00000018506	protein_coding	lrrfip1a	leucine rich repeat (in FLII) interacting protein 1a [Source:ZFIN;Acc:ZDB-GENE-030131-99]	intron
in vitro Vibrio	Upregulated	15:12968806-12969006	15	12968806	12969006	8.3302	8.98251	7.10695	1.71431	5.91e-15	2.06e-12	Intergenic	Intergenic	-1982	ENSSMAG00000010466	protein_coding	ggps1	geranylgeranyl diphosphate synthase 1 [Source:ZFIN;Acc:ZDB-GENE-030131-8742]	Intergenic
in vitro Vibrio	Upregulated	10:24229779-24229979	10	24229779	24229979	6.38196	7.0431	5.12587	1.7142	4.69e-12	7.17e-10	Intergenic	Intergenic	-1140	ENSSMAG00000017257	protein_coding	cetp	cholesteryl ester transfer protein, plasma [Source:ZFIN;Acc:ZDB-GENE-041114-54]	Intergenic
in vitro Vibrio	Upregulated	16:9236807-9237007	16	9236807	9237007	6.16909	6.83293	4.90272	1.71382	2.96e-16	1.48e-13	intron (ENSSMAG00000002742, intron 1 of 8)	protein_coding-intron (ENSSMAG00000002742, intron 1 of 8)	1786	ENSSMAG00000002742	protein_coding	zdhhc8a	zinc finger DHHC-type palmitoyltransferase 8a	intron
in vitro Vibrio	Upregulated	11:20998887-20999087	11	20998887	20999087	4.74004	5.37608	3.57499	1.71375	3.64e-13	7.89e-11	intron (ENSSMAG00000019135, intron 9 of 9)	protein_coding-intron (ENSSMAG00000019135, intron 9 of 9)	11528	ENSSMAG00000019135	protein_coding	nfatc2a	nuclear factor of activated T cells 2a [Source:ZFIN;Acc:ZDB-GENE-120913-4]	intron
in vitro Vibrio	Upregulated	1:11802882-11803082	1	11802882	11803082	5.30962	5.9576	4.10214	1.71367	3.96e-13	8.47e-11	intron (ENSSMAG00000015146, intron 2 of 8)	protein_coding-intron (ENSSMAG00000015146, intron 1 of 7)	1415	ENSSMAG00000015146	protein_coding	LOC118309826	vascular endothelial growth factor C-like	intron
in vitro Vibrio	Upregulated	8:11543917-11544117	8	11543917	11544117	7.25667	7.91375	6.01575	1.71347	5.28e-13	1.09e-10	intron (ENSSMAG00000011216, intron 6 of 8)	protein_coding-intron (ENSSMAG00000011216, intron 6 of 8)	-14137	ENSSMAG00000011197	protein_coding	pgm2	phosphoglucomutase 2 [Source:ZFIN;Acc:ZDB-GENE-040426-2218]	intron
in vitro Vibrio	Upregulated	15:9027150-9027350	15	9027150	9027350	6.1209	6.78922	4.83732	1.71342	2.75e-12	4.54e-10	Intergenic	Intergenic	21896	ENSSMAG00000003700	protein_coding	prom2	prominin 2	Intergenic
in vitro Vibrio	Upregulated	17:5445149-5445349	17	5445149	5445349	7.16174	7.8241	5.90097	1.71338	8.43e-13	1.64e-10	TTS (ENSSMAG00000013967)	protein_coding-TTS (ENSSMAG00000013967)	1819	ENSSMAG00000013967	protein_coding	stx11a	syntaxin 11a [Source:ZFIN;Acc:ZDB-GENE-040426-2564]	TTS
in vitro Vibrio	Upregulated	4:7253743-7253943	4	7253743	7253943	5.68106	6.3141	4.5264	1.71334	3.89e-16	1.87e-13	Intergenic	Intergenic	-20644	ENSSMAG00000001756	protein_coding	adad2	adenosine deaminase domain containing 2	Intergenic
in vitro Vibrio	Upregulated	21:14534233-14534433	21	14534233	14534433	7.54278	8.20111	6.29721	1.71308	4.35e-12	6.73e-10	Intergenic	Intergenic	-3774	ENSSMAG00000011846	protein_coding	ENSSMAG00000011846	NA	Intergenic
in vitro Vibrio	Upregulated	8:18907878-18908078	8	18907878	18908078	6.14732	6.81616	4.86175	1.71268	1.81e-11	2.29e-09	Intergenic	Intergenic	6695	ENSSMAG00000007955	protein_coding	nfil3-5	nuclear factor, interleukin 3 regulated, member 5 [Source:ZFIN;Acc:ZDB-GENE-030131-7677]	Intergenic
in vitro Vibrio	Upregulated	16:2972256-2972456	16	2972256	2972456	6.10474	6.76169	4.86435	1.71219	2.47e-12	4.17e-10	intron (ENSSMAG00000014697, intron 5 of 15)	protein_coding-intron (ENSSMAG00000014697, intron 5 of 13)	7454	ENSSMAG00000014697	protein_coding	niban2a	niban apoptosis regulator 2a [Source:ZFIN;Acc:ZDB-GENE-070112-1222]	intron
in vitro Vibrio	Upregulated	20:6720168-6720368	20	6720168	6720368	5.90883	6.55912	4.69301	1.71186	4.04e-15	1.47e-12	intron (ENSSMAG00000004602, intron 1 of 11)	protein_coding-intron (ENSSMAG00000004602, intron 1 of 10)	-18759	ENSSMAG00000004602	protein_coding	CYRIA	CYFIP-related Rac1 interactor A	intron
in vitro Vibrio	Upregulated	1:24137041-24137241	1	24137041	24137241	6.63557	7.30107	5.36288	1.71141	4.13e-12	6.45e-10	Intergenic	Intergenic	-31432	ENSSMAG00000003637	protein_coding	sox4b	SRY-box transcription factor 4b [Source:ZFIN;Acc:ZDB-GENE-040426-1274]	Intergenic
in vitro Vibrio	Upregulated	20:18894522-18894722	20	18894522	18894722	6.51634	7.18579	5.2284	1.71121	2.3e-11	2.82e-09	Intergenic	Intergenic	-19634	ENSSMAG00000024909	protein_coding	aig1	androgen-induced 1 (H. sapiens) [Source:ZFIN;Acc:ZDB-GENE-041014-358]	Intergenic
in vitro Vibrio	Upregulated	10:8402241-8402441	10	8402241	8402441	5.95958	6.63687	4.64078	1.71116	7.19e-11	7.62e-09	Intergenic	Intergenic	54881	ENSSMAG00000025481	protein_coding	cdkn1bb	cyclin-dependent kinase inhibitor 1Bb [Source:ZFIN;Acc:ZDB-GENE-030521-13]	Intergenic
in vitro Vibrio	Upregulated	11:22614060-22614260	11	22614060	22614260	6.74786	7.40087	5.52202	1.71086	1.84e-14	5.78e-12	Intergenic	Intergenic	-5016	ENSSMAG00000020835	protein_coding	LOC118317402	inactive dipeptidyl peptidase 10	Intergenic
in vitro Vibrio	Upregulated	8:25370964-25371164	8	25370964	25371164	6.63537	7.29192	5.39648	1.70975	1.48e-13	3.68e-11	TTS (ENSSMAG00000016696)	protein_coding-TTS (ENSSMAG00000016696)	1587	ENSSMAG00000016696	protein_coding	JUNB	JunB proto-oncogene, AP-1 transcription factor subunit [Source:HGNC Symbol;Acc:HGNC:6205]	TTS
in vitro Vibrio	Upregulated	3:15008107-15008307	3	15008107	15008307	5.7125	6.38929	4.3957	1.70947	3.97e-11	4.54e-09	intron (ENSSMAG00000016498, intron 2 of 18)	protein_coding-intron (ENSSMAG00000016498, intron 3 of 20)	1224	ENSSMAG00000016498	protein_coding	ube4a	ubiquitination factor E4A (UFD2 homolog, yeast) [Source:ZFIN;Acc:ZDB-GENE-070410-21]	intron
in vitro Vibrio	Upregulated	7:11238893-11239093	7	11238893	11239093	7.14993	7.80162	5.92895	1.70867	1.1e-13	2.83e-11	Intergenic	Intergenic	-4974	ENSSMAG00000000440	pseudogene	ENSSMAG00000000440	NA	Intergenic
in vitro Vibrio	Upregulated	8:11590220-11590420	8	11590220	11590420	6.18511	6.85529	4.89431	1.70864	9.7e-12	1.36e-09	intron (ENSSMAG00000011242, intron 1 of 10)	protein_coding-intron (ENSSMAG00000011242, intron 1 of 10)	3768	ENSSMAG00000011242	protein_coding	pax5	paired box 5	intron
in vitro Vibrio	Upregulated	3:17448267-17448467	3	17448267	17448467	5.68055	6.35659	4.36669	1.70853	1.65e-10	1.55e-08	Intergenic	Intergenic	-1523	ENSSMAG00000035831	protein_coding	ENSSMAG00000035831	NA	Intergenic
in vitro Vibrio	Upregulated	8:9149703-9149903	8	9149703	9149903	8.20563	8.85933	6.97725	1.70794	7.06e-14	1.94e-11	promoter-TSS (ENSSMAG00000007440)	protein_coding-promoter-TSS (ENSSMAG00000007440)	-528	ENSSMAG00000007440	protein_coding	tet2	tet methylcytosine dioxygenase 2 [Source:ZFIN;Acc:ZDB-GENE-090312-98]	promoter-TSS
in vitro Vibrio	Upregulated	5:12726431-12726631	5	12726431	12726631	6.17978	6.86748	4.81869	1.70789	2.9e-09	1.92e-07	Intergenic	Intergenic	-3359	ENSSMAG00000021426	protein_coding	eif4g2a	eukaryotic translation initiation factor 4, gamma 2a [Source:ZFIN;Acc:ZDB-GENE-030131-2173]	Intergenic
in vitro Vibrio	Upregulated	7:18626713-18626913	7	18626713	18626913	5.737	6.43514	4.3319	1.70775	2.63e-08	1.29e-06	intron (ENSSMAG00000015483, intron 10 of 11)	protein_coding-intron (ENSSMAG00000015483, intron 11 of 12)	-3874	ENSSMAG00000015474	protein_coding	urod	uroporphyrinogen decarboxylase [Source:NCBI gene;Acc:30617]	intron
in vitro Vibrio	Upregulated	19:15484856-15485056	19	15484856	15485056	5.50314	6.16274	4.25283	1.70713	5.41e-12	8.12e-10	intron (ENSSMAG00000005660, intron 1 of 2)	protein_coding-intron (ENSSMAG00000005660, intron 1 of 2)	2241	ENSSMAG00000005660	protein_coding	mafk	v-maf avian musculoaponeurotic fibrosarcoma oncogene homolog K [Source:ZFIN;Acc:ZDB-GENE-040624-9]	intron
in vitro Vibrio	Upregulated	10:8423335-8423535	10	8423335	8423535	5.72685	6.39435	4.44643	1.70701	8.96e-14	2.38e-11	intron (ENSSMAG00000006859, intron 10 of 10)	protein_coding-intron (ENSSMAG00000006859, intron 10 of 10)	75975	ENSSMAG00000025481	protein_coding	cdkn1bb	cyclin-dependent kinase inhibitor 1Bb [Source:ZFIN;Acc:ZDB-GENE-030521-13]	intron
in vitro Vibrio	Upregulated	19:12844969-12845169	19	12844969	12845169	6.10488	6.76257	4.86172	1.70657	1.69e-12	3.01e-10	Intergenic	Intergenic	18023	ENSSMAG00000017656	protein_coding	socs3a	suppressor of cytokine signaling 3a [Source:ZFIN;Acc:ZDB-GENE-030131-7349]	Intergenic
in vitro Vibrio	Upregulated	19:8148519-8148719	19	8148519	8148719	5.85835	6.52898	4.56582	1.70578	1.83e-10	1.7e-08	intron (ENSSMAG00000008376, intron 7 of 16)	protein_coding-intron (ENSSMAG00000008376, intron 9 of 23)	-10927	ENSSMAG00000008461	protein_coding	dexi	Dexi homolog (mouse) [Source:NCBI gene;Acc:445307]	intron
in vitro Vibrio	Upregulated	16:1393160-1393360	16	1393160	1393360	6.17838	6.84633	4.89626	1.70568	1.01e-11	1.41e-09	Intergenic	Intergenic	-6166	ENSSMAG00000011990	protein_coding	mfsd14ba	major facilitator superfamily domain containing 14Ba	Intergenic
in vitro Vibrio	Upregulated	16:15857718-15857918	16	15857718	15857918	6.16761	6.83395	4.89167	1.70545	5.27e-12	7.98e-10	promoter-TSS (ENSSMAG00000031037)	protein_coding-promoter-TSS (ENSSMAG00000031037)	-443	ENSSMAG00000031037	protein_coding	il21r.1	interleukin 21 receptor, tandem duplicate 1	promoter-TSS
in vitro Vibrio	Upregulated	12:17257843-17258043	12	17257843	17258043	7.25387	7.90945	6.01852	1.70491	3.13e-13	6.93e-11	intron (ENSSMAG00000012489, intron 4 of 25)	protein_coding-intron (ENSSMAG00000012489, intron 4 of 25)	15514	ENSSMAG00000012489	protein_coding	si:ch73-63e15.2	protein strawberry notch homolog 2	intron
in vitro Vibrio	Upregulated	14:17018694-17018894	14	17018694	17018894	6.66379	7.30907	5.46604	1.70491	2.27e-19	2.58e-16	intron (ENSSMAG00000003053, intron 1 of 4)	protein_coding-intron (ENSSMAG00000003053, intron 1 of 4)	1314	ENSSMAG00000003053	protein_coding	klf12b	Kruppel-like factor 12b [Source:ZFIN;Acc:ZDB-GENE-071004-22]	intron
in vitro Vibrio	Upregulated	8:6105111-6105311	8	6105111	6105311	7.72715	8.37778	6.51004	1.70418	9.97e-14	2.6e-11	intron (ENSSMAG00000002004, intron 1 of 6)	protein_coding-intron (ENSSMAG00000002004, intron 1 of 6)	928	ENSSMAG00000002004	protein_coding	tnip2	TNFAIP3 interacting protein 2	intron
in vitro Vibrio	Upregulated	11:4642416-4642616	11	4642416	4642616	7.89718	8.55255	6.66267	1.70411	5.38e-13	1.1e-10	promoter-TSS (ENSSMAG00000004449)	protein_coding-promoter-TSS (ENSSMAG00000004449)	-7	ENSSMAG00000004449	protein_coding	pim1	Pim-1 proto-oncogene, serine/threonine kinase	promoter-TSS
in vitro Vibrio	Upregulated	10:24622070-24622270	10	24622070	24622270	6.33417	6.98112	5.13042	1.70333	2.15e-12	3.72e-10	intron (ENSSMAG00000018052, intron 8 of 16)	protein_coding-intron (ENSSMAG00000018052, intron 8 of 17)	12329	ENSSMAG00000018052	protein_coding	zc3h18	zinc finger CCCH-type containing 18 [Source:NCBI gene;Acc:555770]	intron
in vitro Vibrio	Upregulated	1:11890198-11890398	1	11890198	11890398	5.83362	6.49506	4.57638	1.70319	3.07e-11	3.62e-09	intron (ENSSMAG00000013955, intron 4 of 4)	protein_coding-intron (ENSSMAG00000013955, intron 4 of 4)	1808	ENSSMAG00000013955	protein_coding	ENSSMAG00000013955	NA	intron
in vitro Vibrio	Upregulated	5:9583298-9583498	5	9583298	9583498	7.70356	8.35554	6.48151	1.703	1.03e-13	2.65e-11	promoter-TSS (ENSSMAG00000021309)	protein_coding-promoter-TSS (ENSSMAG00000021309)	-8836	ENSSMAG00000021309	protein_coding	LOC118302048	transducin-like enhancer protein 3-B	promoter-TSS
in vitro Vibrio	Upregulated	4:13198989-13199189	4	13198989	13199189	6.51907	7.18132	5.25872	1.70188	1.03e-12	1.95e-10	intron (ENSSMAG00000014459, intron 1 of 2)	protein_coding-intron (ENSSMAG00000014459, intron 1 of 2)	9656	ENSSMAG00000014459	protein_coding	LOC118300033	forkhead box protein O1-A-like	intron
in vitro Vibrio	Upregulated	20:10198399-10198599	20	10198399	10198599	5.5893	6.24477	4.35438	1.70133	2.01e-16	1.06e-13	intron (ENSSMAG00000010621, intron 3 of 15)	protein_coding-intron (ENSSMAG00000010621, intron 3 of 15)	6405	ENSSMAG00000010621	protein_coding	hbs1l	HBS1-like translational GTPase [Source:ZFIN;Acc:ZDB-GENE-030131-2987]	intron
in vitro Vibrio	Upregulated	4:14655500-14655700	4	14655500	14655700	6.67945	7.34892	5.39143	1.70123	1.38e-10	1.33e-08	intron (ENSSMAG00000018550, intron 1 of 19)	protein_coding-intron (ENSSMAG00000018550, intron 2 of 17)	-5492	ENSSMAG00000018550	protein_coding	ksr1a	kinase suppressor of ras 1a [Source:ZFIN;Acc:ZDB-GENE-091113-34]	intron
in vitro Vibrio	Upregulated	12:6815712-6815912	12	6815712	6815912	5.51125	6.17986	4.22659	1.70059	2.01e-10	1.85e-08	intron (ENSSMAG00000020743, intron 3 of 11)	protein_coding-intron (ENSSMAG00000020743, intron 4 of 12)	-2131	ENSSMAG00000020743	protein_coding	pde4ba	phosphodiesterase 4B, cAMP-specific a [Source:ZFIN;Acc:ZDB-GENE-030131-9570]	intron
in vitro Vibrio	Upregulated	11:18425574-18425774	11	18425574	18425774	7.91371	8.56909	6.67913	1.70043	6.57e-13	1.31e-10	promoter-TSS (ENSSMAG00000014470)	protein_coding-promoter-TSS (ENSSMAG00000014470)	-408	ENSSMAG00000014470	protein_coding	pim2	Pim-2 proto-oncogene, serine/threonine kinase [Source:NCBI gene;Acc:58054]	promoter-TSS
in vitro Vibrio	Upregulated	17:21296012-21296212	17	21296012	21296212	5.92331	6.5877	4.65486	1.6996	5.92e-12	8.82e-10	Intergenic	Intergenic	2813	ENSSMAG00000022189	protein_coding	ENSSMAG00000022189	NA	Intergenic
in vitro Vibrio	Upregulated	4:19819174-19819374	4	19819174	19819374	5.99225	6.64791	4.75665	1.69882	1.26e-15	5.21e-13	promoter-TSS (ENSSMAG00000035600)	protein_coding-promoter-TSS (ENSSMAG00000035600)	-71	ENSSMAG00000035600	protein_coding	ENSSMAG00000035600	NA	promoter-TSS
in vitro Vibrio	Upregulated	7:25343444-25343644	7	25343444	25343644	5.35998	6.00705	4.15579	1.69793	7.31e-11	7.71e-09	intron (ENSSMAG00000020619, intron 12 of 12)	protein_coding-intron (ENSSMAG00000020619, intron 12 of 12)	-9534	ENSSMAG00000032992	protein_coding	marcksl1b	MARCKS-like 1b [Source:NCBI gene;Acc:406504]	intron
in vitro Vibrio	Upregulated	10:23268763-23268963	10	23268763	23268963	5.56908	6.23546	4.29301	1.69774	4.62e-11	5.18e-09	intron (ENSSMAG00000015924, intron 2 of 7)	protein_coding-intron (ENSSMAG00000015924, intron 2 of 7)	-10242	ENSSMAG00000015952	protein_coding	ano10b	anoctamin 10b [Source:ZFIN;Acc:ZDB-GENE-061013-169]	intron
in vitro Vibrio	Upregulated	6:15947542-15947742	6	15947542	15947742	5.20958	5.88332	3.90484	1.69758	2.96e-10	2.59e-08	intron (ENSSMAG00000006053, intron 2 of 16)	protein_coding-intron (ENSSMAG00000006053, intron 2 of 13)	-51028	ENSSMAG00000021714	protein_coding	mdfi	MyoD family inhibitor	intron
in vitro Vibrio	Upregulated	11:25365864-25366064	11	25365864	25366064	6.06058	6.72726	4.78337	1.69621	2.61e-11	3.16e-09	TTS (ENSSMAG00000012778)	protein_coding-TTS (ENSSMAG00000012778)	-1822	ENSSMAG00000012879	protein_coding	wasa	WASP actin nucleation promoting factor a [Source:ZFIN;Acc:ZDB-GENE-081104-419]	TTS
in vitro Vibrio	Upregulated	8:4054560-4054760	8	4054560	4054760	6.7806	7.44262	5.52116	1.69584	1.57e-11	2.04e-09	intron (ENSSMAG00000021259, intron 3 of 3)	protein_coding-intron (ENSSMAG00000021259, intron 3 of 3)	1794	ENSSMAG00000021259	protein_coding	LOC118312066	hemicentin-1-like	intron
in vitro Vibrio	Upregulated	8:11457542-11457742	8	11457542	11457742	5.81928	6.50527	4.46524	1.69481	1.75e-09	1.23e-07	intron (ENSSMAG00000011002, intron 1 of 5)	protein_coding-intron (ENSSMAG00000011002, intron 1 of 5)	5391	ENSSMAG00000011002	protein_coding	klf3	Kruppel-like factor 3 (basic) [Source:ZFIN;Acc:ZDB-GENE-011116-1]	intron
in vitro Vibrio	Upregulated	1:20492302-20492502	1	20492302	20492502	6.62678	7.27826	5.40658	1.6948	3.68e-13	7.96e-11	Intergenic	Intergenic	-19363	ENSSMAG00000019056	protein_coding	nr4a3	nuclear receptor subfamily 4, group A, member 3 [Source:ZFIN;Acc:ZDB-GENE-070824-4]	Intergenic
in vitro Vibrio	Upregulated	14:11027471-11027671	14	11027471	11027671	5.64854	6.29925	4.43115	1.69468	1.37e-16	7.74e-14	intron (ENSSMAG00000010576, intron 10 of 15)	protein_coding-intron (ENSSMAG00000010576, intron 9 of 14)	13989	ENSSMAG00000010541	protein_coding	tmem41aa	transmembrane protein 41aa [Source:NCBI gene;Acc:553803]	intron
in vitro Vibrio	Upregulated	1:18540665-18540865	1	18540665	18540865	5.78896	6.44984	4.5338	1.6944	2.24e-12	3.84e-10	intron (ENSSMAG00000012536, intron 9 of 26)	protein_coding-intron (ENSSMAG00000012536, intron 11 of 28)	2669	ENSSMAG00000012536	protein_coding	si:dkey-17m8.1	C-Jun-amino-terminal kinase-interacting protein 4	intron
in vitro Vibrio	Upregulated	3:24627356-24627556	3	24627356	24627556	5.23349	5.91709	3.88923	1.69382	1.25e-08	6.8e-07	Intergenic	Intergenic	-4647	ENSSMAG00000021508	protein_coding	chp2	calcineurin-like EF-hand protein 2 [Source:ZFIN;Acc:ZDB-GENE-030131-5810]	Intergenic
in vitro Vibrio	Upregulated	2:6084977-6085177	2	6084977	6085177	8.54417	9.19697	7.3191	1.69362	4.33e-13	9.1e-11	promoter-TSS (ENSSMAG00000009137)	protein_coding-promoter-TSS (ENSSMAG00000009137)	-392	ENSSMAG00000009137	protein_coding	polr2a	polymerase (RNA) II (DNA directed) polypeptide A [Source:ZFIN;Acc:ZDB-GENE-041008-78]	promoter-TSS
in vitro Vibrio	Upregulated	10:6715745-6715945	10	6715745	6715945	5.44801	6.10646	4.20203	1.69257	8.28e-13	1.62e-10	intron (ENSSMAG00000004881, intron 1 of 42)	protein_coding-intron (ENSSMAG00000004881, intron 1 of 41)	-19875	ENSSMAG00000004881	protein_coding	LOC118314679	unconventional myosin-IXAb-like	intron
in vitro Vibrio	Upregulated	1:13626606-13626806	1	13626606	13626806	6.61256	7.26496	5.389	1.69231	2.71e-13	6.15e-11	exon (ENSSMAG00000016105, exon 10 of 10)	protein_coding-exon (ENSSMAG00000016105, exon 10 of 10)	5993	ENSSMAG00000016098	protein_coding	tor4aa	torsin family 4, member Aa [Source:NCBI gene;Acc:550133]	exon
in vitro Vibrio	Upregulated	10:21389952-21390152	10	21389952	21390152	6.52727	7.19369	5.25105	1.6923	2.78e-11	3.32e-09	intron (ENSSMAG00000012172, intron 3 of 10)	protein_coding-intron (ENSSMAG00000012172, intron 3 of 10)	2539	ENSSMAG00000012172	protein_coding	lrrc29	leucine rich repeat containing 29 [Source:ZFIN;Acc:ZDB-GENE-030131-7165]	intron
in vitro Vibrio	Upregulated	5:9562256-9562456	5	9562256	9562456	7.35256	8.00741	6.11995	1.69213	1.09e-12	2.06e-10	Intergenic	Intergenic	-29878	ENSSMAG00000021309	protein_coding	LOC118302048	transducin-like enhancer protein 3-B	Intergenic
in vitro Vibrio	Upregulated	5:9548650-9548850	5	9548650	9548850	7.44186	8.09524	6.2147	1.69207	1.96e-13	4.69e-11	Intergenic	Intergenic	-43484	ENSSMAG00000021309	protein_coding	LOC118302048	transducin-like enhancer protein 3-B	Intergenic
in vitro Vibrio	Upregulated	9:4234041-4234241	9	4234041	4234241	7.30887	7.95859	6.09511	1.69198	1.51e-13	3.73e-11	intron (ENSSMAG00000020007, intron 1 of 9)	protein_coding-intron (ENSSMAG00000020007, intron 1 of 9)	10392	ENSSMAG00000020007	protein_coding	tet3	tet methylcytosine dioxygenase 3 [Source:ZFIN;Acc:ZDB-GENE-060526-109]	intron
in vitro Vibrio	Upregulated	10:980276-980476	10	980276	980476	5.27003	5.90401	4.1121	1.69171	5.16e-13	1.06e-10	intron (ENSSMAG00000018537, intron 2 of 10)	protein_coding-intron (ENSSMAG00000018537, intron 2 of 11)	2865	ENSSMAG00000018537	protein_coding	swap70b	switching B cell complex subunit SWAP70b [Source:ZFIN;Acc:ZDB-GENE-030131-3587]	intron
in vitro Vibrio	Upregulated	1:27302083-27302283	1	27302083	27302283	5.99997	6.66728	4.72033	1.69156	4.51e-11	5.07e-09	promoter-TSS (ENSSMAG00000007495)	protein_coding-promoter-TSS (ENSSMAG00000007495)	-927	ENSSMAG00000007495	protein_coding	ZNF516	zinc finger protein 516 [Source:HGNC Symbol;Acc:HGNC:28990]	promoter-TSS
in vitro Vibrio	Upregulated	16:17097611-17097811	16	17097611	17097811	8.39903	9.04654	7.19325	1.69148	2.35e-14	7.05e-12	promoter-TSS (ENSSMAG00000014016)	protein_coding-promoter-TSS (ENSSMAG00000014016)	-948	ENSSMAG00000014016	protein_coding	nr1d2a	nuclear receptor subfamily 1, group D, member 2a [Source:ZFIN;Acc:ZDB-GENE-040504-1]	promoter-TSS
in vitro Vibrio	Upregulated	10:24837393-24837593	10	24837393	24837593	6.29426	6.95549	5.03778	1.69148	4.62e-11	5.18e-09	intron (ENSSMAG00000000282, intron 2 of 20)	protein_coding-intron (ENSSMAG00000000282, intron 1 of 20)	6807	ENSSMAG00000000282	protein_coding	cmip	c-Maf inducing protein [Source:ZFIN;Acc:ZDB-GENE-050419-50]	intron
in vitro Vibrio	Upregulated	15:11354235-11354435	15	11354235	11354435	7.68183	8.33401	6.45904	1.69133	2.16e-13	5.03e-11	Intergenic	Intergenic	1749	ENSSMAG00000008132	protein_coding	FOXN2	forkhead box N2 [Source:HGNC Symbol;Acc:HGNC:5281]	Intergenic
in vitro Vibrio	Upregulated	4:9805665-9805865	4	9805665	9805865	5.74599	6.40497	4.49796	1.69118	2.11e-14	6.4e-12	intron (ENSSMAG00000007087, intron 3 of 12)	protein_coding-intron (ENSSMAG00000007087, intron 3 of 13)	-13437	ENSSMAG00000007087	protein_coding	jade2	jade family PHD finger 2 [Source:ZFIN;Acc:ZDB-GENE-120215-66]	intron
in vitro Vibrio	Upregulated	3:6382494-6382694	3	6382494	6382694	7.20253	7.85807	5.96735	1.6911	3.2e-12	5.19e-10	Intergenic	Intergenic	-3963	ENSSMAG00000020287	protein_coding	rasgrp4	RAS guanyl releasing protein 4 [Source:ZFIN;Acc:ZDB-GENE-050419-110]	Intergenic
in vitro Vibrio	Upregulated	10:4488372-4488572	10	4488372	4488572	6.49539	7.14257	5.29083	1.69064	1.61e-14	5.14e-12	intron (ENSSMAG00000002332, intron 1 of 10)	protein_coding-intron (ENSSMAG00000002332, intron 1 of 9)	24328	ENSSMAG00000002332	protein_coding	smpd3	sphingomyelin phosphodiesterase 3 [Source:ZFIN;Acc:ZDB-GENE-081104-280]	intron
in vitro Vibrio	Upregulated	19:12780107-12780307	19	12780107	12780307	6.97066	7.61206	5.78676	1.69053	1.82e-14	5.73e-12	intron (ENSSMAG00000017561, intron 1 of 12)	protein_coding-intron (ENSSMAG00000017561, intron 1 of 12)	-17236	ENSSMAG00000017561	protein_coding	cyth1a	cytohesin 1a [Source:ZFIN;Acc:ZDB-GENE-030131-657]	intron
in vitro Vibrio	Upregulated	4:9178156-9178356	4	9178156	9178356	5.79095	6.45119	4.53821	1.69045	4.37e-13	9.16e-11	intron (ENSSMAG00000006491, intron 7 of 30)	protein_coding-intron (ENSSMAG00000006491, intron 7 of 30)	57740	ENSSMAG00000006491	protein_coding	rapgef6	Rap guanine nucleotide exchange factor (GEF) 6	intron
in vitro Vibrio	Upregulated	15:21852756-21852956	15	21852756	21852956	5.91116	6.55497	4.71866	1.69043	5.43e-13	1.11e-10	intron (ENSSMAG00000004554, intron 5 of 9)	protein_coding-intron (ENSSMAG00000004554, intron 5 of 11)	11524	ENSSMAG00000004554	protein_coding	LOC118283373	multimerin-2-like	intron
in vitro Vibrio	Upregulated	4:15523398-15523598	4	15523398	15523598	5.52048	6.1902	4.23147	1.68926	1.19e-10	1.17e-08	Intergenic	Intergenic	-1637	ENSSMAG00000019124	protein_coding	cldn7b	claudin 7b [Source:NCBI gene;Acc:60635]	Intergenic
in vitro Vibrio	Upregulated	17:3179748-3179948	17	3179748	3179948	5.09623	5.7677	3.80039	1.68915	3.27e-12	5.3e-10	intron (ENSSMAG00000007830, intron 1 of 5)	protein_coding-intron (ENSSMAG00000007830, intron 1 of 4)	5544	ENSSMAG00000007830	protein_coding	rab11fip5a	RAB11 family interacting protein 5a (class I) [Source:ZFIN;Acc:ZDB-GENE-090313-206]	intron
in vitro Vibrio	Upregulated	3:4160465-4160665	3	4160465	4160665	5.85374	6.50788	4.62374	1.68912	1.52e-12	2.75e-10	intron (ENSSMAG00000016366, intron 33 of 34)	protein_coding-intron (ENSSMAG00000016366, intron 33 of 33)	-3098	ENSSMAG00000016502	protein_coding	phldb1b	pleckstrin homology-like domain, family B, member 1b [Source:ZFIN;Acc:ZDB-GENE-121114-8]	intron
in vitro Vibrio	Upregulated	22:12037234-12037434	22	12037234	12037434	6.88453	7.53218	5.67825	1.6891	1.25e-15	5.2e-13	intron (ENSSMAG00000015524, intron 1 of 20)	protein_coding-intron (ENSSMAG00000015524, intron 1 of 22)	1304	ENSSMAG00000015524	protein_coding	LOC118292113	oxysterol-binding protein-related protein 3-like	intron
in vitro Vibrio	Upregulated	8:2912255-2912455	8	2912255	2912455	7.41143	8.06326	6.18994	1.68873	1.32e-12	2.43e-10	intron (ENSSMAG00000021149, intron 5 of 10)	protein_coding-intron (ENSSMAG00000021149, intron 7 of 12)	3307	ENSSMAG00000021149	protein_coding	cyth4b	cytohesin 4b [Source:ZFIN;Acc:ZDB-GENE-080219-45]	intron
in vitro Vibrio	Upregulated	16:115315-115515	16	115315	115515	6.17289	6.83353	4.91864	1.68798	2.62e-10	2.33e-08	promoter-TSS (ENSSMAG00000009042)	protein_coding-promoter-TSS (ENSSMAG00000009042)	80	ENSSMAG00000009042	protein_coding	ENSSMAG00000009042	NA	promoter-TSS
in vitro Vibrio	Upregulated	11:1972178-1972378	11	1972178	1972378	6.16235	6.82524	4.89961	1.68736	9.63e-11	9.86e-09	exon (ENSSMAG00000023086, exon 3 of 4)	protein_coding-exon (ENSSMAG00000023086, exon 3 of 4)	2087	ENSSMAG00000023086	protein_coding	LOC118317202	nuclear factor 7, ovary-like	exon
in vitro Vibrio	Upregulated	7:9652668-9652868	7	9652668	9652868	8.18278	8.83014	6.97755	1.68724	9.68e-14	2.53e-11	promoter-TSS (ENSSMAG00000020187)	protein_coding-promoter-TSS (ENSSMAG00000020187)	-487	ENSSMAG00000020187	protein_coding	phlpp1	PH domain and leucine rich repeat protein phosphatase 1 [Source:ZFIN;Acc:ZDB-GENE-131127-271]	promoter-TSS
in vitro Vibrio	Upregulated	12:7300705-7300905	12	7300705	7300905	5.97703	6.63674	4.7263	1.68717	3.09e-13	6.86e-11	intron (ENSSMAG00000020881, intron 1 of 14)	protein_coding-intron (ENSSMAG00000020881, intron 1 of 13)	-6482	ENSSMAG00000020881	protein_coding	acsbg2	acyl-CoA synthetase bubblegum family member 2 [Source:ZFIN;Acc:ZDB-GENE-030131-7099]	intron
in vitro Vibrio	Upregulated	11:6051337-6051537	11	6051337	6051537	6.01537	6.6788	4.75057	1.6864	6.34e-12	9.38e-10	Intergenic	Intergenic	55652	ENSSMAG00000006192	protein_coding	LOC118317521	twist-related protein 2-like	Intergenic
in vitro Vibrio	Upregulated	16:11698171-11698371	16	11698171	11698371	5.75777	6.41269	4.52493	1.68466	2.29e-15	8.84e-13	intron (ENSSMAG00000005831, intron 7 of 15)	protein_coding-intron (ENSSMAG00000005831, intron 6 of 14)	9082	ENSSMAG00000005831	protein_coding	dym	dymeclin [Source:ZFIN;Acc:ZDB-GENE-091204-348]	intron
in vitro Vibrio	Upregulated	13:18280023-18280223	13	18280023	18280223	5.77783	6.42464	4.57459	1.68411	2.4e-13	5.51e-11	promoter-TSS (ENSSMAG00000011805)	protein_coding-promoter-TSS (ENSSMAG00000011805)	-947	ENSSMAG00000011805	protein_coding	GPR174	G protein-coupled receptor 174 [Source:HGNC Symbol;Acc:HGNC:30245]	promoter-TSS
in vitro Vibrio	Upregulated	1:20477254-20477454	1	20477254	20477454	6.84909	7.48837	5.6727	1.68354	6.54e-14	1.8e-11	Intergenic	Intergenic	-4315	ENSSMAG00000019056	protein_coding	nr4a3	nuclear receptor subfamily 4, group A, member 3 [Source:ZFIN;Acc:ZDB-GENE-070824-4]	Intergenic
in vitro Vibrio	Upregulated	22:12002642-12002842	22	12002642	12002842	7.36687	8.01397	6.16257	1.68226	1.4e-13	3.49e-11	intron (ENSSMAG00000015469, intron 1 of 5)	protein_coding-intron (ENSSMAG00000015469, intron 1 of 5)	701	ENSSMAG00000015469	protein_coding	jazf1a	JAZF zinc finger 1a [Source:ZFIN;Acc:ZDB-GENE-060503-492]	intron
in vitro Vibrio	Upregulated	12:6822382-6822582	12	6822382	6822582	6.01568	6.67368	4.77136	1.68206	6.06e-11	6.57e-09	intron (ENSSMAG00000020743, intron 3 of 11)	protein_coding-intron (ENSSMAG00000020743, intron 4 of 12)	-8801	ENSSMAG00000020743	protein_coding	pde4ba	phosphodiesterase 4B, cAMP-specific a [Source:ZFIN;Acc:ZDB-GENE-030131-9570]	intron
in vitro Vibrio	Upregulated	3:23790899-23791099	3	23790899	23791099	6.12783	6.77796	4.91252	1.68191	2.83e-15	1.07e-12	intron (ENSSMAG00000004088, intron 8 of 9)	protein_coding-intron (ENSSMAG00000004088, intron 9 of 10)	10727	ENSSMAG00000004126	protein_coding	tubd1	tubulin, delta 1	intron
in vitro Vibrio	Upregulated	4:9677805-9678005	4	9677805	9678005	6.1654	6.82568	4.9125	1.68159	2.74e-12	4.53e-10	intron (ENSSMAG00000006917, intron 4 of 11)	protein_coding-intron (ENSSMAG00000006917, intron 4 of 11)	19574	ENSSMAG00000006917	protein_coding	tcf7	transcription factor 7 [Source:ZFIN;Acc:ZDB-GENE-050222-4]	intron
in vitro Vibrio	Upregulated	20:9546577-9546777	20	9546577	9546777	5.4035	6.04039	4.23546	1.6815	6.49e-13	1.3e-10	promoter-TSS (ENSSMAG00000025893)	protein_coding-promoter-TSS (ENSSMAG00000025893)	-695	ENSSMAG00000025893	protein_coding	rsph9	radial spoke head component 9 [Source:NCBI gene;Acc:558005]	promoter-TSS
in vitro Vibrio	Upregulated	12:2293149-2293349	12	2293149	2293349	6.17708	6.83769	4.92294	1.68132	1.88e-11	2.35e-09	TTS (ENSSMAG00000017457)	protein_coding-TTS (ENSSMAG00000017457)	14699	ENSSMAG00000017427	protein_coding	irf4b	interferon regulatory factor 4b [Source:ZFIN;Acc:ZDB-GENE-041001-131]	TTS
in vitro Vibrio	Upregulated	12:10600028-10600228	12	10600028	10600228	5.24917	5.91116	3.98983	1.68057	3.53e-13	7.67e-11	intron (ENSSMAG00000001295, intron 1 of 2)	protein_coding-intron (ENSSMAG00000001295, intron 1 of 2)	4583	ENSSMAG00000001295	protein_coding	tsc22d2	TSC22 domain family 2 [Source:ZFIN;Acc:ZDB-GENE-031001-12]	intron
in vitro Vibrio	Upregulated	11:19473843-19474043	11	19473843	19474043	6.68995	7.34262	5.46539	1.68055	4.85e-12	7.39e-10	intron (ENSSMAG00000016923, intron 1 of 9)	protein_coding-intron (ENSSMAG00000016923, intron 1 of 9)	283	ENSSMAG00000016923	protein_coding	nol4lb	nucleolar protein 4-like b [Source:ZFIN;Acc:ZDB-GENE-070112-1702]	intron
in vitro Vibrio	Upregulated	19:10345828-10346028	19	10345828	10346028	5.99002	6.64427	4.75965	1.68051	2.21e-12	3.8e-10	intron (ENSSMAG00000012833, intron 2 of 9)	protein_coding-intron (ENSSMAG00000012833, intron 2 of 11)	2991	ENSSMAG00000013353	protein_coding	ENSSMAG00000013353	NA	intron
in vitro Vibrio	Upregulated	8:11627173-11627373	8	11627173	11627373	6.43835	7.09269	5.20762	1.67929	1.34e-11	1.78e-09	intron (ENSSMAG00000011242, intron 8 of 10)	protein_coding-intron (ENSSMAG00000011242, intron 8 of 10)	27706	ENSSMAG00000011325	protein_coding	melk	maternal embryonic leucine zipper kinase [Source:NCBI gene;Acc:30724]	intron
in vitro Vibrio	Upregulated	4:9142775-9142975	4	9142775	9142975	6.29969	6.95887	5.05092	1.67894	4.67e-11	5.24e-09	intron (ENSSMAG00000006491, intron 1 of 31)	protein_coding-intron (ENSSMAG00000006491, intron 1 of 30)	22359	ENSSMAG00000006491	protein_coding	rapgef6	Rap guanine nucleotide exchange factor (GEF) 6	intron
in vitro Vibrio	Upregulated	14:5465077-5465277	14	5465077	5465277	7.11506	7.77726	5.85494	1.67812	2.07e-10	1.9e-08	exon (ENSSMAG00000003528, exon 1 of 11)	protein_coding-exon (ENSSMAG00000003528, exon 1 of 11)	-7820	ENSSMAG00000003528	protein_coding	slc39a10	solute carrier family 39 member 10 [Source:NCBI gene;Acc:393644]	exon
in vitro Vibrio	Upregulated	16:1875480-1875680	16	1875480	1875680	5.49207	6.1518	4.24129	1.67768	2.32e-12	3.95e-10	intron (ENSSMAG00000013139, intron 1 of 13)	protein_coding-intron (ENSSMAG00000013139, intron 1 of 13)	-53176	ENSSMAG00000025178	protein_coding	LOC118285133	cingulin-like protein 1	intron
in vitro Vibrio	Upregulated	22:4672167-4672367	22	4672167	4672367	5.45463	6.11615	4.19708	1.67751	2.21e-12	3.81e-10	intron (ENSSMAG00000020467, intron 6 of 8)	protein_coding-intron (ENSSMAG00000020467, intron 5 of 7)	8343	ENSSMAG00000020467	protein_coding	prdm1b	PR domain containing 1b, with ZNF domain	intron
in vitro Vibrio	Upregulated	19:14515948-14516148	19	14515948	14516148	5.7702	6.41917	4.55914	1.6772	4.18e-14	1.19e-11	promoter-TSS (ENSSMAG00000004215)	protein_coding-promoter-TSS (ENSSMAG00000004215)	-595	ENSSMAG00000004215	protein_coding	ENSSMAG00000004215	NA	promoter-TSS
in vitro Vibrio	Upregulated	21:12787068-12787268	21	12787068	12787268	7.13858	7.79713	5.89221	1.67685	2.71e-11	3.25e-09	intron (ENSSMAG00000006648, intron 7 of 16)	protein_coding-intron (ENSSMAG00000006648, intron 7 of 18)	-15822	ENSSMAG00000006734	protein_coding	map3k15	mitogen-activated protein kinase kinase kinase 15	intron
in vitro Vibrio	Upregulated	5:24700695-24700895	5	24700695	24700895	5.86594	6.52093	4.63282	1.67675	4.73e-11	5.3e-09	promoter-TSS (ENSSMAG00000012698)	protein_coding-promoter-TSS (ENSSMAG00000012698)	-52	ENSSMAG00000012698	protein_coding	LOC118302777	adhesion G protein-coupled receptor G3-like	promoter-TSS
in vitro Vibrio	Upregulated	19:17927466-17927666	19	17927466	17927666	7.32003	7.96755	6.11419	1.67627	3.19e-13	7.03e-11	intron (ENSSMAG00000037599, intron 4 of 7)	protein_coding-intron (ENSSMAG00000037599, intron 4 of 7)	19679	ENSSMAG00000037599	protein_coding	lasp1	LIM and SH3 protein 1 [Source:ZFIN;Acc:ZDB-GENE-030131-1936]	intron
in vitro Vibrio	Upregulated	8:13453682-13453882	8	13453682	13453882	5.20338	5.83624	4.04937	1.67624	3.24e-13	7.13e-11	Intergenic	Intergenic	-1636	ENSSMAG00000014736	protein_coding	ENSSMAG00000014736	NA	Intergenic
in vitro Vibrio	Upregulated	1:22137070-22137270	1	22137070	22137270	5.42513	6.09835	4.12245	1.67541	6.7e-09	3.99e-07	Intergenic	Intergenic	-5577	ENSSMAG00000027014	lncRNA	ENSSMAG00000027014	NA	Intergenic
in vitro Vibrio	Upregulated	8:4848015-4848215	8	4848015	4848215	7.57322	8.21311	6.39467	1.6749	8.14e-15	2.78e-12	promoter-TSS (ENSSMAG00000000269)	protein_coding-promoter-TSS (ENSSMAG00000000269)	2057	ENSSMAG00000000269	protein_coding	VAV1	vav guanine nucleotide exchange factor 1 [Source:HGNC Symbol;Acc:HGNC:12657]	promoter-TSS
in vitro Vibrio	Upregulated	11:7397336-7397536	11	7397336	7397536	5.11286	5.74588	3.95825	1.67409	2.29e-12	3.92e-10	Intergenic	Intergenic	5551	ENSSMAG00000008362	protein_coding	ubiad1	UbiA prenyltransferase domain containing 1 [Source:NCBI gene;Acc:558410]	Intergenic
in vitro Vibrio	Upregulated	6:2124502-2124702	6	2124502	2124702	7.32678	7.97721	6.11041	1.67383	6.09e-12	9.04e-10	promoter-TSS (ENSSMAG00000001174)	protein_coding-promoter-TSS (ENSSMAG00000001174)	-246	ENSSMAG00000001174	protein_coding	chmp4ba	charged multivesicular body protein 4Ba	promoter-TSS
in vitro Vibrio	Upregulated	4:4767165-4767365	4	4767165	4767365	6.7049	7.34866	5.51262	1.6737	1.24e-13	3.14e-11	Intergenic	Intergenic	-1192	ENSSMAG00000017677	protein_coding	Bach1	Transcription regulator protein BACH1 (BTB and CNC homolog 1)	Intergenic
in vitro Vibrio	Upregulated	6:9564804-9565004	6	9564804	9565004	6.46897	7.12836	5.21942	1.67314	9.01e-11	9.29e-09	intron (ENSSMAG00000013464, intron 3 of 4)	protein_coding-intron (ENSSMAG00000013464, intron 3 of 4)	-5369	ENSSMAG00000032365	protein_coding	LOC118309199	protein shisa-4-like	intron
in vitro Vibrio	Upregulated	18:18584819-18585019	18	18584819	18585019	6.74132	7.40083	5.49133	1.67296	6.72e-11	7.2e-09	Intergenic	Intergenic	-2286	ENSSMAG00000007232	protein_coding	cd79b	CD79b molecule, immunoglobulin-associated beta	Intergenic
in vitro Vibrio	Upregulated	12:10570404-10570604	12	10570404	10570604	5.49937	6.19108	4.12155	1.67292	2.02e-08	1.03e-06	Intergenic	Intergenic	-1748	ENSSMAG00000001264	protein_coding	rubcn	rubicon autophagy regulator [Source:ZFIN;Acc:ZDB-GENE-100922-142]	Intergenic
in vitro Vibrio	Upregulated	3:12258366-12258566	3	12258366	12258566	7.22775	7.86649	6.0532	1.67248	1.01e-14	3.4e-12	Intergenic	Intergenic	9493	ENSSMAG00000012058	protein_coding	RAP2B	RAP2B, member of RAS oncogene family [Source:HGNC Symbol;Acc:HGNC:9862]	Intergenic
in vitro Vibrio	Upregulated	19:17921783-17921983	19	17921783	17921983	6.27576	6.93998	5.00796	1.67246	1.46e-11	1.91e-09	intron (ENSSMAG00000037599, intron 3 of 7)	protein_coding-intron (ENSSMAG00000037599, intron 3 of 7)	13996	ENSSMAG00000037599	protein_coding	lasp1	LIM and SH3 protein 1 [Source:ZFIN;Acc:ZDB-GENE-030131-1936]	intron
in vitro Vibrio	Upregulated	4:17657809-17658009	4	17657809	17658009	7.45984	8.11038	6.24308	1.67162	1.09e-12	2.05e-10	intron (ENSSMAG00000000681, intron 7 of 11)	protein_coding-intron (ENSSMAG00000000681, intron 7 of 11)	-26874	ENSSMAG00000024419	miRNA	MIR21	microRNA 21 [Source:HGNC Symbol;Acc:HGNC:31586]	intron
in vitro Vibrio	Upregulated	15:11550461-11550661	15	11550461	11550661	5.41376	6.06135	4.20774	1.67133	4.85e-10	3.99e-08	intron (ENSSMAG00000008523, intron 9 of 19)	protein_coding-intron (ENSSMAG00000008523, intron 8 of 18)	7756	ENSSMAG00000008523	protein_coding	mertka	c-mer proto-oncogene tyrosine kinase a [Source:ZFIN;Acc:ZDB-GENE-081107-1]	intron
in vitro Vibrio	Upregulated	3:23887040-23887240	3	23887040	23887240	5.95736	6.63437	4.63969	1.67093	4.92e-09	3.06e-07	Intergenic	Intergenic	-7538	ENSSMAG00000019928	protein_coding	LOC118299560	CD5 antigen-like	Intergenic
in vitro Vibrio	Upregulated	20:15451277-15451477	20	15451277	15451477	5.58408	6.23705	4.35841	1.67087	1.03e-11	1.43e-09	intron (ENSSMAG00000000780, intron 19 of 45)	protein_coding-intron (ENSSMAG00000000780, intron 19 of 67)	48729	ENSSMAG00000000780	protein_coding	lama2	laminin, alpha 2	intron
in vitro Vibrio	Upregulated	8:19160671-19160871	8	19160671	19160871	6.44551	7.09665	5.22655	1.67059	3.29e-13	7.21e-11	Intergenic	Intergenic	8762	ENSSMAG00000009548	protein_coding	ENSSMAG00000009548	NA	Intergenic
in vitro Vibrio	Upregulated	11:5377591-5377791	11	5377591	5377791	7.14143	7.78608	5.94594	1.67031	1.74e-13	4.21e-11	intron (ENSSMAG00000027996, intron 2 of 4)	protein_coding-intron (ENSSMAG00000027996, intron 2 of 4)	6110	ENSSMAG00000027996	protein_coding	LOC118316466	carbohydrate sulfotransferase 11-like	intron
in vitro Vibrio	Upregulated	8:4547761-4547961	8	4547761	4547961	8.00355	8.64917	6.80459	1.67011	5.64e-13	1.14e-10	promoter-TSS (ENSSMAG00000033041)	protein_coding-promoter-TSS (ENSSMAG00000033041)	-406	ENSSMAG00000033041	protein_coding	zgc:77849	UPF0472 protein C16orf72 homolog	promoter-TSS
in vitro Vibrio	Upregulated	20:18890945-18891145	20	18890945	18891145	5.5068	6.17268	4.23262	1.67004	1.06e-11	1.46e-09	Intergenic	Intergenic	-16057	ENSSMAG00000024909	protein_coding	aig1	androgen-induced 1 (H. sapiens) [Source:ZFIN;Acc:ZDB-GENE-041014-358]	Intergenic
in vitro Vibrio	Upregulated	11:18403156-18403356	11	18403156	18403356	7.44746	8.09337	6.24749	1.66991	1.46e-13	3.63e-11	exon (ENSSMAG00000014411, exon 8 of 14)	protein_coding-exon (ENSSMAG00000014411, exon 8 of 14)	3099	ENSSMAG00000014411	protein_coding	si:ch211-180f4.1	si:ch211-180f4.1 [Source:ZFIN;Acc:ZDB-GENE-080327-27]	exon
in vitro Vibrio	Upregulated	16:9876975-9877175	16	9876975	9877175	7.64062	8.28506	6.44589	1.66987	2.36e-13	5.44e-11	intron (ENSSMAG00000003707, intron 4 of 9)	protein_coding-intron (ENSSMAG00000003707, intron 3 of 9)	2593	ENSSMAG00000003707	protein_coding	TRAF2	Tnf receptor-associated factor 2b [Source:ZFIN;Acc:ZDB-GENE-030131-5345]	intron
in vitro Vibrio	Upregulated	19:10361281-10361481	19	10361281	10361481	7.41031	8.05511	6.21429	1.6698	1.78e-13	4.31e-11	intron (ENSSMAG00000012833, intron 1 of 9)	protein_coding-intron (ENSSMAG00000012833, intron 1 of 11)	5954	ENSSMAG00000012833	protein_coding	sept9a	septin 9a [Source:ZFIN;Acc:ZDB-GENE-030131-9187]	intron
in vitro Vibrio	Upregulated	16:1429481-1429681	16	1429481	1429681	5.9192	6.58459	4.64691	1.66866	8.69e-11	8.99e-09	Intergenic	Intergenic	14519	ENSSMAG00000022983	protein_coding	SHROOM3	Protein Shroom3 (Shroom-related protein) (hShrmL)	Intergenic
in vitro Vibrio	Upregulated	4:11348940-11349140	4	11348940	11349140	7.44872	8.10453	6.21255	1.66854	5.66e-11	6.2e-09	intron (ENSSMAG00000028325, intron 1 of 16)	pseudogene-intron (ENSSMAG00000028325, intron 1 of 16)	102	ENSSMAG00000028325	pseudogene	BIRC2	Baculoviral IAP repeat-containing protein 2 (EC 2.3.2.27) (Cellular inhibitor of apoptosis 1) (C-IAP1) (IAP homolog B) (Inhibitor of apoptosis protein 2) (hIAP-2) (hIAP2) (RING finger protein 48) (RING-type E3 ubiquitin transferase BIRC2) (TNFR2-TRAF-signaling complex protein 2)	intron
in vitro Vibrio	Upregulated	12:9396640-9396840	12	9396640	9396840	5.21469	5.8789	3.9469	1.66842	7.02e-12	1.03e-09	promoter-TSS (ENSSMAG00000021224)	protein_coding-promoter-TSS (ENSSMAG00000021224)	-3904	ENSSMAG00000021223	protein_coding	gipc3	GIPC PDZ domain containing family, member 3 [Source:ZFIN;Acc:ZDB-GENE-060616-326]	promoter-TSS
in vitro Vibrio	Upregulated	5:9399795-9399995	5	9399795	9399995	5.00174	5.66612	3.73333	1.66786	3.87e-10	3.29e-08	intron (ENSSMAG00000021305, intron 1 of 12)	protein_coding-intron (ENSSMAG00000021305, intron 1 of 13)	15141	ENSSMAG00000021305	protein_coding	pias1a	protein inhibitor of activated STAT 1 [Source:HGNC Symbol;Acc:HGNC:2752]	intron
in vitro Vibrio	Upregulated	10:21691638-21691838	10	21691638	21691838	5.30933	5.96521	4.07288	1.66778	4e-11	4.57e-09	exon (ENSSMAG00000028181, exon 1 of 4)	protein_coding-exon (ENSSMAG00000028181, exon 1 of 4)	-15721	ENSSMAG00000013689	protein_coding	c10h16orf70	chromosome 10 C16orf70 homolog	exon
in vitro Vibrio	Upregulated	6:23998537-23998737	6	23998537	23998737	6.63394	7.28407	5.41867	1.66753	2.03e-12	3.53e-10	Intergenic	Intergenic	20978	ENSSMAG00000016620	protein_coding	slc2a10	solute carrier family 2 member 10	Intergenic
in vitro Vibrio	Upregulated	8:6834586-6834786	8	6834586	6834786	4.65185	5.34529	3.26676	1.66749	2.09e-08	1.06e-06	intron (ENSSMAG00000003609, intron 3 of 12)	protein_coding-intron (ENSSMAG00000003609, intron 3 of 13)	4335	ENSSMAG00000003609	protein_coding	gatb	glutamyl-tRNA(Gln) amidotransferase, subunit B [Source:NCBI gene;Acc:541317]	intron
in vitro Vibrio	Upregulated	21:8186989-8187189	21	8186989	8187189	7.75671	8.40398	6.55183	1.66747	2.34e-13	5.41e-11	intron (ENSSMAG00000034588, intron 3 of 8)	protein_coding-intron (ENSSMAG00000034588, intron 3 of 8)	26251	ENSSMAG00000001597	protein_coding	pigm	phosphatidylinositol glycan anchor biosynthesis, class M [Source:NCBI gene;Acc:393361]	intron
in vitro Vibrio	Upregulated	12:7452941-7453141	12	7452941	7453141	7.67935	8.32307	6.4872	1.66736	9.31e-13	1.78e-10	Intergenic	Intergenic	-3069	ENSSMAG00000020919	protein_coding	rexo1	REX1, RNA exonuclease 1 homolog [Source:ZFIN;Acc:ZDB-GENE-030131-1650]	Intergenic
in vitro Vibrio	Upregulated	18:10359761-10359961	18	10359761	10359961	5.20382	5.85944	3.96836	1.66732	2.75e-09	1.84e-07	intron (ENSSMAG00000010929, intron 6 of 12)	protein_coding-intron (ENSSMAG00000010895, intron 9 of 9)	5367	ENSSMAG00000010929	protein_coding	FAM20A	FAM20A golgi associated secretory pathway pseudokinase [Source:HGNC Symbol;Acc:HGNC:23015]	intron
in vitro Vibrio	Upregulated	16:8681147-8681347	16	8681147	8681347	6.66503	7.30812	5.47511	1.66731	4.16e-12	6.48e-10	promoter-TSS (ENSSMAG00000001828)	protein_coding-promoter-TSS (ENSSMAG00000001828)	-747	ENSSMAG00000001828	protein_coding	m17	IL-6 subfamily cytokine M17 [Source:ZFIN;Acc:ZDB-GENE-060526-368]	promoter-TSS
in vitro Vibrio	Upregulated	6:3512711-3512911	6	3512711	3512911	5.72282	6.36523	4.53532	1.6669	1.11e-11	1.53e-09	intron (ENSSMAG00000004110, intron 1 of 21)	protein_coding-intron (ENSSMAG00000004110, intron 1 of 22)	23014	ENSSMAG00000004110	protein_coding	LOC118308827	plasma membrane calcium-transporting ATPase 1-like	intron
in vitro Vibrio	Upregulated	1:7543643-7543843	1	7543643	7543843	7.09786	7.7396	5.91278	1.66674	6.4e-14	1.77e-11	intron (ENSSMAG00000011350, intron 4 of 5)	protein_coding-intron (ENSSMAG00000011350, intron 4 of 5)	-7645	ENSSMAG00000011395	protein_coding	LOC118307371	protein downstream neighbor of son homolog	intron
in vitro Vibrio	Upregulated	6:6971365-6971565	6	6971365	6971565	6.68213	7.32483	5.49359	1.66658	8.62e-12	1.24e-09	intron (ENSSMAG00000009969, intron 1 of 10)	protein_coding-intron (ENSSMAG00000009969, intron 2 of 10)	3241	ENSSMAG00000009969	protein_coding	ppm1j	protein phosphatase, Mg2+/Mn2+ dependent, 1J [Source:ZFIN;Acc:ZDB-GENE-091230-9]	intron
in vitro Vibrio	Upregulated	17:8996408-8996608	17	8996408	8996608	6.17583	6.81462	5.00114	1.66652	1.98e-14	6.08e-12	intron (ENSSMAG00000025501, intron 1 of 1)	lncRNA-intron (ENSSMAG00000025501, intron 1 of 1)	6290	ENSSMAG00000025501	lncRNA	ENSSMAG00000025501	NA	intron
in vitro Vibrio	Upregulated	4:8064990-8065190	4	8064990	8065190	8.09362	8.7329	6.9172	1.6665	1.61e-14	5.13e-12	Intergenic	Intergenic	-1052	ENSSMAG00000004734	protein_coding	aff4	AF4/FMR2 family, member 4 [Source:ZFIN;Acc:ZDB-GENE-100910-5]	Intergenic
in vitro Vibrio	Upregulated	2:16194015-16194215	2	16194015	16194215	5.97938	6.63049	4.76053	1.66642	5.41e-11	5.95e-09	Intergenic	Intergenic	-5087	ENSSMAG00000020027	protein_coding	LOC118290201	small integral membrane protein 30-like	Intergenic
in vitro Vibrio	Upregulated	22:2618546-2618746	22	2618546	2618746	4.43371	5.11131	3.11367	1.66632	3.46e-08	1.63e-06	intron (ENSSMAG00000018068, intron 5 of 10)	protein_coding-intron (ENSSMAG00000018068, intron 5 of 10)	8552	ENSSMAG00000018068	protein_coding	rnf19b	ring finger protein 19B [Source:NCBI gene;Acc:562396]	intron
in vitro Vibrio	Upregulated	10:12839173-12839373	10	12839173	12839373	5.42241	6.06692	4.22742	1.66598	8.61e-14	2.3e-11	Intergenic	Intergenic	-4276	ENSSMAG00000015985	protein_coding	klf13	Kruppel-like factor 13 [Source:ZFIN;Acc:ZDB-GENE-060929-1274]	Intergenic
in vitro Vibrio	Upregulated	19:11177763-11177963	19	11177763	11177963	5.72871	6.37634	4.52247	1.66579	5.89e-13	1.19e-10	intron (ENSSMAG00000015042, intron 1 of 20)	protein_coding-intron (ENSSMAG00000015042, intron 1 of 20)	-1551	ENSSMAG00000015042	protein_coding	ern1	endoplasmic reticulum to nucleus signaling 1 [Source:ZFIN;Acc:ZDB-GENE-050522-431]	intron
in vitro Vibrio	Upregulated	14:22872768-22872968	14	22872768	22872968	7.199	7.8406	6.01437	1.66554	4.82e-13	9.99e-11	promoter-TSS (ENSSMAG00000014866)	protein_coding-promoter-TSS (ENSSMAG00000014866)	-638	ENSSMAG00000014866	protein_coding	lacc1	laccase (multicopper oxidoreductase) domain containing 1	promoter-TSS
in vitro Vibrio	Upregulated	20:13135485-13135685	20	13135485	13135685	5.74497	6.38476	4.56674	1.66478	1.37e-12	2.5e-10	Intergenic	Intergenic	-14444	ENSSMAG00000016776	protein_coding	armc2	armadillo repeat containing 2 [Source:ZFIN;Acc:ZDB-GENE-041014-7]	Intergenic
in vitro Vibrio	Upregulated	15:12846682-12846882	15	12846682	12846882	5.81156	6.44505	4.65535	1.66405	6.23e-16	2.83e-13	Intergenic	Intergenic	12758	ENSSMAG00000010296	protein_coding	LOC118283298	interferon-induced, double-stranded RNA-activated protein kinase-like	Intergenic
in vitro Vibrio	Upregulated	3:22472637-22472837	3	22472637	22472837	5.98798	6.62224	4.82909	1.66405	8.28e-12	1.19e-09	intron (ENSSMAG00000002952, intron 2 of 8)	protein_coding-intron (ENSSMAG00000002952, intron 2 of 8)	-7956	ENSSMAG00000002952	protein_coding	ets1	v-ets avian erythroblastosis virus E26 oncogene homolog 1 [Source:ZFIN;Acc:ZDB-GENE-021115-5]	intron
in vitro Vibrio	Upregulated	14:17012307-17012507	14	17012307	17012507	5.52208	6.15256	4.3762	1.66401	6.66e-16	2.99e-13	Intergenic	Intergenic	-5073	ENSSMAG00000003053	protein_coding	klf12b	Kruppel-like factor 12b [Source:ZFIN;Acc:ZDB-GENE-071004-22]	Intergenic
in vitro Vibrio	Upregulated	13:3558474-3558674	13	3558474	3558674	5.82614	6.47283	4.6233	1.66342	9.16e-12	1.3e-09	Intergenic	Intergenic	-93976	ENSSMAG00000025948	protein_coding	ENSSMAG00000025948	NA	Intergenic
in vitro Vibrio	Upregulated	2:22532977-22533177	2	22532977	22533177	6.38682	7.05888	5.08869	1.66334	7.42e-10	5.78e-08	intron (ENSSMAG00000005752, intron 1 of 4)	protein_coding-intron (ENSSMAG00000005752, intron 1 of 5)	7481	ENSSMAG00000005752	protein_coding	TMCC3	transmembrane and coiled-coil domain family 3 [Source:ZFIN;Acc:ZDB-GENE-030131-1811]	intron
in vitro Vibrio	Upregulated	17:5782223-5782423	17	5782223	5782423	5.8999	6.57366	4.5951	1.66331	3.05e-09	2.01e-07	intron (ENSSMAG00000030438, intron 2 of 3)	protein_coding-intron (ENSSMAG00000030438, intron 2 of 3)	-1112	ENSSMAG00000014751	protein_coding	tspan37	tetraspanin 37 [Source:ZFIN;Acc:ZDB-GENE-070912-550]	intron
in vitro Vibrio	Upregulated	5:8146303-8146503	5	8146303	8146503	6.46239	7.09803	5.29874	1.6633	5.33e-17	3.31e-14	intron (ENSSMAG00000013208, intron 4 of 8)	protein_coding-intron (ENSSMAG00000013208, intron 3 of 7)	5208	ENSSMAG00000013208	protein_coding	pir	pirin [Source:ZFIN;Acc:ZDB-GENE-040718-288]	intron
in vitro Vibrio	Upregulated	3:22505195-22505395	3	22505195	22505395	6.08886	6.74253	4.86061	1.66313	5.43e-12	8.14e-10	Intergenic	Intergenic	24602	ENSSMAG00000002952	protein_coding	ets1	v-ets avian erythroblastosis virus E26 oncogene homolog 1 [Source:ZFIN;Acc:ZDB-GENE-021115-5]	Intergenic
in vitro Vibrio	Upregulated	5:9096889-9097089	5	9096889	9097089	6.11245	6.7355	4.99173	1.66295	2.74e-16	1.39e-13	Intergenic	Intergenic	-1496	ENSSMAG00000021289	protein_coding	dtwd1	DTW domain containing 1 [Source:HGNC Symbol;Acc:HGNC:30926]	Intergenic
in vitro Vibrio	Upregulated	1:16886820-16887020	1	16886820	16887020	6.27023	6.91834	5.06226	1.66276	1.97e-12	3.46e-10	intron (ENSSMAG00000006638, intron 3 of 8)	protein_coding-intron (ENSSMAG00000006638, intron 3 of 8)	-7019	ENSSMAG00000006591	protein_coding	ddx61	DEAD (Asp-Glu-Ala-Asp) box helicase 61 [Source:ZFIN;Acc:ZDB-GENE-030131-6611]	intron
in vitro Vibrio	Upregulated	10:8354631-8354831	10	8354631	8354831	6.87782	7.52161	5.6854	1.66273	5.74e-13	1.16e-10	Intergenic	Intergenic	7271	ENSSMAG00000025481	protein_coding	cdkn1bb	cyclin-dependent kinase inhibitor 1Bb [Source:ZFIN;Acc:ZDB-GENE-030521-13]	Intergenic
in vitro Vibrio	Upregulated	3:14007514-14007714	3	14007514	14007714	6.35669	7.00679	5.14154	1.66244	2.65e-12	4.41e-10	intron (ENSSMAG00000015051, intron 1 of 55)	protein_coding-intron (ENSSMAG00000015051, intron 2 of 51)	22944	ENSSMAG00000015051	protein_coding	dock10	dedicator of cytokinesis 10	intron
in vitro Vibrio	Upregulated	2:5771098-5771298	2	5771098	5771298	6.68603	7.33558	5.47289	1.6624	4.13e-12	6.45e-10	Intergenic	Intergenic	15102	ENSSMAG00000008158	protein_coding	si:dkey-33c9.6	si:dkey-33c9.6 [Source:ZFIN;Acc:ZDB-GENE-130530-592]	Intergenic
in vitro Vibrio	Upregulated	18:17149035-17149235	18	17149035	17149235	5.21617	5.87769	3.9586	1.6623	4.51e-11	5.07e-09	Intergenic	Intergenic	4720	ENSSMAG00000024098	protein_coding	SOCS3	suppressor of cytokine signaling 3b [Source:ZFIN;Acc:ZDB-GENE-040426-2528]	Intergenic
in vitro Vibrio	Upregulated	1:18156378-18156578	1	18156378	18156578	6.81936	7.46924	5.605	1.66207	3.93e-12	6.18e-10	Intergenic	Intergenic	-1191	ENSSMAG00000036607	lncRNA	ENSSMAG00000036607	NA	Intergenic
in vitro Vibrio	Upregulated	3:16118591-16118791	3	16118591	16118791	7.40001	8.04767	6.19369	1.66125	2.54e-12	4.27e-10	Intergenic	Intergenic	-10349	ENSSMAG00000018645	protein_coding	ZFP36L1	mRNA decay activator protein ZFP36L1 (Butyrate response factor 1) (EGF-response factor 1) (ERF-1) (TPA-induced sequence 11b) (Zinc finger protein 36, C3H1 type-like 1) (ZFP36-like 1)	Intergenic
in vitro Vibrio	Upregulated	21:8651987-8652187	21	8651987	8652187	8.12799	8.77219	6.93411	1.66124	6.94e-13	1.38e-10	promoter-TSS (ENSSMAG00000002323)	protein_coding-promoter-TSS (ENSSMAG00000002323)	-137	ENSSMAG00000002323	protein_coding	klf6a	Kruppel-like factor 6a [Source:ZFIN;Acc:ZDB-GENE-021115-9]	promoter-TSS
in vitro Vibrio	Upregulated	10:12727825-12728025	10	12727825	12728025	7.90234	8.54406	6.71733	1.66105	2.78e-14	8.21e-12	Intergenic	Intergenic	-4716	ENSSMAG00000015570	protein_coding	LOC118314898	circadian-associated transcriptional repressor	Intergenic
in vitro Vibrio	Upregulated	7:6614906-6615106	7	6614906	6615106	6.12519	6.77623	4.90659	1.66029	7.7e-12	1.12e-09	intron (ENSSMAG00000032626, intron 5 of 9)	protein_coding-intron (ENSSMAG00000032626, intron 4 of 7)	11281	ENSSMAG00000032626	protein_coding	skila	SKI-like proto-oncogene a [Source:ZFIN;Acc:ZDB-GENE-070912-548]	intron
in vitro Vibrio	Upregulated	21:11199176-11199376	21	11199176	11199376	6.06866	6.70458	4.90401	1.66025	5.62e-14	1.57e-11	intron (ENSSMAG00000004426, intron 1 of 9)	protein_coding-intron (ENSSMAG00000004426, intron 1 of 9)	-16079	ENSSMAG00000004426	protein_coding	tgfbr1b	transforming growth factor, beta receptor 1 b [Source:ZFIN;Acc:ZDB-GENE-091027-1]	intron
in vitro Vibrio	Upregulated	17:15285744-15285944	17	15285744	15285944	6.61702	7.25042	5.46112	1.66012	1.11e-15	4.72e-13	intron (ENSSMAG00000021897, intron 2 of 6)	protein_coding-intron (ENSSMAG00000021897, intron 2 of 7)	7612	ENSSMAG00000021897	protein_coding	runx3	RUNX family transcription factor 3 [Source:ZFIN;Acc:ZDB-GENE-000605-2]	intron
in vitro Vibrio	Upregulated	9:24871631-24871831	9	24871631	24871831	5.65105	6.31815	4.37216	1.65984	1.04e-09	7.81e-08	promoter-TSS (ENSSMAG00000015906)	protein_coding-promoter-TSS (ENSSMAG00000015906)	-2025	ENSSMAG00000029205	protein_coding	ENSSMAG00000029205	NA	promoter-TSS
in vitro Vibrio	Upregulated	9:13150965-13151165	9	13150965	13151165	6.40269	7.05323	5.18591	1.65973	8.5e-13	1.65e-10	Intergenic	Intergenic	-6188	ENSSMAG00000010408	protein_coding	cdk7	cyclin-dependent kinase 7 [Source:ZFIN;Acc:ZDB-GENE-010320-2]	Intergenic
in vitro Vibrio	Upregulated	11:16440940-16441140	11	16440940	16441140	6.87	7.5273	5.62831	1.65955	6.1e-11	6.6e-09	Intergenic	Intergenic	49682	ENSSMAG00000008395	protein_coding	mafba	v-maf avian musculoaponeurotic fibrosarcoma oncogene homolog Ba [Source:NCBI gene;Acc:30210]	Intergenic
in vitro Vibrio	Upregulated	18:17189996-17190196	18	17189996	17190196	7.13729	7.79774	5.88376	1.65927	5.28e-10	4.28e-08	intron (ENSSMAG00000005704, intron 1 of 11)	protein_coding-intron (ENSSMAG00000005704, intron 1 of 11)	-2879	ENSSMAG00000005704	protein_coding	cyth1b	cytohesin 1b [Source:ZFIN;Acc:ZDB-GENE-030131-4311]	intron
in vitro Vibrio	Upregulated	5:22770167-22770367	5	22770167	22770367	6.37583	7.0119	5.21063	1.65914	1.16e-12	2.16e-10	intron (ENSSMAG00000010778, intron 4 of 16)	protein_coding-intron (ENSSMAG00000010778, intron 4 of 17)	15709	ENSSMAG00000010778	protein_coding	LOC118302802	A-kinase anchor protein 13	intron
in vitro Vibrio	Upregulated	15:16424627-16424827	15	16424627	16424827	8.04004	8.67692	6.87203	1.65886	1.13e-15	4.76e-13	Intergenic	Intergenic	-3981	ENSSMAG00000015870	protein_coding	inaa	internexin neuronal intermediate filament protein, alpha a	Intergenic
in vitro Vibrio	Upregulated	9:4377009-4377209	9	4377009	4377209	8.58376	9.22469	7.40152	1.6588	8.99e-14	2.39e-11	promoter-TSS (ENSSMAG00000020061)	protein_coding-promoter-TSS (ENSSMAG00000020061)	-992	ENSSMAG00000020061	protein_coding	mxd1	MAX dimerization protein 1 [Source:ZFIN;Acc:ZDB-GENE-060526-246]	promoter-TSS
in vitro Vibrio	Upregulated	20:13107386-13107586	20	13107386	13107586	7.00799	7.67155	5.7427	1.65867	8.02e-10	6.19e-08	intron (ENSSMAG00000016776, intron 9 of 13)	protein_coding-intron (ENSSMAG00000016776, intron 13 of 17)	9818	ENSSMAG00000016729	protein_coding	sesn1	sestrin 1 [Source:ZFIN;Acc:ZDB-GENE-040718-408]	intron
in vitro Vibrio	Upregulated	19:7106265-7106465	19	7106265	7106465	7.65103	8.29607	6.45414	1.65833	1.45e-12	2.64e-10	Intergenic	Intergenic	-9221	ENSSMAG00000006565	protein_coding	actb2	actin, beta 2	Intergenic
in vitro Vibrio	Upregulated	7:3894462-3894662	7	3894462	3894662	7.63626	8.28217	6.43624	1.65817	3.4e-12	5.47e-10	Intergenic	Intergenic	-5068	ENSSMAG00000009576	protein_coding	LOC118310465	purine nucleoside phosphorylase-like	Intergenic
in vitro Vibrio	Upregulated	15:7297140-7297340	15	7297140	7297340	5.53527	6.18252	4.33043	1.65813	4.17e-12	6.48e-10	Intergenic	Intergenic	-53388	ENSSMAG00000020731	protein_coding	zmiz1a	zinc finger, MIZ-type containing 1a [Source:ZFIN;Acc:ZDB-GENE-080220-27]	Intergenic
in vitro Vibrio	Upregulated	1:30642743-30642943	1	30642743	30642943	6.87668	7.51792	5.69334	1.65798	3.97e-13	8.48e-11	intron (ENSSMAG00000013389, intron 2 of 16)	protein_coding-intron (ENSSMAG00000013389, intron 1 of 13)	7437	ENSSMAG00000013389	protein_coding	stt3b	STT3 oligosaccharyltransferase complex catalytic subunit B [Source:ZFIN;Acc:ZDB-GENE-030131-2638]	intron
in vitro Vibrio	Upregulated	11:21354158-21354358	11	21354158	21354358	6.54635	7.19323	5.34286	1.65786	7.81e-14	2.11e-11	intron (ENSSMAG00000019280, intron 6 of 6)	protein_coding-intron (ENSSMAG00000019280, intron 6 of 6)	2945	ENSSMAG00000019280	protein_coding	cd40	CD40 molecule, TNF receptor superfamily member 5 [Source:ZFIN;Acc:ZDB-GENE-090313-95]	intron
in vitro Vibrio	Upregulated	11:23003092-23003292	11	23003092	23003292	5.57721	6.27776	4.1617	1.65783	2.87e-07	1.01e-05	Intergenic	Intergenic	-3274	ENSSMAG00000025353	protein_coding	zmp:0000000926	mediator of RNA polymerase II transcription subunit 1.1	Intergenic
in vitro Vibrio	Upregulated	21:10481025-10481225	21	10481025	10481225	6.69209	7.3407	5.48234	1.65776	2.8e-12	4.62e-10	intron (ENSSMAG00000004013, intron 1 of 7)	protein_coding-intron (ENSSMAG00000004013, intron 1 of 7)	-20381	ENSSMAG00000004013	protein_coding	ENSSMAG00000004013	NA	intron
in vitro Vibrio	Upregulated	4:19660215-19660415	4	19660215	19660415	5.37037	6.02512	4.13813	1.65735	8.73e-13	1.69e-10	intron (ENSSMAG00000003290, intron 3 of 12)	protein_coding-intron (ENSSMAG00000003290, intron 3 of 12)	2988	ENSSMAG00000003290	protein_coding	cblb	Cbl proto-oncogene B, E3 ubiquitin protein ligase [Source:ZFIN;Acc:ZDB-GENE-030616-417]	intron
in vitro Vibrio	Upregulated	10:16218340-16218540	10	16218340	16218540	5.39182	6.04084	4.18056	1.65713	9.89e-11	1.01e-08	TTS (ENSSMAG00000005534)	protein_coding-TTS (ENSSMAG00000005534)	712	ENSSMAG00000005534	protein_coding	LOC118315086	dynein light chain roadblock-type 2	TTS
in vitro Vibrio	Upregulated	18:14842444-14842644	18	14842444	14842644	6.47628	7.10526	5.33557	1.65689	2.69e-17	1.81e-14	intron (ENSSMAG00000000982, intron 1 of 13)	protein_coding-intron (ENSSMAG00000000982, intron 1 of 15)	2017	ENSSMAG00000000982	protein_coding	KAT6B	lysine acetyltransferase 6B [Source:HGNC Symbol;Acc:HGNC:17582]	intron
in vitro Vibrio	Upregulated	16:1744308-1744508	16	1744308	1744508	5.4594	6.14476	4.10797	1.6567	4.75e-10	3.93e-08	Intergenic	Intergenic	-14505	ENSSMAG00000013139	protein_coding	LOC118285581	transcription factor 4-like	Intergenic
in vitro Vibrio	Upregulated	12:8076019-8076219	12	8076019	8076219	7.7499	8.39945	6.53673	1.65612	1.14e-11	1.55e-09	Intergenic	Intergenic	-15442	ENSSMAG00000021010	protein_coding	LOC118318850	interferon-induced protein 44-like	Intergenic
in vitro Vibrio	Upregulated	16:11412866-11413066	16	11412866	11413066	5.12215	5.77512	3.89649	1.65591	3.19e-09	2.09e-07	intron (ENSSMAG00000005595, intron 1 of 15)	protein_coding-intron (ENSSMAG00000005595, intron 1 of 15)	-6850	ENSSMAG00000005455	protein_coding	add1	adducin 1 (alpha)	intron
in vitro Vibrio	Upregulated	11:4651074-4651274	11	4651074	4651274	5.42647	6.08081	4.19575	1.65567	3.78e-13	8.16e-11	Intergenic	Intergenic	8651	ENSSMAG00000004449	protein_coding	pim1	Pim-1 proto-oncogene, serine/threonine kinase	Intergenic
in vitro Vibrio	Upregulated	19:18011217-18011417	19	18011217	18011417	8.45401	9.09659	7.2659	1.65434	7.19e-13	1.42e-10	promoter-TSS (ENSSMAG00000010846)	protein_coding-promoter-TSS (ENSSMAG00000010846)	-456	ENSSMAG00000010846	protein_coding	hexim1	HEXIM P-TEFb complex subunit 1	promoter-TSS
in vitro Vibrio	Upregulated	4:17047316-17047516	4	17047316	17047516	6.88038	7.53134	5.66208	1.65383	3.04e-12	4.95e-10	Intergenic	Intergenic	5971	ENSSMAG00000037724	protein_coding	supt4h1	SPT4 homolog, DSIF elongation factor subunit [Source:NCBI gene;Acc:436782]	Intergenic
in vitro Vibrio	Upregulated	1:6985531-6985731	1	6985531	6985731	6.41327	7.07244	5.16457	1.65372	1.49e-10	1.43e-08	intron (ENSSMAG00000028075, intron 8 of 12)	protein_coding-intron (ENSSMAG00000028075, intron 7 of 11)	-10396	ENSSMAG00000009257	protein_coding	gyg2	glycogenin 2 [Source:ZFIN;Acc:ZDB-GENE-080723-74]	intron
in vitro Vibrio	Upregulated	13:9671108-9671308	13	9671108	9671308	6.45308	7.08302	5.30904	1.65353	8.17e-17	4.83e-14	intron (ENSSMAG00000014976, intron 1 of 29)	protein_coding-intron (ENSSMAG00000014976, intron 1 of 29)	-7129	ENSSMAG00000014976	protein_coding	atp11c	ATPase phospholipid transporting 11C [Source:ZFIN;Acc:ZDB-GENE-030616-51]	intron
in vitro Vibrio	Upregulated	3:21687069-21687269	3	21687069	21687269	6.40936	7.05319	5.21681	1.65344	9.89e-12	1.38e-09	intron (ENSSMAG00000000688, intron 2 of 14)	protein_coding-intron (ENSSMAG00000000688, intron 2 of 14)	-2296	ENSSMAG00000000688	protein_coding	ssh2a	slingshot protein phosphatase 2a [Source:ZFIN;Acc:ZDB-GENE-030131-3810]	intron
in vitro Vibrio	Upregulated	9:22978358-22978558	9	22978358	22978558	6.78689	7.4255	5.6128	1.65234	7.82e-13	1.54e-10	promoter-TSS (ENSSMAG00000012432)	protein_coding-promoter-TSS (ENSSMAG00000012432)	-97	ENSSMAG00000012432	protein_coding	IL-1b	interleukin 1, beta [Source:ZFIN;Acc:ZDB-GENE-040702-2]	promoter-TSS
in vitro Vibrio	Upregulated	4:16593687-16593887	4	16593687	16593887	6.58619	7.23158	5.38808	1.65223	5.04e-12	7.67e-10	promoter-TSS (ENSSMAG00000035924)	protein_coding-promoter-TSS (ENSSMAG00000035924)	-673	ENSSMAG00000035924	protein_coding	adora2b	adenosine A2b receptor [Source:ZFIN;Acc:ZDB-GENE-060511-1]	promoter-TSS
in vitro Vibrio	Upregulated	11:14645981-14646181	11	14645981	14646181	5.64227	6.26519	4.522	1.65143	1.71e-17	1.2e-14	intron (ENSSMAG00000005154, intron 2 of 25)	protein_coding-intron (ENSSMAG00000005154, intron 6 of 26)	15899	ENSSMAG00000005154	protein_coding	NAV1	neuron navigator 1 [Source:HGNC Symbol;Acc:HGNC:15989]	intron
in vitro Vibrio	Upregulated	13:15395684-15395884	13	15395684	15395884	5.55436	6.20756	4.32785	1.6514	1.76e-11	2.23e-09	intron (ENSSMAG00000006985, intron 2 of 9)	protein_coding-intron (ENSSMAG00000006985, intron 2 of 9)	-1641	ENSSMAG00000006985	protein_coding	ergic1	endoplasmic reticulum-golgi intermediate compartment 1 [Source:NCBI gene;Acc:567774]	intron
in vitro Vibrio	Upregulated	18:9390342-9390542	18	9390342	9390542	6.1569	6.80634	4.9441	1.65137	1.4e-11	1.85e-09	intron (ENSSMAG00000008063, intron 2 of 5)	protein_coding-intron (ENSSMAG00000008063, intron 2 of 5)	6738	ENSSMAG00000008063	protein_coding	cpped1	calcineurin-like phosphoesterase domain containing 1 [Source:NCBI gene;Acc:492772]	intron
in vitro Vibrio	Upregulated	8:6112151-6112351	8	6112151	6112351	5.51219	6.13389	4.39601	1.65129	2.07e-13	4.86e-11	Intergenic	Intergenic	7968	ENSSMAG00000002004	protein_coding	tnip2	TNFAIP3 interacting protein 2	Intergenic
in vitro Vibrio	Upregulated	11:25232393-25232593	11	25232393	25232593	5.39366	6.0491	4.15886	1.65117	3.84e-12	6.07e-10	Intergenic	Intergenic	-1284	ENSSMAG00000012478	protein_coding	tnfrsf9a	tumor necrosis factor receptor superfamily, member 9a [Source:ZFIN;Acc:ZDB-GENE-060421-8213]	Intergenic
in vitro Vibrio	Upregulated	5:14963203-14963403	5	14963203	14963403	5.33569	6.01373	4.0139	1.65051	4.79e-10	3.96e-08	intron (ENSSMAG00000001629, intron 2 of 16)	protein_coding-intron (ENSSMAG00000001629, intron 2 of 16)	-12365	ENSSMAG00000001629	protein_coding	gse1	Gse1 coiled-coil protein [Source:NCBI gene;Acc:567033]	intron
in vitro Vibrio	Upregulated	21:10014830-10015030	21	10014830	10015030	6.24112	6.88296	5.05565	1.65031	3.1e-15	1.15e-12	Intergenic	Intergenic	-2255	ENSSMAG00000036318	lncRNA	ENSSMAG00000036318	NA	Intergenic
in vitro Vibrio	Upregulated	20:6062242-6062442	20	6062242	6062442	6.30281	6.92709	5.17799	1.65007	1.29e-15	5.34e-13	Intergenic	Intergenic	-1558	ENSSMAG00000004355	protein_coding	nfkbiaa	nuclear factor of kappa light polypeptide gene enhancer in B-cells inhibitor, alpha a [Source:ZFIN;Acc:ZDB-GENE-040426-2227]	Intergenic
in vitro Vibrio	Upregulated	18:19615772-19615972	18	19615772	19615972	5.86825	6.51089	4.67992	1.65	3.63e-14	1.04e-11	intron (ENSSMAG00000009151, intron 2 of 11)	protein_coding-intron (ENSSMAG00000009151, intron 2 of 11)	2855	ENSSMAG00000009151	protein_coding	pdk2a	pyruvate dehydrogenase kinase, isozyme 2a [Source:ZFIN;Acc:ZDB-GENE-120910-1]	intron
in vitro Vibrio	Upregulated	1:9514547-9514747	1	9514547	9514747	7.62329	8.26849	6.4258	1.64991	3.42e-12	5.49e-10	intron (ENSSMAG00000013022, intron 10 of 10)	protein_coding-intron (ENSSMAG00000013022, intron 10 of 10)	-10930	ENSSMAG00000012876	protein_coding	glsa	glutaminase [Source:HGNC Symbol;Acc:HGNC:4331]	intron
in vitro Vibrio	Upregulated	14:21222338-21222538	14	21222338	21222538	5.67165	6.33582	4.404	1.64991	6.32e-13	1.27e-10	intron (ENSSMAG00000011065, intron 4 of 8)	protein_coding-intron (ENSSMAG00000011065, intron 4 of 8)	5541	ENSSMAG00000011065	protein_coding	ccdc80	coiled-coil domain containing 80 [Source:NCBI gene;Acc:368419]	intron
in vitro Vibrio	Upregulated	13:14081083-14081283	13	14081083	14081283	7.54521	8.19117	6.34505	1.64968	7.53e-12	1.1e-09	Intergenic	Intergenic	-13711	ENSSMAG00000004213	protein_coding	egr1	early growth response 1 [Source:NCBI gene;Acc:30498]	Intergenic
in vitro Vibrio	Upregulated	2:1767308-1767508	2	1767308	1767508	4.78132	5.46045	3.45518	1.6495	6.64e-11	7.13e-09	intron (ENSSMAG00000037032, intron 2 of 10)	protein_coding-intron (ENSSMAG00000037032, intron 2 of 11)	37901	ENSSMAG00000031586	protein_coding	cnpy3	canopy FGF signaling regulator 3 [Source:NCBI gene;Acc:550136]	intron
in vitro Vibrio	Upregulated	9:25037230-25037430	9	25037230	25037430	6.34144	6.96932	5.20445	1.64899	2.43e-14	7.25e-12	intron (ENSSMAG00000016469, intron 1 of 8)	protein_coding-intron (ENSSMAG00000016469, intron 1 of 8)	681	ENSSMAG00000016469	protein_coding	sh2d3cb	SH2 domain containing 3Cb [Source:ZFIN;Acc:ZDB-GENE-040426-1052]	intron
in vitro Vibrio	Upregulated	18:17241110-17241310	18	17241110	17241310	5.84232	6.48728	4.64573	1.6489	1.97e-12	3.46e-10	intron (ENSSMAG00000005821, intron 1 of 4)	protein_coding-intron (ENSSMAG00000005821, intron 1 of 4)	1633	ENSSMAG00000005821	protein_coding	TRIM8	tripartite motif containing 8b [Source:ZFIN;Acc:ZDB-GENE-030131-4325]	intron
in vitro Vibrio	Upregulated	1:25244493-25244693	1	25244493	25244693	6.26019	6.90079	5.07913	1.64885	2.03e-12	3.53e-10	Intergenic	Intergenic	2691	ENSSMAG00000025062	protein_coding	cabz01093075.1	cabz01093075.1 [Source:ZFIN;Acc:ZDB-GENE-160113-9]	Intergenic
in vitro Vibrio	Upregulated	17:5747171-5747371	17	5747171	5747371	6.32875	6.99202	5.06454	1.64838	5.71e-10	4.57e-08	promoter-TSS (ENSSMAG00000032912)	protein_coding-promoter-TSS (ENSSMAG00000032912)	36	ENSSMAG00000032912	protein_coding	KV13	Ig kappa chain V region 3547	promoter-TSS
in vitro Vibrio	Upregulated	13:10080689-10080889	13	10080689	10080889	6.94241	7.5766	5.7838	1.64824	1.36e-14	4.42e-12	Intergenic	Intergenic	-4145	ENSSMAG00000016458	protein_coding	efemp2a	EGF containing fibulin extracellular matrix protein 2a [Source:ZFIN;Acc:ZDB-GENE-041212-8]	Intergenic
in vitro Vibrio	Upregulated	20:17023678-17023878	20	17023678	17023878	4.96018	5.59964	3.78313	1.6482	1.76e-10	1.65e-08	Intergenic	Intergenic	-1073	ENSSMAG00000003516	protein_coding	LOC118290653	toll-like receptor 5	Intergenic
in vitro Vibrio	Upregulated	13:3393139-3393339	13	3393139	3393339	6.00925	6.64655	4.83979	1.64803	1.02e-14	3.43e-12	intron (ENSSMAG00000027015, intron 2 of 2)	protein_coding-intron (ENSSMAG00000027015, intron 2 of 2)	6962	ENSSMAG00000027015	protein_coding	ANKRD50	Ankyrin repeat domain-containing protein 50	intron
in vitro Vibrio	Upregulated	21:2155194-2155394	21	2155194	2155394	5.79843	6.42737	4.65782	1.64783	2.85e-13	6.4e-11	promoter-TSS (ENSSMAG00000013366)	protein_coding-promoter-TSS (ENSSMAG00000013366)	-213	ENSSMAG00000013366	protein_coding	map3k22	mitogen-activated protein kinase kinase kinase 22 [Source:ZFIN;Acc:ZDB-GENE-070928-11]	promoter-TSS
in vitro Vibrio	Upregulated	6:8982450-8982650	6	8982450	8982650	6.0137	6.66612	4.79003	1.64771	2.35e-13	5.43e-11	intron (ENSSMAG00000023138, intron 1 of 1)	lncRNA-intron (ENSSMAG00000023138, intron 1 of 1)	12189	ENSSMAG00000023138	lncRNA	ENSSMAG00000023138	NA	intron
in vitro Vibrio	Upregulated	17:3671234-3671434	17	3671234	3671434	7.67043	8.33657	6.39529	1.64679	4.04e-09	2.58e-07	Intergenic	Intergenic	3677	ENSSMAG00000000885	TR_J_gene	ENSSMAG00000000885	NA	Intergenic
in vitro Vibrio	Upregulated	15:16337379-16337579	15	16337379	16337579	6.76019	7.40475	5.56504	1.64584	2.67e-11	3.22e-09	intron (ENSSMAG00000015627, intron 4 of 9)	protein_coding-intron (ENSSMAG00000015627, intron 4 of 10)	3077	ENSSMAG00000015627	protein_coding	REL	REL proto-oncogene, NF-kB subunit [Source:HGNC Symbol;Acc:HGNC:9954]	intron
in vitro Vibrio	Upregulated	1:22948078-22948278	1	22948078	22948278	6.12099	6.77094	4.90633	1.64546	1.02e-11	1.42e-09	Intergenic	Intergenic	-10931	ENSSMAG00000001736	protein_coding	hivep3b	HIVEP zinc finger 3b [Source:ZFIN;Acc:ZDB-GENE-100922-42]	Intergenic
in vitro Vibrio	Upregulated	4:19780637-19780837	4	19780637	19780837	7.32807	7.96828	6.14836	1.64441	3.68e-12	5.85e-10	promoter-TSS (ENSSMAG00000003376)	protein_coding-promoter-TSS (ENSSMAG00000003376)	9617	ENSSMAG00000003412	protein_coding	si:ch211-103f14.3	si:ch211-103f14.3 [Source:ZFIN;Acc:ZDB-GENE-110411-160]	promoter-TSS
in vitro Vibrio	Upregulated	1:23904418-23904618	1	23904418	23904618	6.75983	7.40602	5.55882	1.6442	9.29e-12	1.31e-09	intron (ENSSMAG00000003573, intron 3 of 14)	protein_coding-intron (ENSSMAG00000003573, intron 3 of 14)	5599	ENSSMAG00000003573	protein_coding	CDKAL1	CDK5 regulatory subunit associated protein 1 like 1 [Source:HGNC Symbol;Acc:HGNC:21050]	intron
in vitro Vibrio	Upregulated	19:15795849-15796049	19	15795849	15796049	5.1283	5.78482	3.88951	1.64379	1.09e-12	2.06e-10	intron (ENSSMAG00000029837, intron 2 of 7)	protein_coding-intron (ENSSMAG00000029837, intron 2 of 7)	8389	ENSSMAG00000029837	protein_coding	gpatch8	G patch domain containing 8 [Source:ZFIN;Acc:ZDB-GENE-030131-6966]	intron
in vitro Vibrio	Upregulated	10:19002349-19002549	10	19002349	19002549	6.36386	7.00403	5.18428	1.64326	1.69e-12	3e-10	intron (ENSSMAG00000030422, intron 3 of 4)	protein_coding-intron (ENSSMAG00000030422, intron 4 of 5)	5295	ENSSMAG00000030422	protein_coding	mob2a	MOB kinase activator 2a [Source:ZFIN;Acc:ZDB-GENE-040718-56]	intron
in vitro Vibrio	Upregulated	9:18501508-18501708	9	18501508	18501708	6.21061	6.84487	5.05176	1.64287	5.45e-13	1.11e-10	intron (ENSSMAG00000004674, intron 1 of 6)	protein_coding-intron (ENSSMAG00000004674, intron 1 of 6)	11972	ENSSMAG00000004674	protein_coding	sh2b3	SH2B adaptor protein 3	intron
in vitro Vibrio	Upregulated	1:4820256-4820456	1	4820256	4820456	6.80837	7.44231	5.65062	1.64277	2.73e-14	8.08e-12	Intergenic	Intergenic	-1577	ENSSMAG00000005339	protein_coding	LOC118317010	radixin-like	Intergenic
in vitro Vibrio	Upregulated	6:15706155-15706355	6	15706155	15706355	6.41295	7.04817	5.25074	1.64265	4.13e-13	8.76e-11	intron (ENSSMAG00000005835, intron 1 of 5)	protein_coding-intron (ENSSMAG00000005835, intron 1 of 5)	11205	ENSSMAG00000005835	protein_coding	RASSF5	Ras association domain family member 5 [Source:HGNC Symbol;Acc:HGNC:17609]	intron
in vitro Vibrio	Upregulated	20:10813262-10813462	20	10813262	10813462	6.65306	7.29499	5.46728	1.64254	1.97e-13	4.69e-11	Intergenic	Intergenic	-11644	ENSSMAG00000011886	protein_coding	ptk2bb	protein tyrosine kinase 2 beta, b [Source:ZFIN;Acc:ZDB-GENE-020507-1]	Intergenic
in vitro Vibrio	Upregulated	7:21210934-21211134	7	21210934	21211134	5.8771	6.52524	4.66907	1.6424	2.22e-11	2.73e-09	intron (ENSSMAG00000019525, intron 1 of 1)	protein_coding-intron (ENSSMAG00000019525, intron 1 of 1)	860	ENSSMAG00000019525	protein_coding	ccr12a	chemokine (C-C motif) receptor 12a	intron
in vitro Vibrio	Upregulated	6:21303426-21303626	6	21303426	21303626	5.95685	6.61453	4.71374	1.64208	6.4e-11	6.9e-09	exon (ENSSMAG00000015284, exon 12 of 61)	pseudogene-exon (ENSSMAG00000015284, exon 12 of 61)	20821	ENSSMAG00000015284	pseudogene	ITPR1	Inositol 1,4,5-trisphosphate receptor type 1 (IP3 receptor isoform 1) (IP3R 1) (InsP3R1) (Type 1 inositol 1,4,5-trisphosphate receptor) (Type 1 InsP3 receptor)	exon
in vitro Vibrio	Upregulated	16:1057236-1057436	16	1057236	1057436	6.06345	6.69307	4.92051	1.64192	2.9e-13	6.49e-11	Intergenic	Intergenic	7358	ENSSMAG00000011494	protein_coding	IER5L	immediate early response 5 like [Source:HGNC Symbol;Acc:HGNC:23679]	Intergenic
in vitro Vibrio	Upregulated	7:11325390-11325590	7	11325390	11325590	6.81054	7.44077	5.66555	1.64151	2.79e-13	6.3e-11	intron (ENSSMAG00000000488, intron 15 of 15)	protein_coding-intron (ENSSMAG00000000488, intron 15 of 15)	22046	ENSSMAG00000000488	protein_coding	plk3	polo-like kinase 3 (Drosophila) [Source:ZFIN;Acc:ZDB-GENE-030131-6134]	intron
in vitro Vibrio	Upregulated	4:4440699-4440899	4	4440699	4440899	6.12703	6.77504	4.91944	1.64116	7.65e-12	1.11e-09	intron (ENSSMAG00000030699, intron 1 of 2)	protein_coding-intron (ENSSMAG00000030699, intron 1 of 3)	3097	ENSSMAG00000030699	protein_coding	orai2	ORAI calcium release-activated calcium modulator 2	intron
in vitro Vibrio	Upregulated	6:21306382-21306582	6	21306382	21306582	7.00087	7.6374	5.8341	1.6409	1.59e-15	6.38e-13	intron (ENSSMAG00000015284, intron 10 of 60)	pseudogene-intron (ENSSMAG00000015284, intron 10 of 60)	17865	ENSSMAG00000015284	pseudogene	ITPR1	Inositol 1,4,5-trisphosphate receptor type 1 (IP3 receptor isoform 1) (IP3R 1) (InsP3R1) (Type 1 inositol 1,4,5-trisphosphate receptor) (Type 1 InsP3 receptor)	intron
in vitro Vibrio	Upregulated	5:15359777-15359977	5	15359777	15359977	6.25712	6.88935	5.10524	1.64086	6.82e-16	3.04e-13	intron (ENSSMAG00000001864, intron 2 of 2)	protein_coding-intron (ENSSMAG00000001864, intron 2 of 2)	29182	ENSSMAG00000001864	protein_coding	mafa	v-maf avian musculoaponeurotic fibrosarcoma oncogene homolog a (paralog a) [Source:ZFIN;Acc:ZDB-GENE-010605-2]	intron
in vitro Vibrio	Upregulated	6:21761219-21761419	6	21761219	21761419	7.02936	7.66313	5.87217	1.64061	1.18e-15	4.95e-13	Intergenic	Intergenic	34950	ENSSMAG00000016095	protein_coding	EIF4E3	eukaryotic translation initiation factor 4E family member 3 [Source:HGNC Symbol;Acc:HGNC:31837]	Intergenic
in vitro Vibrio	Upregulated	16:1797255-1797455	16	1797255	1797455	5.94962	6.5945	4.75333	1.64059	1.7e-11	2.18e-09	intron (ENSSMAG00000013139, intron 3 of 17)	protein_coding-intron (ENSSMAG00000013139, intron 3 of 16)	38442	ENSSMAG00000013139	protein_coding	LOC118285581	transcription factor 4-like	intron
in vitro Vibrio	Upregulated	8:15893263-15893463	8	15893263	15893463	6.22296	6.87007	5.01861	1.64059	1.15e-10	1.14e-08	intron (ENSSMAG00000018531, intron 7 of 47)	protein_coding-intron (ENSSMAG00000018531, intron 5 of 40)	14578	ENSSMAG00000018531	protein_coding	LOC118312226	phospholipid-transporting ATPase ABCA1-like	intron
in vitro Vibrio	Upregulated	12:2284719-2284919	12	2284719	2284919	5.22805	5.90764	3.90001	1.63978	1.4e-08	7.49e-07	intron (ENSSMAG00000017427, intron 6 of 6)	protein_coding-intron (ENSSMAG00000017427, intron 6 of 7)	6269	ENSSMAG00000017427	protein_coding	irf4b	interferon regulatory factor 4b [Source:ZFIN;Acc:ZDB-GENE-041001-131]	intron
in vitro Vibrio	Upregulated	21:14539563-14539763	21	14539563	14539763	5.20903	5.83013	4.09486	1.63949	1.27e-12	2.36e-10	TTS (ENSSMAG00000011846)	protein_coding-TTS (ENSSMAG00000011846)	1556	ENSSMAG00000011846	protein_coding	ENSSMAG00000011846	NA	TTS
in vitro Vibrio	Upregulated	6:2551527-2551727	6	2551527	2551727	6.49574	7.13346	5.32479	1.63844	2e-11	2.49e-09	intron (ENSSMAG00000002248, intron 1 of 13)	protein_coding-intron (ENSSMAG00000002248, intron 1 of 13)	5756	ENSSMAG00000002248	protein_coding	mtss1	MTSS I-BAR domain containing 1 [Source:ZFIN;Acc:ZDB-GENE-081105-141]	intron
in vitro Vibrio	Upregulated	7:15901757-15901957	7	15901757	15901957	7.20996	7.85176	6.02461	1.63834	7.61e-12	1.11e-09	exon (ENSSMAG00000009521, exon 1 of 6)	protein_coding-exon (ENSSMAG00000009521, exon 1 of 6)	609	ENSSMAG00000009521	protein_coding	prdx1	peroxiredoxin 1 [Source:ZFIN;Acc:ZDB-GENE-050320-35]	exon
in vitro Vibrio	Upregulated	1:14594116-14594316	1	14594116	14594316	4.78538	5.43832	3.55979	1.63815	5.13e-11	5.69e-09	Intergenic	Intergenic	21631	ENSSMAG00000034597	protein_coding	LOC118311400	free fatty acid receptor 2-like	Intergenic
in vitro Vibrio	Upregulated	19:11044172-11044372	19	11044172	11044372	6.15957	6.80171	4.97303	1.63803	4.41e-13	9.2e-11	intron (ENSSMAG00000014904, intron 17 of 17)	protein_coding-intron (ENSSMAG00000014904, intron 19 of 19)	8965	ENSSMAG00000014881	protein_coding	slc5a11	solute carrier family 5 member 11 [Source:ZFIN;Acc:ZDB-GENE-041114-9]	intron
in vitro Vibrio	Upregulated	8:10990016-10990216	8	10990016	10990216	5.85462	6.4923	4.6838	1.63778	8.85e-11	9.13e-09	intron (ENSSMAG00000009744, intron 1 of 4)	protein_coding-intron (ENSSMAG00000009744, intron 1 of 6)	6048	ENSSMAG00000009744	protein_coding	RBM47	RNA binding motif protein 47 [Source:HGNC Symbol;Acc:HGNC:30358]	intron
in vitro Vibrio	Upregulated	14:19164327-19164527	14	19164327	19164527	6.10911	6.75447	4.91107	1.63712	1.01e-10	1.02e-08	intron (ENSSMAG00000006884, intron 1 of 17)	protein_coding-intron (ENSSMAG00000006884, intron 1 of 20)	544	ENSSMAG00000006884	protein_coding	TBC1D8	TBC1 domain family member 8 [Source:HGNC Symbol;Acc:HGNC:17791]	intron
in vitro Vibrio	Upregulated	12:9768336-9768536	12	9768336	9768536	6.06297	6.72148	4.81677	1.63628	5.87e-10	4.7e-08	promoter-TSS (ENSSMAG00000021235)	miRNA-promoter-TSS (ENSSMAG00000021235)	-937	ENSSMAG00000021235	miRNA	ENSSMAG00000021235	NA	promoter-TSS
in vitro Vibrio	Upregulated	13:14966268-14966468	13	14966268	14966468	6.76627	7.41072	5.57148	1.63612	3.93e-11	4.51e-09	Intergenic	Intergenic	-5551	ENSSMAG00000006730	protein_coding	pcdh20	protocadherin 20 [Source:ZFIN;Acc:ZDB-GENE-091204-115]	Intergenic
in vitro Vibrio	Upregulated	14:22200685-22200885	14	22200685	22200885	6.10452	6.75989	4.86998	1.63609	1.8e-10	1.68e-08	intron (ENSSMAG00000014138, intron 1 of 18)	protein_coding-intron (ENSSMAG00000014138, intron 3 of 13)	14467	ENSSMAG00000014138	protein_coding	lrch1	leucine-rich repeats and calponin homology (CH) domain containing 1	intron
in vitro Vibrio	Upregulated	12:13490882-13491082	12	13490882	13491082	5.84933	6.49042	4.6665	1.63575	8.81e-15	2.99e-12	intron (ENSSMAG00000030524, intron 1 of 2)	protein_coding-intron (ENSSMAG00000030524, intron 1 of 2)	3832	ENSSMAG00000030524	protein_coding	rnf11b	ring finger protein 11b [Source:ZFIN;Acc:ZDB-GENE-050913-69]	intron
in vitro Vibrio	Upregulated	3:22305949-22306149	3	22305949	22306149	6.72564	7.37128	5.52661	1.63566	6.28e-12	9.29e-10	exon (ENSSMAG00000025411, exon 2 of 2)	protein_coding-exon (ENSSMAG00000025411, exon 2 of 2)	1222	ENSSMAG00000025411	protein_coding	tirap	toll-interleukin 1 receptor (TIR) domain containing adaptor protein [Source:ZFIN;Acc:ZDB-GENE-040219-4]	exon
in vitro Vibrio	Upregulated	13:10190772-10190972	13	10190772	10190972	6.40274	7.05344	5.18538	1.63551	1.31e-10	1.27e-08	Intergenic	Intergenic	-1989	ENSSMAG00000016743	protein_coding	si:zfos-80g12.1	si:zfos-80g12.1 [Source:ZFIN;Acc:ZDB-GENE-160114-34]	Intergenic
in vitro Vibrio	Upregulated	11:17712922-17713122	11	17712922	17713122	8.39735	9.03496	7.22677	1.63545	7.4e-13	1.46e-10	promoter-TSS (ENSSMAG00000012385)	protein_coding-promoter-TSS (ENSSMAG00000012385)	-323	ENSSMAG00000012385	protein_coding	tfe3a	transcription factor binding to IGHM enhancer 3a	promoter-TSS
in vitro Vibrio	Upregulated	7:10774585-10774785	7	10774585	10774785	5.41728	6.06771	4.20089	1.63531	1.25e-11	1.68e-09	Intergenic	Intergenic	-7257	ENSSMAG00000000124	protein_coding	LOC118310604	G-protein coupled receptor 55	Intergenic
in vitro Vibrio	Upregulated	9:22628157-22628357	9	22628157	22628357	7.08042	7.71524	5.91961	1.63513	1.13e-13	2.88e-11	Intergenic	Intergenic	5309	ENSSMAG00000036774	protein_coding	ENSSMAG00000036774	NA	Intergenic
in vitro Vibrio	Upregulated	21:5188823-5189023	21	5188823	5189023	5.44166	6.08214	4.26101	1.63479	1.86e-11	2.33e-09	intron (ENSSMAG00000018548, intron 2 of 10)	protein_coding-intron (ENSSMAG00000018548, intron 1 of 10)	10100	ENSSMAG00000018548	protein_coding	pip4k2aa	phosphatidylinositol-5-phosphate 4-kinase, type II, alpha a [Source:ZFIN;Acc:ZDB-GENE-080721-18]	intron
in vitro Vibrio	Upregulated	6:16076977-16077177	6	16076977	16077177	5.89869	6.52294	4.77397	1.63448	1.02e-14	3.43e-12	intron (ENSSMAG00000006104, intron 1 of 11)	protein_coding-intron (ENSSMAG00000006104, intron 1 of 12)	8153	ENSSMAG00000006104	protein_coding	tfeb	transcription factor EB [Source:ZFIN;Acc:ZDB-GENE-090807-3]	intron
in vitro Vibrio	Upregulated	11:22635257-22635457	11	22635257	22635457	6.9235	7.56019	5.75619	1.63323	3.81e-14	1.09e-11	intron (ENSSMAG00000020835, intron 9 of 15)	protein_coding-intron (ENSSMAG00000020835, intron 9 of 15)	-8996	ENSSMAG00000020854	protein_coding	cs	citrate synthase [Source:NCBI gene;Acc:322339]	intron
in vitro Vibrio	Upregulated	6:16080817-16081017	6	16080817	16081017	6.97577	7.61358	5.80448	1.63322	3.74e-13	8.08e-11	intron (ENSSMAG00000006104, intron 1 of 11)	protein_coding-intron (ENSSMAG00000006104, intron 1 of 12)	4313	ENSSMAG00000006104	protein_coding	tfeb	transcription factor EB [Source:ZFIN;Acc:ZDB-GENE-090807-3]	intron
in vitro Vibrio	Upregulated	18:723343-723543	18	723343	723543	5.57209	6.23897	4.29407	1.63303	5.68e-09	3.46e-07	Intergenic	Intergenic	24890	ENSSMAG00000018158	protein_coding	myca	MYC proto-oncogene, bHLH transcription factor a [Source:NCBI gene;Acc:30686]	Intergenic
in vitro Vibrio	Upregulated	16:21699623-21699823	16	21699623	21699823	6.31993	6.96736	5.11442	1.63256	9.97e-11	1.01e-08	Intergenic	Intergenic	-1338	ENSSMAG00000004284	protein_coding	tmem116	transmembrane protein 116	Intergenic
in vitro Vibrio	Upregulated	8:3219790-3219990	8	3219790	3219990	7.97118	8.60856	6.80141	1.6324	1.61e-12	2.88e-10	promoter-TSS (ENSSMAG00000021176)	protein_coding-promoter-TSS (ENSSMAG00000021176)	-485	ENSSMAG00000021176	protein_coding	atf4a	activating transcription factor 4a [Source:NCBI gene;Acc:406514]	promoter-TSS
in vitro Vibrio	Upregulated	12:2278106-2278306	12	2278106	2278306	6.17573	6.83189	4.93828	1.63228	6.07e-10	4.81e-08	promoter-TSS (ENSSMAG00000017427)	protein_coding-promoter-TSS (ENSSMAG00000017427)	-344	ENSSMAG00000017427	protein_coding	irf4b	interferon regulatory factor 4b [Source:ZFIN;Acc:ZDB-GENE-041001-131]	promoter-TSS
in vitro Vibrio	Upregulated	9:24346469-24346669	9	24346469	24346669	5.75926	6.41785	4.51274	1.6318	4e-11	4.57e-09	intron (ENSSMAG00000015047, intron 2 of 13)	protein_coding-intron (ENSSMAG00000015047, intron 2 of 15)	7986	ENSSMAG00000015047	protein_coding	antxr2a	ANTXR cell adhesion molecule 2a [Source:ZFIN;Acc:ZDB-GENE-060526-14]	intron
in vitro Vibrio	Upregulated	15:1881693-1881893	15	1881693	1881893	6.44146	7.08318	5.25642	1.63167	2.87e-12	4.73e-10	intron (ENSSMAG00000037187, intron 2 of 2)	protein_coding-intron (ENSSMAG00000037187, intron 2 of 2)	8704	ENSSMAG00000037187	protein_coding	perp	p53 apoptosis effector related to pmp22	intron
in vitro Vibrio	Upregulated	4:8077355-8077555	4	8077355	8077555	5.34783	6.0136	4.07409	1.63157	2.45e-10	2.2e-08	exon (ENSSMAG00000004734, exon 5 of 22)	protein_coding-exon (ENSSMAG00000004734, exon 5 of 22)	11313	ENSSMAG00000004734	protein_coding	aff4	AF4/FMR2 family, member 4 [Source:ZFIN;Acc:ZDB-GENE-100910-5]	exon
in vitro Vibrio	Upregulated	5:9462619-9462819	5	9462619	9462819	5.97189	6.59935	4.83632	1.63142	3.53e-12	5.65e-10	intron (ENSSMAG00000021308, intron 1 of 17)	protein_coding-intron (ENSSMAG00000021308, intron 1 of 18)	9637	ENSSMAG00000021308	protein_coding	uacab	uveal autoantigen with coiled-coil domains and ankyrin repeats b [Source:ZFIN;Acc:ZDB-GENE-030521-32]	intron
in vitro Vibrio	Upregulated	3:13308079-13308279	3	13308079	13308279	6.66658	7.30722	5.48536	1.63135	3.29e-11	3.86e-09	TTS (ENSSMAG00000013912)	protein_coding-TTS (ENSSMAG00000013912)	4016	ENSSMAG00000013912	protein_coding	mrpl28	mitochondrial ribosomal protein L28 [Source:ZFIN;Acc:ZDB-GENE-050522-113]	TTS
in vitro Vibrio	Upregulated	3:23786872-23787072	3	23786872	23787072	6.28535	6.93595	5.06838	1.63127	2.71e-09	1.82e-07	intron (ENSSMAG00000004088, intron 6 of 10)	protein_coding-intron (ENSSMAG00000004088, intron 6 of 10)	6955	ENSSMAG00000004088	protein_coding	vmp1	vacuole membrane protein 1 [Source:NCBI gene;Acc:336789]	intron
in vitro Vibrio	Upregulated	4:17668331-17668531	4	17668331	17668531	5.5833	6.25396	4.29064	1.6307	4.13e-11	4.69e-09	intron (ENSSMAG00000000681, intron 10 of 11)	protein_coding-intron (ENSSMAG00000000681, intron 10 of 11)	-16352	ENSSMAG00000024419	miRNA	MIR21	microRNA 21 [Source:HGNC Symbol;Acc:HGNC:31586]	intron
in vitro Vibrio	Upregulated	13:10097419-10097619	13	10097419	10097619	7.16752	7.80297	6.00451	1.63029	2.58e-12	4.31e-10	intron (ENSSMAG00000037159, intron 1 of 5)	protein_coding-intron (ENSSMAG00000037159, intron 1 of 5)	337	ENSSMAG00000037159	protein_coding	fosl1a	FOS-like antigen 1a [Source:ZFIN;Acc:ZDB-GENE-061207-7]	intron
in vitro Vibrio	Upregulated	4:6926396-6926596	4	6926396	6926596	5.92134	6.58313	4.66276	1.63014	2.45e-10	2.2e-08	intron (ENSSMAG00000002578, intron 3 of 15)	protein_coding-intron (ENSSMAG00000002578, intron 4 of 14)	3687	ENSSMAG00000002578	protein_coding	EBF1	EBF transcription factor 1 [Source:HGNC Symbol;Acc:HGNC:3126]	intron
in vitro Vibrio	Upregulated	1:14680925-14681125	1	14680925	14681125	5.07514	5.73238	3.83364	1.63008	9.4e-12	1.32e-09	intron (ENSSMAG00000002841, intron 12 of 30)	protein_coding-intron (ENSSMAG00000002841, intron 12 of 26)	29453	ENSSMAG00000002841	protein_coding	ago1	argonaute RISC component 1 [Source:ZFIN;Acc:ZDB-GENE-110606-3]	intron
in vitro Vibrio	Upregulated	16:11596168-11596368	16	11596168	11596368	6.07762	6.72935	4.85648	1.62988	1.12e-11	1.54e-09	Intergenic	Intergenic	48340	ENSSMAG00000005707	protein_coding	ctif	CBP80/20-dependent translation initiation factor [Source:ZFIN;Acc:ZDB-GENE-130530-1003]	Intergenic
in vitro Vibrio	Upregulated	11:25235915-25236115	11	25235915	25236115	4.74054	5.37068	3.59585	1.6296	1.2e-11	1.63e-09	promoter-TSS (ENSSMAG00000034218)	lncRNA-promoter-TSS (ENSSMAG00000034218)	-982	ENSSMAG00000034218	lncRNA	ENSSMAG00000034218	NA	promoter-TSS
in vitro Vibrio	Upregulated	20:19099343-19099543	20	19099343	19099543	6.63673	7.31139	5.32839	1.62949	5.55e-08	2.45e-06	intron (ENSSMAG00000007683, intron 1 of 16)	protein_coding-intron (ENSSMAG00000007683, intron 1 of 18)	2846	ENSSMAG00000007683	protein_coding	PRKD3	protein kinase D3 [Source:HGNC Symbol;Acc:HGNC:9408]	intron
in vitro Vibrio	Upregulated	6:3296629-3296829	6	3296629	3296829	7.42252	8.05473	6.27074	1.62891	9.51e-14	2.5e-11	Intergenic	Intergenic	8476	ENSSMAG00000003823	protein_coding	wu:fb55g09	coiled-coil domain-containing glutamate-rich protein 1	Intergenic
in vitro Vibrio	Upregulated	3:8221634-8221834	3	8221634	8221834	5.66772	6.30214	4.50827	1.6283	2.18e-15	8.51e-13	intron (ENSSMAG00000033089, intron 1 of 2)	protein_coding-intron (ENSSMAG00000033089, intron 1 of 2)	20220	ENSSMAG00000033089	protein_coding	foxo1a	forkhead box O1 a [Source:NCBI gene;Acc:768121]	intron
in vitro Vibrio	Upregulated	15:7238966-7239166	15	7238966	7239166	6.58487	7.21232	5.44934	1.62828	6.2e-14	1.72e-11	intron (ENSSMAG00000020731, intron 2 of 21)	protein_coding-intron (ENSSMAG00000020731, intron 3 of 22)	4786	ENSSMAG00000020731	protein_coding	zmiz1a	zinc finger, MIZ-type containing 1a [Source:ZFIN;Acc:ZDB-GENE-080220-27]	intron
in vitro Vibrio	Upregulated	15:1750212-1750412	15	1750212	1750412	6.30199	6.94343	5.11797	1.62762	1.27e-10	1.23e-08	intron (ENSSMAG00000018047, intron 2 of 11)	protein_coding-intron (ENSSMAG00000018047, intron 2 of 13)	7149	ENSSMAG00000018047	protein_coding	akt3a	v-akt murine thymoma viral oncogene homolog 3a [Source:ZFIN;Acc:ZDB-GENE-050419-180]	intron
in vitro Vibrio	Upregulated	1:22465439-22465639	1	22465439	22465639	5.60325	6.24381	4.42229	1.62687	6.64e-12	9.77e-10	Intergenic	Intergenic	-6350	ENSSMAG00000001005	protein_coding	si:dkey-79d12.5	si:dkey-79d12.5 [Source:ZFIN;Acc:ZDB-GENE-131127-429]	Intergenic
in vitro Vibrio	Upregulated	10:24623901-24624101	10	24623901	24624101	5.3484	5.96815	4.23871	1.62672	1.63e-13	4e-11	intron (ENSSMAG00000018052, intron 8 of 16)	protein_coding-intron (ENSSMAG00000018052, intron 8 of 17)	10498	ENSSMAG00000018052	protein_coding	zc3h18	zinc finger CCCH-type containing 18 [Source:NCBI gene;Acc:555770]	intron
in vitro Vibrio	Upregulated	8:1868794-1868994	8	1868794	1868994	8.10492	8.73542	6.95899	1.62623	1.29e-13	3.24e-11	promoter-TSS (ENSSMAG00000021100)	protein_coding-promoter-TSS (ENSSMAG00000021100)	-241	ENSSMAG00000021100	protein_coding	SLC25A28	solute carrier family 25 member 28 [Source:HGNC Symbol;Acc:HGNC:23472]	promoter-TSS
in vitro Vibrio	Upregulated	14:2404311-2404511	14	2404311	2404511	5.92301	6.55944	4.7566	1.62608	1.31e-12	2.41e-10	Intergenic	Intergenic	344691	ENSSMAG00000016754	protein_coding	efnb2a	ephrin-B2a [Source:NCBI gene;Acc:30219]	Intergenic
in vitro Vibrio	Upregulated	4:9813715-9813915	4	9813715	9813915	5.27693	5.90917	4.12503	1.62594	2.87e-15	1.08e-12	intron (ENSSMAG00000007087, intron 3 of 12)	protein_coding-intron (ENSSMAG00000007087, intron 3 of 13)	-5387	ENSSMAG00000007087	protein_coding	jade2	jade family PHD finger 2 [Source:ZFIN;Acc:ZDB-GENE-120215-66]	intron
in vitro Vibrio	Upregulated	9:17730395-17730595	9	17730395	17730595	5.29194	5.95108	4.04335	1.62569	3.9e-12	6.14e-10	Intergenic	Intergenic	31906	ENSSMAG00000017069	protein_coding	gadd45ga	growth arrest and DNA-damage-inducible, gamma a [Source:ZFIN;Acc:ZDB-GENE-040426-1882]	Intergenic
in vitro Vibrio	Upregulated	21:8910112-8910312	21	8910112	8910312	7.21191	7.84311	6.06359	1.62563	6.39e-13	1.28e-10	intron (ENSSMAG00000002517, intron 3 of 4)	protein_coding-intron (ENSSMAG00000002517, intron 3 of 4)	3958	ENSSMAG00000002517	protein_coding	LOC118291203	cAMP-responsive element modulator-like	intron
in vitro Vibrio	Upregulated	5:12528138-12528338	5	12528138	12528338	6.31243	6.94116	5.17256	1.6254	6.98e-13	1.39e-10	intron (ENSSMAG00000021416, intron 2 of 23)	protein_coding-intron (ENSSMAG00000021416, intron 1 of 23)	3330	ENSSMAG00000021416	protein_coding	dennd5a	DENN/MADD domain containing 5A [Source:ZFIN;Acc:ZDB-GENE-071211-1]	intron
in vitro Vibrio	Upregulated	5:26302916-26303116	5	26302916	26303116	5.76808	6.40176	4.61121	1.62495	1.13e-11	1.55e-09	intron (ENSSMAG00000034045, intron 2 of 7)	protein_coding-intron (ENSSMAG00000034045, intron 2 of 7)	13172	ENSSMAG00000034045	protein_coding	LOC118302275	CD81 protein-like	intron
in vitro Vibrio	Upregulated	16:21771769-21771969	16	21771769	21771969	7.4306	8.07344	6.24161	1.62486	3.71e-11	4.3e-09	Intergenic	Intergenic	-3094	ENSSMAG00000017944	protein_coding	cmtm7	CKLF-like MARVEL transmembrane domain containing 7	Intergenic
in vitro Vibrio	Upregulated	9:25693097-25693297	9	25693097	25693297	7.5315	8.16606	6.37159	1.62474	1.78e-12	3.15e-10	promoter-TSS (ENSSMAG00000018346)	protein_coding-promoter-TSS (ENSSMAG00000018346)	-2443	ENSSMAG00000032311	protein_coding	lrrc2	leucine rich repeat containing 2	promoter-TSS
in vitro Vibrio	Upregulated	1:17437514-17437714	1	17437514	17437714	8.20236	8.84139	7.02684	1.62462	1.32e-11	1.76e-09	Intergenic	Intergenic	-21822	ENSSMAG00000009033	protein_coding	cicb	capicua transcriptional repressor b [Source:ZFIN;Acc:ZDB-GENE-030131-1966]	Intergenic
in vitro Vibrio	Upregulated	12:6812358-6812558	12	6812358	6812558	6.4671	7.10957	5.27938	1.62447	7.26e-12	1.06e-09	intron (ENSSMAG00000020743, intron 2 of 9)	protein_coding-intron (ENSSMAG00000020743, intron 5 of 12)	1223	ENSSMAG00000020743	protein_coding	pde4ba	phosphodiesterase 4B, cAMP-specific a [Source:ZFIN;Acc:ZDB-GENE-030131-9570]	intron
in vitro Vibrio	Upregulated	4:16536111-16536311	4	16536111	16536311	5.84013	6.4864	4.63882	1.62415	3.83e-12	6.06e-10	Intergenic	Intergenic	-6383	ENSSMAG00000020003	protein_coding	specc1	sperm antigen with calponin homology and coiled-coil domains 1 [Source:ZFIN;Acc:ZDB-GENE-060526-207]	Intergenic
in vitro Vibrio	Upregulated	14:15594622-15594822	14	15594622	15594822	6.61097	7.25663	5.41187	1.62377	2.87e-10	2.53e-08	Intergenic	Intergenic	19546	ENSSMAG00000019696	protein_coding	jam2b	junctional adhesion molecule 2b [Source:ZFIN;Acc:ZDB-GENE-080229-3]	Intergenic
in vitro Vibrio	Upregulated	13:8649109-8649309	13	8649109	8649309	5.89858	6.53368	4.7368	1.62374	1.92e-11	2.39e-09	Intergenic	Intergenic	-12469	ENSSMAG00000012728	protein_coding	elf1	E74-like ETS transcription factor 1 [Source:ZFIN;Acc:ZDB-GENE-980526-335]	Intergenic
in vitro Vibrio	Upregulated	9:5569204-5569404	9	5569204	5569404	6.03626	6.67937	4.84624	1.62344	7.75e-11	8.11e-09	TTS (ENSSMAG00000030509)	protein_coding-TTS (ENSSMAG00000030509)	6141	ENSSMAG00000030509	protein_coding	zgc:64051	zgc:64051 [Source:ZFIN;Acc:ZDB-GENE-040426-1349]	TTS
in vitro Vibrio	Upregulated	1:2631479-2631679	1	2631479	2631679	5.64927	6.3241	4.34026	1.62268	4.18e-08	1.91e-06	intron (ENSSMAG00000002346, intron 1 of 8)	protein_coding-intron (ENSSMAG00000002346, intron 1 of 8)	-9160	ENSSMAG00000002346	protein_coding	LOC118286432	vang-like protein 1	intron
in vitro Vibrio	Upregulated	2:24300686-24300886	2	24300686	24300886	6.49463	7.16656	5.197	1.62166	4.88e-08	2.18e-06	promoter-TSS (ENSSMAG00000009427)	protein_coding-promoter-TSS (ENSSMAG00000009427)	-779	ENSSMAG00000009427	protein_coding	tymp	thymidine phosphorylase	promoter-TSS
in vitro Vibrio	Upregulated	1:16895949-16896149	1	16895949	16896149	5.11328	5.75509	3.92792	1.62128	1.15e-09	8.53e-08	intron (ENSSMAG00000006638, intron 2 of 8)	protein_coding-intron (ENSSMAG00000006638, intron 2 of 8)	2577	ENSSMAG00000006638	protein_coding	bcl3	BCL3 transcription coactivator [Source:ZFIN;Acc:ZDB-GENE-061013-1]	intron
in vitro Vibrio	Upregulated	22:2558366-2558566	22	2558366	2558566	7.0622	7.70191	5.88423	1.62098	3.51e-12	5.62e-10	intron (ENSSMAG00000017859, intron 1 of 103)	protein_coding-intron (ENSSMAG00000017859, intron 1 of 103)	42542	ENSSMAG00000017859	protein_coding	macf1a	microtubule actin crosslinking factor 1a	intron
in vitro Vibrio	Upregulated	20:10814704-10814904	20	10814704	10814904	5.99151	6.63971	4.78324	1.62065	2.79e-11	3.33e-09	Intergenic	Intergenic	-13086	ENSSMAG00000011886	protein_coding	ptk2bb	protein tyrosine kinase 2 beta, b [Source:ZFIN;Acc:ZDB-GENE-020507-1]	Intergenic
in vitro Vibrio	Upregulated	10:12170726-12170926	10	12170726	12170926	6.50926	7.14646	5.34015	1.62057	4.19e-12	6.5e-10	Intergenic	Intergenic	-15039	ENSSMAG00000013997	protein_coding	tle3a	TLE family member 3, transcriptional corepressor a [Source:NCBI gene;Acc:30206]	Intergenic
in vitro Vibrio	Upregulated	3:13941385-13941585	3	13941385	13941585	5.71046	6.364	4.4827	1.62048	2.76e-11	3.31e-09	Intergenic	Intergenic	5822	ENSSMAG00000014842	protein_coding	il10ra	interleukin 10 receptor, alpha [Source:ZFIN;Acc:ZDB-GENE-070905-4]	Intergenic
in vitro Vibrio	Upregulated	21:4725710-4725910	21	4725710	4725910	6.92	7.5635	5.72864	1.6203	5.41e-11	5.95e-09	promoter-TSS (ENSSMAG00000017720)	protein_coding-promoter-TSS (ENSSMAG00000017720)	869	ENSSMAG00000017720	protein_coding	pdk3a	pyruvate dehydrogenase kinase, isozyme 3a [Source:ZFIN;Acc:ZDB-GENE-061220-3]	promoter-TSS
in vitro Vibrio	Upregulated	13:11008290-11008490	13	11008290	11008490	5.18085	5.81067	4.03722	1.61911	7.34e-13	1.45e-10	Intergenic	Intergenic	25767	ENSSMAG00000035355	protein_coding	tsc22d3	TSC22 domain family, member 3	Intergenic
in vitro Vibrio	Upregulated	7:22851642-22851842	7	22851642	22851842	6.69733	7.31681	5.58851	1.61834	7.44e-15	2.56e-12	intron (ENSSMAG00000020204, intron 2 of 4)	protein_coding-intron (ENSSMAG00000020204, intron 4 of 5)	12865	ENSSMAG00000030183	protein_coding	nkiras1	NFKB inhibitor interacting Ras-like 1 [Source:NCBI gene;Acc:100002175]	intron
in vitro Vibrio	Upregulated	1:14245204-14245404	1	14245204	14245404	6.08327	6.73304	4.86927	1.61825	1.23e-10	1.21e-08	TTS (ENSSMAG00000004735)	protein_coding-TTS (ENSSMAG00000004735)	-1068	ENSSMAG00000004739	protein_coding	CD22	B-cell receptor CD22 (B-lymphocyte cell adhesion molecule) (BL-CAM) (Sialic acid-binding Ig-like lectin 2) (Siglec-2) (T-cell surface antigen Leu-14) (CD antigen CD22)	TTS
in vitro Vibrio	Upregulated	1:15706272-15706472	1	15706272	15706472	6.19087	6.82779	5.02271	1.61811	2e-12	3.49e-10	Intergenic	Intergenic	26481	ENSSMAG00000003648	protein_coding	map7d1a	MAP7 domain containing 1a [Source:ZFIN;Acc:ZDB-GENE-060503-22]	Intergenic
in vitro Vibrio	Upregulated	5:21349923-21350123	5	21349923	21350123	6.7877	7.41857	5.64051	1.6177	4.25e-14	1.21e-11	intron (ENSSMAG00000009160, intron 2 of 3)	protein_coding-intron (ENSSMAG00000009160, intron 2 of 3)	106648	ENSSMAG00000031343	protein_coding	ENSSMAG00000031343	NA	intron
in vitro Vibrio	Upregulated	17:9120784-9120984	17	9120784	9120984	6.75774	7.39527	5.58744	1.61766	1.02e-11	1.42e-09	Intergenic	Intergenic	-15584	ENSSMAG00000027451	protein_coding	id3	inhibitor of DNA binding 3 [Source:ZFIN;Acc:ZDB-GENE-020515-1]	Intergenic
in vitro Vibrio	Upregulated	9:24173017-24173217	9	24173017	24173217	6.29392	6.93769	5.10155	1.61748	1.17e-10	1.16e-08	intron (ENSSMAG00000014793, intron 11 of 14)	protein_coding-intron (ENSSMAG00000014793, intron 11 of 14)	-10580	ENSSMAG00000014846	protein_coding	prkg2	protein kinase cGMP-dependent 2 [Source:ZFIN;Acc:ZDB-GENE-060531-80]	intron
in vitro Vibrio	Upregulated	14:14368216-14368416	14	14368216	14368416	6.93935	7.58086	5.75506	1.61744	1.28e-11	1.71e-09	TTS (ENSSMAG00000017867)	protein_coding-TTS (ENSSMAG00000017867)	6677	ENSSMAG00000017867	protein_coding	LOC118282653	immunoglobulin superfamily member 3-like	TTS
in vitro Vibrio	Upregulated	5:8529295-8529495	5	8529295	8529495	6.28941	6.91709	5.15308	1.61736	5.16e-16	2.39e-13	intron (ENSSMAG00000014205, intron 2 of 7)	protein_coding-intron (ENSSMAG00000014205, intron 2 of 6)	2433	ENSSMAG00000014205	protein_coding	mapk6	mitogen-activated protein kinase 6 [Source:ZFIN;Acc:ZDB-GENE-050420-7]	intron
in vitro Vibrio	Upregulated	3:13940125-13940325	3	13940125	13940325	6.28537	6.92247	5.11657	1.61731	2.36e-12	4.02e-10	TTS (ENSSMAG00000014842)	protein_coding-TTS (ENSSMAG00000014842)	4562	ENSSMAG00000014842	protein_coding	il10ra	interleukin 10 receptor, alpha [Source:ZFIN;Acc:ZDB-GENE-070905-4]	TTS
in vitro Vibrio	Upregulated	7:15641773-15641973	7	15641773	15641973	6.57196	7.21589	5.37906	1.61702	9.97e-11	1.01e-08	promoter-TSS (ENSSMAG00000035036)	protein_coding-promoter-TSS (ENSSMAG00000035036)	-132	ENSSMAG00000035036	protein_coding	rgs13	regulator of G protein signaling 13 [Source:ZFIN;Acc:ZDB-GENE-070410-138]	promoter-TSS
in vitro Vibrio	Upregulated	11:4535497-4535697	11	4535497	4535697	7.09774	7.72643	5.95802	1.61607	1e-13	2.6e-11	Intergenic	Intergenic	-20542	ENSSMAG00000004432	protein_coding	si:dkey-8e10.3	serine/threonine-protein kinase SBK1	Intergenic
in vitro Vibrio	Upregulated	8:16394559-16394759	8	16394559	16394759	5.79659	6.44284	4.59537	1.61599	2.89e-11	3.44e-09	intron (ENSSMAG00000001497, intron 1 of 4)	protein_coding-intron (ENSSMAG00000001497, intron 2 of 5)	10879	ENSSMAG00000001497	protein_coding	dusp5	dual specificity phosphatase 5 [Source:ZFIN;Acc:ZDB-GENE-010625-1]	intron
in vitro Vibrio	Upregulated	6:19864976-19865176	6	19864976	19865176	5.61428	6.2571	4.42531	1.61582	2.59e-13	5.91e-11	Intergenic	Intergenic	16348	ENSSMAG00000011558	protein_coding	GATA2	GATA binding protein 2 [Source:HGNC Symbol;Acc:HGNC:4171]	Intergenic
in vitro Vibrio	Upregulated	7:26560295-26560495	7	26560295	26560495	7.30807	7.9404	6.15584	1.61578	2.24e-12	3.85e-10	intron (ENSSMAG00000020733, intron 3 of 12)	protein_coding-intron (ENSSMAG00000020733, intron 3 of 13)	3319	ENSSMAG00000020733	protein_coding	mfsd2ab	major facilitator superfamily domain containing 2ab [Source:NCBI gene;Acc:445176]	intron
in vitro Vibrio	Upregulated	19:12790123-12790323	19	12790123	12790323	5.95018	6.58864	4.77664	1.61571	4.34e-12	6.73e-10	intron (ENSSMAG00000017561, intron 1 of 12)	protein_coding-intron (ENSSMAG00000017561, intron 1 of 12)	-7220	ENSSMAG00000017561	protein_coding	cyth1a	cytohesin 1a [Source:ZFIN;Acc:ZDB-GENE-030131-657]	intron
in vitro Vibrio	Upregulated	12:2276600-2276800	12	2276600	2276800	5.97377	6.60939	4.81018	1.61545	2.91e-11	3.45e-09	exon (ENSSMAG00000023258, exon 7 of 7)	protein_coding-exon (ENSSMAG00000023258, exon 7 of 7)	-1850	ENSSMAG00000017427	protein_coding	irf4b	interferon regulatory factor 4b [Source:ZFIN;Acc:ZDB-GENE-041001-131]	exon
in vitro Vibrio	Upregulated	17:10856383-10856583	17	10856383	10856583	7.03256	7.66325	5.88595	1.61535	2.45e-14	7.3e-12	intron (ENSSMAG00000020615, intron 4 of 8)	protein_coding-intron (ENSSMAG00000020615, intron 3 of 7)	7346	ENSSMAG00000020615	protein_coding	itpka	inositol-trisphosphate 3-kinase A [Source:ZFIN;Acc:ZDB-GENE-030616-116]	intron
in vitro Vibrio	Upregulated	10:20454305-20454505	10	20454305	20454505	6.89529	7.52479	5.75277	1.61441	7.72e-14	2.1e-11	TTS (ENSSMAG00000011568)	protein_coding-TTS (ENSSMAG00000011568)	1888	ENSSMAG00000011568	protein_coding	bida	BH3 interacting domain death agonist	TTS
in vitro Vibrio	Upregulated	12:271087-271287	12	271087	271287	7.23147	7.86402	6.07851	1.61437	1.07e-12	2.03e-10	Intergenic	Intergenic	-4709	ENSSMAG00000017063	protein_coding	LOC118318046	GTP-binding protein Di-Ras1-like	Intergenic
in vitro Vibrio	Upregulated	11:13211614-13211814	11	13211614	13211814	6.99761	7.63475	5.82869	1.61331	4.05e-12	6.34e-10	exon (ENSSMAG00000001421, exon 1 of 22)	protein_coding-exon (ENSSMAG00000001421, exon 1 of 22)	1493	ENSSMAG00000001421	protein_coding	arhgap4a	Rho GTPase activating protein 4a [Source:ZFIN;Acc:ZDB-GENE-040426-1229]	exon
in vitro Vibrio	Upregulated	14:14544478-14544678	14	14544478	14544678	6.59623	7.23034	5.43787	1.61329	3.56e-12	5.67e-10	Intergenic	Intergenic	-3555	ENSSMAG00000033370	protein_coding	LOC118282564	potassium voltage-gated channel subfamily E member 2-like	Intergenic
in vitro Vibrio	Upregulated	20:11397064-11397264	20	11397064	11397264	5.64194	6.30002	4.39734	1.61328	8.24e-10	6.34e-08	intron (ENSSMAG00000013039, intron 4 of 18)	protein_coding-intron (ENSSMAG00000013039, intron 4 of 19)	2741	ENSSMAG00000013039	protein_coding	snx9b	sorting nexin 9b	intron
in vitro Vibrio	Upregulated	21:1988147-1988347	21	1988147	1988347	7.12574	7.7629	5.95676	1.61321	3.82e-11	4.4e-09	Intergenic	Intergenic	-6921	ENSSMAG00000033284	protein_coding	csrnp1b	cysteine-serine-rich nuclear protein 1b [Source:ZFIN;Acc:ZDB-GENE-030131-1515]	Intergenic
in vitro Vibrio	Upregulated	11:12039492-12039692	11	12039492	12039692	6.77382	7.41143	5.60325	1.61306	1.74e-11	2.22e-09	intron (ENSSMAG00000018532, intron 2 of 3)	protein_coding-intron (ENSSMAG00000018532, intron 2 of 12)	8266	ENSSMAG00000018532	protein_coding	samd11	sterile alpha motif domain containing 11 [Source:ZFIN;Acc:ZDB-GENE-060428-2]	intron
in vitro Vibrio	Upregulated	17:10461469-10461669	17	10461469	10461669	6.94249	7.57374	5.79396	1.61253	2.57e-12	4.3e-10	Intergenic	Intergenic	-55832	ENSSMAG00000037449	protein_coding	id2a	inhibitor of DNA binding 2a [Source:ZFIN;Acc:ZDB-GENE-020910-1]	Intergenic
in vitro Vibrio	Upregulated	9:16728337-16728537	9	16728337	16728537	5.94872	6.60362	4.71591	1.61249	1.72e-09	1.22e-07	promoter-TSS (ENSSMAG00000001357)	protein_coding-promoter-TSS (ENSSMAG00000001357)	-668	ENSSMAG00000001357	protein_coding	mpeg1.3	macrophage expressed 1, tandem duplicate 3 [Source:ZFIN;Acc:ZDB-GENE-081105-5]	promoter-TSS
in vitro Vibrio	Upregulated	19:5159885-5160085	19	5159885	5160085	6.30934	6.94273	5.15348	1.61242	3.03e-11	3.58e-09	Intergenic	Intergenic	8234	ENSSMAG00000002069	protein_coding	ENSSMAG00000002069	NA	Intergenic
in vitro Vibrio	Upregulated	18:726364-726564	18	726364	726564	5.17408	5.7994	4.04578	1.61231	4.18e-16	1.99e-13	Intergenic	Intergenic	21869	ENSSMAG00000018158	protein_coding	myca	MYC proto-oncogene, bHLH transcription factor a [Source:NCBI gene;Acc:30686]	Intergenic
in vitro Vibrio	Upregulated	1:15822752-15822952	1	15822752	15822952	5.85134	6.48814	4.68364	1.61164	1.63e-11	2.1e-09	Intergenic	Intergenic	-4502	ENSSMAG00000003802	protein_coding	stk40	serine/threonine kinase 40 [Source:ZFIN;Acc:ZDB-GENE-030131-4831]	Intergenic
in vitro Vibrio	Upregulated	10:24625520-24625720	10	24625520	24625720	5.02393	5.6526	3.88424	1.61158	4.39e-13	9.17e-11	intron (ENSSMAG00000018052, intron 8 of 16)	protein_coding-intron (ENSSMAG00000018052, intron 8 of 17)	8879	ENSSMAG00000018052	protein_coding	zc3h18	zinc finger CCCH-type containing 18 [Source:NCBI gene;Acc:555770]	intron
in vitro Vibrio	Upregulated	8:17775596-17775796	8	17775596	17775796	6.36324	6.99297	5.21996	1.61129	5.75e-14	1.61e-11	intron (ENSSMAG00000005860, intron 16 of 16)	protein_coding-intron (ENSSMAG00000005860, intron 16 of 16)	4541	ENSSMAG00000005832	protein_coding	cant1b	calcium activated nucleotidase 1b [Source:ZFIN;Acc:ZDB-GENE-040801-114]	intron
in vitro Vibrio	Upregulated	6:9113836-9114036	6	9113836	9114036	7.87998	8.50593	6.74953	1.61113	8.58e-14	2.3e-11	intron (ENSSMAG00000012409, intron 21 of 21)	protein_coding-intron (ENSSMAG00000012409, intron 22 of 22)	-1713	ENSSMAG00000012530	protein_coding	ddit3	DNA-damage-inducible transcript 3 [Source:ZFIN;Acc:ZDB-GENE-070410-90]	intron
in vitro Vibrio	Upregulated	9:13134021-13134221	9	13134021	13134221	6.72186	7.35149	5.57892	1.61052	8.44e-13	1.64e-10	intron (ENSSMAG00000010386, intron 1 of 11)	protein_coding-intron (ENSSMAG00000010386, intron 1 of 11)	-6281	ENSSMAG00000010386	protein_coding	serinc5	serine incorporator 5 [Source:NCBI gene;Acc:406835]	intron
in vitro Vibrio	Upregulated	19:5354605-5354805	19	5354605	5354805	5.71433	6.35481	4.53371	1.61037	5.82e-09	3.53e-07	promoter-TSS (ENSSMAG00000002509)	protein_coding-promoter-TSS (ENSSMAG00000002509)	-459	ENSSMAG00000002509	protein_coding	pglyrp6	peptidoglycan recognition protein 6 [Source:ZFIN;Acc:ZDB-GENE-071227-2]	promoter-TSS
in vitro Vibrio	Upregulated	2:16041142-16041342	2	16041142	16041342	7.25707	7.8839	6.12364	1.61009	8.06e-14	2.17e-11	intron (ENSSMAG00000019953, intron 2 of 51)	protein_coding-intron (ENSSMAG00000019953, intron 1 of 49)	2098	ENSSMAG00000019953	protein_coding	dock4b	dedicator of cytokinesis 4b [Source:ZFIN;Acc:ZDB-GENE-060130-74]	intron
in vitro Vibrio	Upregulated	11:6579598-6579798	11	6579598	6579798	6.61418	7.25525	5.43147	1.6087	1.49e-10	1.43e-08	intron (ENSSMAG00000006763, intron 1 of 40)	protein_coding-intron (ENSSMAG00000006763, intron 1 of 40)	11840	ENSSMAG00000006763	protein_coding	prex1	phosphatidylinositol-3,4,5-trisphosphate-dependent Rac exchange factor 1	intron
in vitro Vibrio	Upregulated	16:16603059-16603259	16	16603059	16603259	6.33848	6.97269	5.17976	1.6083	2.06e-14	6.28e-12	intron (ENSSMAG00000013746, intron 1 of 6)	protein_coding-intron (ENSSMAG00000013746, intron 1 of 6)	1170	ENSSMAG00000013746	protein_coding	plcl2	phospholipase C like 2 [Source:ZFIN;Acc:ZDB-GENE-120426-4]	intron
in vitro Vibrio	Upregulated	3:14002704-14002904	3	14002704	14002904	5.25463	5.88807	4.09858	1.60825	1.99e-13	4.72e-11	intron (ENSSMAG00000015051, intron 3 of 51)	protein_coding-intron (ENSSMAG00000015051, intron 3 of 51)	27754	ENSSMAG00000015051	protein_coding	dock10	dedicator of cytokinesis 10	intron
in vitro Vibrio	Upregulated	6:15628079-15628279	6	15628079	15628279	5.41278	6.02044	4.34247	1.60807	2.96e-12	4.84e-10	TTS (ENSSMAG00000005725)	protein_coding-TTS (ENSSMAG00000005725)	-1232	ENSSMAG00000005734	protein_coding	il19l	interleukin 19 like [Source:ZFIN;Acc:ZDB-GENE-071121-1]	TTS
in vitro Vibrio	Upregulated	18:11116247-11116447	18	11116247	11116447	6.74217	7.39216	5.5274	1.60797	4.74e-10	3.93e-08	promoter-TSS (ENSSMAG00000012666)	protein_coding-promoter-TSS (ENSSMAG00000012666)	-170	ENSSMAG00000029545	protein_coding	LOC118287026	G-protein coupled estrogen receptor 1-like	promoter-TSS
in vitro Vibrio	Upregulated	14:17958739-17958939	14	17958739	17958939	5.98325	6.64363	4.73001	1.60785	3.03e-09	2e-07	intron (ENSSMAG00000004629, intron 15 of 17)	protein_coding-intron (ENSSMAG00000004629, intron 17 of 28)	8835	ENSSMAG00000004629	protein_coding	itga4	integrin alpha 4 [Source:ZFIN;Acc:ZDB-GENE-110411-108]	intron
in vitro Vibrio	Upregulated	22:8137725-8137925	22	8137725	8137925	4.98415	5.63755	3.75692	1.60717	3.53e-11	4.12e-09	intron (ENSSMAG00000007597, intron 1 of 17)	protein_coding-intron (ENSSMAG00000007597, intron 1 of 17)	9917	ENSSMAG00000007597	protein_coding	jarid2b	jumonji, AT rich interactive domain 2b [Source:NCBI gene;Acc:558456]	intron
in vitro Vibrio	Upregulated	8:12829188-12829388	8	12829188	12829388	5.98984	6.63399	4.79615	1.60708	6.26e-11	6.76e-09	Intergenic	Intergenic	-5731	ENSSMAG00000013789	protein_coding	atf7ip	activating transcription factor 7 interacting protein [Source:NCBI gene;Acc:558977]	Intergenic
in vitro Vibrio	Upregulated	2:11529562-11529762	2	11529562	11529762	6.84486	7.4739	5.70391	1.60706	4.22e-13	8.92e-11	Intergenic	Intergenic	20289	ENSSMAG00000012459	protein_coding	PFKFB3	6-phosphofructo-2-kinase/fructose-2,6-biphosphatase 3 [Source:HGNC Symbol;Acc:HGNC:8874]	Intergenic
in vitro Vibrio	Upregulated	7:6291910-6292110	7	6291910	6292110	7.09249	7.72727	5.93177	1.60669	4.66e-13	9.69e-11	Intergenic	Intergenic	-11339	ENSSMAG00000014887	protein_coding	klf2b	Kruppel-like factor 2b	Intergenic
in vitro Vibrio	Upregulated	8:11507637-11507837	8	11507637	11507837	7.29222	7.92804	6.12791	1.60659	1.51e-11	1.98e-09	intron (ENSSMAG00000011018, intron 3 of 20)	protein_coding-intron (ENSSMAG00000011018, intron 3 of 23)	13503	ENSSMAG00000011018	protein_coding	tbc1d1	TBC1 (tre-2/USP6, BUB2, cdc16) domain family, member 1 [Source:ZFIN;Acc:ZDB-GENE-060710-1]	intron
in vitro Vibrio	Upregulated	8:3283880-3284080	8	3283880	3284080	5.9158	6.53866	4.79576	1.60654	2.56e-12	4.29e-10	Intergenic	Intergenic	-10550	ENSSMAG00000021177	protein_coding	pdgfba	platelet-derived growth factor beta polypeptide a [Source:ZFIN;Acc:ZDB-GENE-050208-525]	Intergenic
in vitro Vibrio	Upregulated	1:13783797-13783997	1	13783797	13783997	5.47816	6.11744	4.30173	1.60617	3.31e-11	3.88e-09	Intergenic	Intergenic	-7783	ENSSMAG00000016239	protein_coding	pear1	platelet endothelial aggregation receptor 1	Intergenic
in vitro Vibrio	Upregulated	4:22682199-22682399	4	22682199	22682399	5.68811	6.31889	4.54125	1.60608	9.26e-12	1.31e-09	intron (ENSSMAG00000009148, intron 4 of 19)	protein_coding-intron (ENSSMAG00000009148, intron 4 of 19)	-28976	ENSSMAG00000009005	protein_coding	LOC118301338	unconventional myosin-XVIIIb-like	intron
in vitro Vibrio	Upregulated	4:9022731-9022931	4	9022731	9022931	7.03774	7.67263	5.87668	1.60592	2.25e-11	2.76e-09	Intergenic	Intergenic	8022	ENSSMAG00000006165	protein_coding	LOC118301030	solute carrier family 22 member 4-like	Intergenic
in vitro Vibrio	Upregulated	18:571470-571670	18	571470	571670	5.31151	5.94848	4.14322	1.60546	3.17e-12	5.15e-10	Intergenic	Intergenic	-5819	ENSSMAG00000016143	protein_coding	si:dkey-37o8.1	si:dkey-37o8.1 [Source:ZFIN;Acc:ZDB-GENE-030131-5667]	Intergenic
in vitro Vibrio	Upregulated	19:15777552-15777752	19	15777552	15777752	7.0159	7.65019	5.85692	1.60493	7.01e-12	1.03e-09	intron (ENSSMAG00000006007, intron 8 of 16)	protein_coding-intron (ENSSMAG00000006007, intron 8 of 15)	7061	ENSSMAG00000006054	protein_coding	baxa	BCL2 associated X, apoptosis regulator a [Source:ZFIN;Acc:ZDB-GENE-000511-6]	intron
in vitro Vibrio	Upregulated	22:8394039-8394239	22	8394039	8394239	8.04328	8.67255	6.90155	1.60452	1.22e-12	2.26e-10	Intergenic	Intergenic	8519	ENSSMAG00000007753	protein_coding	fam8a1a	family with sequence similarity 8 member A1a [Source:ZFIN;Acc:ZDB-GENE-141216-66]	Intergenic
in vitro Vibrio	Upregulated	22:2539664-2539864	22	2539664	2539864	6.24901	6.88866	5.0713	1.60443	3.55e-12	5.66e-10	intron (ENSSMAG00000017859, intron 1 of 103)	protein_coding-intron (ENSSMAG00000017859, intron 1 of 103)	61244	ENSSMAG00000017859	protein_coding	macf1a	microtubule actin crosslinking factor 1a	intron
in vitro Vibrio	Upregulated	11:809078-809278	11	809078	809278	5.48752	6.13301	4.28902	1.60394	1.99e-13	4.72e-11	intron (ENSSMAG00000001959, intron 1 of 8)	protein_coding-intron (ENSSMAG00000001959, intron 1 of 6)	58660	ENSSMAG00000001959	protein_coding	skia	v-ski avian sarcoma viral oncogene homolog a	intron
in vitro Vibrio	Upregulated	11:15987994-15988194	11	15987994	15988194	6.22179	6.845	5.10055	1.60361	4.02e-15	1.47e-12	Intergenic	Intergenic	-12917	ENSSMAG00000007817	protein_coding	zbtb46	zinc finger and BTB domain containing 46 [Source:ZFIN;Acc:ZDB-GENE-090313-352]	Intergenic
in vitro Vibrio	Upregulated	22:4687751-4687951	22	4687751	4687951	5.79965	6.40268	4.74404	1.60358	5.41e-14	1.52e-11	Intergenic	Intergenic	-5648	ENSSMAG00000020492	protein_coding	LOC118291968	prolyl endopeptidase-like	Intergenic
in vitro Vibrio	Upregulated	4:9683279-9683479	4	9683279	9683479	6.43789	7.07631	5.26451	1.60333	2.16e-12	3.73e-10	intron (ENSSMAG00000006917, intron 4 of 11)	protein_coding-intron (ENSSMAG00000006917, intron 4 of 11)	25048	ENSSMAG00000006917	protein_coding	tcf7	transcription factor 7 [Source:ZFIN;Acc:ZDB-GENE-050222-4]	intron
in vitro Vibrio	Upregulated	1:7773364-7773564	1	7773364	7773564	6.18056	6.78722	5.11343	1.60322	6.51e-16	2.93e-13	TTS (ENSSMAG00000011189)	protein_coding-TTS (ENSSMAG00000011189)	7457	ENSSMAG00000011189	protein_coding	ptger2a	prostaglandin E receptor 2a (subtype EP2) [Source:ZFIN;Acc:ZDB-GENE-040426-1321]	TTS
in vitro Vibrio	Upregulated	15:13600565-13600765	15	13600565	13600765	6.46983	7.09526	5.34116	1.60299	1.07e-11	1.48e-09	intron (ENSSMAG00000011233, intron 18 of 20)	protein_coding-intron (ENSSMAG00000011233, intron 17 of 19)	-5169	ENSSMAG00000011279	protein_coding	SRF	serum response factor [Source:HGNC Symbol;Acc:HGNC:11291]	intron
in vitro Vibrio	Upregulated	7:22270595-22270795	7	22270595	22270795	8.02545	8.65305	6.88942	1.60299	1.28e-12	2.36e-10	promoter-TSS (ENSSMAG00000020004)	protein_coding-promoter-TSS (ENSSMAG00000020004)	-272	ENSSMAG00000020004	protein_coding	LOC118310955	major facilitator superfamily domain-containing protein 12-like	promoter-TSS
in vitro Vibrio	Upregulated	1:23710161-23710361	1	23710161	23710361	5.51422	6.17032	4.27697	1.60296	7.84e-08	3.29e-06	exon (ENSSMAG00000003338, exon 1 of 5)	protein_coding-exon (ENSSMAG00000003338, exon 1 of 5)	521	ENSSMAG00000003338	protein_coding	LOC118310334	tumor necrosis factor receptor superfamily member 6B-like	exon
in vitro Vibrio	Upregulated	2:20158113-20158313	2	20158113	20158313	6.11991	6.76112	4.93664	1.60246	2.65e-12	4.41e-10	intron (ENSSMAG00000002216, intron 6 of 16)	protein_coding-intron (ENSSMAG00000002216, intron 3 of 11)	3431	ENSSMAG00000002216	protein_coding	si:dkey-159a18.1	sortilin	intron
in vitro Vibrio	Upregulated	15:18663349-18663549	15	18663349	18663549	6.83706	7.47092	5.67957	1.60241	5.26e-11	5.81e-09	Intergenic	Intergenic	-11212	ENSSMAG00000019178	protein_coding	SPRED2	sprouty related EVH1 domain containing 2 [Source:HGNC Symbol;Acc:HGNC:17722]	Intergenic
in vitro Vibrio	Upregulated	12:20490975-20491175	12	20490975	20491175	6.18579	6.81401	5.04762	1.60235	1.61e-12	2.88e-10	intron (ENSSMAG00000001016, intron 6 of 8)	protein_coding-intron (ENSSMAG00000001016, intron 6 of 8)	-49413	ENSSMAG00000001003	protein_coding	tprg1	tumor protein p63 regulated 1 [Source:ZFIN;Acc:ZDB-GENE-070410-113]	intron
in vitro Vibrio	Upregulated	7:2927151-2927351	7	2927151	2927351	6.65142	7.28536	5.49362	1.60221	3.08e-11	3.62e-09	intron (ENSSMAG00000007101, intron 1 of 13)	protein_coding-intron (ENSSMAG00000007101, intron 1 of 13)	2115	ENSSMAG00000007101	protein_coding	EPC1	enhancer of polycomb homolog 1 [Source:HGNC Symbol;Acc:HGNC:19876]	intron
in vitro Vibrio	Upregulated	6:13416487-13416687	6	13416487	13416687	6.37197	7.00072	5.23202	1.60207	4.36e-11	4.92e-09	intron (ENSSMAG00000000598, intron 1 of 1)	protein_coding-intron (ENSSMAG00000000598, intron 1 of 1)	-14420	ENSSMAG00000032707	protein_coding	LOC118309335	retinol dehydrogenase 10-B-like	intron
in vitro Vibrio	Upregulated	20:17720984-17721184	20	17720984	17721184	5.4017	6.06091	4.15287	1.60198	2.58e-10	2.3e-08	intron (ENSSMAG00000004350, intron 3 of 13)	protein_coding-intron (ENSSMAG00000004350, intron 1 of 12)	1799	ENSSMAG00000004350	protein_coding	man1a1	mannosidase, alpha, class 1A, member 1 [Source:ZFIN;Acc:ZDB-GENE-041014-321]	intron
in vitro Vibrio	Upregulated	10:25182162-25182362	10	25182162	25182362	6.48376	7.11867	5.32263	1.60192	2.24e-11	2.75e-09	intron (ENSSMAG00000000562, intron 18 of 23)	protein_coding-intron (ENSSMAG00000000562, intron 17 of 22)	10632	ENSSMAG00000000641	protein_coding	dus2	dihydrouridine synthase 2 [Source:ZFIN;Acc:ZDB-GENE-100922-233]	intron
in vitro Vibrio	Upregulated	16:1387941-1388141	16	1387941	1388141	5.53199	6.19863	4.25489	1.60147	1.84e-08	9.48e-07	Intergenic	Intergenic	-1946	ENSSMAG00000011913	protein_coding	LOC118285347	spindlin-1-like	Intergenic
in vitro Vibrio	Upregulated	19:17962277-17962477	19	17962277	17962477	4.89249	5.54127	3.68214	1.60133	5.83e-10	4.67e-08	intron (ENSSMAG00000010707, intron 1 of 24)	protein_coding-intron (ENSSMAG00000010707, intron 1 of 24)	6863	ENSSMAG00000010707	protein_coding	arhgap23a	Rho GTPase activating protein 23a [Source:ZFIN;Acc:ZDB-GENE-121019-1]	intron
in vitro Vibrio	Upregulated	7:17479811-17480011	7	17479811	17480011	6.07381	6.71448	4.89246	1.60114	3.69e-12	5.85e-10	intron (ENSSMAG00000014173, intron 1 of 10)	protein_coding-intron (ENSSMAG00000014173, intron 1 of 11)	2813	ENSSMAG00000014173	protein_coding	mmp14b	matrix metallopeptidase 14b (membrane-inserted) [Source:ZFIN;Acc:ZDB-GENE-030901-2]	intron
in vitro Vibrio	Upregulated	19:10584063-10584263	19	10584063	10584263	5.76532	6.40699	4.58049	1.60109	1.64e-10	1.54e-08	intron (ENSSMAG00000035977, intron 2 of 2)	protein_coding-intron (ENSSMAG00000035977, intron 2 of 2)	2699	ENSSMAG00000035977	protein_coding	bri3	brain protein I3 [Source:ZFIN;Acc:ZDB-GENE-030131-3038]	intron
in vitro Vibrio	Upregulated	8:9292649-9292849	8	9292649	9292849	5.44496	6.08465	4.26709	1.60109	3.69e-10	3.16e-08	TTS (ENSSMAG00000022759)	pseudogene-TTS (ENSSMAG00000022759)	948	ENSSMAG00000022759	pseudogene	ENSSMAG00000022759	NA	TTS
in vitro Vibrio	Upregulated	5:735850-736050	5	735850	736050	5.10412	5.71632	4.01919	1.60087	1.76e-10	1.64e-08	intron (ENSSMAG00000027423, intron 3 of 16)	protein_coding-intron (ENSSMAG00000027423, intron 3 of 16)	5305	ENSSMAG00000027423	protein_coding	SHANK2	SH3 and multiple ankyrin repeat domains 2 [Source:HGNC Symbol;Acc:HGNC:14295]	intron
in vitro Vibrio	Upregulated	5:14879276-14879476	5	14879276	14879476	5.25712	5.87186	4.16392	1.6007	3.25e-13	7.14e-11	Intergenic	Intergenic	18794	ENSSMAG00000001479	protein_coding	IRF8	interferon regulatory factor 8 [Source:ZFIN;Acc:ZDB-GENE-040718-367]	Intergenic
in vitro Vibrio	Upregulated	22:5244738-5244938	22	5244738	5244938	6.64332	7.2755	5.49163	1.60051	6.04e-10	4.8e-08	exon (ENSSMAG00000001314, exon 7 of 11)	protein_coding-exon (ENSSMAG00000001314, exon 7 of 11)	2821	ENSSMAG00000001314	protein_coding	oscp1a	organic solute carrier partner 1a [Source:ZFIN;Acc:ZDB-GENE-080204-2]	exon
in vitro Vibrio	Upregulated	19:14507361-14507561	19	14507361	14507561	6.54548	7.16804	5.42644	1.60023	7.37e-12	1.08e-09	Intergenic	Intergenic	-9182	ENSSMAG00000004215	protein_coding	ENSSMAG00000004215	NA	Intergenic
in vitro Vibrio	Upregulated	9:13131669-13131869	9	13131669	13131869	6.54219	7.17352	5.39341	1.5998	2.55e-12	4.28e-10	intron (ENSSMAG00000010386, intron 1 of 11)	protein_coding-intron (ENSSMAG00000010386, intron 1 of 11)	-3929	ENSSMAG00000010386	protein_coding	serinc5	serine incorporator 5 [Source:NCBI gene;Acc:406835]	intron
in vitro Vibrio	Upregulated	16:7586775-7586975	16	7586775	7586975	5.26853	5.88724	4.16228	1.59976	4.02e-12	6.29e-10	intron (ENSSMAG00000020121, intron 1 of 9)	protein_coding-intron (ENSSMAG00000020121, intron 1 of 9)	-1654	ENSSMAG00000020121	protein_coding	LOC118285256	butyrophilin subfamily 2 member A2-like	intron
in vitro Vibrio	Upregulated	1:4710853-4711053	1	4710853	4711053	6.10003	6.73812	4.92782	1.59967	8.6e-12	1.23e-09	Intergenic	Intergenic	-2846	ENSSMAG00000007021	protein_coding	raph1b	Ras association (RalGDS/AF-6) and pleckstrin homology domains 1b [Source:ZFIN;Acc:ZDB-GENE-090311-54]	Intergenic
in vitro Vibrio	Upregulated	11:10002310-10002510	11	10002310	10002510	6.38803	7.01448	5.25591	1.59924	1.56e-12	2.8e-10	Intergenic	Intergenic	8822	ENSSMAG00000011441	protein_coding	ENSSMAG00000011441	NA	Intergenic
in vitro Vibrio	Upregulated	22:8239776-8239976	22	8239776	8239976	6.32184	6.95327	5.1727	1.59829	9.56e-13	1.82e-10	intron (ENSSMAG00000007660, intron 3 of 5)	protein_coding-intron (ENSSMAG00000007660, intron 3 of 5)	35351	ENSSMAG00000007660	protein_coding	dtnbp1b	dystrobrevin binding protein 1b [Source:ZFIN;Acc:ZDB-GENE-060503-889]	intron
in vitro Vibrio	Upregulated	12:11813389-11813589	12	11813389	11813589	5.45609	6.08379	4.31972	1.59752	2.01e-14	6.15e-12	Intergenic	Intergenic	-20209	ENSSMAG00000025599	protein_coding	Fam43a	Protein FAM43A	Intergenic
in vitro Vibrio	Upregulated	7:14644989-14645189	7	14644989	14645189	5.75701	6.39292	4.59241	1.59749	1.42e-11	1.87e-09	Intergenic	Intergenic	-13018	ENSSMAG00000006062	protein_coding	st3gal3b	ST3 beta-galactoside alpha-2,3-sialyltransferase 3b [Source:ZFIN;Acc:ZDB-GENE-050411-13]	Intergenic
in vitro Vibrio	Upregulated	21:8150291-8150491	21	8150291	8150491	6.79652	7.42267	5.66536	1.59743	1.19e-13	3.01e-11	promoter-TSS (ENSSMAG00000034588)	protein_coding-promoter-TSS (ENSSMAG00000034588)	-742	ENSSMAG00000034588	protein_coding	ahrra	aryl-hydrocarbon receptor repressor a	promoter-TSS
in vitro Vibrio	Upregulated	3:22499964-22500164	3	22499964	22500164	5.55663	6.18429	4.42042	1.59682	4.43e-12	6.84e-10	Intergenic	Intergenic	19371	ENSSMAG00000002952	protein_coding	ets1	v-ets avian erythroblastosis virus E26 oncogene homolog 1 [Source:ZFIN;Acc:ZDB-GENE-021115-5]	Intergenic
in vitro Vibrio	Upregulated	10:24348826-24349026	10	24348826	24349026	6.02369	6.63958	4.92674	1.59505	1.1e-11	1.51e-09	intron (ENSSMAG00000034482, intron 3 of 5)	protein_coding-intron (ENSSMAG00000034482, intron 2 of 4)	-8824	ENSSMAG00000017474	protein_coding	gins3	GINS complex subunit 3 [Source:ZFIN;Acc:ZDB-GENE-040721-1]	intron
in vitro Vibrio	Upregulated	4:24534389-24534589	4	24534389	24534589	5.64341	6.2695	4.51252	1.59485	1.25e-10	1.22e-08	promoter-TSS (ENSSMAG00000011772)	protein_coding-promoter-TSS (ENSSMAG00000011772)	-779	ENSSMAG00000011772	protein_coding	ube2l3a	ubiquitin-conjugating enzyme E2L 3a	promoter-TSS
in vitro Vibrio	Upregulated	15:12926524-12926724	15	12926524	12926724	7.97857	8.60637	6.84185	1.59484	1.48e-12	2.69e-10	intron (ENSSMAG00000010363, intron 1 of 2)	protein_coding-intron (ENSSMAG00000010363, intron 3 of 4)	4455	ENSSMAG00000010417	snoRNA	ENSSMAG00000010417	NA	intron
in vitro Vibrio	Upregulated	13:15392358-15392558	13	15392358	15392558	6.41811	7.04641	5.2797	1.59472	3.75e-11	4.34e-09	intron (ENSSMAG00000006985, intron 1 of 9)	protein_coding-intron (ENSSMAG00000006985, intron 1 of 9)	-4967	ENSSMAG00000006985	protein_coding	ergic1	endoplasmic reticulum-golgi intermediate compartment 1 [Source:NCBI gene;Acc:567774]	intron
in vitro Vibrio	Upregulated	19:13546210-13546410	19	13546210	13546410	6.44029	7.07354	5.2849	1.59466	5.74e-11	6.27e-09	promoter-TSS (ENSSMAG00000001648)	protein_coding-promoter-TSS (ENSSMAG00000001648)	1636	ENSSMAG00000001648	protein_coding	hgs	hepatocyte growth factor-regulated tyrosine kinase substrate [Source:ZFIN;Acc:ZDB-GENE-030131-6107]	promoter-TSS
in vitro Vibrio	Upregulated	2:5766555-5766755	2	5766555	5766755	5.73538	6.39452	4.4868	1.59446	1.25e-09	9.2e-08	intron (ENSSMAG00000008156, intron 4 of 6)	protein_coding-intron (ENSSMAG00000008156, intron 4 of 6)	12588	ENSSMAG00000008156	protein_coding	ntn5	netrin 5 [Source:ZFIN;Acc:ZDB-GENE-130530-593]	intron
in vitro Vibrio	Upregulated	3:8079702-8079902	3	8079702	8079902	7.56351	8.1911	6.42749	1.59443	5.01e-12	7.63e-10	promoter-TSS (ENSSMAG00000002677)	protein_coding-promoter-TSS (ENSSMAG00000002677)	-1524	ENSSMAG00000002851	protein_coding	rcbtb2	regulator of chromosome condensation (RCC1) and BTB (POZ) domain containing protein 2 [Source:ZFIN;Acc:ZDB-GENE-071016-3]	promoter-TSS
in vitro Vibrio	Upregulated	20:14669370-14669570	20	14669370	14669570	5.67409	6.31662	4.48616	1.59442	6.9e-12	1.01e-09	Intergenic	Intergenic	-3532	ENSSMAG00000037886	protein_coding	DUSP10	dual specificity phosphatase 10 [Source:HGNC Symbol;Acc:HGNC:3065]	Intergenic
in vitro Vibrio	Upregulated	7:3895445-3895645	7	3895445	3895645	6.96378	7.58587	5.84631	1.59429	3.32e-13	7.27e-11	Intergenic	Intergenic	-4085	ENSSMAG00000009576	protein_coding	LOC118310465	purine nucleoside phosphorylase-like	Intergenic
in vitro Vibrio	Upregulated	16:11161263-11161463	16	11161263	11161463	7.08034	7.7089	5.94102	1.59407	1.41e-12	2.57e-10	Intergenic	Intergenic	-16678	ENSSMAG00000022201	protein_coding	LOC118284783	inactive tyrosine-protein kinase PRAG1-like	Intergenic
in vitro Vibrio	Upregulated	18:9534939-9535139	18	9534939	9535139	5.82398	6.46445	4.64337	1.594	1.78e-11	2.26e-09	intron (ENSSMAG00000008257, intron 2 of 3)	protein_coding-intron (ENSSMAG00000008257, intron 2 of 3)	-8092	ENSSMAG00000008257	protein_coding	rhbdf1b	rhomboid 5 homolog 1b (Drosophila) [Source:ZFIN;Acc:ZDB-GENE-130531-6]	intron
in vitro Vibrio	Upregulated	9:23130479-23130679	9	23130479	23130679	6.14339	6.79473	4.92368	1.59397	2.49e-09	1.69e-07	intron (ENSSMAG00000013448, intron 7 of 8)	protein_coding-intron (ENSSMAG00000013448, intron 7 of 8)	11260	ENSSMAG00000013382	protein_coding	ctsla	cathepsin La [Source:ZFIN;Acc:ZDB-GENE-030131-106]	intron
in vitro Vibrio	Upregulated	12:11702119-11702319	12	11702119	11702319	7.9646	8.58842	6.84133	1.59387	1.8e-13	4.34e-11	promoter-TSS (ENSSMAG00000002699)	protein_coding-promoter-TSS (ENSSMAG00000002699)	582	ENSSMAG00000002699	protein_coding	cthl	cystathionase (cystathionine gamma-lyase), like [Source:ZFIN;Acc:ZDB-GENE-040905-3]	promoter-TSS
in vitro Vibrio	Upregulated	20:14736708-14736908	20	14736708	14736908	7.0973	7.72313	5.96728	1.59366	5.33e-12	8.04e-10	intron (ENSSMAG00000019231, intron 2 of 7)	protein_coding-intron (ENSSMAG00000019231, intron 2 of 7)	1475	ENSSMAG00000019231	protein_coding	nfkbie	nuclear factor of kappa light polypeptide gene enhancer in B-cells inhibitor, epsilon [Source:ZFIN;Acc:ZDB-GENE-061215-132]	intron
in vitro Vibrio	Upregulated	2:5799972-5800172	2	5799972	5800172	5.72197	6.35099	4.5811	1.59273	9.38e-13	1.79e-10	Intergenic	Intergenic	3954	ENSSMAG00000008220	protein_coding	ENSSMAG00000008220	NA	Intergenic
in vitro Vibrio	Upregulated	12:8049799-8049999	12	8049799	8049999	5.52576	6.14858	4.40584	1.59201	5.08e-12	7.71e-10	intron (ENSSMAG00000021001, intron 21 of 27)	protein_coding-intron (ENSSMAG00000021001, intron 19 of 24)	10778	ENSSMAG00000021010	protein_coding	LOC118318850	interferon-induced protein 44-like	intron
in vitro Vibrio	Upregulated	20:397247-397447	20	397247	397447	7.00822	7.63756	5.86626	1.59198	1.53e-11	1.99e-09	intron (ENSSMAG00000017632, intron 2 of 5)	protein_coding-intron (ENSSMAG00000017632, intron 2 of 5)	4115	ENSSMAG00000017632	protein_coding	LOC118290355	probable ribonuclease ZC3H12D	intron
in vitro Vibrio	Upregulated	10:1558009-1558209	10	1558009	1558209	5.38427	6.0074	4.2633	1.59184	3.88e-12	6.12e-10	Intergenic	Intergenic	-6735	ENSSMAG00000000498	protein_coding	dusp6	dual specificity phosphatase 6 [Source:ZFIN;Acc:ZDB-GENE-030613-1]	Intergenic
in vitro Vibrio	Upregulated	10:10893526-10893726	10	10893526	10893726	6.05367	6.74285	4.68642	1.5917	1.1e-06	3.23e-05	intron (ENSSMAG00000010496, intron 1 of 8)	protein_coding-intron (ENSSMAG00000010478, intron 8 of 8)	5235	ENSSMAG00000010496	protein_coding	cd82b	CD82 molecule b [Source:ZFIN;Acc:ZDB-GENE-030131-2857]	intron
in vitro Vibrio	Upregulated	18:19699166-19699366	18	19699166	19699366	5.6099	6.26132	4.38992	1.59164	1.13e-09	8.38e-08	promoter-TSS (ENSSMAG00000009189)	protein_coding-promoter-TSS (ENSSMAG00000009189)	-364	ENSSMAG00000009189	protein_coding	tbx21	T-box transcription factor 21 [Source:ZFIN;Acc:ZDB-GENE-080104-3]	promoter-TSS
in vitro Vibrio	Upregulated	10:16184136-16184336	10	16184136	16184336	7.38237	8.00409	6.26611	1.59126	7.5e-15	2.58e-12	promoter-TSS (ENSSMAG00000005444)	protein_coding-promoter-TSS (ENSSMAG00000005444)	51	ENSSMAG00000005444	protein_coding	nfat5a	nuclear factor of activated T cells 5a	promoter-TSS
in vitro Vibrio	Upregulated	10:18869213-18869413	10	18869213	18869413	6.1668	6.80184	5.0052	1.59114	5.92e-11	6.44e-09	Intergenic	Intergenic	-16864	ENSSMAG00000009506	protein_coding	LOC118315892	tyrosine-protein phosphatase non-receptor type 5-like	Intergenic
in vitro Vibrio	Upregulated	12:20407316-20407516	12	20407316	20407516	5.9017	6.53914	4.73171	1.59113	3.52e-14	1.01e-11	Intergenic	Intergenic	-15040	ENSSMAG00000000978	protein_coding	tp63	tumor protein p63 [Source:ZFIN;Acc:ZDB-GENE-030819-1]	Intergenic
in vitro Vibrio	Upregulated	15:1235878-1236078	15	1235878	1236078	6.28901	6.90451	5.19333	1.59077	2.61e-12	4.36e-10	intron (ENSSMAG00000018856, intron 1 of 12)	protein_coding-intron (ENSSMAG00000018856, intron 1 of 11)	-10407	ENSSMAG00000018892	protein_coding	LOC118283658	pleckstrin homology domain-containing family A member 1-like	intron
in vitro Vibrio	Upregulated	5:24658841-24659041	5	24658841	24659041	5.8519	6.47748	4.7227	1.59072	2.04e-14	6.24e-12	intron (ENSSMAG00000012643, intron 1 of 14)	protein_coding-intron (ENSSMAG00000012643, intron 1 of 14)	2904	ENSSMAG00000012643	protein_coding	adgrg1	adhesion G protein-coupled receptor G1 [Source:ZFIN;Acc:ZDB-GENE-030131-3671]	intron
in vitro Vibrio	Upregulated	7:6402802-6403002	7	6402802	6403002	5.90494	6.53842	4.74875	1.58981	1.31e-10	1.27e-08	Intergenic	Intergenic	-9316	ENSSMAG00000015444	protein_coding	myo9b	myosin IXb [Source:ZFIN;Acc:ZDB-GENE-030131-938]	Intergenic
in vitro Vibrio	Upregulated	11:8744857-8745057	11	8744857	8745057	7.69476	8.32227	6.55903	1.58971	9.04e-12	1.29e-09	Intergenic	Intergenic	14928	ENSSMAG00000033902	protein_coding	rhoab	ras homolog gene family, member Ab	Intergenic
in vitro Vibrio	Upregulated	13:15365554-15365754	13	15365554	15365754	5.90466	6.52887	4.7801	1.58895	3.16e-12	5.13e-10	intron (ENSSMAG00000006957, intron 1 of 5)	protein_coding-intron (ENSSMAG00000006957, intron 1 of 5)	-3662	ENSSMAG00000006957	protein_coding	neurl1b	neuralized E3 ubiquitin protein ligase 1B [Source:ZFIN;Acc:ZDB-GENE-050522-102]	intron
in vitro Vibrio	Upregulated	11:20387523-20387723	11	20387523	20387723	7.49592	8.12506	6.35462	1.58869	1.36e-11	1.81e-09	intron (ENSSMAG00000018200, intron 2 of 7)	protein_coding-intron (ENSSMAG00000018200, intron 2 of 5)	7773	ENSSMAG00000018200	protein_coding	LOC118316971	monocarboxylate transporter 1-like	intron
in vitro Vibrio	Upregulated	15:21402952-21403152	15	21402952	21403152	6.82224	7.45629	5.66411	1.58865	1.12e-10	1.11e-08	intron (ENSSMAG00000004065, intron 19 of 20)	protein_coding-intron (ENSSMAG00000004065, intron 19 of 21)	15273	ENSSMAG00000004065	protein_coding	HECTD2	HECT domain E3 ubiquitin protein ligase 2 [Source:HGNC Symbol;Acc:HGNC:26736]	intron
in vitro Vibrio	Upregulated	6:27324335-27324535	6	27324335	27324535	8.27673	8.90307	7.14493	1.58837	5.92e-12	8.82e-10	Intergenic	Intergenic	6197	ENSSMAG00000030268	protein_coding	si:dkey-19e4.5	si:dkey-19e4.5 [Source:ZFIN;Acc:ZDB-GENE-030131-1852]	Intergenic
in vitro Vibrio	Upregulated	22:8150281-8150481	22	8150281	8150481	5.56283	6.17876	4.46573	1.58815	2.93e-12	4.8e-10	intron (ENSSMAG00000007597, intron 1 of 17)	protein_coding-intron (ENSSMAG00000007597, intron 1 of 17)	22473	ENSSMAG00000007597	protein_coding	jarid2b	jumonji, AT rich interactive domain 2b [Source:NCBI gene;Acc:558456]	intron
in vitro Vibrio	Upregulated	18:20474024-20474224	18	20474024	20474224	5.89702	6.54124	4.70308	1.5877	1.14e-09	8.45e-08	TTS (ENSSMAG00000010897)	protein_coding-TTS (ENSSMAG00000010897)	4924	ENSSMAG00000010897	protein_coding	ccr10	chemokine (C-C motif) receptor 10 [Source:ZFIN;Acc:ZDB-GENE-040718-424]	TTS
in vitro Vibrio	Upregulated	22:5567537-5567737	22	5567537	5567737	6.83458	7.47583	5.65122	1.58669	6.9e-10	5.4e-08	intron (ENSSMAG00000001608, intron 1 of 11)	protein_coding-intron (ENSSMAG00000001608, intron 1 of 11)	-2080	ENSSMAG00000001608	protein_coding	si:ch211-195b13.1	si:ch211-195b13.1 [Source:ZFIN;Acc:ZDB-GENE-030131-7626]	intron
in vitro Vibrio	Upregulated	8:11738137-11738337	8	11738137	11738337	6.57064	7.20286	5.41878	1.58665	3.59e-11	4.18e-09	Intergenic	Intergenic	-1774	ENSSMAG00000011742	protein_coding	LOC118313125	interleukin-8-like	Intergenic
in vitro Vibrio	Upregulated	1:5276630-5276830	1	5276630	5276830	7.50083	8.12178	6.38714	1.58645	1.35e-14	4.41e-12	intron (ENSSMAG00000003983, intron 1 of 17)	protein_coding-intron (ENSSMAG00000003983, intron 1 of 17)	8806	ENSSMAG00000003983	protein_coding	lrch4	leucine-rich repeats and calponin homology (CH) domain containing 4 [Source:ZFIN;Acc:ZDB-GENE-060503-749]	intron
in vitro Vibrio	Upregulated	8:17652719-17652919	8	17652719	17652919	6.70872	7.3319	5.58761	1.58625	5.31e-12	8.02e-10	promoter-TSS (ENSSMAG00000028574)	protein_coding-promoter-TSS (ENSSMAG00000028574)	-347	ENSSMAG00000028574	protein_coding	MAFG	MAF bZIP transcription factor G [Source:HGNC Symbol;Acc:HGNC:6781]	promoter-TSS
in vitro Vibrio	Upregulated	1:15195243-15195443	1	15195243	15195443	7.63077	8.26088	6.48618	1.58623	2.56e-11	3.1e-09	promoter-TSS (ENSSMAG00000003176)	protein_coding-promoter-TSS (ENSSMAG00000003176)	-994	ENSSMAG00000003176	protein_coding	pnrc2	proline-rich nuclear receptor coactivator 2 [Source:NCBI gene;Acc:565522]	promoter-TSS
in vitro Vibrio	Upregulated	3:15167693-15167893	3	15167693	15167893	7.08709	7.71262	5.95807	1.58622	4.63e-12	7.1e-10	intron (ENSSMAG00000016758, intron 2 of 14)	protein_coding-intron (ENSSMAG00000016758, intron 3 of 15)	9480	ENSSMAG00000016758	protein_coding	limk1a	LIM domain kinase 1a [Source:ZFIN;Acc:ZDB-GENE-061212-3]	intron
in vitro Vibrio	Upregulated	21:14537910-14538110	21	14537910	14538110	6.17181	6.79801	5.04052	1.58613	3.76e-10	3.2e-08	promoter-TSS (ENSSMAG00000011846)	protein_coding-promoter-TSS (ENSSMAG00000011846)	-97	ENSSMAG00000011846	protein_coding	ENSSMAG00000011846	NA	promoter-TSS
in vitro Vibrio	Upregulated	4:9087782-9087982	4	9087782	9087982	5.39113	6.01828	4.2566	1.58598	2.65e-11	3.19e-09	Intergenic	Intergenic	-3631	ENSSMAG00000026937	protein_coding	ENSSMAG00000026937	NA	Intergenic
in vitro Vibrio	Upregulated	5:8142818-8143018	5	8142818	8143018	5.48864	6.0965	4.4177	1.58593	9.1e-12	1.29e-09	intron (ENSSMAG00000013208, intron 6 of 8)	protein_coding-intron (ENSSMAG00000013208, intron 5 of 7)	-5084	ENSSMAG00000013195	protein_coding	vegfd	vascular endothelial growth factor D [Source:ZFIN;Acc:ZDB-GENE-070810-6]	intron
in vitro Vibrio	Upregulated	4:29154059-29154259	4	29154059	29154259	6.46338	7.09185	5.32438	1.58563	7.89e-12	1.14e-09	Intergenic	Intergenic	-6485	ENSSMAG00000015958	protein_coding	KDM6B	Lysine-specific demethylase 6B (EC 1.14.11.68) (JmjC domain-containing protein 3) (Jumonji domain-containing protein 3) (Lysine demethylase 6B) ([histone H3]-trimethyl-L-lysine(27) demethylase 6B)	Intergenic
in vitro Vibrio	Upregulated	18:16004330-16004530	18	16004330	16004530	7.52748	8.15233	6.40077	1.58538	1.23e-11	1.65e-09	intron (ENSSMAG00000031510, intron 7 of 7)	protein_coding-intron (ENSSMAG00000031510, intron 7 of 7)	-16392	ENSSMAG00000002903	protein_coding	oat	ornithine aminotransferase [Source:ZFIN;Acc:ZDB-GENE-110411-148]	intron
in vitro Vibrio	Upregulated	10:21212470-21212670	10	21212470	21212670	5.42923	6.08157	4.20589	1.58531	1.63e-12	2.91e-10	intron (ENSSMAG00000011997, intron 2 of 7)	protein_coding-intron (ENSSMAG00000011997, intron 2 of 8)	-75055	ENSSMAG00000012026	protein_coding	tigara	TP53 induced glycolysis regulatory phosphatase a [Source:NCBI gene;Acc:664696]	intron
in vitro Vibrio	Upregulated	6:14740041-14740241	6	14740041	14740241	6.55156	7.18516	5.39495	1.58488	1.19e-11	1.61e-09	intron (ENSSMAG00000003185, intron 38 of 59)	protein_coding-intron (ENSSMAG00000003185, intron 38 of 58)	27285	ENSSMAG00000003185	protein_coding	ITPR1	inositol 1,4,5-trisphosphate receptor type 1 [Source:HGNC Symbol;Acc:HGNC:6180]	intron
in vitro Vibrio	Upregulated	18:17147610-17147810	18	17147610	17147810	5.43528	6.08976	4.20402	1.58474	1.95e-10	1.8e-08	Intergenic	Intergenic	-5443	ENSSMAG00000005634	protein_coding	tha1	threonine aldolase 1 [Source:ZFIN;Acc:ZDB-GENE-040704-14]	Intergenic
in vitro Vibrio	Upregulated	16:5738200-5738400	16	5738200	5738400	4.83056	5.44342	3.74346	1.58457	1.95e-13	4.68e-11	intron (ENSSMAG00000017997, intron 9 of 9)	protein_coding-intron (ENSSMAG00000017997, intron 10 of 11)	9554	ENSSMAG00000017997	protein_coding	LOC118285360	beta-amyrin 11-oxidase-like	intron
in vitro Vibrio	Upregulated	9:17696479-17696679	9	17696479	17696679	7.60662	8.22595	6.49831	1.58422	2.8e-13	6.32e-11	Intergenic	Intergenic	-2010	ENSSMAG00000017069	protein_coding	gadd45ga	growth arrest and DNA-damage-inducible, gamma a [Source:ZFIN;Acc:ZDB-GENE-040426-1882]	Intergenic
in vitro Vibrio	Upregulated	4:7779295-7779495	4	7779295	7779495	7.10518	7.73033	5.97747	1.58416	1.41e-11	1.86e-09	Intergenic	Intergenic	-12316	ENSSMAG00000004511	protein_coding	NR3C1	nuclear receptor subfamily 3 group C member 1 [Source:HGNC Symbol;Acc:HGNC:7978]	Intergenic
in vitro Vibrio	Upregulated	9:12144247-12144447	9	12144247	12144447	6.16797	6.8031	5.00605	1.58372	2.51e-10	2.25e-08	intron (ENSSMAG00000008887, intron 1 of 9)	protein_coding-intron (ENSSMAG00000008887, intron 2 of 10)	-6898	ENSSMAG00000008887	protein_coding	mef2cb	myocyte enhancer factor 2cb [Source:ZFIN;Acc:ZDB-GENE-040901-7]	intron
in vitro Vibrio	Upregulated	20:18896273-18896473	20	18896273	18896473	6.08217	6.70609	4.95856	1.58371	6.06e-12	9.02e-10	Intergenic	Intergenic	-21385	ENSSMAG00000024909	protein_coding	aig1	androgen-induced 1 (H. sapiens) [Source:ZFIN;Acc:ZDB-GENE-041014-358]	Intergenic
in vitro Vibrio	Upregulated	8:3208506-3208706	8	3208506	3208706	6.20603	6.84211	5.0408	1.58359	3.89e-09	2.49e-07	TTS (ENSSMAG00000032326)	protein_coding-TTS (ENSSMAG00000032326)	521	ENSSMAG00000021172	protein_coding	ENSSMAG00000021172	NA	TTS
in vitro Vibrio	Upregulated	14:15262402-15262602	14	15262402	15262602	7.02469	7.6628	5.85235	1.58324	1.51e-09	1.09e-07	Intergenic	Intergenic	15604	ENSSMAG00000019026	protein_coding	u2af1	U2 small nuclear RNA auxiliary factor 1	Intergenic
in vitro Vibrio	Upregulated	6:13485284-13485484	6	13485284	13485484	5.64492	6.27818	4.48949	1.58298	5.86e-11	6.38e-09	intron (ENSSMAG00000000633, intron 4 of 18)	protein_coding-intron (ENSSMAG00000000633, intron 3 of 21)	9474	ENSSMAG00000000633	protein_coding	srgap3	SLIT-ROBO Rho GTPase activating protein 3 [Source:ZFIN;Acc:ZDB-GENE-060524-4]	intron
in vitro Vibrio	Upregulated	13:2665334-2665534	13	2665334	2665534	7.94681	8.56996	6.82578	1.58297	8.33e-13	1.63e-10	exon (ENSSMAG00000007308, exon 1 of 12)	protein_coding-exon (ENSSMAG00000007308, exon 1 of 12)	-5862	ENSSMAG00000007308	protein_coding	canx	calnexin [Source:ZFIN;Acc:ZDB-GENE-040426-2797]	exon
in vitro Vibrio	Upregulated	19:16363708-16363908	19	16363708	16363908	6.30223	6.92076	5.19657	1.58287	2.05e-13	4.82e-11	promoter-TSS (ENSSMAG00000007100)	protein_coding-promoter-TSS (ENSSMAG00000007100)	-91	ENSSMAG00000007100	protein_coding	stat5a	signal transducer and activator of transcription 5a [Source:ZFIN;Acc:ZDB-GENE-030820-2]	promoter-TSS
in vitro Vibrio	Upregulated	2:11015876-11016076	2	11015876	11016076	6.91697	7.54024	5.79553	1.5828	1.11e-12	2.09e-10	promoter-TSS (ENSSMAG00000014184)	protein_coding-promoter-TSS (ENSSMAG00000014184)	-638	ENSSMAG00000014184	protein_coding	etv6	ETS variant transcription factor 6	promoter-TSS
in vitro Vibrio	Upregulated	15:16436943-16437143	15	16436943	16437143	5.47222	6.10513	4.31802	1.5825	5.98e-10	4.76e-08	Intergenic	Intergenic	-16259	ENSSMAG00000025768	protein_coding	LOC118284295	SERTA domain-containing protein 2-like	Intergenic
in vitro Vibrio	Upregulated	6:20522533-20522733	6	20522533	20522733	6.42201	7.06067	5.24775	1.5825	3.46e-09	2.25e-07	promoter-TSS (ENSSMAG00000013056)	protein_coding-promoter-TSS (ENSSMAG00000013056)	-133	ENSSMAG00000013056	protein_coding	ncoa3	nuclear receptor coactivator 3 [Source:ZFIN;Acc:ZDB-GENE-051107-8]	promoter-TSS
in vitro Vibrio	Upregulated	8:25337428-25337628	8	25337428	25337628	5.28688	5.92938	4.09907	1.58225	4.91e-11	5.48e-09	Intergenic	Intergenic	7938	ENSSMAG00000016640	protein_coding	best2	bestrophin 2	Intergenic
in vitro Vibrio	Upregulated	7:22879293-22879493	7	22879293	22879493	4.81932	5.47254	3.5927	1.58216	3.01e-11	3.57e-09	intron (ENSSMAG00000020204, intron 2 of 4)	protein_coding-intron (ENSSMAG00000020204, intron 3 of 5)	20752	ENSSMAG00000020204	protein_coding	LOC118310570	ubiquitin-conjugating enzyme E2 E2-like	intron
in vitro Vibrio	Upregulated	14:19346256-19346456	14	19346256	19346456	5.28575	5.92238	4.11862	1.58205	1.71e-11	2.18e-09	TTS (ENSSMAG00000031127)	protein_coding-TTS (ENSSMAG00000031127)	4311	ENSSMAG00000031127	protein_coding	LOC118282727	probable ribonuclease ZC3H12C	TTS
in vitro Vibrio	Upregulated	4:13111153-13111353	4	13111153	13111353	6.18701	6.79604	5.11231	1.5817	1.57e-13	3.86e-11	intron (ENSSMAG00000036289, intron 3 of 4)	lncRNA-intron (ENSSMAG00000036289, intron 3 of 4)	-4265	ENSSMAG00000036584	miRNA	ENSSMAG00000036584	NA	intron
in vitro Vibrio	Upregulated	14:14232369-14232569	14	14232369	14232569	5.90996	6.54846	4.73626	1.58128	3.3e-10	2.87e-08	TTS (ENSSMAG00000017665)	protein_coding-TTS (ENSSMAG00000017665)	3992	ENSSMAG00000017665	protein_coding	LOC118283091	ankyrin repeat and SOCS box protein 9-like	TTS
in vitro Vibrio	Upregulated	20:18516740-18516940	20	18516740	18516940	7.0188	7.64775	5.87817	1.58122	6.54e-12	9.65e-10	intron (ENSSMAG00000005631, intron 2 of 7)	protein_coding-intron (ENSSMAG00000005631, intron 2 of 7)	1405	ENSSMAG00000005631	protein_coding	smpdl3a	sphingomyelin phosphodiesterase acid like 3A [Source:ZFIN;Acc:ZDB-GENE-050327-61]	intron
in vitro Vibrio	Upregulated	16:10120229-10120429	16	10120229	10120429	5.66815	6.28232	4.57679	1.58089	3.77e-14	1.08e-11	promoter-TSS (ENSSMAG00000004459)	protein_coding-promoter-TSS (ENSSMAG00000004459)	-53478	ENSSMAG00000004433	protein_coding	rabepk	Rab9 effector protein with kelch motifs	promoter-TSS
in vitro Vibrio	Upregulated	14:14148710-14148910	14	14148710	14148910	6.24123	6.86796	5.10812	1.58062	7.18e-11	7.62e-09	intron (ENSSMAG00000017433, intron 12 of 16)	protein_coding-intron (ENSSMAG00000017433, intron 12 of 16)	5131	ENSSMAG00000017433	protein_coding	ofd1	OFD1 centriole and centriolar satellite protein [Source:NCBI gene;Acc:327216]	intron
in vitro Vibrio	Upregulated	1:15709025-15709225	1	15709025	15709225	5.71238	6.34647	4.55406	1.5806	4.38e-13	9.17e-11	Intergenic	Intergenic	-28400	ENSSMAG00000003703	protein_coding	thrap3a	thyroid hormone receptor associated protein 3a [Source:ZFIN;Acc:ZDB-GENE-030219-79]	Intergenic
in vitro Vibrio	Upregulated	14:8172188-8172388	14	8172188	8172388	7.38439	8.01962	6.22215	1.58051	1.7e-10	1.59e-08	Intergenic	Intergenic	-17958	ENSSMAG00000006700	protein_coding	CXCR4	chemokine (C-X-C motif), receptor 4b [Source:ZFIN;Acc:ZDB-GENE-010614-1]	Intergenic
in vitro Vibrio	Upregulated	21:15241766-15241966	21	15241766	15241966	7.34762	7.9655	6.2441	1.58024	9.11e-13	1.75e-10	Intergenic	Intergenic	-1431	ENSSMAG00000032380	lncRNA	ENSSMAG00000032380	NA	Intergenic
in vitro Vibrio	Upregulated	11:21350684-21350884	11	21350684	21350884	6.70916	7.33845	5.56736	1.58009	1.43e-11	1.88e-09	promoter-TSS (ENSSMAG00000019280)	protein_coding-promoter-TSS (ENSSMAG00000019280)	-529	ENSSMAG00000019280	protein_coding	cd40	CD40 molecule, TNF receptor superfamily member 5 [Source:ZFIN;Acc:ZDB-GENE-090313-95]	promoter-TSS
in vitro Vibrio	Upregulated	22:5419303-5419503	22	5419303	5419503	5.99913	6.61928	4.88811	1.57985	5.03e-10	4.11e-08	Intergenic	Intergenic	-3829	ENSSMAG00000001439	protein_coding	hivep1	HIVEP zinc finger 1 [Source:ZFIN;Acc:ZDB-GENE-070912-512]	Intergenic
in vitro Vibrio	Upregulated	3:22466987-22467187	3	22466987	22467187	6.47562	7.09913	5.35338	1.57969	2.55e-11	3.09e-09	intron (ENSSMAG00000002952, intron 2 of 8)	protein_coding-intron (ENSSMAG00000002952, intron 2 of 8)	-13606	ENSSMAG00000002952	protein_coding	ets1	v-ets avian erythroblastosis virus E26 oncogene homolog 1 [Source:ZFIN;Acc:ZDB-GENE-021115-5]	intron
in vitro Vibrio	Upregulated	6:4431808-4432008	6	4431808	4432008	7.92031	8.54014	6.81035	1.57958	3.23e-13	7.11e-11	promoter-TSS (ENSSMAG00000005791)	protein_coding-promoter-TSS (ENSSMAG00000005791)	1512	ENSSMAG00000030816	protein_coding	manf	mesencephalic astrocyte-derived neurotrophic factor [Source:ZFIN;Acc:ZDB-GENE-060929-640]	promoter-TSS
in vitro Vibrio	Upregulated	13:15920350-15920550	13	15920350	15920550	6.84704	7.46502	5.74321	1.5794	4.35e-13	9.14e-11	intron (ENSSMAG00000008262, intron 25 of 25)	protein_coding-intron (ENSSMAG00000008262, intron 23 of 23)	-6347	ENSSMAG00000008360	protein_coding	tnip1	TNFAIP3 interacting protein 1 [Source:ZFIN;Acc:ZDB-GENE-070112-1502]	intron
in vitro Vibrio	Upregulated	6:5458937-5459137	6	5458937	5459137	7.77637	8.40821	6.62587	1.57933	1.05e-10	1.05e-08	intron (ENSSMAG00000007038, intron 1 of 6)	protein_coding-intron (ENSSMAG00000007038, intron 1 of 7)	296	ENSSMAG00000007038	protein_coding	khk	ketohexokinase	intron
in vitro Vibrio	Upregulated	11:11836853-11837053	11	11836853	11837053	6.32581	6.96189	5.16063	1.57926	3.1e-10	2.7e-08	intron (ENSSMAG00000018115, intron 5 of 20)	protein_coding-intron (ENSSMAG00000018115, intron 6 of 21)	5019	ENSSMAG00000018115	protein_coding	pik3cd	phosphatidylinositol-4,5-bisphosphate 3-kinase, catalytic subunit delta [Source:ZFIN;Acc:ZDB-GENE-040426-1128]	intron
in vitro Vibrio	Upregulated	8:13845862-13846062	8	13845862	13846062	6.15478	6.78096	5.02354	1.57926	1.03e-11	1.43e-09	intron (ENSSMAG00000015231, intron 2 of 10)	protein_coding-intron (ENSSMAG00000015231, intron 2 of 10)	-18601	ENSSMAG00000015231	protein_coding	sept9b	septin 9b [Source:ZFIN;Acc:ZDB-GENE-050327-17]	intron
in vitro Vibrio	Upregulated	1:6268768-6268968	1	6268768	6268968	5.6492	6.26685	4.54645	1.57914	2.55e-11	3.09e-09	Intergenic	Intergenic	6510	ENSSMAG00000037844	protein_coding	rab1ba	zRAB1B, member RAS oncogene family a	Intergenic
in vitro Vibrio	Upregulated	3:16834199-16834399	3	16834199	16834399	5.40608	6.02973	4.28339	1.57907	5.34e-12	8.04e-10	promoter-TSS (ENSSMAG00000019220)	protein_coding-promoter-TSS (ENSSMAG00000019220)	-653	ENSSMAG00000019220	protein_coding	LOC118299819	CD276 antigen	promoter-TSS
in vitro Vibrio	Upregulated	1:7557593-7557793	1	7557593	7557793	7.90934	8.53998	6.76293	1.57886	1.06e-10	1.06e-08	promoter-TSS (ENSSMAG00000011350)	protein_coding-promoter-TSS (ENSSMAG00000011350)	-3208	ENSSMAG00000011350	protein_coding	runx1	RUNX family transcription factor 1	promoter-TSS
in vitro Vibrio	Upregulated	14:21299360-21299560	14	21299360	21299560	6.76615	7.40959	5.57497	1.57885	3.94e-09	2.52e-07	intron (ENSSMAG00000011221, intron 11 of 38)	protein_coding-intron (ENSSMAG00000011221, intron 12 of 41)	12156	ENSSMAG00000011221	protein_coding	vwa8	von Willebrand factor A domain containing 8 [Source:NCBI gene;Acc:561317]	intron
in vitro Vibrio	Upregulated	1:25243725-25243925	1	25243725	25243925	6.58504	7.21428	5.44339	1.57866	5.77e-11	6.3e-09	Intergenic	Intergenic	3459	ENSSMAG00000025062	protein_coding	cabz01093075.1	cabz01093075.1 [Source:ZFIN;Acc:ZDB-GENE-160113-9]	Intergenic
in vitro Vibrio	Upregulated	19:20472513-20472713	19	20472513	20472713	7.24213	7.87115	6.10127	1.57858	1.01e-10	1.03e-08	promoter-TSS (ENSSMAG00000028984)	protein_coding-promoter-TSS (ENSSMAG00000028984)	-487	ENSSMAG00000028984	protein_coding	LOC118289098	heat shock 70 kDa protein 1	promoter-TSS
in vitro Vibrio	Upregulated	10:14987491-14987691	10	14987491	14987691	6.33292	6.95499	5.2155	1.57844	6.84e-13	1.36e-10	Intergenic	Intergenic	-7572	ENSSMAG00000032502	protein_coding	fam107b	family with sequence similarity 107 member B	Intergenic
in vitro Vibrio	Upregulated	4:7933069-7933269	4	7933069	7933269	5.87397	6.50386	4.73013	1.57817	5.99e-11	6.5e-09	Intergenic	Intergenic	7137	ENSSMAG00000004597	protein_coding	LOC118300639	fibroblast growth factor 1-like	Intergenic
in vitro Vibrio	Upregulated	12:20534855-20535055	12	20534855	20535055	4.82247	5.44724	3.69602	1.57798	2.5e-10	2.24e-08	intron (ENSSMAG00000001016, intron 3 of 8)	protein_coding-intron (ENSSMAG00000001016, intron 3 of 8)	21829	ENSSMAG00000001016	protein_coding	lpp	LIM domain containing preferred translocation partner in lipoma [Source:ZFIN;Acc:ZDB-GENE-040426-918]	intron
in vitro Vibrio	Upregulated	10:18050609-18050809	10	18050609	18050809	7.1507	7.77566	6.0236	1.57782	2.27e-11	2.78e-09	promoter-TSS (ENSSMAG00000008566)	protein_coding-promoter-TSS (ENSSMAG00000008566)	-128	ENSSMAG00000008566	protein_coding	irf7	interferon regulatory factor 7 [Source:ZFIN;Acc:ZDB-GENE-040426-1518]	promoter-TSS
in vitro Vibrio	Upregulated	8:13163033-13163233	8	13163033	13163233	6.10807	6.74803	4.92924	1.57768	1.46e-10	1.4e-08	promoter-TSS (ENSSMAG00000014349)	protein_coding-promoter-TSS (ENSSMAG00000014349)	-303	ENSSMAG00000014349	protein_coding	lyl1	LYL1 basic helix-loop-helix family member	promoter-TSS
in vitro Vibrio	Upregulated	16:11097267-11097467	16	11097267	11097467	6.05126	6.6833	4.90007	1.57765	9.06e-11	9.34e-09	TTS (ENSSMAG00000005238)	protein_coding-TTS (ENSSMAG00000005238)	-6713	ENSSMAG00000005244	protein_coding	PRRC2B	proline rich coiled-coil 2B [Source:HGNC Symbol;Acc:HGNC:28121]	TTS
in vitro Vibrio	Upregulated	16:7763386-7763586	16	7763386	7763586	4.77299	5.38206	3.69818	1.57742	1.26e-10	1.23e-08	intron (ENSSMAG00000020244, intron 13 of 19)	protein_coding-intron (ENSSMAG00000020244, intron 14 of 21)	13017	ENSSMAG00000020244	protein_coding	nnt	nicotinamide nucleotide transhydrogenase [Source:ZFIN;Acc:ZDB-GENE-040426-2592]	intron
in vitro Vibrio	Upregulated	14:8212379-8212579	14	8212379	8212579	6.82774	7.45937	5.67795	1.57724	1.36e-10	1.31e-08	intron (ENSSMAG00000006714, intron 6 of 14)	protein_coding-intron (ENSSMAG00000006714, intron 9 of 17)	10393	ENSSMAG00000006714	protein_coding	dars1	aspartyl-tRNA synthetase 1 [Source:ZFIN;Acc:ZDB-GENE-061110-135]	intron
in vitro Vibrio	Upregulated	8:25338500-25338700	8	25338500	25338700	5.80425	6.41979	4.70843	1.57664	9.52e-14	2.5e-11	Intergenic	Intergenic	9010	ENSSMAG00000016640	protein_coding	best2	bestrophin 2	Intergenic
in vitro Vibrio	Upregulated	13:11508242-11508442	13	11508242	11508442	5.20123	5.81594	4.1081	1.57641	2.15e-10	1.96e-08	Intergenic	Intergenic	11973	ENSSMAG00000001235	protein_coding	eef1g	eukaryotic translation elongation factor 1 gamma [Source:NCBI gene;Acc:195822]	Intergenic
in vitro Vibrio	Upregulated	7:14146538-14146738	7	14146538	14146738	4.83142	5.4572	3.70154	1.57632	6.13e-13	1.24e-10	Intergenic	Intergenic	-17983	ENSSMAG00000004857	protein_coding	spsb4a	splA/ryanodine receptor domain and SOCS box containing 4a [Source:ZFIN;Acc:ZDB-GENE-070911-3]	Intergenic
in vitro Vibrio	Upregulated	6:20520096-20520296	6	20520096	20520296	6.6386	7.26445	5.5085	1.57625	1.91e-12	3.37e-10	Intergenic	Intergenic	-2570	ENSSMAG00000013056	protein_coding	ncoa3	nuclear receptor coactivator 3 [Source:ZFIN;Acc:ZDB-GENE-051107-8]	Intergenic
in vitro Vibrio	Upregulated	8:13867204-13867404	8	13867204	13867404	5.08271	5.71108	3.94406	1.57547	2.02e-12	3.52e-10	Intergenic	Intergenic	16120	ENSSMAG00000033420	lncRNA	ENSSMAG00000033420	NA	Intergenic
in vitro Vibrio	Upregulated	3:6380422-6380622	3	6380422	6380622	5.78344	6.40097	4.68105	1.57484	1.54e-11	2.01e-09	promoter-TSS (ENSSMAG00000020287)	protein_coding-promoter-TSS (ENSSMAG00000020287)	-1891	ENSSMAG00000020287	protein_coding	rasgrp4	RAS guanyl releasing protein 4 [Source:ZFIN;Acc:ZDB-GENE-050419-110]	promoter-TSS
in vitro Vibrio	Upregulated	8:9320242-9320442	8	9320242	9320442	7.07017	7.68801	5.96678	1.57471	5.36e-13	1.1e-10	Intergenic	Intergenic	-7212	ENSSMAG00000035496	protein_coding	LOC118312952	WW domain-binding protein 1-like	Intergenic
in vitro Vibrio	Upregulated	5:16401362-16401562	5	16401362	16401562	6.25126	6.89674	5.05282	1.57456	4.44e-10	3.71e-08	Intergenic	Intergenic	3013	ENSSMAG00000003993	protein_coding	srgn	serglycin	Intergenic
in vitro Vibrio	Upregulated	4:27766672-27766872	4	27766672	27766872	7.14809	7.76649	6.04283	1.57447	9.49e-13	1.81e-10	promoter-TSS (ENSSMAG00000013984)	protein_coding-promoter-TSS (ENSSMAG00000013984)	69	ENSSMAG00000013984	protein_coding	alpk1	alpha-kinase 1	promoter-TSS
in vitro Vibrio	Upregulated	20:17727325-17727525	20	17727325	17727525	6.61715	7.25359	5.45067	1.57404	7.17e-10	5.6e-08	intron (ENSSMAG00000004350, intron 3 of 13)	protein_coding-intron (ENSSMAG00000004350, intron 1 of 12)	8140	ENSSMAG00000004350	protein_coding	man1a1	mannosidase, alpha, class 1A, member 1 [Source:ZFIN;Acc:ZDB-GENE-041014-321]	intron
in vitro Vibrio	Upregulated	4:17685002-17685202	4	17685002	17685202	7.26702	7.88552	6.16146	1.57399	1.13e-12	2.11e-10	TTS (ENSSMAG00000024419)	miRNA-TTS (ENSSMAG00000024419)	319	ENSSMAG00000024419	miRNA	MIR21	microRNA 21 [Source:HGNC Symbol;Acc:HGNC:31586]	TTS
in vitro Vibrio	Upregulated	8:10996207-10996407	8	10996207	10996407	5.7091	6.33688	4.57244	1.57397	5.35e-11	5.9e-09	promoter-TSS (ENSSMAG00000009744)	protein_coding-promoter-TSS (ENSSMAG00000009744)	-143	ENSSMAG00000009744	protein_coding	RBM47	RNA binding motif protein 47 [Source:HGNC Symbol;Acc:HGNC:30358]	promoter-TSS
in vitro Vibrio	Upregulated	17:2117951-2118151	17	2117951	2118151	7.00296	7.61886	5.90596	1.57358	1.98e-12	3.46e-10	Intergenic	Intergenic	-1029	ENSSMAG00000006093	protein_coding	LOC118286270	tumor necrosis factor alpha-induced protein 2-like	Intergenic
in vitro Vibrio	Upregulated	14:15271974-15272174	14	15271974	15272174	7.14016	7.76642	6.00868	1.57317	5.62e-12	8.42e-10	Intergenic	Intergenic	6032	ENSSMAG00000019026	protein_coding	u2af1	U2 small nuclear RNA auxiliary factor 1	Intergenic
in vitro Vibrio	Upregulated	1:23992241-23992441	1	23992241	23992441	6.71897	7.33748	5.61338	1.57302	2.17e-13	5.05e-11	intron (ENSSMAG00000003573, intron 8 of 14)	protein_coding-intron (ENSSMAG00000003573, intron 8 of 14)	93422	ENSSMAG00000003573	protein_coding	CDKAL1	CDK5 regulatory subunit associated protein 1 like 1 [Source:HGNC Symbol;Acc:HGNC:21050]	intron
in vitro Vibrio	Upregulated	19:12841518-12841718	19	12841518	12841718	6.03233	6.66698	4.87209	1.57243	9.63e-10	7.29e-08	Intergenic	Intergenic	14572	ENSSMAG00000017656	protein_coding	socs3a	suppressor of cytokine signaling 3a [Source:ZFIN;Acc:ZDB-GENE-030131-7349]	Intergenic
in vitro Vibrio	Upregulated	18:16012039-16012239	18	16012039	16012239	6.2477	6.88488	5.07867	1.57242	4.88e-10	4.02e-08	Intergenic	Intergenic	12184	ENSSMAG00000002942	protein_coding	fam53b	family with sequence similarity 53 member B [Source:NCBI gene;Acc:406586]	Intergenic
in vitro Vibrio	Upregulated	14:19276976-19277176	14	19276976	19277176	6.68958	7.30005	5.61023	1.57195	2.5e-12	4.2e-10	Intergenic	Intergenic	-2190	ENSSMAG00000007143	protein_coding	IL1R2	interleukin 1 receptor type 2 [Source:HGNC Symbol;Acc:HGNC:5994]	Intergenic
in vitro Vibrio	Upregulated	1:13871061-13871261	1	13871061	13871261	6.8149	7.4323	5.71296	1.57145	1.31e-11	1.75e-09	TTS (ENSSMAG00000016564)	protein_coding-TTS (ENSSMAG00000016564)	2141	ENSSMAG00000016564	protein_coding	TNF	tumor necrosis factor b (TNF superfamily, member 2) [Source:ZFIN;Acc:ZDB-GENE-050601-2]	TTS
in vitro Vibrio	Upregulated	18:17155026-17155226	18	17155026	17155226	6.25015	6.88305	5.096	1.57131	7.67e-10	5.96e-08	Intergenic	Intergenic	-1271	ENSSMAG00000024098	protein_coding	SOCS3	suppressor of cytokine signaling 3b [Source:ZFIN;Acc:ZDB-GENE-040426-2528]	Intergenic
in vitro Vibrio	Upregulated	15:13077788-13077988	15	13077788	13077988	6.17225	6.79781	5.04311	1.57124	8.14e-11	8.49e-09	intron (ENSSMAG00000010663, intron 1 of 6)	protein_coding-intron (ENSSMAG00000010663, intron 1 of 6)	1802	ENSSMAG00000010663	protein_coding	GPR137B	G protein-coupled receptor 137B [Source:HGNC Symbol;Acc:HGNC:11862]	intron
in vitro Vibrio	Upregulated	4:9064459-9064659	4	9064459	9064659	7.24876	7.87301	6.12404	1.57088	1.53e-11	2e-09	intron (ENSSMAG00000006329, intron 10 of 21)	protein_coding-intron (ENSSMAG00000006329, intron 8 of 19)	8347	ENSSMAG00000006329	protein_coding	acsl6	acyl-CoA synthetase long chain family member 6	intron
in vitro Vibrio	Upregulated	4:29157109-29157309	4	29157109	29157309	7.70626	8.32338	6.60527	1.57075	1.63e-13	4e-11	Intergenic	Intergenic	-3435	ENSSMAG00000015958	protein_coding	KDM6B	Lysine-specific demethylase 6B (EC 1.14.11.68) (JmjC domain-containing protein 3) (Jumonji domain-containing protein 3) (Lysine demethylase 6B) ([histone H3]-trimethyl-L-lysine(27) demethylase 6B)	Intergenic
in vitro Vibrio	Upregulated	15:1239773-1239973	15	1239773	1239973	6.58452	7.19809	5.49512	1.5706	5.18e-15	1.84e-12	intron (ENSSMAG00000018856, intron 1 of 12)	protein_coding-intron (ENSSMAG00000018856, intron 1 of 11)	-14302	ENSSMAG00000018892	protein_coding	LOC118283658	pleckstrin homology domain-containing family A member 1-like	intron
in vitro Vibrio	Upregulated	4:17680839-17681039	4	17680839	17681039	8.09165	8.71021	6.98591	1.57055	3.72e-12	5.91e-10	intron (ENSSMAG00000000681, intron 10 of 11)	protein_coding-intron (ENSSMAG00000000681, intron 10 of 11)	-3844	ENSSMAG00000024419	miRNA	MIR21	microRNA 21 [Source:HGNC Symbol;Acc:HGNC:31586]	intron
in vitro Vibrio	Upregulated	9:24575045-24575245	9	24575045	24575245	5.92965	6.55084	4.81517	1.57038	1.3e-12	2.39e-10	intron (ENSSMAG00000015159, intron 1 of 12)	protein_coding-intron (ENSSMAG00000015159, intron 1 of 13)	1352	ENSSMAG00000015159	protein_coding	bmp2k	BMP2 inducible kinase [Source:ZFIN;Acc:ZDB-GENE-041212-72]	intron
in vitro Vibrio	Upregulated	18:17005642-17005842	18	17005642	17005842	5.89084	6.51254	4.77464	1.57033	2.21e-11	2.72e-09	intron (ENSSMAG00000005103, intron 4 of 4)	protein_coding-intron (ENSSMAG00000005103, intron 4 of 4)	4277	ENSSMAG00000005103	protein_coding	synpo2lb	synaptopodin 2-like b [Source:ZFIN;Acc:ZDB-GENE-090828-5]	intron
in vitro Vibrio	Upregulated	5:16394769-16394969	5	16394769	16394969	6.78595	7.41738	5.63681	1.56991	2.59e-10	2.3e-08	Intergenic	Intergenic	-3580	ENSSMAG00000003993	protein_coding	srgn	serglycin	Intergenic
in vitro Vibrio	Upregulated	4:6907308-6907508	4	6907308	6907508	6.44724	7.07539	5.30936	1.56982	1.67e-11	2.14e-09	Intergenic	Intergenic	-1133	ENSSMAG00000002625	protein_coding	ublcp1	ubiquitin-like domain containing CTD phosphatase 1 [Source:NCBI gene;Acc:792145]	Intergenic
in vitro Vibrio	Upregulated	10:8385714-8385914	10	8385714	8385914	5.58043	6.20674	4.44878	1.56969	2.96e-12	4.84e-10	Intergenic	Intergenic	38354	ENSSMAG00000025481	protein_coding	cdkn1bb	cyclin-dependent kinase inhibitor 1Bb [Source:ZFIN;Acc:ZDB-GENE-030521-13]	Intergenic
in vitro Vibrio	Upregulated	6:94822-95022	6	94822	95022	7.47786	8.09611	6.37312	1.56914	1.65e-12	2.95e-10	promoter-TSS (ENSSMAG00000001956)	protein_coding-promoter-TSS (ENSSMAG00000001956)	-3532	ENSSMAG00000001956	protein_coding	ece1	endothelin converting enzyme 1 [Source:ZFIN;Acc:ZDB-GENE-061110-100]	promoter-TSS
in vitro Vibrio	Upregulated	5:2750058-2750258	5	2750058	2750258	7.48955	8.11184	6.37141	1.56852	6.6e-12	9.73e-10	exon (ENSSMAG00000007433, exon 1 of 33)	protein_coding-exon (ENSSMAG00000007433, exon 1 of 33)	181	ENSSMAG00000007433	protein_coding	DENND4A	DENN domain containing 4A [Source:HGNC Symbol;Acc:HGNC:24321]	exon
in vitro Vibrio	Upregulated	22:3914759-3914959	22	3914759	3914959	5.6876	6.31833	4.54088	1.56839	1.5e-09	1.08e-07	Intergenic	Intergenic	-5198	ENSSMAG00000033794	protein_coding	spaca4l	sperm acrosome associated 4 like [Source:ZFIN;Acc:ZDB-GENE-101011-2]	Intergenic
in vitro Vibrio	Upregulated	19:16321197-16321397	19	16321197	16321397	7.83914	8.46145	6.72093	1.56798	9.64e-12	1.35e-09	promoter-TSS (ENSSMAG00000006954)	protein_coding-promoter-TSS (ENSSMAG00000006954)	-121	ENSSMAG00000006954	protein_coding	stat3	signal transducer and activator of transcription 3 (acute-phase response factor) [Source:ZFIN;Acc:ZDB-GENE-980526-68]	promoter-TSS
in vitro Vibrio	Upregulated	7:11302444-11302644	7	11302444	11302644	7.13738	7.76484	6.00178	1.56779	9.42e-11	9.66e-09	promoter-TSS (ENSSMAG00000000488)	protein_coding-promoter-TSS (ENSSMAG00000000488)	-900	ENSSMAG00000000488	protein_coding	plk3	polo-like kinase 3 (Drosophila) [Source:ZFIN;Acc:ZDB-GENE-030131-6134]	promoter-TSS
in vitro Vibrio	Upregulated	13:15363345-15363545	13	15363345	15363545	6.89812	7.5161	5.7943	1.56776	3.24e-13	7.13e-11	intron (ENSSMAG00000006957, intron 1 of 5)	protein_coding-intron (ENSSMAG00000006957, intron 1 of 5)	-1453	ENSSMAG00000006957	protein_coding	neurl1b	neuralized E3 ubiquitin protein ligase 1B [Source:ZFIN;Acc:ZDB-GENE-050522-102]	intron
in vitro Vibrio	Upregulated	8:9325051-9325251	8	9325051	9325251	6.59842	7.22485	5.46637	1.56732	8.91e-12	1.27e-09	Intergenic	Intergenic	-2403	ENSSMAG00000035496	protein_coding	LOC118312952	WW domain-binding protein 1-like	Intergenic
in vitro Vibrio	Upregulated	9:19548131-19548331	9	19548131	19548331	7.10736	7.72481	6.00525	1.56727	5.95e-13	1.2e-10	exon (ENSSMAG00000006680, exon 1 of 15)	protein_coding-exon (ENSSMAG00000006680, exon 1 of 15)	3550	ENSSMAG00000006680	protein_coding	plat	plasminogen activator, tissue [Source:ZFIN;Acc:ZDB-GENE-081104-181]	exon
in vitro Vibrio	Upregulated	6:6975239-6975439	6	6975239	6975439	5.67346	6.30063	4.53889	1.56694	2.12e-10	1.94e-08	intron (ENSSMAG00000009969, intron 3 of 10)	protein_coding-intron (ENSSMAG00000009969, intron 3 of 10)	7115	ENSSMAG00000009969	protein_coding	ppm1j	protein phosphatase, Mg2+/Mn2+ dependent, 1J [Source:ZFIN;Acc:ZDB-GENE-091230-9]	intron
in vitro Vibrio	Upregulated	9:20072728-20072928	9	20072728	20072928	6.58318	7.21319	5.43889	1.56691	1.38e-10	1.33e-08	Intergenic	Intergenic	17316	ENSSMAG00000007932	protein_coding	lipg	lipase, endothelial [Source:ZFIN;Acc:ZDB-GENE-040426-699]	Intergenic
in vitro Vibrio	Upregulated	16:21056474-21056674	16	21056474	21056674	5.84664	6.46319	4.74749	1.56659	2.49e-11	3.03e-09	promoter-TSS (ENSSMAG00000017800)	protein_coding-promoter-TSS (ENSSMAG00000017800)	-873	ENSSMAG00000017800	protein_coding	cd83	CD83 molecule	promoter-TSS
in vitro Vibrio	Upregulated	21:10300991-10301191	21	10300991	10301191	5.92747	6.53333	4.8629	1.56618	6.01e-14	1.67e-11	promoter-TSS (ENSSMAG00000003876)	protein_coding-promoter-TSS (ENSSMAG00000003876)	-903	ENSSMAG00000003876	protein_coding	kcnh2b	potassium voltage-gated channel, subfamily H (eag-related), member 2b	promoter-TSS
in vitro Vibrio	Upregulated	11:11834465-11834665	11	11834465	11834665	6.90756	7.53309	5.77854	1.56616	3.57e-11	4.15e-09	intron (ENSSMAG00000018115, intron 7 of 21)	protein_coding-intron (ENSSMAG00000018115, intron 7 of 21)	3662	ENSSMAG00000018092	protein_coding	ENSSMAG00000018092	NA	intron
in vitro Vibrio	Upregulated	21:2037939-2038139	21	2037939	2038139	5.18007	5.79273	4.09366	1.56586	2e-11	2.49e-09	Intergenic	Intergenic	-24122	ENSSMAG00000013156	protein_coding	LIMD2	LIM domain-containing protein 2	Intergenic
in vitro Vibrio	Upregulated	4:4765616-4765816	4	4765616	4765816	6.71291	7.32663	5.62302	1.56555	1.1e-12	2.07e-10	exon (ENSSMAG00000017677, exon 1 of 3)	protein_coding-exon (ENSSMAG00000017677, exon 1 of 3)	357	ENSSMAG00000017677	protein_coding	Bach1	Transcription regulator protein BACH1 (BTB and CNC homolog 1)	exon
in vitro Vibrio	Upregulated	14:14271306-14271506	14	14271306	14271506	7.40174	8.02075	6.29446	1.56546	3.52e-12	5.64e-10	Intergenic	Intergenic	-6959	ENSSMAG00000017769	protein_coding	ANOS1	anosmin 1 [Source:HGNC Symbol;Acc:HGNC:6211]	Intergenic
in vitro Vibrio	Upregulated	8:3921225-3921425	8	3921225	3921425	6.1753	6.80756	5.02334	1.56527	1.81e-10	1.68e-08	promoter-TSS (ENSSMAG00000021249)	protein_coding-promoter-TSS (ENSSMAG00000021249)	-134	ENSSMAG00000021249	protein_coding	LOC118312126	MICAL-like protein 2	promoter-TSS
in vitro Vibrio	Upregulated	5:9509378-9509578	5	9509378	9509578	4.56853	5.24429	3.25577	1.5652	1.61e-07	6.1e-06	Intergenic	Intergenic	56396	ENSSMAG00000021308	protein_coding	uacab	uveal autoantigen with coiled-coil domains and ankyrin repeats b [Source:ZFIN;Acc:ZDB-GENE-030521-32]	Intergenic
in vitro Vibrio	Upregulated	9:18515496-18515696	9	18515496	18515696	6.36264	6.98561	5.24223	1.56452	4.33e-11	4.9e-09	Intergenic	Intergenic	-2016	ENSSMAG00000004674	protein_coding	sh2b3	SH2B adaptor protein 3	Intergenic
in vitro Vibrio	Upregulated	16:1755877-1756077	16	1755877	1756077	5.21294	5.83925	4.08127	1.56402	4.69e-11	5.26e-09	Intergenic	Intergenic	-2936	ENSSMAG00000013139	protein_coding	LOC118285581	transcription factor 4-like	Intergenic
in vitro Vibrio	Upregulated	17:13307820-13308020	17	13307820	13308020	6.45802	7.07625	5.35332	1.56377	1.15e-13	2.93e-11	Intergenic	Intergenic	8898	ENSSMAG00000030012	protein_coding	bmf1	BCL2 modifying factor 1	Intergenic
in vitro Vibrio	Upregulated	18:19703513-19703713	18	19703513	19703713	6.64179	7.26741	5.51245	1.56329	1.04e-10	1.04e-08	intron (ENSSMAG00000009189, intron 2 of 7)	protein_coding-intron (ENSSMAG00000009189, intron 2 of 6)	3983	ENSSMAG00000009189	protein_coding	tbx21	T-box transcription factor 21 [Source:ZFIN;Acc:ZDB-GENE-080104-3]	intron
in vitro Vibrio	Upregulated	15:1491599-1491799	15	1491599	1491799	6.50497	7.13295	5.36764	1.56322	5.55e-11	6.09e-09	intron (ENSSMAG00000030429, intron 1 of 6)	protein_coding-intron (ENSSMAG00000030429, intron 1 of 6)	3740	ENSSMAG00000030429	protein_coding	ifngr1l	interferon gamma receptor 1-like	intron
in vitro Vibrio	Upregulated	1:4400841-4401041	1	4400841	4401041	6.15284	6.77131	5.04736	1.56316	3.17e-13	7.01e-11	intron (ENSSMAG00000006063, intron 1 of 8)	protein_coding-intron (ENSSMAG00000006063, intron 1 of 8)	3371	ENSSMAG00000006063	protein_coding	mbnl2	muscleblind-like splicing regulator 2	intron
in vitro Vibrio	Upregulated	4:17655251-17655451	4	17655251	17655451	7.50306	8.1206	6.40066	1.563	8.43e-12	1.21e-09	intron (ENSSMAG00000000681, intron 7 of 11)	protein_coding-intron (ENSSMAG00000000681, intron 7 of 11)	-29432	ENSSMAG00000024419	miRNA	MIR21	microRNA 21 [Source:HGNC Symbol;Acc:HGNC:31586]	intron
in vitro Vibrio	Upregulated	18:10694314-10694514	18	10694314	10694514	6.24143	6.85726	5.14463	1.56298	5.32e-12	8.03e-10	intron (ENSSMAG00000011485, intron 2 of 8)	protein_coding-intron (ENSSMAG00000011485, intron 2 of 8)	-55520	ENSSMAG00000011485	protein_coding	raraa	retinoic acid receptor, alpha a	intron
in vitro Vibrio	Upregulated	11:10821756-10821956	11	10821756	10821956	5.56476	6.17388	4.48977	1.56275	2.95e-13	6.58e-11	Intergenic	Intergenic	-4224	ENSSMAG00000016415	protein_coding	znf362b	zinc finger protein 362b	Intergenic
in vitro Vibrio	Upregulated	21:9872426-9872626	21	9872426	9872626	5.86387	6.4867	4.74389	1.56273	1.31e-10	1.27e-08	intron (ENSSMAG00000003241, intron 5 of 6)	protein_coding-intron (ENSSMAG00000003241, intron 5 of 6)	4780	ENSSMAG00000003241	protein_coding	map3k8	mitogen-activated protein kinase kinase kinase 8 [Source:ZFIN;Acc:ZDB-GENE-100316-8]	intron
in vitro Vibrio	Upregulated	1:14036191-14036391	1	14036191	14036391	5.86489	6.51214	4.66005	1.56265	3.75e-09	2.41e-07	intron (ENSSMAG00000004320, intron 4 of 7)	protein_coding-intron (ENSSMAG00000004320, intron 5 of 9)	6547	ENSSMAG00000004320	protein_coding	fli1b	Fli-1 proto-oncogene, ETS transcription factor b [Source:ZFIN;Acc:ZDB-GENE-031114-3]	intron
in vitro Vibrio	Upregulated	10:18048879-18049079	10	18048879	18049079	6.17437	6.79293	5.06859	1.56241	8.81e-13	1.7e-10	Intergenic	Intergenic	-1858	ENSSMAG00000008566	protein_coding	irf7	interferon regulatory factor 7 [Source:ZFIN;Acc:ZDB-GENE-040426-1518]	Intergenic
in vitro Vibrio	Upregulated	9:9936256-9936456	9	9936256	9936456	5.05903	5.70709	3.85127	1.56152	4.21e-09	2.67e-07	intron (ENSSMAG00000006425, intron 2 of 4)	protein_coding-intron (ENSSMAG00000006425, intron 2 of 4)	876	ENSSMAG00000006425	protein_coding	LOC118314417	E3 ubiquitin-protein ligase NEURL3	intron
in vitro Vibrio	Upregulated	22:9060248-9060448	22	9060248	9060448	6.91525	7.53187	5.8159	1.56129	5.09e-12	7.71e-10	Intergenic	Intergenic	-5978	ENSSMAG00000021701	protein_coding	trib1	tribbles pseudokinase 1 [Source:ZFIN;Acc:ZDB-GENE-091207-4]	Intergenic
in vitro Vibrio	Upregulated	9:22448525-22448725	9	22448525	22448725	6.36615	6.97979	5.27651	1.56097	1.49e-13	3.68e-11	Intergenic	Intergenic	-13507	ENSSMAG00000012226	protein_coding	suds3	SDS3 homolog, SIN3A corepressor complex component [Source:ZFIN;Acc:ZDB-GENE-040801-236]	Intergenic
in vitro Vibrio	Upregulated	6:13220813-13221013	6	13220813	13221013	7.37144	7.9934	6.25441	1.5607	5.2e-12	7.87e-10	Intergenic	Intergenic	-2199	ENSSMAG00000000383	protein_coding	cdkn1a	cyclin-dependent kinase inhibitor 1A [Source:ZFIN;Acc:ZDB-GENE-070705-7]	Intergenic
in vitro Vibrio	Upregulated	8:3229337-3229537	8	3229337	3229537	6.61799	7.24306	5.4905	1.55992	1.38e-10	1.33e-08	Intergenic	Intergenic	9062	ENSSMAG00000021176	protein_coding	atf4a	activating transcription factor 4a [Source:NCBI gene;Acc:406514]	Intergenic
in vitro Vibrio	Upregulated	10:12798540-12798740	10	12798540	12798740	6.69467	7.32095	5.56308	1.55968	9.48e-11	9.72e-09	promoter-TSS (ENSSMAG00000015751)	protein_coding-promoter-TSS (ENSSMAG00000015751)	-236	ENSSMAG00000015751	protein_coding	DNAJA4	DnaJ heat shock protein family (Hsp40) member A4 [Source:HGNC Symbol;Acc:HGNC:14885]	promoter-TSS
in vitro Vibrio	Upregulated	8:2204864-2205064	8	2204864	2205064	7.74681	8.3682	6.63164	1.55936	1.09e-11	1.5e-09	Intergenic	Intergenic	-1193	ENSSMAG00000021133	protein_coding	ier2b	immediate early response 2b [Source:ZFIN;Acc:ZDB-GENE-030131-8244]	Intergenic
in vitro Vibrio	Upregulated	22:5397521-5397721	22	5397521	5397721	5.43135	6.06802	4.2641	1.55932	9.34e-12	1.32e-09	Intergenic	Intergenic	-10658	ENSSMAG00000026888	lncRNA	ENSSMAG00000026888	NA	Intergenic
in vitro Vibrio	Upregulated	3:20426476-20426676	3	20426476	20426676	6.28945	6.91455	5.16187	1.5593	2.4e-12	4.08e-10	intron (ENSSMAG00000000194, intron 1 of 9)	protein_coding-intron (ENSSMAG00000000194, intron 3 of 10)	1819	ENSSMAG00000000194	protein_coding	rinl	Ras and Rab interactor-like	intron
in vitro Vibrio	Upregulated	6:21952565-21952765	6	21952565	21952765	4.99635	5.63753	3.81324	1.55855	9.53e-10	7.22e-08	intron (ENSSMAG00000016193, intron 3 of 8)	protein_coding-intron (ENSSMAG00000016193, intron 3 of 8)	3354	ENSSMAG00000016193	protein_coding	ppp4r2b	protein phosphatase 4, regulatory subunit 2b [Source:NCBI gene;Acc:100005419]	intron
in vitro Vibrio	Upregulated	16:21061185-21061385	16	21061185	21061385	6.27654	6.91135	5.11574	1.55783	6.09e-09	3.67e-07	TTS (ENSSMAG00000017800)	protein_coding-TTS (ENSSMAG00000017800)	-2350	ENSSMAG00000023524	protein_coding	ENSSMAG00000023524	NA	TTS
in vitro Vibrio	Upregulated	4:31033758-31033958	4	31033758	31033958	7.58725	8.20678	6.47828	1.55772	3.96e-11	4.54e-09	exon (ENSSMAG00000002141, exon 2 of 4)	protein_coding-exon (ENSSMAG00000002141, exon 2 of 4)	-3970	ENSSMAG00000002065	protein_coding	LOC118300007	beta-2-microglobulin-like	exon
in vitro Vibrio	Upregulated	1:2642131-2642331	1	2642131	2642331	5.60573	6.22513	4.49716	1.55755	1.79e-11	2.26e-09	intron (ENSSMAG00000002346, intron 1 of 6)	protein_coding-intron (ENSSMAG00000002346, intron 3 of 8)	1492	ENSSMAG00000002346	protein_coding	LOC118286432	vang-like protein 1	intron
in vitro Vibrio	Upregulated	17:13293830-13294030	17	13293830	13294030	5.75777	6.39702	4.58145	1.55752	4.26e-10	3.58e-08	Intergenic	Intergenic	-13718	ENSSMAG00000006438	protein_coding	crim1	cysteine rich transmembrane BMP regulator 1 (chordin-like)	Intergenic
in vitro Vibrio	Upregulated	3:6262820-6263020	3	6262820	6263020	5.15598	5.80687	3.93792	1.55739	2.87e-08	1.38e-06	intron (ENSSMAG00000027207, intron 3 of 3)	protein_coding-intron (ENSSMAG00000027207, intron 3 of 3)	-20026	ENSSMAG00000020203	protein_coding	gpr4	G protein-coupled receptor 4	intron
in vitro Vibrio	Upregulated	11:3938174-3938374	11	3938174	3938374	6.12422	6.75018	4.99372	1.55738	2.29e-10	2.08e-08	intron (ENSSMAG00000002209, intron 1 of 1)	protein_coding-intron (ENSSMAG00000002209, intron 1 of 1)	3225	ENSSMAG00000002209	protein_coding	bcl2l1	BCL2 like 1 [Source:ZFIN;Acc:ZDB-GENE-010730-1]	intron
in vitro Vibrio	Upregulated	15:6146591-6146791	15	6146591	6146791	6.75406	7.38074	5.62113	1.5573	1.59e-10	1.5e-08	Intergenic	Intergenic	-5857	ENSSMAG00000020376	protein_coding	fas	Fas cell surface death receptor	Intergenic
in vitro Vibrio	Upregulated	1:11852836-11853036	1	11852836	11853036	5.97061	6.59387	4.8492	1.55714	1.64e-11	2.11e-09	intron (ENSSMAG00000013890, intron 3 of 7)	protein_coding-intron (ENSSMAG00000013890, intron 3 of 7)	2526	ENSSMAG00000013890	protein_coding	LOC118309927	splicing factor U2AF 35 kDa subunit-like	intron
in vitro Vibrio	Upregulated	3:13547734-13547934	3	13547734	13547934	5.40078	6.04827	4.19509	1.5571	2.11e-07	7.72e-06	intron (ENSSMAG00000014249, intron 4 of 4)	protein_coding-intron (ENSSMAG00000014249, intron 4 of 4)	4031	ENSSMAG00000014249	protein_coding	ap2s1	adaptor related protein complex 2 subunit sigma 1 [Source:ZFIN;Acc:ZDB-GENE-040426-2174]	intron
in vitro Vibrio	Upregulated	9:17069658-17069858	9	17069658	17069858	7.10392	7.72277	5.99722	1.55701	1.38e-12	2.52e-10	intron (ENSSMAG00000001865, intron 2 of 14)	protein_coding-intron (ENSSMAG00000001865, intron 1 of 13)	23472	ENSSMAG00000001865	protein_coding	ZSWIM6	zinc finger SWIM-type containing 6 [Source:HGNC Symbol;Acc:HGNC:29316]	intron
in vitro Vibrio	Upregulated	21:1986195-1986395	21	1986195	1986395	6.32731	6.94477	5.22516	1.55686	1.21e-12	2.24e-10	Intergenic	Intergenic	-4969	ENSSMAG00000033284	protein_coding	csrnp1b	cysteine-serine-rich nuclear protein 1b [Source:ZFIN;Acc:ZDB-GENE-030131-1515]	Intergenic
in vitro Vibrio	Upregulated	19:19967881-19968081	19	19967881	19968081	6.92246	7.55255	5.77795	1.55671	3.34e-10	2.89e-08	intron (ENSSMAG00000014243, intron 2 of 8)	protein_coding-intron (ENSSMAG00000014243, intron 1 of 7)	2410	ENSSMAG00000014243	protein_coding	crlf3	cytokine receptor-like factor 3	intron
in vitro Vibrio	Upregulated	21:2864734-2864934	21	2864734	2864934	5.07397	5.69386	3.96378	1.55668	2.23e-13	5.18e-11	promoter-TSS (ENSSMAG00000014717)	protein_coding-promoter-TSS (ENSSMAG00000014717)	-44	ENSSMAG00000014717	protein_coding	c1qtnf9	C1q and TNF related 9 [Source:ZFIN;Acc:ZDB-GENE-080303-33]	promoter-TSS
in vitro Vibrio	Upregulated	16:9732442-9732642	16	9732442	9732642	5.66614	6.31195	4.46652	1.5566	1.01e-10	1.02e-08	intron (ENSSMAG00000003366, intron 1 of 30)	protein_coding-intron (ENSSMAG00000003366, intron 1 of 30)	-12041	ENSSMAG00000003366	protein_coding	MED13L	mediator complex subunit 13L [Source:HGNC Symbol;Acc:HGNC:22962]	intron
in vitro Vibrio	Upregulated	16:5518592-5518792	16	5518592	5518792	6.38815	6.98983	5.33677	1.55635	9.15e-14	2.42e-11	intron (ENSSMAG00000017651, intron 3 of 8)	protein_coding-intron (ENSSMAG00000017651, intron 2 of 8)	11872	ENSSMAG00000017651	protein_coding	Palm2	Paralemmin-2	intron
in vitro Vibrio	Upregulated	1:22310560-22310760	1	22310560	22310760	5.34256	5.95305	4.26315	1.55593	5.78e-11	6.3e-09	Intergenic	Intergenic	-5029	ENSSMAG00000000720	protein_coding	aplp1	amyloid beta (A4) precursor-like protein 1 [Source:ZFIN;Acc:ZDB-GENE-040319-1]	Intergenic
in vitro Vibrio	Upregulated	1:7548973-7549173	1	7548973	7549173	6.33866	6.95509	5.23991	1.55523	1.69e-13	4.11e-11	intron (ENSSMAG00000011350, intron 3 of 6)	protein_coding-intron (ENSSMAG00000011350, intron 2 of 5)	5412	ENSSMAG00000011350	protein_coding	runx1	RUNX family transcription factor 1	intron
in vitro Vibrio	Upregulated	9:20066018-20066218	9	20066018	20066218	4.93706	5.55298	3.83997	1.55504	1.51e-11	1.97e-09	Intergenic	Intergenic	-17856	ENSSMAG00000007902	protein_coding	si:dkey-193c22.2	si:dkey-193c22.2 [Source:ZFIN;Acc:ZDB-GENE-070705-337]	Intergenic
in vitro Vibrio	Upregulated	14:11048793-11048993	14	11048793	11048993	6.51282	7.12767	5.41926	1.55425	8.17e-12	1.18e-09	intron (ENSSMAG00000010576, intron 2 of 14)	protein_coding-intron (ENSSMAG00000010576, intron 2 of 14)	15182	ENSSMAG00000010576	protein_coding	igf2bp2a	insulin-like growth factor 2 mRNA binding protein 2a [Source:ZFIN;Acc:ZDB-GENE-070912-44]	intron
in vitro Vibrio	Upregulated	10:21142029-21142229	10	21142029	21142229	6.93688	7.56717	5.79165	1.5537	8.19e-10	6.31e-08	intron (ENSSMAG00000011997, intron 1 of 7)	protein_coding-intron (ENSSMAG00000011997, intron 1 of 8)	5188	ENSSMAG00000011997	protein_coding	ccnd2a	cyclin D2, a [Source:ZFIN;Acc:ZDB-GENE-070424-30]	intron
in vitro Vibrio	Upregulated	5:2142011-2142211	5	2142011	2142211	7.32548	7.94725	6.20905	1.55364	1.61e-10	1.52e-08	intron (ENSSMAG00000005609, intron 2 of 36)	protein_coding-intron (ENSSMAG00000005609, intron 2 of 36)	1903	ENSSMAG00000005609	protein_coding	iqgap1	IQ motif containing GTPase activating protein 1 [Source:ZFIN;Acc:ZDB-GENE-050809-24]	intron
in vitro Vibrio	Upregulated	7:22239104-22239304	7	22239104	22239304	5.68701	6.29914	4.60228	1.55358	7.1e-11	7.57e-09	TTS (ENSSMAG00000019958)	protein_coding-TTS (ENSSMAG00000019958)	-2282	ENSSMAG00000019939	protein_coding	ACOT11	acyl-CoA thioesterase 11 [Source:HGNC Symbol;Acc:HGNC:18156]	TTS
in vitro Vibrio	Upregulated	10:1559944-1560144	10	1559944	1560144	5.73267	6.33953	4.66491	1.55314	8.41e-12	1.21e-09	Intergenic	Intergenic	-4800	ENSSMAG00000000498	protein_coding	dusp6	dual specificity phosphatase 6 [Source:ZFIN;Acc:ZDB-GENE-030613-1]	Intergenic
in vitro Vibrio	Upregulated	22:4665946-4666146	22	4665946	4666146	5.87965	6.48837	4.80594	1.55254	3.53e-11	4.12e-09	Intergenic	Intergenic	-2499	ENSSMAG00000036538	lncRNA	ENSSMAG00000036538	NA	Intergenic
in vitro Vibrio	Upregulated	15:19670026-19670226	15	19670026	19670226	6.71067	7.32367	5.62315	1.55222	9.67e-12	1.36e-09	intron (ENSSMAG00000019790, intron 52 of 52)	protein_coding-intron (ENSSMAG00000019790, intron 52 of 52)	37971	ENSSMAG00000019782	protein_coding	LOC118283467	bcl-2-like protein 11	intron
in vitro Vibrio	Upregulated	9:13125754-13125954	9	13125754	13125954	6.58323	7.18706	5.5251	1.5521	2.09e-17	1.45e-14	intron (ENSSMAG00000010386, intron 1 of 9)	protein_coding-intron (ENSSMAG00000010386, intron 2 of 11)	1986	ENSSMAG00000010386	protein_coding	serinc5	serine incorporator 5 [Source:NCBI gene;Acc:406835]	intron
in vitro Vibrio	Upregulated	5:2171276-2171476	5	2171276	2171476	8.19047	8.80987	7.08192	1.55191	3.38e-11	3.96e-09	intron (ENSSMAG00000005609, intron 15 of 34)	protein_coding-intron (ENSSMAG00000005609, intron 15 of 36)	-15606	ENSSMAG00000033548	protein_coding	crtc3	CREB regulated transcription coactivator 3 [Source:ZFIN;Acc:ZDB-GENE-070712-2]	intron
in vitro Vibrio	Upregulated	19:784630-784830	19	784630	784830	6.06701	6.7164	4.8544	1.55184	1.51e-08	8.02e-07	intron (ENSSMAG00000014357, intron 1 of 3)	protein_coding-intron (ENSSMAG00000014357, intron 1 of 4)	9592	ENSSMAG00000014357	protein_coding	gna13b	guanine nucleotide binding protein (G protein), alpha 13b [Source:ZFIN;Acc:ZDB-GENE-030131-8277]	intron
in vitro Vibrio	Upregulated	6:10701378-10701578	6	10701378	10701578	6.33183	6.95278	5.21814	1.55175	1.36e-11	1.8e-09	Intergenic	Intergenic	-11569	ENSSMAG00000015265	protein_coding	ppcs	phosphopantothenoylcysteine synthetase [Source:ZFIN;Acc:ZDB-GENE-060512-104]	Intergenic
in vitro Vibrio	Upregulated	2:20992329-20992529	2	20992329	20992529	7.22251	7.83552	6.13493	1.55152	9.21e-13	1.77e-10	Intergenic	Intergenic	-2575	ENSSMAG00000003962	protein_coding	kmt2e	lysine (K)-specific methyltransferase 2E [Source:ZFIN;Acc:ZDB-GENE-030131-4120]	Intergenic
in vitro Vibrio	Upregulated	10:18928649-18928849	10	18928649	18928849	5.21596	5.80909	4.19116	1.55141	5.21e-11	5.77e-09	intron (ENSSMAG00000032296, intron 3 of 7)	protein_coding-intron (ENSSMAG00000032296, intron 3 of 6)	26618	ENSSMAG00000032296	protein_coding	dusp8a	dual specificity phosphatase 8a [Source:ZFIN;Acc:ZDB-GENE-040426-1842]	intron
in vitro Vibrio	Upregulated	1:30499153-30499353	1	30499153	30499353	5.31168	5.94814	4.14512	1.55136	3.03e-09	2e-07	Intergenic	Intergenic	-32235	ENSSMAG00000024611	protein_coding	ldlrad4b	low density lipoprotein receptor class A domain containing 4 [Source:HGNC Symbol;Acc:HGNC:1224]	Intergenic
in vitro Vibrio	Upregulated	12:7442419-7442619	12	7442419	7442619	7.44294	8.05979	6.34284	1.55105	3.48e-12	5.58e-10	intron (ENSSMAG00000020917, intron 4 of 13)	protein_coding-intron (ENSSMAG00000020917, intron 4 of 12)	1961	ENSSMAG00000020917	protein_coding	mknk2b	MAPK interacting serine/threonine kinase 2b [Source:ZFIN;Acc:ZDB-GENE-030829-2]	intron
in vitro Vibrio	Upregulated	12:17792719-17792919	12	17792719	17792919	7.68927	8.30747	6.58468	1.5501	2.06e-11	2.56e-09	promoter-TSS (ENSSMAG00000017536)	protein_coding-promoter-TSS (ENSSMAG00000017536)	-508	ENSSMAG00000017536	protein_coding	jun	Jun proto-oncogene, AP-1 transcription factor subunit [Source:ZFIN;Acc:ZDB-GENE-030131-7859]	promoter-TSS
in vitro Vibrio	Upregulated	6:6087483-6087683	6	6087483	6087683	5.96462	6.59909	4.80498	1.54943	6.47e-10	5.09e-08	intron (ENSSMAG00000008113, intron 1 of 10)	protein_coding-intron (ENSSMAG00000008113, intron 1 of 10)	3891	ENSSMAG00000008113	protein_coding	pacsin1b	protein kinase C and casein kinase substrate in neurons 1b [Source:NCBI gene;Acc:619246]	intron
in vitro Vibrio	Upregulated	18:9482860-9483060	18	9482860	9483060	8.18715	8.80608	7.08015	1.54941	2.62e-11	3.16e-09	promoter-TSS (ENSSMAG00000023967)	protein_coding-promoter-TSS (ENSSMAG00000023967)	-609	ENSSMAG00000023967	protein_coding	ubald1a	UBA-like domain containing 1a [Source:NCBI gene;Acc:794012]	promoter-TSS
in vitro Vibrio	Upregulated	11:18527140-18527340	11	18527140	18527340	5.30096	5.93295	4.14994	1.54932	2.61e-09	1.76e-07	exon (ENSSMAG00000014612, exon 20 of 38)	protein_coding-exon (ENSSMAG00000014612, exon 20 of 38)	-32883	ENSSMAG00000014595	protein_coding	bcap31	B cell receptor associated protein 31	exon
in vitro Vibrio	Upregulated	2:24870526-24870726	2	24870526	24870726	7.34211	7.96262	6.22987	1.54927	4.5e-11	5.06e-09	Intergenic	Intergenic	-1178	ENSSMAG00000010858	protein_coding	ptpro	protein tyrosine phosphatase receptor type O	Intergenic
in vitro Vibrio	Upregulated	19:14009964-14010164	19	14009964	14010164	6.54497	7.16922	5.42028	1.549	3.01e-10	2.63e-08	promoter-TSS (ENSSMAG00000002685)	protein_coding-promoter-TSS (ENSSMAG00000002685)	-608	ENSSMAG00000002685	protein_coding	gmip	GEM interacting protein [Source:ZFIN;Acc:ZDB-GENE-130530-823]	promoter-TSS
in vitro Vibrio	Upregulated	17:11088403-11088603	17	11088403	11088603	6.42814	7.054	5.29802	1.54872	1.96e-10	1.82e-08	intron (ENSSMAG00000001500, intron 10 of 13)	protein_coding-intron (ENSSMAG00000001500, intron 9 of 13)	10282	ENSSMAG00000026236	protein_coding	ENSSMAG00000026236	NA	intron
in vitro Vibrio	Upregulated	18:1361822-1362022	18	1361822	1362022	6.83348	7.45103	5.73106	1.5486	9.21e-12	1.3e-09	promoter-TSS (ENSSMAG00000017269)	protein_coding-promoter-TSS (ENSSMAG00000017269)	-1936	ENSSMAG00000017269	protein_coding	ENOSF1	enolase superfamily member 1 [Source:HGNC Symbol;Acc:HGNC:30365]	promoter-TSS
in vitro Vibrio	Upregulated	10:10179525-10179725	10	10179525	10179725	5.38527	6.03099	4.18594	1.54855	1.68e-07	6.35e-06	promoter-TSS (ENSSMAG00000009329)	protein_coding-promoter-TSS (ENSSMAG00000009329)	82	ENSSMAG00000009329	protein_coding	FGD6	FYVE, RhoGEF and PH domain containing 6 [Source:HGNC Symbol;Acc:HGNC:21740]	promoter-TSS
in vitro Vibrio	Upregulated	14:16946794-16946994	14	16946794	16946994	6.0407	6.64674	4.97554	1.54798	4.82e-11	5.39e-09	Intergenic	Intergenic	-2692	ENSSMAG00000002832	protein_coding	uchl3	ubiquitin carboxyl-terminal esterase L3 (ubiquitin thiolesterase) [Source:ZFIN;Acc:ZDB-GENE-050522-158]	Intergenic
in vitro Vibrio	Upregulated	7:12685546-12685746	7	12685546	12685746	5.83705	6.47022	4.68191	1.54731	2.28e-11	2.79e-09	Intergenic	Intergenic	6335	ENSSMAG00000001888	protein_coding	prkab2	protein kinase, AMP-activated, beta 2 non-catalytic subunit	Intergenic
in vitro Vibrio	Upregulated	3:13951472-13951672	3	13951472	13951672	4.76633	5.41996	3.53823	1.54689	7.8e-10	6.04e-08	intron (ENSSMAG00000014863, intron 1 of 12)	protein_coding-intron (ENSSMAG00000014863, intron 1 of 10)	1582	ENSSMAG00000014863	protein_coding	tmprss4a	transmembrane serine protease 4a	intron
in vitro Vibrio	Upregulated	14:19290238-19290438	14	19290238	19290438	5.46564	6.08191	4.36745	1.54685	4.98e-10	4.09e-08	Intergenic	Intergenic	-4229	ENSSMAG00000007167	protein_coding	zmp:0000000936	zmp:0000000936 [Source:ZFIN;Acc:ZDB-GENE-130530-939]	Intergenic
in vitro Vibrio	Upregulated	17:14629490-14629690	17	14629490	14629690	6.76136	7.39149	5.61668	1.54628	2.54e-09	1.72e-07	intron (ENSSMAG00000008314, intron 18 of 24)	protein_coding-intron (ENSSMAG00000008314, intron 4 of 10)	43225	ENSSMAG00000008314	protein_coding	CNKSR3	Connector enhancer of kinase suppressor of ras 3 (Connector enhancer of KSR 3) (CNK homolog protein 3) (CNK3) (CNKSR family member 3) (Maguin-like protein)	intron
in vitro Vibrio	Upregulated	21:12768455-12768655	21	12768455	12768655	6.60977	7.22161	5.52597	1.5456	1.7e-11	2.18e-09	Intergenic	Intergenic	-2437	ENSSMAG00000006648	protein_coding	sh3kbp1	SH3-domain kinase binding protein 1	Intergenic
in vitro Vibrio	Upregulated	22:11469165-11469365	22	11469165	11469365	5.17561	5.76826	4.15231	1.54524	6.28e-12	9.29e-10	Intergenic	Intergenic	-1756	ENSSMAG00000014341	protein_coding	gpnmb	glycoprotein (transmembrane) nmb [Source:ZFIN;Acc:ZDB-GENE-060503-106]	Intergenic
in vitro Vibrio	Upregulated	22:12031042-12031242	22	12031042	12031242	6.41346	7.03539	5.29648	1.54495	1.16e-11	1.57e-09	intron (ENSSMAG00000015515, intron 1 of 1)	protein_coding-intron (ENSSMAG00000015515, intron 1 of 1)	1664	ENSSMAG00000015515	protein_coding	tril	TLR4 interactor with leucine-rich repeats [Source:ZFIN;Acc:ZDB-GENE-131218-1]	intron
in vitro Vibrio	Upregulated	13:20267936-20268136	13	20267936	20268136	5.73411	6.386	4.51239	1.54482	3.3e-08	1.56e-06	intron (ENSSMAG00000014641, intron 7 of 7)	protein_coding-intron (ENSSMAG00000014641, intron 6 of 6)	6291	ENSSMAG00000014641	protein_coding	irf2	interferon regulatory factor 2 [Source:HGNC Symbol;Acc:HGNC:6117]	intron
in vitro Vibrio	Upregulated	11:24048902-24049102	11	24048902	24049102	5.84313	6.47962	4.67652	1.54462	9.09e-10	6.93e-08	TTS (ENSSMAG00000005317)	protein_coding-TTS (ENSSMAG00000005317)	6506	ENSSMAG00000005281	protein_coding	TAF11	TATA-box binding protein associated factor 11 [Source:HGNC Symbol;Acc:HGNC:11544]	TTS
in vitro Vibrio	Upregulated	7:13590259-13590459	7	13590259	13590459	5.93461	6.55266	4.83054	1.54461	2.95e-14	8.64e-12	Intergenic	Intergenic	2695	ENSSMAG00000029868	protein_coding	LOC118311756	regakine-1-like	Intergenic
in vitro Vibrio	Upregulated	22:1187498-1187698	22	1187498	1187698	6.76924	7.38916	5.65897	1.5445	1.17e-10	1.16e-08	exon (ENSSMAG00000036069, exon 5 of 5)	protein_coding-exon (ENSSMAG00000036069, exon 5 of 5)	7282	ENSSMAG00000036069	protein_coding	LOC118292270	cell division control protein 42 homolog	exon
in vitro Vibrio	Upregulated	10:24221398-24221598	10	24221398	24221598	5.57329	6.2232	4.35882	1.54435	7.91e-09	4.59e-07	promoter-TSS (ENSSMAG00000017230)	protein_coding-promoter-TSS (ENSSMAG00000017230)	-948	ENSSMAG00000017230	protein_coding	herpud1	homocysteine-inducible, endoplasmic reticulum stress-inducible, ubiquitin-like domain member 1	promoter-TSS
in vitro Vibrio	Upregulated	20:18801138-18801338	20	18801138	18801338	6.95656	7.56787	5.87451	1.54428	1.8e-12	3.18e-10	promoter-TSS (ENSSMAG00000007206)	protein_coding-promoter-TSS (ENSSMAG00000007206)	2137	ENSSMAG00000007206	protein_coding	flvcr1	feline leukemia virus subgroup C cellular receptor 1 [Source:ZFIN;Acc:ZDB-GENE-041014-359]	promoter-TSS
in vitro Vibrio	Upregulated	10:10892846-10893046	10	10892846	10893046	7.6742	8.28569	6.59158	1.54301	1.08e-12	2.05e-10	exon (ENSSMAG00000010496, exon 1 of 9)	protein_coding-exon (ENSSMAG00000010496, exon 1 of 9)	4555	ENSSMAG00000010496	protein_coding	cd82b	CD82 molecule b [Source:ZFIN;Acc:ZDB-GENE-030131-2857]	exon
in vitro Vibrio	Upregulated	3:4602664-4602864	3	4602664	4602864	5.86481	6.50272	4.69321	1.54297	1.68e-09	1.19e-07	intron (ENSSMAG00000017885, intron 2 of 13)	protein_coding-intron (ENSSMAG00000017885, intron 2 of 13)	3923	ENSSMAG00000017885	protein_coding	SLC43A2	solute carrier family 43 member 2 [Source:HGNC Symbol;Acc:HGNC:23087]	intron
in vitro Vibrio	Upregulated	8:4110170-4110370	8	4110170	4110370	5.03653	5.67297	3.87004	1.54296	2.6e-11	3.14e-09	promoter-TSS (ENSSMAG00000021267)	protein_coding-promoter-TSS (ENSSMAG00000021267)	889	ENSSMAG00000021266	protein_coding	ENSSMAG00000021266	NA	promoter-TSS
in vitro Vibrio	Upregulated	9:22645313-22645513	9	22645313	22645513	6.85074	7.47505	5.72582	1.54288	3.24e-10	2.81e-08	Intergenic	Intergenic	-5610	ENSSMAG00000012288	protein_coding	xbp1	X-box binding protein 1 [Source:ZFIN;Acc:ZDB-GENE-011210-2]	Intergenic
in vitro Vibrio	Upregulated	10:23057957-23058157	10	23057957	23058157	4.91025	5.52544	3.81557	1.54277	2.4e-10	2.17e-08	TTS (ENSSMAG00000025567)	protein_coding-TTS (ENSSMAG00000025567)	4110	ENSSMAG00000025567	protein_coding	map1lc3b	microtubule-associated protein 1 light chain 3 beta [Source:ZFIN;Acc:ZDB-GENE-030131-1145]	TTS
in vitro Vibrio	Upregulated	2:11027569-11027769	2	11027569	11027769	5.87711	6.49403	4.77675	1.54239	4.19e-10	3.52e-08	intron (ENSSMAG00000014184, intron 2 of 7)	protein_coding-intron (ENSSMAG00000014184, intron 2 of 7)	11055	ENSSMAG00000014184	protein_coding	etv6	ETS variant transcription factor 6	intron
in vitro Vibrio	Upregulated	21:2745356-2745556	21	2745356	2745556	5.21337	5.8092	4.18024	1.54232	3.5e-10	3.02e-08	promoter-TSS (ENSSMAG00000014422)	protein_coding-promoter-TSS (ENSSMAG00000014422)	7654	ENSSMAG00000014422	protein_coding	rpl21	ribosomal protein L21 [Source:ZFIN;Acc:ZDB-GENE-030131-8512]	promoter-TSS
in vitro Vibrio	Upregulated	22:5529175-5529375	22	5529175	5529375	7.15375	7.77468	6.04012	1.54225	7.13e-11	7.58e-09	promoter-TSS (ENSSMAG00000001483)	protein_coding-promoter-TSS (ENSSMAG00000001483)	-225	ENSSMAG00000001483	protein_coding	myo1g	myosin IG [Source:ZFIN;Acc:ZDB-GENE-060503-562]	promoter-TSS
in vitro Vibrio	Upregulated	1:13849837-13850037	1	13849837	13850037	5.1566	5.74693	4.14037	1.54217	2.66e-12	4.41e-10	TTS (ENSSMAG00000016541)	protein_coding-TTS (ENSSMAG00000016541)	4725	ENSSMAG00000016541	protein_coding	apom	apolipoprotein M	TTS
in vitro Vibrio	Upregulated	9:7305368-7305568	9	7305368	7305568	5.68998	6.31869	4.55016	1.54206	1.53e-10	1.46e-08	intron (ENSSMAG00000001868, intron 33 of 38)	protein_coding-intron (ENSSMAG00000001868, intron 34 of 38)	-14019	ENSSMAG00000002027	protein_coding	tbx16	T-box transcription factor 16 [Source:ZFIN;Acc:ZDB-GENE-990615-5]	intron
in vitro Vibrio	Upregulated	1:11892820-11893020	1	11892820	11893020	5.18202	5.80494	4.06177	1.54176	1.3e-10	1.26e-08	promoter-TSS (ENSSMAG00000013955)	protein_coding-promoter-TSS (ENSSMAG00000013955)	-814	ENSSMAG00000013955	protein_coding	ENSSMAG00000013955	NA	promoter-TSS
in vitro Vibrio	Upregulated	20:7409054-7409254	20	7409054	7409254	7.54982	8.16019	6.47081	1.54122	1.47e-12	2.67e-10	Intergenic	Intergenic	-1267	ENSSMAG00000025873	protein_coding	trib2	tribbles pseudokinase 2 [Source:ZFIN;Acc:ZDB-GENE-091207-3]	Intergenic
in vitro Vibrio	Upregulated	3:6385040-6385240	3	6385040	6385240	6.65063	7.27517	5.52494	1.54065	4.74e-10	3.93e-08	Intergenic	Intergenic	-6509	ENSSMAG00000020287	protein_coding	rasgrp4	RAS guanyl releasing protein 4 [Source:ZFIN;Acc:ZDB-GENE-050419-110]	Intergenic
in vitro Vibrio	Upregulated	15:11477184-11477384	15	11477184	11477384	5.2591	5.88539	4.12749	1.54039	1.06e-12	2.02e-10	intron (ENSSMAG00000008347, intron 15 of 28)	protein_coding-intron (ENSSMAG00000008347, intron 15 of 28)	17015	ENSSMAG00000008347	protein_coding	itga9	integrin, alpha 9 [Source:ZFIN;Acc:ZDB-GENE-040426-1129]	intron
in vitro Vibrio	Upregulated	19:5511379-5511579	19	5511379	5511579	6.246	6.87309	5.1117	1.53998	1.35e-11	1.79e-09	intron (ENSSMAG00000002885, intron 1 of 40)	protein_coding-intron (ENSSMAG00000002885, intron 1 of 40)	3282	ENSSMAG00000002885	protein_coding	myh9b	myosin, heavy chain 9b, non-muscle [Source:ZFIN;Acc:ZDB-GENE-030131-998]	intron
in vitro Vibrio	Upregulated	16:20246816-20247016	16	20246816	20247016	6.33084	6.95684	5.20024	1.53937	1.16e-10	1.15e-08	intron (ENSSMAG00000016794, intron 3 of 3)	protein_coding-intron (ENSSMAG00000016731, intron 8 of 8)	18691	ENSSMAG00000016794	protein_coding	mcl1b	MCL1 apoptosis regulator, BCL2 family member b [Source:ZFIN;Acc:ZDB-GENE-030825-1]	intron
in vitro Vibrio	Upregulated	1:23582377-23582577	1	23582377	23582577	6.26464	6.898	5.10887	1.53864	7.97e-10	6.16e-08	intron (ENSSMAG00000003162, intron 7 of 7)	protein_coding-intron (ENSSMAG00000003162, intron 7 of 7)	27436	ENSSMAG00000003162	protein_coding	sntb1	syntrophin, basic 1	intron
in vitro Vibrio	Upregulated	21:5091671-5091871	21	5091671	5091871	6.40913	7.00644	5.37146	1.5386	4.61e-12	7.08e-10	intron (ENSSMAG00000018407, intron 7 of 18)	protein_coding-intron (ENSSMAG00000018407, intron 6 of 19)	17777	ENSSMAG00000018407	protein_coding	mllt10	MLLT10 histone lysine methyltransferase DOT1L cofactor [Source:ZFIN;Acc:ZDB-GENE-041114-176]	intron
in vitro Vibrio	Upregulated	8:9309011-9309211	8	9309011	9309211	8.20525	8.81739	7.12049	1.53854	9.48e-12	1.33e-09	promoter-TSS (ENSSMAG00000021849)	protein_coding-promoter-TSS (ENSSMAG00000021849)	-348	ENSSMAG00000021849	protein_coding	mxd4	MAX dimerization protein 4 [Source:ZFIN;Acc:ZDB-GENE-050208-44]	promoter-TSS
in vitro Vibrio	Upregulated	12:27433698-27433898	12	27433698	27433898	6.79231	7.40255	5.7137	1.53852	2.93e-13	6.55e-11	Intergenic	Intergenic	-50538	ENSSMAG00000005322	protein_coding	LOC118318488	Krueppel-like factor 2	Intergenic
in vitro Vibrio	Upregulated	22:2631388-2631588	22	2631388	2631588	6.15622	6.75652	5.10919	1.53841	5.56e-14	1.56e-11	intron (ENSSMAG00000030854, intron 1 of 3)	protein_coding-intron (ENSSMAG00000030854, intron 1 of 3)	-4290	ENSSMAG00000018068	protein_coding	rnf19b	ring finger protein 19B [Source:NCBI gene;Acc:562396]	intron
in vitro Vibrio	Upregulated	14:19082376-19082576	14	19082376	19082576	6.63066	7.23939	5.55694	1.53836	1.92e-13	4.62e-11	intron (ENSSMAG00000031119, intron 1 of 5)	protein_coding-intron (ENSSMAG00000031119, intron 1 of 5)	3587	ENSSMAG00000031119	protein_coding	ARL5A	ADP ribosylation factor like GTPase 5A [Source:HGNC Symbol;Acc:HGNC:696]	intron
in vitro Vibrio	Upregulated	8:13495019-13495219	8	13495019	13495219	8.14641	8.75637	7.06871	1.53833	2.3e-12	3.93e-10	Intergenic	Intergenic	-10508	ENSSMAG00000014743	protein_coding	rab11fip4b	RAB11 family interacting protein 4 (class II) b [Source:NCBI gene;Acc:100151129]	Intergenic
in vitro Vibrio	Upregulated	1:22078432-22078632	1	22078432	22078632	6.46898	7.08496	5.37171	1.53815	2.82e-11	3.36e-09	intron (ENSSMAG00000000543, intron 1 of 10)	protein_coding-intron (ENSSMAG00000000543, intron 1 of 11)	644	ENSSMAG00000000543	protein_coding	LOC118314123	NF-kappa-B inhibitor delta	intron
in vitro Vibrio	Upregulated	1:17522836-17523036	1	17522836	17523036	6.05002	6.67004	4.9394	1.53802	4.06e-10	3.43e-08	promoter-TSS (ENSSMAG00000009157)	protein_coding-promoter-TSS (ENSSMAG00000009157)	28307	ENSSMAG00000009157	protein_coding	pou2f2a	POU class 2 homeobox 2a [Source:ZFIN;Acc:ZDB-GENE-060310-2]	promoter-TSS
in vitro Vibrio	Upregulated	17:10747203-10747403	17	10747203	10747403	8.34708	8.95673	7.27039	1.53777	1.33e-12	2.44e-10	promoter-TSS (ENSSMAG00000020566)	protein_coding-promoter-TSS (ENSSMAG00000020566)	-310	ENSSMAG00000020566	protein_coding	KLF11	Kruppel like factor 11 [Source:HGNC Symbol;Acc:HGNC:11811]	promoter-TSS
in vitro Vibrio	Upregulated	1:24225987-24226187	1	24225987	24226187	7.31011	7.92851	6.20489	1.53732	7.22e-11	7.64e-09	intron (ENSSMAG00000026523, intron 1 of 1)	lncRNA-intron (ENSSMAG00000026523, intron 1 of 1)	17789	ENSSMAG00000026523	lncRNA	ENSSMAG00000026523	NA	intron
in vitro Vibrio	Upregulated	9:22286694-22286894	9	22286694	22286894	3.48556	4.13147	2.28554	1.53703	4.81e-07	1.58e-05	promoter-TSS (ENSSMAG00000011879)	protein_coding-promoter-TSS (ENSSMAG00000011879)	-15311	ENSSMAG00000011879	protein_coding	nos1	nitric oxide synthase 1 (neuronal) [Source:NCBI gene;Acc:60658]	promoter-TSS
in vitro Vibrio	Upregulated	17:7879652-7879852	17	7879652	7879852	6.18961	6.80559	5.09233	1.53606	3.04e-10	2.66e-08	intron (ENSSMAG00000028471, intron 1 of 2)	lncRNA-intron (ENSSMAG00000028471, intron 1 of 2)	1098	ENSSMAG00000028471	lncRNA	ENSSMAG00000028471	NA	intron
in vitro Vibrio	Upregulated	16:11169579-11169779	16	11169579	11169779	7.07631	7.6939	5.97375	1.53579	4.02e-11	4.59e-09	Intergenic	Intergenic	-16892	ENSSMAG00000005314	protein_coding	TMEM38B	transmembrane protein 38B [Source:HGNC Symbol;Acc:HGNC:25535]	Intergenic
in vitro Vibrio	Upregulated	8:6377391-6377591	8	6377391	6377591	7.28637	7.90426	6.1828	1.53532	9.45e-11	9.69e-09	intron (ENSSMAG00000002587, intron 1 of 15)	protein_coding-intron (ENSSMAG00000002587, intron 3 of 18)	3005	ENSSMAG00000002587	protein_coding	prkcba	protein kinase C, beta a [Source:ZFIN;Acc:ZDB-GENE-040426-1354]	intron
in vitro Vibrio	Upregulated	9:22622194-22622394	9	22622194	22622394	5.96319	6.60205	4.78828	1.53393	6.94e-09	4.11e-07	Intergenic	Intergenic	11272	ENSSMAG00000036774	protein_coding	ENSSMAG00000036774	NA	Intergenic
in vitro Vibrio	Upregulated	20:17494298-17494498	20	17494298	17494498	7.1002	7.71444	6.00859	1.53393	2.54e-11	3.08e-09	promoter-TSS (ENSSMAG00000003924)	protein_coding-promoter-TSS (ENSSMAG00000003924)	-930	ENSSMAG00000003924	protein_coding	ttc13	tetratricopeptide repeat domain 13 [Source:ZFIN;Acc:ZDB-GENE-080722-25]	promoter-TSS
in vitro Vibrio	Upregulated	5:13449523-13449723	5	13449523	13449723	7.26999	7.87666	6.20285	1.53361	1.08e-13	2.79e-11	intron (ENSSMAG00000000110, intron 1 of 12)	protein_coding-intron (ENSSMAG00000000110, intron 1 of 12)	-34163	ENSSMAG00000000110	protein_coding	ZFHX3	Zinc finger homeobox protein 3 (AT motif-binding factor 1) (AT-binding transcription factor 1) (Alpha-fetoprotein enhancer-binding protein) (Zinc finger homeodomain protein 3) (ZFH-3)	intron
in vitro Vibrio	Upregulated	4:14658064-14658264	4	14658064	14658264	7.06019	7.67677	5.96094	1.53346	5.52e-11	6.05e-09	intron (ENSSMAG00000018550, intron 1 of 19)	protein_coding-intron (ENSSMAG00000018550, intron 2 of 17)	-8056	ENSSMAG00000018550	protein_coding	ksr1a	kinase suppressor of ras 1a [Source:ZFIN;Acc:ZDB-GENE-091113-34]	intron
in vitro Vibrio	Upregulated	11:18420527-18420727	11	18420527	18420727	6.63628	7.25164	5.54107	1.53337	7.22e-11	7.64e-09	intron (ENSSMAG00000014429, intron 8 of 8)	protein_coding-intron (ENSSMAG00000014429, intron 9 of 9)	-5455	ENSSMAG00000014470	protein_coding	pim2	Pim-2 proto-oncogene, serine/threonine kinase [Source:NCBI gene;Acc:58054]	intron
in vitro Vibrio	Upregulated	19:8102393-8102593	19	8102393	8102593	5.76112	6.39267	4.61158	1.53325	3.71e-10	3.17e-08	intron (ENSSMAG00000021756, intron 1 of 15)	protein_coding-intron (ENSSMAG00000021756, intron 3 of 18)	3787	ENSSMAG00000021756	protein_coding	prkcbb	protein kinase C, beta b [Source:NCBI gene;Acc:393953]	intron
in vitro Vibrio	Upregulated	1:19969094-19969294	1	19969094	19969294	5.84999	6.47382	4.72668	1.53309	7.91e-10	6.12e-08	intron (ENSSMAG00000017261, intron 4 of 10)	protein_coding-intron (ENSSMAG00000017261, intron 4 of 9)	4459	ENSSMAG00000017261	protein_coding	znf687a	zinc finger protein 687a [Source:NCBI gene;Acc:562791]	intron
in vitro Vibrio	Upregulated	10:22952863-22953063	10	22952863	22953063	5.32699	5.9123	4.32594	1.53304	1.3e-12	2.4e-10	TTS (ENSSMAG00000015346)	protein_coding-TTS (ENSSMAG00000015346)	-2151	ENSSMAG00000015325	protein_coding	edc4	enhancer of mRNA decapping 4 [Source:NCBI gene;Acc:565659]	TTS
in vitro Vibrio	Upregulated	1:2521986-2522186	1	2521986	2522186	5.69954	6.32952	4.55538	1.53266	6.31e-10	4.99e-08	promoter-TSS (ENSSMAG00000002735)	protein_coding-promoter-TSS (ENSSMAG00000002735)	-868	ENSSMAG00000002735	protein_coding	LOC118307611	cytochrome b-245 heavy chain	promoter-TSS
in vitro Vibrio	Upregulated	7:22789756-22789956	7	22789756	22789956	6.98649	7.6017	5.89173	1.53247	1.42e-11	1.87e-09	intron (ENSSMAG00000020135, intron 1 of 9)	protein_coding-intron (ENSSMAG00000020135, intron 1 of 8)	-16742	ENSSMAG00000020135	protein_coding	thrb	thyroid hormone receptor beta [Source:NCBI gene;Acc:30607]	intron
in vitro Vibrio	Upregulated	19:12847432-12847632	19	12847432	12847632	5.54159	6.14432	4.48692	1.53243	6.17e-12	9.15e-10	Intergenic	Intergenic	15748	ENSSMAG00000017669	protein_coding	TMEM235	transmembrane protein 235 [Source:HGNC Symbol;Acc:HGNC:27563]	Intergenic
in vitro Vibrio	Upregulated	5:22416847-22417047	5	22416847	22417047	5.61247	6.21432	4.5606	1.53174	7.94e-13	1.56e-10	Intergenic	Intergenic	-27644	ENSSMAG00000010200	protein_coding	CYP1A2	cytochrome P450 family 1 subfamily A member 2 [Source:HGNC Symbol;Acc:HGNC:2596]	Intergenic
in vitro Vibrio	Upregulated	20:16825941-16826141	20	16825941	16826141	5.87316	6.49314	4.76271	1.53167	6.76e-13	1.35e-10	Intergenic	Intergenic	-3968	ENSSMAG00000003234	protein_coding	tfap2b	transcription factor AP-2 beta [Source:ZFIN;Acc:ZDB-GENE-050417-394]	Intergenic
in vitro Vibrio	Upregulated	12:3518560-3518760	12	3518560	3518760	6.21848	6.83239	5.12796	1.53149	2.88e-10	2.54e-08	Intergenic	Intergenic	-1654	ENSSMAG00000018558	protein_coding	RGS1	regulator of G protein signaling 1 [Source:HGNC Symbol;Acc:HGNC:9991]	Intergenic
in vitro Vibrio	Upregulated	6:1303693-1303893	6	1303693	1303893	6.46108	7.07265	5.37817	1.53123	3.19e-12	5.18e-10	Intergenic	Intergenic	25312	ENSSMAG00000001664	protein_coding	grip2b	glutamate receptor interacting protein 2b [Source:ZFIN;Acc:ZDB-GENE-070705-172]	Intergenic
in vitro Vibrio	Upregulated	4:30530577-30530777	4	30530577	30530777	6.05452	6.66571	4.97282	1.53122	2.82e-15	1.07e-12	intron (ENSSMAG00000019189, intron 1 of 33)	protein_coding-intron (ENSSMAG00000019189, intron 3 of 35)	7084	ENSSMAG00000019189	protein_coding	Dennd4c	DENN domain-containing protein 4C	intron
in vitro Vibrio	Upregulated	11:12246545-12246745	11	12246545	12246745	5.55543	6.16565	4.47691	1.53114	2.37e-10	2.15e-08	TTS (ENSSMAG00000018751)	protein_coding-TTS (ENSSMAG00000018751)	-3365	ENSSMAG00000018715	protein_coding	slc2a5	solute carrier family 2 member 5 [Source:ZFIN;Acc:ZDB-GENE-060222-2]	TTS
in vitro Vibrio	Upregulated	5:9880563-9880763	5	9880563	9880763	6.17722	6.7829	5.11321	1.53107	1.64e-13	4.01e-11	Intergenic	Intergenic	-5729	ENSSMAG00000021326	protein_coding	LOC118302825	ephrin-B2a-like	Intergenic
in vitro Vibrio	Upregulated	3:23261510-23261710	3	23261510	23261710	5.45904	6.04736	4.44895	1.53103	1.38e-11	1.83e-09	promoter-TSS (ENSSMAG00000003368)	protein_coding-promoter-TSS (ENSSMAG00000003368)	609	ENSSMAG00000003368	protein_coding	pglyrp5	peptidoglycan recognition protein 5 [Source:ZFIN;Acc:ZDB-GENE-050419-71]	promoter-TSS
in vitro Vibrio	Upregulated	2:2612439-2612639	2	2612439	2612639	5.53099	6.18709	4.29376	1.5308	8.55e-07	2.59e-05	intron (ENSSMAG00000002387, intron 10 of 10)	protein_coding-intron (ENSSMAG00000002387, intron 9 of 9)	-5786	ENSSMAG00000002387	protein_coding	hdac8	histone deacetylase 8 [Source:NCBI gene;Acc:406740]	intron
in vitro Vibrio	Upregulated	4:14633381-14633581	4	14633381	14633581	6.8444	7.46102	5.74505	1.53062	7.88e-11	8.23e-09	intron (ENSSMAG00000018550, intron 19 of 19)	protein_coding-intron (ENSSMAG00000018550, intron 19 of 19)	-4447	ENSSMAG00000033378	protein_coding	LOC118300752	oligodendrocyte-myelin glycoprotein-like	intron
in vitro Vibrio	Upregulated	5:22397264-22397464	5	22397264	22397464	5.76037	6.35763	4.72282	1.53045	7.99e-15	2.73e-12	Intergenic	Intergenic	-8061	ENSSMAG00000010200	protein_coding	CYP1A2	cytochrome P450 family 1 subfamily A member 2 [Source:HGNC Symbol;Acc:HGNC:2596]	Intergenic
in vitro Vibrio	Upregulated	7:2506247-2506447	7	2506247	2506447	7.07183	7.70071	5.93141	1.53039	4.98e-09	3.09e-07	intron (ENSSMAG00000006867, intron 5 of 6)	protein_coding-intron (ENSSMAG00000006867, intron 5 of 6)	3666	ENSSMAG00000006867	protein_coding	CREM	cAMP responsive element modulator [Source:HGNC Symbol;Acc:HGNC:2352]	intron
in vitro Vibrio	Upregulated	20:2653082-2653282	20	2653082	2653282	6.42893	7.03973	5.34851	1.53025	3.04e-10	2.66e-08	intron (ENSSMAG00000018322, intron 12 of 13)	protein_coding-intron (ENSSMAG00000018322, intron 11 of 12)	-9522	ENSSMAG00000018215	protein_coding	dse	dermatan sulfate epimerase [Source:ZFIN;Acc:ZDB-GENE-041001-202]	intron
in vitro Vibrio	Upregulated	8:19060634-19060834	8	19060634	19060834	5.30047	5.90191	4.24988	1.53024	6.45e-09	3.86e-07	intron (ENSSMAG00000009373, intron 2 of 12)	protein_coding-intron (ENSSMAG00000009373, intron 2 of 14)	1320	ENSSMAG00000009373	protein_coding	mtmr7b	myotubularin related protein 7b	intron
in vitro Vibrio	Upregulated	4:8094907-8095107	4	8094907	8095107	5.2023	5.83068	4.06364	1.53013	4.15e-11	4.71e-09	Intergenic	Intergenic	-13450	ENSSMAG00000004815	protein_coding	shroom1	shroom family member 1 [Source:ZFIN;Acc:ZDB-GENE-091204-385]	Intergenic
in vitro Vibrio	Upregulated	16:7357838-7358038	16	7357838	7358038	7.0868	7.70032	5.99754	1.5301	4.43e-11	4.99e-09	promoter-TSS (ENSSMAG00000019931)	protein_coding-promoter-TSS (ENSSMAG00000019931)	-13375	ENSSMAG00000019931	protein_coding	sh2d3ca	SH2 domain containing 3Ca [Source:ZFIN;Acc:ZDB-GENE-080102-1]	promoter-TSS
in vitro Vibrio	Upregulated	16:7582774-7582974	16	7582774	7582974	5.61684	6.22347	4.5498	1.53008	7.75e-11	8.11e-09	intron (ENSSMAG00000020103, intron 1 of 3)	protein_coding-intron (ENSSMAG00000020103, intron 1 of 3)	1492	ENSSMAG00000020103	protein_coding	plgrkt	plasminogen receptor, C-terminal lysine transmembrane protein [Source:ZFIN;Acc:ZDB-GENE-050809-125]	intron
in vitro Vibrio	Upregulated	8:9307623-9307823	8	9307623	9307823	6.3248	6.9413	5.22584	1.52957	2.14e-11	2.64e-09	intron (ENSSMAG00000021849, intron 2 of 3)	protein_coding-intron (ENSSMAG00000021849, intron 2 of 3)	1040	ENSSMAG00000021849	protein_coding	mxd4	MAX dimerization protein 4 [Source:ZFIN;Acc:ZDB-GENE-050208-44]	intron
in vitro Vibrio	Upregulated	2:2693149-2693349	2	2693149	2693349	5.55078	6.18883	4.37866	1.52927	2.3e-08	1.14e-06	intron (ENSSMAG00000002848, intron 3 of 10)	protein_coding-intron (ENSSMAG00000002848, intron 3 of 11)	-22539	ENSSMAG00000002876	protein_coding	clcn5b	chloride channel, voltage-sensitive 5b [Source:ZFIN;Acc:ZDB-GENE-110407-11]	intron
in vitro Vibrio	Upregulated	15:21356645-21356845	15	21356645	21356845	5.60507	6.20034	4.57368	1.5291	3.55e-11	4.13e-09	Intergenic	Intergenic	3977	ENSSMAG00000025330	protein_coding	LEAD8	Embryonic protein DC-8	Intergenic
in vitro Vibrio	Upregulated	14:14960431-14960631	14	14960431	14960631	4.92558	5.53577	3.84714	1.52888	2.45e-10	2.2e-08	Intergenic	Intergenic	4007	ENSSMAG00000018540	protein_coding	tnfsf13b	TNF superfamily member 13b [Source:ZFIN;Acc:ZDB-GENE-080204-44]	Intergenic
in vitro Vibrio	Upregulated	2:16974962-16975162	2	16974962	16975162	5.92359	6.55831	4.76309	1.52832	2.38e-08	1.18e-06	exon (ENSSMAG00000020555, exon 27 of 32)	protein_coding-exon (ENSSMAG00000020555, exon 27 of 32)	19202	ENSSMAG00000020555	protein_coding	gsap	gamma-secretase activating protein	exon
in vitro Vibrio	Upregulated	1:21460168-21460368	1	21460168	21460368	4.98396	5.58436	3.93662	1.52817	3.46e-10	2.99e-08	TTS (ENSSMAG00000020291)	protein_coding-TTS (ENSSMAG00000020291)	4763	ENSSMAG00000020285	protein_coding	snx10b	sorting nexin 10b [Source:NCBI gene;Acc:569469]	TTS
in vitro Vibrio	Upregulated	7:12230486-12230686	7	12230486	12230686	7.72126	8.33251	6.63938	1.52808	2.07e-11	2.56e-09	Intergenic	Intergenic	-12312	ENSSMAG00000000990	protein_coding	mbnl1	muscleblind-like splicing regulator 1 [Source:ZFIN;Acc:ZDB-GENE-060929-704]	Intergenic
in vitro Vibrio	Upregulated	8:9311109-9311309	8	9311109	9311309	5.13516	5.78361	3.92598	1.52808	6.33e-08	2.74e-06	Intergenic	Intergenic	-2446	ENSSMAG00000021849	protein_coding	mxd4	MAX dimerization protein 4 [Source:ZFIN;Acc:ZDB-GENE-050208-44]	Intergenic
in vitro Vibrio	Upregulated	8:11736541-11736741	8	11736541	11736741	5.66835	6.27126	4.61312	1.52806	1.14e-11	1.55e-09	Intergenic	Intergenic	-1129	ENSSMAG00000011731	protein_coding	LOC118313126	interleukin-8-like	Intergenic
in vitro Vibrio	Upregulated	17:20717912-20718112	17	20717912	20718112	8.03924	8.64417	6.97762	1.52801	4.08e-13	8.66e-11	promoter-TSS (ENSSMAG00000015407)	protein_coding-promoter-TSS (ENSSMAG00000015407)	-907	ENSSMAG00000015407	protein_coding	CCNK	cyclin K [Source:HGNC Symbol;Acc:HGNC:1596]	promoter-TSS
in vitro Vibrio	Upregulated	18:20366532-20366732	18	20366532	20366732	6.24668	6.86095	5.155	1.52783	5.64e-10	4.53e-08	promoter-TSS (ENSSMAG00000010785)	protein_coding-promoter-TSS (ENSSMAG00000010785)	-938	ENSSMAG00000010785	protein_coding	grb7	growth factor receptor bound protein 7 [Source:ZFIN;Acc:ZDB-GENE-091118-23]	promoter-TSS
in vitro Vibrio	Upregulated	9:18495474-18495674	9	18495474	18495674	4.28664	4.95024	3.02118	1.52772	4.04e-09	2.58e-07	intron (ENSSMAG00000004674, intron 1 of 6)	protein_coding-intron (ENSSMAG00000004674, intron 1 of 6)	18006	ENSSMAG00000004674	protein_coding	sh2b3	SH2B adaptor protein 3	intron
in vitro Vibrio	Upregulated	4:14625751-14625951	4	14625751	14625951	6.37158	6.98431	5.2849	1.52765	1.29e-10	1.26e-08	Intergenic	Intergenic	3183	ENSSMAG00000033378	protein_coding	LOC118300752	oligodendrocyte-myelin glycoprotein-like	Intergenic
in vitro Vibrio	Upregulated	5:18922306-18922506	5	18922306	18922506	6.40623	7.02095	5.31309	1.52743	1.07e-10	1.07e-08	intron (ENSSMAG00000024868, intron 1 of 1)	protein_coding-intron (ENSSMAG00000024868, intron 1 of 1)	1178	ENSSMAG00000024868	protein_coding	bcl2l10	BCL2 like 10 [Source:ZFIN;Acc:ZDB-GENE-030825-2]	intron
[truncated: 79,236 more rows]

## Sheet: H3K4me3
Supplementary table 10B. Differentially histone modification regions (DHMRs) respective to the corresponding controls for the ChIP-Seq and µChIPmentation assays for the H3K4me3 mark (p-value < 0.05).
[truncated: 22,766 more rows]

[truncated: 9 more sheets: H3K27ac, H3K27me3, DAR-DHMR in promoter regions, diff-prom-vitro-vibrio-up, diff-prom-vitro-vibrio-down, diff-prom-vivo-vibrio-up, diff-prom-vivo-vibrio-down, diff-prom-vivo-poly-up, diff-prom-vivo-poly-down]
