# Supplementary material for: Multiomics uncovers the epigenomic and transcriptomic response to viral and bacterial stimulation in turbot
Source: Gigascience. 2025 Jul 15;14:giaf077. doi: 10.1093/gigascience/giaf077 (PMC12263217; doi:10.1093/gigascience/giaf077)
Supplement: giaf077_Supplemental_Files [file giaf077_supplemental_files.zip › Supplementary_table_11_Summary_DEG_DAR_DHMR_revised_v2.xlsx]

## Sheet: Sheet1
Supplementary table 11. Differential Accesibility Regions (DARs) and Differential Histone Modification Regions (DHMRs) located in promoter regions and integrated with Differential Expressed Genes (DEGs) for the in vivo and in vitro challenges stimulated with Poly (I:C) and Vibrio (Hypergeometric test, p-value < 0.05, Bonferroni correction).
Comparisson	DARs/DHMRs						Integration of DARs/DHMRs data at promoter regions of DEGs
	all DARs/DHMRs			DARs/DHMRs at promoter regions			Down					Up
	Down	Up		Down	Up		DEGs	DARs/DHMRs + DEGs	enrichment	p-value		DEGs	DARs/DHMRs + DEGs	enrichment	p-value
ATAC-vitro-poly	-	-		-	-		544	-	-	-		858	-	-	-
ATAC-vitro-vibrio	2739	17878		55	4922		3217	1	-6.19	0.0112034		3321	1259	2.2	2.42921e-206
ATAC-vivo-poly	25	15		4	1		1918	-	-	-		2001	-	-	-
ATAC-vivo-vibrio	43159	16733		1350	6115		929	34	-1.29	0.0668068		910	395	2.03	5.87786e-52
H3K4me3-vitro-poly	-	-		-	-		544	-	-	-		858	-	-	-
H3K4me3-vitro-vibrio	699	10755		53	4289		3217	14	2.35	0.00172171		3321	1164	2.34	5.64176e-211
H3K4me3-vivo-poly	-	1036		-	368		1918	-	-	-		2001	151	5.87	5.34133e-77
H3K4me3-vivo-vibrio	287	9988		22	4024		929	3	4.2	0.0332106		910	242	1.89	4.68244e-24
H3K27ac-vitro-poly	-	20		-	-		544	-	-	-		858	-	-	-
H3K27ac-vitro-vibrio	2	623		-	72		3217	-	-	-		3321	49	5.86	2.7722e-29
H3K27ac-vivo-poly	-	38		-	4		1918	-	-	-		2001	3	10.72	0.00129608
H3K27ac-vivo-vibrio	-	3		-	1		929	-	-	-		910	1	31.43	0.031816
promoters-vitro-poly	-	-		-	-		544	-	-	-		858	-	-	-
promoters-vitro-vibrio	-	-		106	6744		3217	15	1.26	0.209198		3321	1782	2.28	4,538298253289728e-354
promoters-vivo-poly	-	-		4	370		1918	-	-	-		2001	151	5.83	1.33524e-76
promoters-vivo-vibrio	-	-		1263	7082		929	37	-1.11	0.28904		910	463	2.05	1.4199e-66
population size = 28602 genes (Total number of genes in chromosomes, according to ensembl annotation. Mitochondrial and unassigned scaffolds are excluded).
number of successes in the population = DARs/DHMRs at promoter regions (See supplementary table 10).
sample size = DEGs (See supplementary table 4).
number of successes = DARs/DHMRs + DEGs (Intersection between the content on supplementary table 4 and 10).
