# Supplementary material for: Multiomics uncovers the epigenomic and transcriptomic response to viral and bacterial stimulation in turbot
Source: Gigascience. 2025 Jul 15;14:giaf077. doi: 10.1093/gigascience/giaf077 (PMC12263217; doi:10.1093/gigascience/giaf077)
Supplement: giaf077_Supplemental_Files [file giaf077_supplemental_files.zip › Supplementary_table_4_DEG_v2.xlsx]

## Sheet: Poly IC in vitro
Supplementary table 4A. Differential gene expression results of the in vitro challenge stimulated with Poly (I:C) (p-value < 0.05). The simbol on column "log2FoldChange" denotes the direction of the differential expression, with negative values (-) refering to genes upregulated in the control condition, and positive values refering to genes upregulated in the tested condition (either Poly I:C or …
Gene ID (ENSEMBL)	baseMean	log2FoldChange	lfcSE	stat	pvalue	padj	alternate_alias	annotated_in	Gene symbol	description	organism	gene_biotype	chrom	start	end	strand
ENSSMAG00000027504	47.8299	5.83436	0.70449	8.28168	1.21e-16	1.95e-14	ENSSMAG00000027504	ensembl	NA	novel gene	Scophthalmus maximus (Turbot)	protein_coding	19	20950037	20951654	+
ENSSMAG00000016135	393.507	4.61635	0.263589	17.5135	1.13e-68	1.34e-64	ENSSMAG00000016135	ensembl	si:dkey-40g16.6	si:dkey-40g16.6 [Source:ZFIN;Acc:ZDB-GENE-030131-9110]	Scophthalmus maximus (Turbot)	protein_coding	3	3761867	3769710	-
ENSSMAG00000034610	896.579	4.39968	0.371691	11.8369	2.52e-32	2.49e-29	NCBI:118314440	ncbi	LOC118314440	C-C motif chemokine 19-like	Scophthalmus maximus (Turbot)	protein_coding	9	23951596	23954319	-
ENSSMAG00000013425	50.0177	3.91371	0.640218	6.11309	9.77e-10	5.48e-08	O42384.1	swissprot	htr1a-B	5-hydroxytryptamine receptor 1A-beta (5-HT-1A-beta) (5-HT1A-beta) (F1B) (Serotonin receptor 1A-beta)	Takifugu rubripes (Japanese pufferfish) (Fugu rubripes)	protein_coding	16	2142211	2144205	-
ENSSMAG00000009138	20.9689	3.81257	0.653699	5.83231	5.47e-09	2.65e-07	ENSSMAG00000009138	ensembl	NA	novel gene	Scophthalmus maximus (Turbot)	protein_coding	2	24202431	24207896	-
ENSSMAG00000024407	782.599	3.63595	0.460304	7.89903	2.81e-15	3.56e-13	NCBI:118318709	ncbi	LOC118318709	interferon-induced protein with tetratricopeptide repeats 1-like	Scophthalmus maximus (Turbot)	protein_coding	12	876246	880168	-
ENSSMAG00000002314	94.7637	3.40096	0.494326	6.87999	5.99e-12	4.78e-10	ENSSMAG00000002314	ensembl	samsn1b	SAM domain, SH3 domain and nuclear localisation signals 1b [Source:ZFIN;Acc:ZDB-GENE-041010-135]	Scophthalmus maximus (Turbot)	protein_coding	4	18999800	19013357	-
ENSSMAG00000000353	641.949	3.24681	0.38263	8.48552	2.15e-17	3.87e-15	NCBI:118295617	ncbi	si:ch1073-280e3.1	complement C2	Scophthalmus maximus (Turbot)	protein_coding	3	20747434	20753539	-
ENSSMAG00000016022	6726.94	3.09784	0.309373	10.0133	1.33e-23	6.6e-21	NCBI:118315671	ncbi	herc5.1	HECT and RLD domain containing E3 ubiquitin protein ligase 5.1	Scophthalmus maximus (Turbot)	protein_coding	10	23118538	23320292	-
ENSSMAG00000014327	17975.9	3.0916	0.349251	8.8521	8.59e-19	1.96e-16	ENSSMAG00000014327	ensembl	ISG15	ISG15 ubiquitin like modifier [Source:ZFIN;Acc:ZDB-GENE-021211-1]	Scophthalmus maximus (Turbot)	protein_coding	9	13883658	13884408	+
ENSSMAG00000018614	24.3475	3.04659	0.436867	6.97373	3.09e-12	2.6e-10	ENSSMAG00000018614	ensembl (name in other DB)	RAB17	RAB17, member RAS oncogene family [Source:HGNC Symbol;Acc:HGNC:16523]	Scophthalmus maximus (Turbot)	protein_coding	14	754357	757408	+
ENSSMAG00000017495	7738.18	2.94866	0.393193	7.49927	6.42e-14	6.75e-12	ENSSMAG00000017495	ensembl	zgc:112492	zgc:112492 [Source:ZFIN;Acc:ZDB-GENE-050417-143]	Scophthalmus maximus (Turbot)	protein_coding	19	12740288	12743172	+
ENSSMAG00000030933	357.899	2.94102	0.310728	9.46494	2.94e-21	1.03e-18	NCBI:118314681	ncbi	trex4	three prime repair exonuclease 4	Scophthalmus maximus (Turbot)	protein_coding	10	6587393	6591324	-
ENSSMAG00000015337	219.363	2.86187	0.205811	13.9053	5.88e-44	2.33e-40	NCBI:118318125	ncbi	rab3b	RAB3B, member RAS oncogene family	Scophthalmus maximus (Turbot)	protein_coding	12	833523	838848	-
ENSSMAG00000023971	12.7729	2.85668	0.897306	3.18362	0.00145446	0.0176031	ENSSMAG00000023971	ensembl	si:ch73-233k15.2	si:ch73-233k15.2 [Source:ZFIN;Acc:ZDB-GENE-120215-22]	Scophthalmus maximus (Turbot)	protein_coding	19	19881537	19883836	-
ENSSMAG00000006974	88283.5	2.79969	0.334325	8.37414	5.56e-17	9.59e-15	ENSSMAG00000006974	ensembl	hsp90aa1.2	heat shock protein 90, alpha (cytosolic), class A member 1, tandem duplicate 2 [Source:ZFIN;Acc:ZDB-GENE-031001-3]	Scophthalmus maximus (Turbot)	protein_coding	20	8422026	8428621	+
ENSSMAG00000009806	28213	2.77996	0.293103	9.48459	2.43e-21	8.77e-19	NCBI:118283197	ncbi	si:dkeyp-118h9.7	sacsin	Scophthalmus maximus (Turbot)	protein_coding	14	10697854	10716030	+
ENSSMAG00000010402	14246.3	2.64838	0.318448	8.31652	9.06e-17	1.48e-14	NCBI:118308817	ncbi	LOC118308817	interferon-induced GTP-binding protein Mx-like	Scophthalmus maximus (Turbot)	protein_coding	6	18751163	18756472	+
ENSSMAG00000012664	283.35	2.64454	0.633807	4.17247	3.01e-05	0.000696409	ENSSMAG00000012664	ensembl	trim25	tripartite motif containing 25 [Source:ZFIN;Acc:ZDB-GENE-040426-797]	Scophthalmus maximus (Turbot)	protein_coding	8	21115427	21126535	+
ENSSMAG00000003743	190.44	2.6429	0.394433	6.70051	2.08e-11	1.53e-09	NCBI:118292370	ncbi	usp18	ubiquitin specific peptidase 18	Scophthalmus maximus (Turbot)	protein_coding	2	20899855	20901923	-
ENSSMAG00000013041	195.37	2.63856	0.259066	10.1849	2.32e-24	1.25e-21	NCBI:118302118	ncbi	LOC118302118	interleukin-18 receptor accessory protein-like	Scophthalmus maximus (Turbot)	protein_coding	5	8017752	8027053	-
ENSSMAG00000008566	401.668	2.58768	0.319536	8.09825	5.58e-16	7.62e-14	ENSSMAG00000008566	ensembl	irf7	interferon regulatory factor 7 [Source:ZFIN;Acc:ZDB-GENE-040426-1518]	Scophthalmus maximus (Turbot)	protein_coding	10	18050704	18054957	+
ENSSMAG00000005589	23.6455	2.5811	0.653733	3.94825	7.87e-05	0.00157861	ENSSMAG00000005589	ensembl	NA	novel gene	Scophthalmus maximus (Turbot)	protein_coding	20	18449425	18451123	+
ENSSMAG00000028984	93274.3	2.56153	0.544119	4.70766	2.51e-06	7.62e-05	NCBI:118289098	ncbi	LOC118289098	heat shock 70 kDa protein 1	Scophthalmus maximus (Turbot)	protein_coding	19	20473100	20476077	+
ENSSMAG00000006076	2421.67	2.55174	0.293149	8.70459	3.19e-18	6.42e-16	ENSSMAG00000006076	ensembl	NA	novel gene	Scophthalmus maximus (Turbot)	protein_coding	2	4407267	4408554	+
ENSSMAG00000008361	31.9421	2.53522	0.425183	5.96266	2.48e-09	1.28e-07	ENSSMAG00000008361	ensembl	socs1a	suppressor of cytokine signaling 1a [Source:ZFIN;Acc:ZDB-GENE-040801-205]	Scophthalmus maximus (Turbot)	protein_coding	19	8124755	8125446	+
ENSSMAG00000006042	2666.88	2.48566	0.265504	9.36203	7.82e-21	2.45e-18	NCBI:118291361	ncbi	LOC118291361	probable E3 ubiquitin-protein ligase ARI5	Scophthalmus maximus (Turbot)	protein_coding	2	4404180	4407027	-
ENSSMAG00000032713	1288.04	2.44338	0.263905	9.25857	2.07e-20	6.32e-18	O15553.1	swissprot	MEFV	Pyrin (Marenostrin)	Homo sapiens (Human)	protein_coding	2	293431	294593	+
ENSSMAG00000025993	4344.44	2.4158	0.332773	7.2596	3.88e-13	3.78e-11	ENSSMAG00000025993	ensembl	NA	novel gene	Scophthalmus maximus (Turbot)	protein_coding	12	896085	897911	-
ENSSMAG00000008528	208.522	2.40401	0.327488	7.34076	2.12e-13	2.12e-11	ENSSMAG00000008528	ensembl	mapk15	mitogen-activated protein kinase 15 [Source:ZFIN;Acc:ZDB-GENE-050522-307]	Scophthalmus maximus (Turbot)	protein_coding	22	8854219	8860790	+
ENSSMAG00000026490	37.3068	2.37267	0.388402	6.1088	1e-09	5.6e-08	ENSSMAG00000026490	ensembl	NA	novel gene	Scophthalmus maximus (Turbot)	lncRNA	19	10209165	10210967	+
ENSSMAG00000034677	4903.62	2.37222	0.279706	8.48113	2.23e-17	3.96e-15	NCBI:118291928	ncbi	LOC118291928	receptor-transporting protein 3-like	Scophthalmus maximus (Turbot)	protein_coding	22	8895803	8898020	+
ENSSMAG00000036494	9799.85	2.36463	0.421633	5.60826	2.04e-08	9.14e-07	P09914.2	swissprot	IFIT1	Interferon-induced protein with tetratricopeptide repeats 1 (IFIT-1) (Interferon-induced 56 kDa protein) (IFI-56K) (P56)	Homo sapiens (Human)	protein_coding	12	889492	890832	-
ENSSMAG00000003142	3046.22	2.36357	0.274376	8.61433	7.03e-18	1.33e-15	ENSSMAG00000003142	ensembl	bsk146	brain specific kinase 146 [Source:NCBI gene;Acc:405767]	Scophthalmus maximus (Turbot)	protein_coding	18	6753206	6777959	-
ENSSMAG00000006091	1512.88	2.33688	0.305895	7.63948	2.18e-14	2.45e-12	Q9UTT1.2	swissprot	ubp15	Ubiquitin carboxyl-terminal hydrolase 15 (EC 3.4.19.12) (Deubiquitinating enzyme 15) (Ubiquitin thioesterase 15) (Ubiquitin-specific-processing protease 15)	Schizosaccharomyces pombe (strain 972 / ATCC 24843) (Fission yeast)	protein_coding	2	4409988	4419031	+
ENSSMAG00000005837	106.205	2.32923	0.424334	5.48915	4.04e-08	1.74e-06	NCBI:118284250	ncbi	gfral	GDNF family receptor alpha like	Scophthalmus maximus (Turbot)	protein_coding	15	9817126	9821006	+
ENSSMAG00000001376	291.359	2.31737	0.333083	6.95734	3.47e-12	2.88e-10	NCBI:118309950	ncbi	si:ch73-267c23.10	serine incorporator 1	Scophthalmus maximus (Turbot)	protein_coding	6	25427032	25439865	+
ENSSMAG00000037921	52205.4	2.31252	0.640182	3.61229	0.0003035	0.00497096	ENSSMAG00000037921	ensembl (name in other DB)	dnajb1b	DnaJ heat shock protein family (Hsp40) member B1b [Source:ZFIN;Acc:ZDB-GENE-030131-5455]	Scophthalmus maximus (Turbot)	protein_coding	8	16996745	16999792	-
ENSSMAG00000003448	219.104	2.30769	0.208445	11.071	1.74e-28	1.21e-25	ENSSMAG00000003448	ensembl	lman2la	lectin, mannose-binding 2-like a [Source:ZFIN;Acc:ZDB-GENE-040715-4]	Scophthalmus maximus (Turbot)	protein_coding	16	9757033	9761436	+
ENSSMAG00000010071	133.475	2.30575	0.564246	4.08643	4.38e-05	0.000971816	ENSSMAG00000010071	ensembl	CCNO	cyclin O [Source:HGNC Symbol;Acc:HGNC:18576]	Scophthalmus maximus (Turbot)	protein_coding	9	21360845	21362774	+
ENSSMAG00000014010	807.332	2.30526	0.187478	12.2961	9.5e-35	1.41e-31	ENSSMAG00000014010	ensembl	si:ch73-233k15.2	si:ch73-233k15.2 [Source:ZFIN;Acc:ZDB-GENE-120215-22]	Scophthalmus maximus (Turbot)	protein_coding	19	19883789	19890731	-
ENSSMAG00000015894	359.037	2.29868	0.279831	8.21452	2.13e-16	3.21e-14	Q8TCB0.2	swissprot	IFI44	Interferon-induced protein 44 (p44) (Microtubule-associated protein 44)	Homo sapiens (Human)	protein_coding	5	30028739	30044289	+
ENSSMAG00000015055	3322.99	2.26429	0.281365	8.04753	8.45e-16	1.13e-13	ENSSMAG00000015055	ensembl	bpifcl	BPI fold containing family C, like [Source:ZFIN;Acc:ZDB-GENE-070912-360]	Scophthalmus maximus (Turbot)	protein_coding	11	9637788	9643666	+
ENSSMAG00000018949	4461.78	2.25317	0.252121	8.93685	4e-19	9.92e-17	NCBI:118284271	ncbi	tk2	thymidine kinase 2	Scophthalmus maximus (Turbot)	protein_coding	15	18537236	18542285	-
ENSSMAG00000028543	53.6538	2.2301	0.353645	6.30602	2.86e-10	1.75e-08	NCBI:118311205	ncbi	LOC118311205	tripartite motif-containing protein 16-like	Scophthalmus maximus (Turbot)	protein_coding	7	21996142	21997797	-
ENSSMAG00000016140	482.679	2.19192	0.332045	6.60128	4.08e-11	2.85e-09	NCBI:118301252	ncbi	tdrd7b	tudor domain containing 7 b	Scophthalmus maximus (Turbot)	protein_coding	4	29192688	29209014	-
ENSSMAG00000026165	223.441	2.14868	0.487912	4.40383	1.06e-05	0.000281039	NCBI:118319939	ncbi	LOC118319939	platelet basic protein-like	Scophthalmus maximus (Turbot)	protein_coding	13	13704970	13706457	+
ENSSMAG00000017962	1540.67	2.14564	0.236914	9.05662	1.35e-19	3.4e-17	ENSSMAG00000017962	ensembl	serpinb1	serpin peptidase inhibitor, clade B (ovalbumin), member 1 [Source:ZFIN;Acc:ZDB-GENE-040718-400]	Scophthalmus maximus (Turbot)	protein_coding	12	2620581	2626150	+
ENSSMAG00000024570	16987.7	2.13831	0.233199	9.16943	4.76e-20	1.29e-17	ENSSMAG00000024570	ensembl	rnf213b	Danio rerio ring finger protein 213b (rnf213b), mRNA. [Source:RefSeq mRNA;Acc:NM_001353867]	Scophthalmus maximus (Turbot)	protein_coding	18	20740882	20765482	+
ENSSMAG00000002522	4767.79	2.13597	0.357387	5.97662	2.28e-09	1.18e-07	ENSSMAG00000002522	ensembl	hspa4l	heat shock protein 4 like [Source:ZFIN;Acc:ZDB-GENE-030131-2412]	Scophthalmus maximus (Turbot)	protein_coding	17	11398323	11406973	+
ENSSMAG00000012144	11.2666	2.1006	0.693009	3.03113	0.00243636	0.0260892	ENSSMAG00000012144	ensembl	NA	novel gene	Scophthalmus maximus (Turbot)	protein_coding	21	14634761	14636809	+
ENSSMAG00000004284	50.2438	2.08873	0.391616	5.33361	9.63e-08	4e-06	NCBI:118285000	ncbi	tmem116	transmembrane protein 116	Scophthalmus maximus (Turbot)	protein_coding	16	21701061	21707174	+
ENSSMAG00000011154	7803.62	2.08452	0.290963	7.16421	7.82e-13	7.27e-11	ENSSMAG00000011154	ensembl	znfx1	zinc finger, NFX1-type containing 1 [Source:ZFIN;Acc:ZDB-GENE-110804-2]	Scophthalmus maximus (Turbot)	protein_coding	6	8027362	8042880	-
ENSSMAG00000029262	84.0891	2.0452	0.306559	6.67147	2.53e-11	1.85e-09	ENSSMAG00000029262	ensembl	NA	novel gene	Scophthalmus maximus (Turbot)	protein_coding	2	133995	135737	-
ENSSMAG00000004662	21524.5	2.04006	0.249399	8.17991	2.84e-16	4.12e-14	ENSSMAG00000004662	ensembl	hspa4a	heat shock protein 4a [Source:ZFIN;Acc:ZDB-GENE-040426-2832]	Scophthalmus maximus (Turbot)	protein_coding	4	8034910	8049695	-
ENSSMAG00000020987	340.434	2.02795	0.21332	9.50657	1.97e-21	7.32e-19	NCBI:118316657	ncbi	irf10	interferon regulatory factor 10	Scophthalmus maximus (Turbot)	protein_coding	11	22990191	22996367	+
ENSSMAG00000017254	9977.95	2.01947	0.651023	3.102	0.00192218	0.021789	ENSSMAG00000017254	ensembl	ebi3	Epstein-Barr virus induced 3 [Source:ZFIN;Acc:ZDB-GENE-070912-615]	Scophthalmus maximus (Turbot)	protein_coding	17	6899322	6903904	+
ENSSMAG00000027635	4.2411	2.01859	0.669089	3.01693	0.00255351	0.0269661	ENSSMAG00000027635	ensembl	cryba1l1	crystallin, beta A1, like 1 [Source:ZFIN;Acc:ZDB-GENE-050417-249]	Scophthalmus maximus (Turbot)	protein_coding	13	11906937	11909081	-
ENSSMAG00000012899	528.36	2.01523	0.346169	5.82152	5.83e-09	2.82e-07	NCBI:118314473	ncbi	cxcl11.5	chemokine (C-X-C motif) ligand 11, duplicate 5	Scophthalmus maximus (Turbot)	protein_coding	9	5642549	5643858	+
ENSSMAG00000018879	7.42485	1.99616	0.636742	3.13496	0.00171876	0.0199199	ENSSMAG00000018879	ensembl	si:dkey-78k11.9	si:dkey-78k11.9 [Source:ZFIN;Acc:ZDB-GENE-060503-929]	Scophthalmus maximus (Turbot)	protein_coding	11	20841962	20843063	+
ENSSMAG00000007427	17882.6	1.98657	0.252512	7.86726	3.62e-15	4.49e-13	ENSSMAG00000007427	ensembl	dhx58	DEXH (Asp-Glu-X-His) box polypeptide 58 [Source:ZFIN;Acc:ZDB-GENE-120612-3]	Scophthalmus maximus (Turbot)	protein_coding	19	16491488	16495430	+
ENSSMAG00000015751	7059.65	1.97188	0.224001	8.80302	1.33e-18	2.93e-16	ENSSMAG00000015751	ensembl	DNAJA4	DnaJ heat shock protein family (Hsp40) member A4 [Source:HGNC Symbol;Acc:HGNC:14885]	Scophthalmus maximus (Turbot)	protein_coding	10	12798876	12802054	+
ENSSMAG00000008859	323.039	1.97138	0.204666	9.63214	5.85e-22	2.32e-19	NCBI:118315648	ncbi	LOC118315648	ankyrin repeat and SOCS box protein 13-like	Scophthalmus maximus (Turbot)	protein_coding	10	9993948	9997782	-
ENSSMAG00000007522	10446.2	1.96633	0.214869	9.15128	5.63e-20	1.49e-17	NCBI:118286448	ncbi	LOC118286448	interferon alpha-inducible protein 27-like protein 2A	Scophthalmus maximus (Turbot)	protein_coding	17	13827517	13828414	-
ENSSMAG00000014889	3132.77	1.96631	0.248855	7.90144	2.76e-15	3.52e-13	O15553.1	swissprot	MEFV	Pyrin (Marenostrin)	Homo sapiens (Human)	protein_coding	2	283680	286467	+
ENSSMAG00000018185	51.8899	1.93388	0.195609	9.88642	4.77e-23	2.1e-20	ENSSMAG00000018185	ensembl	NA	novel gene	Scophthalmus maximus (Turbot)	protein_coding	14	14590102	14591411	+
ENSSMAG00000002840	62.4979	1.9326	0.557137	3.4688	0.000522785	0.00774152	ENSSMAG00000002840	ensembl	ikzf4	IKAROS family zinc finger 4 [Source:ZFIN;Acc:ZDB-GENE-180319-1]	Scophthalmus maximus (Turbot)	protein_coding	11	13771251	13776189	+
ENSSMAG00000014556	1424.49	1.93215	0.219056	8.82033	1.14e-18	2.56e-16	NCBI:118290377	ncbi	ripk3	receptor-interacting serine-threonine kinase 3	Scophthalmus maximus (Turbot)	protein_coding	2	135248	141251	+
ENSSMAG00000018029	1608.88	1.9284	0.294511	6.54781	5.84e-11	3.94e-09	ENSSMAG00000018029	ensembl (name in other DB)	rarres3l	retinoic acid receptor responder 3-like [Source:ZFIN;Acc:ZDB-GENE-040718-368]	Scophthalmus maximus (Turbot)	protein_coding	13	10593464	10597675	-
ENSSMAG00000026754	17.4662	1.92744	0.453958	4.24586	2.18e-05	0.000526278	ENSSMAG00000026754	ensembl	NA	novel gene	Scophthalmus maximus (Turbot)	protein_coding	10	15663770	15664906	+
ENSSMAG00000004351	4655.35	1.92322	0.291448	6.59886	4.14e-11	2.88e-09	P30932.2	swissprot	CD9	CD9 antigen (CD antigen CD9)	Bos taurus (Bovine)	protein_coding	19	6298839	6306041	+
ENSSMAG00000036700	13826.4	1.90747	0.295677	6.45119	1.11e-10	7.21e-09	NCBI:118318406	ncbi	LOC118318406	receptor-transporting protein 3-like	Scophthalmus maximus (Turbot)	protein_coding	12	10527156	10528592	+
ENSSMAG00000018376	778.016	1.90612	0.332392	5.73454	9.78e-09	4.6e-07	NCBI:118299024	ncbi	xaf1	XIAP associated factor 1	Scophthalmus maximus (Turbot)	protein_coding	3	4652656	4659260	-
ENSSMAG00000021579	1393.31	1.88459	0.247619	7.61083	2.72e-14	2.97e-12	NCBI:118289044	ncbi	LOC118289044	integrin alpha-3-like	Scophthalmus maximus (Turbot)	protein_coding	19	20925215	20945085	-
ENSSMAG00000034118	13.8769	1.87576	0.44442	4.2207	2.44e-05	0.000582696	ENSSMAG00000034118	ensembl	NA	novel gene	Scophthalmus maximus (Turbot)	protein_coding	2	288319	290184	+
ENSSMAG00000006804	2706.06	1.86729	0.227708	8.20037	2.4e-16	3.56e-14	NCBI:118285935	ncbi	LOC118285935	5'-3' exonuclease PLD4	Scophthalmus maximus (Turbot)	protein_coding	17	13518378	13521482	+
ENSSMAG00000026930	87.3935	1.86038	0.498781	3.72986	0.000191586	0.00342064	ENSSMAG00000026930	ensembl	SYNPR	synaptoporin [Source:HGNC Symbol;Acc:HGNC:16507]	Scophthalmus maximus (Turbot)	protein_coding	6	18729393	18749459	+
ENSSMAG00000002682	686.797	1.85715	0.275634	6.73773	1.61e-11	1.23e-09	ENSSMAG00000002682	ensembl	socs1b	suppressor of cytokine signaling 1b [Source:ZFIN;Acc:ZDB-GENE-090313-141]	Scophthalmus maximus (Turbot)	protein_coding	8	6390633	6393988	+
ENSSMAG00000018719	7707.71	1.85627	0.269969	6.87589	6.16e-12	4.88e-10	Q8IVU3.2	swissprot	HERC6	Probable E3 ubiquitin-protein ligase HERC6 (EC 2.3.2.26) (HECT domain and RCC1-like domain-containing protein 6) (HECT-type E3 ubiquitin transferase HERC6)	Homo sapiens (Human)	protein_coding	3	16219195	16229104	-
ENSSMAG00000014421	1778.15	1.83528	0.292891	6.2661	3.7e-10	2.21e-08	NCBI:118291672	ncbi	lgals17	galectin 17	Scophthalmus maximus (Turbot)	protein_coding	22	469705	471861	-
ENSSMAG00000018875	118.838	1.80381	0.265574	6.79211	1.11e-11	8.48e-10	ENSSMAG00000018875	ensembl	si:dkey-78k11.9	si:dkey-78k11.9 [Source:ZFIN;Acc:ZDB-GENE-060503-929]	Scophthalmus maximus (Turbot)	protein_coding	11	20838710	20839699	+
ENSSMAG00000015932	4880.95	1.79218	0.252987	7.08407	1.4e-12	1.24e-10	ENSSMAG00000015932	ensembl	irf3	interferon regulatory factor 3 [Source:ZFIN;Acc:ZDB-GENE-071120-7]	Scophthalmus maximus (Turbot)	protein_coding	18	12159911	12165967	+
ENSSMAG00000022580	1482.37	1.789	0.311223	5.7483	9.01e-09	4.25e-07	NCBI:118283001	ncbi	LOC118283001	interferon alpha/beta receptor 2-like	Scophthalmus maximus (Turbot)	protein_coding	14	3038242	3044827	+
ENSSMAG00000023322	137.738	1.78402	0.216038	8.25791	1.48e-16	2.32e-14	ENSSMAG00000023322	ensembl	NA	novel gene	Scophthalmus maximus (Turbot)	protein_coding	9	25531250	25533740	+
ENSSMAG00000026074	167.97	1.77408	0.502517	3.53039	0.000414942	0.00644977	ENSSMAG00000026074	ensembl	NA	novel gene	Scophthalmus maximus (Turbot)	protein_coding	12	338640	341942	+
ENSSMAG00000015006	832.217	1.76616	0.202155	8.73668	2.4e-18	5.01e-16	ENSSMAG00000015006	ensembl	hacd3	3-hydroxyacyl-CoA dehydratase 3 [Source:NCBI gene;Acc:393441]	Scophthalmus maximus (Turbot)	protein_coding	10	12532596	12536102	-
ENSSMAG00000000920	96.7005	1.7633	0.35056	5.02995	4.91e-07	1.77e-05	ENSSMAG00000000920	ensembl	tox	thymocyte selection-associated high mobility group box [Source:ZFIN;Acc:ZDB-GENE-070912-181]	Scophthalmus maximus (Turbot)	protein_coding	7	20439565	20480992	+
ENSSMAG00000014069	62.7041	1.75139	0.25189	6.95299	3.58e-12	2.95e-10	NCBI:118289162	ncbi	sult3st1	sulfotransferase family 3, cytosolic sulfotransferase 1	Scophthalmus maximus (Turbot)	protein_coding	19	19891409	19893356	+
ENSSMAG00000014651	6268.69	1.74188	0.14202	12.265	1.4e-34	1.84e-31	NCBI:118315110	ncbi	nlrc5	NLR family, CARD domain containing 5	Scophthalmus maximus (Turbot)	protein_coding	10	22469309	22498851	-
ENSSMAG00000017650	36.4379	1.7155	0.531985	3.22472	0.00126095	0.0157665	ENSSMAG00000017650	ensembl	myom1b	myomesin 1b [Source:ZFIN;Acc:ZDB-GENE-080416-2]	Scophthalmus maximus (Turbot)	protein_coding	18	1076752	1105788	+
ENSSMAG00000031179	2640.02	1.70776	0.153878	11.0981	1.28e-28	9.52e-26	ENSSMAG00000031179	ensembl	helq	helicase, POLQ like [Source:ZFIN;Acc:ZDB-GENE-060503-421]	Scophthalmus maximus (Turbot)	protein_coding	16	368635	380393	+
ENSSMAG00000010296	1912.63	1.70026	0.198559	8.56296	1.1e-17	2.04e-15	NCBI:118283298	ncbi	LOC118283298	interferon-induced, double-stranded RNA-activated protein kinase-like	Scophthalmus maximus (Turbot)	protein_coding	15	12832909	12837928	+
ENSSMAG00000009802	2203.99	1.6975	0.222768	7.62006	2.54e-14	2.79e-12	ENSSMAG00000009802	ensembl	agbl2	ATP/GTP binding protein-like 2 [Source:NCBI gene;Acc:568152]	Scophthalmus maximus (Turbot)	protein_coding	10	19092561	19107654	-
ENSSMAG00000028072	17.8431	1.69317	0.485543	3.48718	0.000488142	0.00733818	ENSSMAG00000028072	ensembl	dio1	iodothyronine deiodinase 1 [Source:ZFIN;Acc:ZDB-GENE-030328-41]	Scophthalmus maximus (Turbot)	protein_coding	12	14044890	14046076	+
ENSSMAG00000013213	85.2567	1.68098	0.401652	4.18516	2.85e-05	0.000665725	ENSSMAG00000013213	ensembl	FBLN2	fibulin 2 [Source:HGNC Symbol;Acc:HGNC:3601]	Scophthalmus maximus (Turbot)	protein_coding	11	17997024	18020122	+
ENSSMAG00000009997	946.31	1.67209	0.274786	6.08507	1.16e-09	6.44e-08	NCBI:118309460	ncbi	rhoca	ras homolog family member Ca	Scophthalmus maximus (Turbot)	protein_coding	6	6984994	7000274	+
ENSSMAG00000018762	69.2837	1.66814	0.458376	3.63924	0.000273446	0.0045861	ENSSMAG00000018762	ensembl	GNA14	G protein subunit alpha 14 [Source:HGNC Symbol;Acc:HGNC:4382]	Scophthalmus maximus (Turbot)	protein_coding	9	15027482	15033781	-
ENSSMAG00000024363	287.662	1.66131	0.211362	7.86002	3.84e-15	4.71e-13	ENSSMAG00000024363	ensembl	NA	novel gene	Scophthalmus maximus (Turbot)	lncRNA	19	14882394	14888116	+
ENSSMAG00000003195	425.868	1.65752	0.211041	7.854	4.03e-15	4.89e-13	ENSSMAG00000003195	ensembl	namptb	nicotinamide phosphoribosyltransferase b [Source:ZFIN;Acc:ZDB-GENE-030131-2931]	Scophthalmus maximus (Turbot)	protein_coding	6	24978873	24992057	+
ENSSMAG00000010141	99.0324	1.65271	0.350875	4.71025	2.47e-06	7.57e-05	P12544.2	swissprot	GZMA	Granzyme A (EC 3.4.21.78) (CTL tryptase) (Cytotoxic T-lymphocyte proteinase 1) (Fragmentin-1) (Granzyme-1) (Hanukkah factor) (H factor) (HF)	Homo sapiens (Human)	protein_coding	9	21388562	21395469	+
ENSSMAG00000014886	140.354	1.64466	0.323867	5.0782	3.81e-07	1.41e-05	NCBI:118320438	ncbi	enox1	ecto-NOX disulfide-thiol exchanger 1	Scophthalmus maximus (Turbot)	protein_coding	14	22891911	22911531	+
ENSSMAG00000010248	3081.46	1.62998	0.16712	9.75333	1.79e-22	7.58e-20	NCBI:118283304	ncbi	eif2ak2	eukaryotic translation initiation factor 2-alpha kinase 2	Scophthalmus maximus (Turbot)	protein_coding	15	12822789	12830063	+
ENSSMAG00000016936	164.997	1.62781	0.348742	4.66765	3.05e-06	9.1e-05	NCBI:118311232	ncbi	LOC118311232	chemokine XC receptor 1-like	Scophthalmus maximus (Turbot)	protein_coding	7	7363996	7365896	-
ENSSMAG00000011453	2040.74	1.62036	0.182302	8.88832	6.2e-19	1.51e-16	ENSSMAG00000011453	ensembl	epsti1	epithelial stromal interaction 1 [Source:ZFIN;Acc:ZDB-GENE-081104-172]	Scophthalmus maximus (Turbot)	protein_coding	14	21427349	21440097	-
ENSSMAG00000017130	1744.03	1.61516	0.319975	5.04776	4.47e-07	1.63e-05	ENSSMAG00000017130	ensembl	NA	novel gene	Scophthalmus maximus (Turbot)	protein_coding	7	7500603	7508956	-
ENSSMAG00000001980	2583.47	1.61447	0.213612	7.55796	4.09e-14	4.43e-12	ENSSMAG00000001980	ensembl	dnajb1a	DnaJ heat shock protein family (Hsp40) member B1a [Source:ZFIN;Acc:ZDB-GENE-040801-90]	Scophthalmus maximus (Turbot)	protein_coding	19	13685286	13687555	+
ENSSMAG00000010222	1966.62	1.60465	0.191936	8.36034	6.25e-17	1.05e-14	ENSSMAG00000010222	ensembl	tent2	terminal nucleotidyltransferase 2 [Source:NCBI gene;Acc:553626]	Scophthalmus maximus (Turbot)	protein_coding	9	13080770	13087993	+
ENSSMAG00000017421	1966.94	1.60005	0.233731	6.84569	7.61e-12	5.95e-10	NCBI:118283152	ncbi	nmi	N-myc (and STAT) interactor	Scophthalmus maximus (Turbot)	protein_coding	14	63416	70109	+
ENSSMAG00000023026	71.954	1.599	0.382772	4.17741	2.95e-05	0.000684765	ENSSMAG00000023026	ensembl	NA	novel gene	Scophthalmus maximus (Turbot)	protein_coding	13	6802540	6805318	+
ENSSMAG00000014292	332.858	1.58887	0.261299	6.08064	1.2e-09	6.56e-08	ENSSMAG00000014292	ensembl	sash1b	SAM and SH3 domain containing 1b [Source:ZFIN;Acc:ZDB-GENE-110228-1]	Scophthalmus maximus (Turbot)	protein_coding	17	5527178	5571691	+
ENSSMAG00000020206	565.622	1.58407	0.261731	6.05228	1.43e-09	7.61e-08	NCBI:118286241	ncbi	LOC118286241	gamma-aminobutyric acid receptor subunit rho-1	Scophthalmus maximus (Turbot)	protein_coding	17	9748535	9777037	+
ENSSMAG00000002822	1719.88	1.57453	0.13252	11.8814	1.48e-32	1.6e-29	ENSSMAG00000002822	ensembl	fkbp4	FKBP prolyl isomerase 4 [Source:ZFIN;Acc:ZDB-GENE-030131-514]	Scophthalmus maximus (Turbot)	protein_coding	10	14783374	14788515	+
ENSSMAG00000032878	2171.14	1.55325	0.336481	4.61615	3.91e-06	0.000112825	ENSSMAG00000032878	ensembl	hspa1b	heat shock protein family A (Hsp70) member 1B [Source:ZFIN;Acc:ZDB-GENE-060503-867]	Scophthalmus maximus (Turbot)	protein_coding	11	12334742	12337233	-
ENSSMAG00000021010	1759.4	1.5459	0.232729	6.64247	3.08e-11	2.24e-09	NCBI:118318850	ncbi	LOC118318850	interferon-induced protein 44-like	Scophthalmus maximus (Turbot)	protein_coding	12	8057822	8060677	-
ENSSMAG00000010607	678.226	1.5444	0.355675	4.34217	1.41e-05	0.00036629	NCBI:118302725	ncbi	LOC118302725	aminopeptidase Ey-like	Scophthalmus maximus (Turbot)	protein_coding	5	22688825	22698821	+
ENSSMAG00000015028	5565.61	1.54404	0.195898	7.88183	3.23e-15	4.04e-13	NCBI:118288885	ncbi	samd9l	sterile alpha motif domain containing 9 like	Scophthalmus maximus (Turbot)	protein_coding	19	11155808	11160658	-
ENSSMAG00000035385	199.09	1.54383	0.186514	8.27727	1.26e-16	2e-14	B2RRE7.1	swissprot	Otud4	OTU domain-containing protein 4 (EC 3.4.19.12)	Mus musculus (Mouse)	protein_coding	2	1587711	1594010	+
ENSSMAG00000015477	565.785	1.54135	0.319949	4.81748	1.45e-06	4.71e-05	ENSSMAG00000015477	ensembl	si:dkey-85k7.12	si:dkey-85k7.12 [Source:ZFIN;Acc:ZDB-GENE-130530-855]	Scophthalmus maximus (Turbot)	protein_coding	4	28584247	28592118	-
ENSSMAG00000019302	47.6611	1.53972	0.33889	4.54344	5.53e-06	0.000156318	ENSSMAG00000019302	ensembl	mdkb	midkine b [Source:ZFIN;Acc:ZDB-GENE-010131-6]	Scophthalmus maximus (Turbot)	protein_coding	10	25691369	25694406	-
ENSSMAG00000037065	147.031	1.53161	0.259951	5.89194	3.82e-09	1.89e-07	ENSSMAG00000037065	ensembl	prf1.9	perforin 1.9 [Source:ZFIN;Acc:ZDB-GENE-131127-344]	Scophthalmus maximus (Turbot)	protein_coding	19	17145719	17149946	+
ENSSMAG00000016397	545.977	1.52763	0.185788	8.22241	1.99e-16	3.04e-14	NCBI:118284275	ncbi	txk	TXK tyrosine kinase	Scophthalmus maximus (Turbot)	protein_coding	2	1325951	1333460	+
ENSSMAG00000013353	3911.08	1.52051	0.190865	7.96643	1.63e-15	2.13e-13	ENSSMAG00000013353	ensembl	NA	novel gene	Scophthalmus maximus (Turbot)	protein_coding	19	10342937	10344433	+
ENSSMAG00000015720	815.699	1.51838	0.190055	7.98915	1.36e-15	1.8e-13	ENSSMAG00000015720	ensembl	NA	novel gene	Scophthalmus maximus (Turbot)	protein_coding	2	1594604	1598027	+
ENSSMAG00000020645	509.499	1.51528	0.420028	3.60757	0.000309076	0.00503455	ENSSMAG00000020645	ensembl	ube2ql1	ubiquitin-conjugating enzyme E2Q family-like 1 [Source:ZFIN;Acc:ZDB-GENE-030131-8137]	Scophthalmus maximus (Turbot)	protein_coding	7	25913821	25927833	+
ENSSMAG00000000816	1984.63	1.51115	0.164342	9.19519	3.74e-20	1.04e-17	ENSSMAG00000000816	ensembl	gkap1	G kinase anchoring protein 1 [Source:NCBI gene;Acc:406581]	Scophthalmus maximus (Turbot)	protein_coding	9	15887251	15891590	+
ENSSMAG00000010045	2109.39	1.51074	0.158823	9.51206	1.87e-21	7.17e-19	NCBI:118313578	ncbi	tut7	terminal uridylyl transferase 7	Scophthalmus maximus (Turbot)	protein_coding	9	21349165	21359077	-
ENSSMAG00000014971	2488.21	1.50746	0.237224	6.35458	2.09e-10	1.3e-08	ENSSMAG00000014971	ensembl	scrn3	secernin 3 [Source:NCBI gene;Acc:326058]	Scophthalmus maximus (Turbot)	protein_coding	14	12901478	12903961	+
ENSSMAG00000027307	2395.9	1.50194	0.185197	8.10998	5.06e-16	7.01e-14	NCBI:118311903	ncbi	LOC118311903	lysozyme g-like	Scophthalmus maximus (Turbot)	protein_coding	8	14492250	14494069	-
ENSSMAG00000012654	14.057	1.50177	0.512664	2.92934	0.00339681	0.0332988	ENSSMAG00000012654	ensembl	sting1	stimulator of interferon response cGAMP interactor 1 [Source:NCBI gene;Acc:101243556]	Scophthalmus maximus (Turbot)	protein_coding	13	18724378	18731342	-
ENSSMAG00000014637	10897.1	1.50164	0.193598	7.75649	8.73e-15	9.98e-13	ENSSMAG00000014637	ensembl	NA	novel gene	Scophthalmus maximus (Turbot)	protein_coding	19	20101206	20113467	+
ENSSMAG00000019847	1651.67	1.49366	0.146811	10.174	2.59e-24	1.34e-21	ENSSMAG00000019847	ensembl	EDRF1	erythroid differentiation regulatory factor 1 [Source:HGNC Symbol;Acc:HGNC:24640]	Scophthalmus maximus (Turbot)	protein_coding	15	5287380	5300506	+
ENSSMAG00000016691	2580.16	1.48734	0.430916	3.45157	0.000557325	0.00817771	NCBI:118284255	ncbi	LOC118284255	L-amino-acid oxidase-like	Scophthalmus maximus (Turbot)	protein_coding	2	1170008	1175721	-
ENSSMAG00000017162	35788.7	1.48333	0.123651	11.9961	3.72e-33	4.43e-30	NCBI:118288228	ncbi	rnf213a	ring finger protein 213a	Scophthalmus maximus (Turbot)	protein_coding	19	12589293	12617422	-
ENSSMAG00000004977	390.813	1.47808	0.243674	6.06581	1.31e-09	7.13e-08	NCBI:118310886	ncbi	LOC118310886	tripartite motif-containing protein 16-like	Scophthalmus maximus (Turbot)	protein_coding	7	1821971	1824871	-
ENSSMAG00000017332	2348.87	1.47091	0.181374	8.10978	5.07e-16	7.01e-14	ENSSMAG00000017332	ensembl	dhrs13b.1	dehydrogenase/reductase (SDR family) member 13b.1 [Source:ZFIN;Acc:ZDB-GENE-040801-253]	Scophthalmus maximus (Turbot)	protein_coding	3	4383824	4390936	+
ENSSMAG00000007684	2281.34	1.4697	0.1312	11.202	3.99e-29	3.39e-26	ENSSMAG00000007684	ensembl	MARF1	meiosis regulator and mRNA stability factor 1 [Source:HGNC Symbol;Acc:HGNC:29562]	Scophthalmus maximus (Turbot)	protein_coding	8	18796175	18812439	+
ENSSMAG00000013352	6510.99	1.46398	0.223083	6.56247	5.29e-11	3.6e-09	ENSSMAG00000013352	ensembl	NA	novel gene	Scophthalmus maximus (Turbot)	protein_coding	19	10339679	10340548	+
ENSSMAG00000015840	95.835	1.46349	0.389922	3.75328	0.000174533	0.00316367	ENSSMAG00000015840	ensembl	TTC29	tetratricopeptide repeat domain 29 [Source:HGNC Symbol;Acc:HGNC:29936]	Scophthalmus maximus (Turbot)	protein_coding	2	1553038	1558187	+
ENSSMAG00000016922	6588.22	1.46199	0.177653	8.2295	1.88e-16	2.9e-14	Q460N5.3	swissprot	PARP14	Protein mono-ADP-ribosyltransferase PARP14 (EC 2.4.2.-) (ADP-ribosyltransferase diphtheria toxin-like 8) (ARTD8) (B aggressive lymphoma protein 2) (Poly [ADP-ribose] polymerase 14) (PARP-14)	Homo sapiens (Human)	protein_coding	9	25533927	25545962	+
ENSSMAG00000012718	10849.9	1.44776	0.200835	7.20868	5.65e-13	5.42e-11	ENSSMAG00000012718	ensembl	stat1a	signal transducer and activator of transcription 1 [Source:HGNC Symbol;Acc:HGNC:11362]	Scophthalmus maximus (Turbot)	protein_coding	1	9470816	9491740	+
ENSSMAG00000006294	4313.52	1.43535	0.169342	8.47605	2.33e-17	4.07e-15	NCBI:118285786	ncbi	LOC118285786	activator of 90 kDa heat shock protein ATPase homolog 1-like	Scophthalmus maximus (Turbot)	protein_coding	17	2234380	2238437	+
ENSSMAG00000010797	569.259	1.43128	0.259404	5.51756	3.44e-08	1.49e-06	ENSSMAG00000010797	ensembl	NA	novel gene	Scophthalmus maximus (Turbot)	protein_coding	13	6761770	6805318	+
ENSSMAG00000006170	422.602	1.42916	0.134407	10.633	2.09e-26	1.24e-23	ENSSMAG00000006170	ensembl	cbx7a	chromobox homolog 7a [Source:ZFIN;Acc:ZDB-GENE-050417-400]	Scophthalmus maximus (Turbot)	protein_coding	19	6942405	6958079	-
ENSSMAG00000008190	4163.75	1.42827	0.139437	10.2431	1.27e-24	7.19e-22	ENSSMAG00000008190	ensembl	ponzr1	plac8 onzin related protein 1 [Source:ZFIN;Acc:ZDB-GENE-070727-1]	Scophthalmus maximus (Turbot)	protein_coding	2	5788540	5791724	-
ENSSMAG00000008147	671.605	1.42826	0.146513	9.74833	1.88e-22	7.69e-20	NCBI:118285819	ncbi	LOC118285819	heat shock protein sti1 homolog	Scophthalmus maximus (Turbot)	protein_coding	17	3290495	3293833	-
ENSSMAG00000001573	112.87	1.42659	0.300864	4.74164	2.12e-06	6.6e-05	ENSSMAG00000001573	ensembl (name in other DB)	TASL	TLR adaptor interacting with endolysosomal SLC15A4 [Source:HGNC Symbol;Acc:HGNC:25667]	Scophthalmus maximus (Turbot)	protein_coding	14	16190242	16191894	+
ENSSMAG00000017638	80.1481	1.42376	0.329261	4.32411	1.53e-05	0.000389948	ENSSMAG00000017638	ensembl	calhm6	calcium homeostasis modulator family member 6 [Source:ZFIN;Acc:ZDB-GENE-061201-60]	Scophthalmus maximus (Turbot)	protein_coding	16	20950840	20954026	+
ENSSMAG00000024895	459.248	1.42167	0.341025	4.16881	3.06e-05	0.000702356	NCBI:118310889	ncbi	LOC118310889	tripartite motif-containing protein 16-like	Scophthalmus maximus (Turbot)	protein_coding	7	1816239	1818209	-
ENSSMAG00000018178	411.858	1.42048	0.15664	9.06843	1.21e-19	3.12e-17	ENSSMAG00000018178	ensembl	morc3a	MORC family CW-type zinc finger 3a [Source:ZFIN;Acc:ZDB-GENE-030131-1502]	Scophthalmus maximus (Turbot)	protein_coding	14	14583138	14588084	+
ENSSMAG00000015038	51.4665	1.41831	0.302679	4.68586	2.79e-06	8.37e-05	NCBI:118288841	ncbi	tspan4b	tetraspanin 4b	Scophthalmus maximus (Turbot)	protein_coding	19	1700196	1709612	+
ENSSMAG00000031824	641.249	1.40976	0.240923	5.85148	4.87e-09	2.37e-07	NCBI:118300291	ncbi	LOC118300291	interferon-induced transmembrane protein 3-like	Scophthalmus maximus (Turbot)	protein_coding	4	978519	980030	+
ENSSMAG00000028325	6047.83	1.40961	0.366953	3.8414	0.000122334	0.00229806	Q13490.2	swissprot	BIRC2	Baculoviral IAP repeat-containing protein 2 (EC 2.3.2.27) (Cellular inhibitor of apoptosis 1) (C-IAP1) (IAP homolog B) (Inhibitor of apoptosis protein 2) (hIAP-2) (hIAP2) (RING finger protein 48) (RING-type E3 ubiquitin transferase BIRC2) (TNFR2-TRAF-signaling complex protein 2)	Homo sapiens (Human)	pseudogene	4	11341882	11349142	-
ENSSMAG00000005219	1056.18	1.4095	0.457466	3.08111	0.00206233	0.0230007	ENSSMAG00000005219	ensembl	nab2	NGFI-A binding protein 2 (EGR1 binding protein 2) [Source:ZFIN;Acc:ZDB-GENE-080204-105]	Scophthalmus maximus (Turbot)	protein_coding	6	15474281	15480657	-
ENSSMAG00000005518	9301.19	1.40268	0.345284	4.06239	4.86e-05	0.00105979	ENSSMAG00000005518	ensembl	zfand2a	zinc finger, AN1-type domain 2A [Source:ZFIN;Acc:ZDB-GENE-040426-1596]	Scophthalmus maximus (Turbot)	protein_coding	19	15346163	15351069	-
ENSSMAG00000017899	1902.07	1.40038	0.167285	8.37121	5.7e-17	9.69e-15	NCBI:118309736	ncbi	zpr1	ZPR1 zinc finger	Scophthalmus maximus (Turbot)	protein_coding	6	746251	748191	-
ENSSMAG00000001454	951.442	1.39671	0.111049	12.5774	2.81e-36	6.68e-33	ENSSMAG00000001454	ensembl	eefsec	eukaryotic elongation factor, selenocysteine-tRNA-specific [Source:ZFIN;Acc:ZDB-GENE-051120-72]	Scophthalmus maximus (Turbot)	protein_coding	6	14104849	14124100	-
ENSSMAG00000000287	1954.22	1.396	0.306243	4.55847	5.15e-06	0.00014623	ENSSMAG00000000287	ensembl	c4b	complement 4B (Chido blood group) [Source:ZFIN;Acc:ZDB-GENE-100805-2]	Scophthalmus maximus (Turbot)	protein_coding	1	21977667	21990909	+
ENSSMAG00000024377	3213.23	1.39251	0.275208	5.05986	4.2e-07	1.54e-05	NCBI:118313462	ncbi	tor2a	torsin family 2, member A	Scophthalmus maximus (Turbot)	protein_coding	9	25044343	25048430	+
ENSSMAG00000005213	181.534	1.3897	0.216757	6.41131	1.44e-10	9.13e-09	ENSSMAG00000005213	ensembl	eomesb	eomesodermin homolog b [Source:ZFIN;Acc:ZDB-GENE-070318-1]	Scophthalmus maximus (Turbot)	protein_coding	1	25587249	25590560	+
ENSSMAG00000004815	162.412	1.38532	0.208786	6.63514	3.24e-11	2.32e-09	ENSSMAG00000004815	ensembl	shroom1	shroom family member 1 [Source:ZFIN;Acc:ZDB-GENE-091204-385]	Scophthalmus maximus (Turbot)	protein_coding	4	8108457	8118828	+
ENSSMAG00000013703	209.243	1.38425	0.234655	5.8991	3.66e-09	1.83e-07	ENSSMAG00000013703	ensembl	pip5k1ba	phosphatidylinositol-4-phosphate 5-kinase, type I, beta a [Source:ZFIN;Acc:ZDB-GENE-041010-81]	Scophthalmus maximus (Turbot)	protein_coding	16	2401679	2411352	+
ENSSMAG00000018039	3405.7	1.3785	0.127452	10.8158	2.9e-27	1.81e-24	ENSSMAG00000018039	ensembl	atg9a	ATG9 autophagy related 9 homolog A (S. cerevisiae) [Source:ZFIN;Acc:ZDB-GENE-070209-65]	Scophthalmus maximus (Turbot)	protein_coding	17	7293949	7302016	-
ENSSMAG00000017946	55.4443	1.3765	0.365305	3.7681	0.000164498	0.00300007	NCBI:118282998	ncbi	c14h2orf76	chromosome 14 C2orf76 homolog	Scophthalmus maximus (Turbot)	protein_coding	14	371135	374648	-
ENSSMAG00000004695	247.692	1.37214	0.355744	3.85709	0.000114744	0.00217264	NCBI:118283925	ncbi	LOC118283925	growth-regulated alpha protein-like	Scophthalmus maximus (Turbot)	protein_coding	15	9432151	9434216	-
ENSSMAG00000001615	63.4532	1.37065	0.282783	4.84701	1.25e-06	4.14e-05	ENSSMAG00000001615	ensembl	rab6ba	RAB6B, member RAS oncogene family a [Source:ZFIN;Acc:ZDB-GENE-050809-136]	Scophthalmus maximus (Turbot)	protein_coding	12	20732687	20771291	-
ENSSMAG00000014997	400.514	1.36795	0.148507	9.21135	3.22e-20	9.34e-18	ENSSMAG00000014997	ensembl (name in other DB)	gaa	glucosidase, alpha; acid (Pompe disease, glycogen storage disease type II) [Source:ZFIN;Acc:ZDB-GENE-070212-2]	Scophthalmus maximus (Turbot)	protein_coding	19	11147501	11154841	-
ENSSMAG00000000977	7152.52	1.36446	0.243211	5.61019	2.02e-08	9.08e-07	Q91431.1	swissprot	NF7O	Nuclear factor 7, ovary (xNF7-O)	Xenopus laevis (African clawed frog)	protein_coding	11	1975622	1991541	-
ENSSMAG00000028188	81.6963	1.36365	0.205383	6.63956	3.15e-11	2.27e-09	ENSSMAG00000028188	ensembl	NA	novel gene	Scophthalmus maximus (Turbot)	protein_coding	1	18844290	18846320	+
ENSSMAG00000003869	5436.34	1.36307	0.144961	9.40302	5.3e-21	1.8e-18	ENSSMAG00000003869	ensembl	si:ch211-219a4.3	si:ch211-219a4.3 [Source:ZFIN;Acc:ZDB-GENE-070424-157]	Scophthalmus maximus (Turbot)	protein_coding	14	5590891	5603815	-
ENSSMAG00000013857	1147.91	1.35804	0.177851	7.63582	2.24e-14	2.49e-12	ENSSMAG00000013857	ensembl	tbcb	tubulin folding cofactor B [Source:ZFIN;Acc:ZDB-GENE-030131-9296]	Scophthalmus maximus (Turbot)	protein_coding	3	13275961	13278489	+
ENSSMAG00000014233	6022.27	1.35754	0.154415	8.79154	1.48e-18	3.19e-16	Q8JZP2.2	swissprot	Syn3	Synapsin-3 (Synapsin III)	Mus musculus (Mouse)	protein_coding	2	10899227	11013706	-
ENSSMAG00000019872	300.096	1.35611	0.163057	8.31682	9.04e-17	1.48e-14	ENSSMAG00000019872	ensembl	si:dkey-4e7.3	si:dkey-4e7.3 [Source:ZFIN;Acc:ZDB-GENE-070912-542]	Scophthalmus maximus (Turbot)	protein_coding	14	15826304	15829904	+
ENSSMAG00000017766	80.8281	1.35294	0.268748	5.03422	4.8e-07	1.74e-05	NCBI:118284724	ncbi	LOC118284724	chondroitin sulfate proteoglycan 4-like	Scophthalmus maximus (Turbot)	protein_coding	16	5618336	5642725	-
ENSSMAG00000033972	84.2717	1.3483	0.446869	3.01721	0.0025511	0.0269646	ENSSMAG00000033972	ensembl	trim25	tripartite motif containing 25 [Source:ZFIN;Acc:ZDB-GENE-040426-797]	Scophthalmus maximus (Turbot)	protein_coding	8	21132742	21146953	+
ENSSMAG00000013601	16.967	1.34624	0.405746	3.31795	0.000906816	0.0121841	NCBI:118292065	ncbi	LOC118292065	F-actin-uncapping protein LRRC16A	Scophthalmus maximus (Turbot)	protein_coding	22	776490	786989	+
ENSSMAG00000029657	615.549	1.34468	0.331563	4.0556	5e-05	0.00108311	NCBI:118310816	ncbi	LOC118310816	neoverrucotoxin subunit alpha-like	Scophthalmus maximus (Turbot)	protein_coding	7	888040	1004341	+
ENSSMAG00000016793	133.776	1.34393	0.227582	5.90524	3.52e-09	1.77e-07	ENSSMAG00000016793	ensembl	cd226	CD226 molecule [Source:ZFIN;Acc:ZDB-GENE-070112-1322]	Scophthalmus maximus (Turbot)	protein_coding	21	4168170	4173506	-
ENSSMAG00000029707	1197.92	1.33862	0.189134	7.07763	1.47e-12	1.29e-10	ENSSMAG00000029707	ensembl	il2rb	interleukin 2 receptor, beta [Source:ZFIN;Acc:ZDB-GENE-080108-2]	Scophthalmus maximus (Turbot)	protein_coding	19	7677950	7683594	+
ENSSMAG00000002288	10712.6	1.32582	0.133292	9.94674	2.61e-23	1.19e-20	ENSSMAG00000002288	ensembl	stat2	signal transducer and activator of transcription 2 [Source:ZFIN;Acc:ZDB-GENE-080321-1]	Scophthalmus maximus (Turbot)	protein_coding	6	14375123	14384791	+
ENSSMAG00000005660	90.7931	1.32122	0.42001	3.1457	0.0016569	0.0193919	ENSSMAG00000005660	ensembl	mafk	v-maf avian musculoaponeurotic fibrosarcoma oncogene homolog K [Source:ZFIN;Acc:ZDB-GENE-040624-9]	Scophthalmus maximus (Turbot)	protein_coding	19	15482715	15491207	+
ENSSMAG00000017083	6024.09	1.31466	0.115447	11.3875	4.83e-30	4.41e-27	ENSSMAG00000017083	ensembl	NA	novel gene	Scophthalmus maximus (Turbot)	protein_coding	12	330088	337739	-
ENSSMAG00000005891	5194.85	1.30334	0.183038	7.12057	1.07e-12	9.76e-11	ENSSMAG00000005891	ensembl	ZC3H7B	zinc finger CCCH-type containing 7B [Source:HGNC Symbol;Acc:HGNC:30869]	Scophthalmus maximus (Turbot)	protein_coding	19	6870063	6883574	-
ENSSMAG00000035621	12.1299	1.30313	0.424503	3.06977	0.00214222	0.023696	ENSSMAG00000035621	ensembl	NA	novel gene	Scophthalmus maximus (Turbot)	protein_coding	2	121570	122592	-
ENSSMAG00000016422	182.546	1.29775	0.173378	7.48509	7.15e-14	7.39e-12	ENSSMAG00000016422	ensembl (name in other DB)	smtnb	smoothelin b [Source:ZFIN;Acc:ZDB-GENE-070912-2]	Scophthalmus maximus (Turbot)	protein_coding	9	14551208	14575211	-
ENSSMAG00000016465	2554.97	1.29689	0.0988595	13.1185	2.58e-39	7.67e-36	ENSSMAG00000016465	ensembl	adar	adenosine deaminase RNA specific [Source:ZFIN;Acc:ZDB-GENE-000616-5]	Scophthalmus maximus (Turbot)	protein_coding	1	19534707	19546529	-
ENSSMAG00000005247	561.739	1.29671	0.201163	6.44608	1.15e-10	7.38e-09	NCBI:118310887	ncbi	LOC118310887	tripartite motif-containing protein 16-like	Scophthalmus maximus (Turbot)	protein_coding	7	1824186	1847467	+
ENSSMAG00000022137	198.671	1.29384	0.233622	5.53818	3.06e-08	1.33e-06	NCBI:118286888	ncbi	nrip2	nuclear receptor interacting protein 2	Scophthalmus maximus (Turbot)	protein_coding	2	22401237	22417973	-
ENSSMAG00000026424	64.4535	1.29272	0.276332	4.67812	2.9e-06	8.67e-05	ENSSMAG00000026424	ensembl	faslg	Fas ligand (TNF superfamily, member 6) [Source:ZFIN;Acc:ZDB-GENE-070410-16]	Scophthalmus maximus (Turbot)	protein_coding	12	17776167	17778359	-
ENSSMAG00000009964	211.832	1.29198	0.228328	5.65844	1.53e-08	7.01e-07	NCBI:118309077	ncbi	cd8a	CD8a molecule	Scophthalmus maximus (Turbot)	protein_coding	6	18495308	18498472	-
ENSSMAG00000008868	1600.17	1.29125	0.199534	6.47132	9.71e-11	6.38e-09	ENSSMAG00000008868	ensembl	dnaja1	DnaJ heat shock protein family (Hsp40) member A1 [Source:ZFIN;Acc:ZDB-GENE-030131-2642]	Scophthalmus maximus (Turbot)	protein_coding	8	9792408	9796256	-
ENSSMAG00000005167	80.8235	1.2909	0.310686	4.155	3.25e-05	0.000742413	NCBI:118289005	ncbi	gpr146	G protein-coupled receptor 146	Scophthalmus maximus (Turbot)	protein_coding	19	14888137	14889138	-
ENSSMAG00000004412	56441	1.29076	0.279046	4.62563	3.73e-06	0.000108845	NCBI:118285024	ncbi	hspa5	heat shock protein 5	Scophthalmus maximus (Turbot)	protein_coding	16	10060276	10063341	+
ENSSMAG00000016419	3702.3	1.28867	0.174955	7.36575	1.76e-13	1.79e-11	ENSSMAG00000016419	ensembl	tap2a	transporter associated with antigen processing, subunit type a [Source:ZFIN;Acc:ZDB-GENE-030616-245]	Scophthalmus maximus (Turbot)	protein_coding	22	1809043	1814244	-
ENSSMAG00000004339	197.543	1.28811	0.312516	4.12175	3.76e-05	0.00085002	ENSSMAG00000004339	ensembl	arhgap22	Rho GTPase activating protein 22 [Source:ZFIN;Acc:ZDB-GENE-090313-87]	Scophthalmus maximus (Turbot)	protein_coding	15	9260187	9270591	-
ENSSMAG00000002118	781.536	1.28575	0.171645	7.49079	6.85e-14	7.14e-12	NCBI:118289257	ncbi	LOC118289257	choline transporter-like protein 2	Scophthalmus maximus (Turbot)	protein_coding	19	5234885	5255018	-
ENSSMAG00000006332	55.4914	1.28536	0.341111	3.76816	0.000164454	0.00300007	Q14258.2	swissprot	TRIM25	E3 ubiquitin/ISG15 ligase TRIM25 (EC 6.3.2.n3) (Estrogen-responsive finger protein) (RING finger protein 147) (RING-type E3 ubiquitin transferase) (EC 2.3.2.27) (RING-type E3 ubiquitin transferase TRIM25) (Tripartite motif-containing protein 25) (Ubiquitin/ISG15-conjugating enzyme TRIM25) (Zinc finger protein 147)	Homo sapiens (Human)	protein_coding	7	1920697	1921815	+
ENSSMAG00000021458	1475.79	1.28488	0.21689	5.9241	3.14e-09	1.6e-07	ENSSMAG00000021458	ensembl	NA	novel gene	Scophthalmus maximus (Turbot)	protein_coding	16	21282634	21283514	-
ENSSMAG00000014935	441.765	1.28388	0.219337	5.85344	4.82e-09	2.36e-07	ENSSMAG00000014935	ensembl	NA	novel gene	Scophthalmus maximus (Turbot)	protein_coding	4	27991709	28081091	-
ENSSMAG00000025640	16.2419	1.27718	0.387124	3.29916	0.000969748	0.0127983	Q5R760.1	swissprot	TRIM16	E3 ubiquitin-protein ligase TRIM16 (EC 2.3.2.27)	Pongo abelii (Sumatran orangutan) (Pongo pygmaeus abelii)	protein_coding	7	2992112	2993568	+
ENSSMAG00000002514	1509.34	1.27677	0.208517	6.12307	9.18e-10	5.2e-08	NCBI:118308771	ncbi	LOC118308771	adhesive plaque matrix protein-like	Scophthalmus maximus (Turbot)	protein_coding	6	2816686	2822623	-
ENSSMAG00000010702	2288.07	1.27395	0.172268	7.39517	1.41e-13	1.45e-11	ENSSMAG00000010702	ensembl	parp12a	poly (ADP-ribose) polymerase family, member 12a [Source:ZFIN;Acc:ZDB-GENE-050419-6]	Scophthalmus maximus (Turbot)	protein_coding	10	19648694	19654483	+
ENSSMAG00000033987	104.556	1.26548	0.427749	2.95848	0.00309163	0.0310495	Q99PP9.2	swissprot	Trim16	Tripartite motif-containing protein 16 (EC 2.3.2.27) (E3 ubiquitin-protein ligase TRIM16) (Estrogen-responsive B box protein)	Mus musculus (Mouse)	protein_coding	7	1933497	1934706	-
ENSSMAG00000005051	1146.28	1.24876	0.174061	7.17425	7.27e-13	6.81e-11	NCBI:118284564	ncbi	LOC118284564	inactive phospholipid phosphatase 7-like	Scophthalmus maximus (Turbot)	protein_coding	16	11038694	11063247	+
ENSSMAG00000009430	2722.02	1.24827	0.144709	8.6261	6.35e-18	1.22e-15	ENSSMAG00000009430	ensembl	NFE2L1	nuclear factor, erythroid 2 like 1 [Source:HGNC Symbol;Acc:HGNC:7781]	Scophthalmus maximus (Turbot)	protein_coding	18	19756536	19762605	+
ENSSMAG00000012623	160.863	1.2453	0.212692	5.85495	4.77e-09	2.34e-07	ENSSMAG00000012623	ensembl	plxnb3	plexin B3 [Source:ZFIN;Acc:ZDB-GENE-081104-53]	Scophthalmus maximus (Turbot)	protein_coding	11	17801196	17834388	+
ENSSMAG00000016661	276.148	1.24523	0.189683	6.56478	5.21e-11	3.56e-09	ENSSMAG00000016661	ensembl	NA	novel gene	Scophthalmus maximus (Turbot)	protein_coding	2	1221791	1283189	-
ENSSMAG00000034018	218.596	1.24491	0.244518	5.0913	3.56e-07	1.34e-05	ENSSMAG00000034018	ensembl	NA	novel gene	Scophthalmus maximus (Turbot)	protein_coding	2	3332646	3334652	-
ENSSMAG00000019362	125.933	1.24413	0.298331	4.17032	3.04e-05	0.000699599	ENSSMAG00000019362	ensembl	NA	novel gene	Scophthalmus maximus (Turbot)	lncRNA	12	19820206	19821297	-
ENSSMAG00000003569	601.556	1.24187	0.223911	5.54628	2.92e-08	1.29e-06	ENSSMAG00000003569	ensembl	si:dkeyp-67a8.4	si:dkeyp-67a8.4 [Source:ZFIN;Acc:ZDB-GENE-070912-666]	Scophthalmus maximus (Turbot)	protein_coding	2	3331406	3333362	-
ENSSMAG00000015484	5637.75	1.23768	0.0875071	14.1438	2.04e-45	1.21e-41	NCBI:118319902	ncbi	plod3	procollagen-lysine, 2-oxoglutarate 5-dioxygenase 3	Scophthalmus maximus (Turbot)	protein_coding	2	587172	594390	-
ENSSMAG00000002442	690.022	1.23711	0.191442	6.46207	1.03e-10	6.75e-09	ENSSMAG00000002442	ensembl	si:ch211-244b2.3	si:ch211-244b2.3 [Source:ZFIN;Acc:ZDB-GENE-030131-4737]	Scophthalmus maximus (Turbot)	protein_coding	2	20349669	20353285	+
ENSSMAG00000002090	1264.31	1.22919	0.341666	3.59762	0.000321141	0.00519934	ENSSMAG00000002090	ensembl (name in other DB)	serpinh1b	serpin peptidase inhibitor, clade H (heat shock protein 47), member 1b [Source:ZFIN;Acc:ZDB-GENE-990415-93]	Scophthalmus maximus (Turbot)	protein_coding	3	22012330	22016065	+
ENSSMAG00000008839	320.178	1.22723	0.157579	7.78806	6.8e-15	7.86e-13	ENSSMAG00000008839	ensembl	APTX	aprataxin [Source:HGNC Symbol;Acc:HGNC:15984]	Scophthalmus maximus (Turbot)	protein_coding	8	9796207	9800268	+
ENSSMAG00000004119	437.687	1.22641	0.132929	9.22602	2.81e-20	8.35e-18	NCBI:118291540	ncbi	zcchc2	zinc finger, CCHC domain containing 2	Scophthalmus maximus (Turbot)	protein_coding	21	10556726	10570176	-
ENSSMAG00000019280	472.273	1.22513	0.264693	4.6285	3.68e-06	0.000107612	ENSSMAG00000019280	ensembl (name in other DB)	cd40	CD40 molecule, TNF receptor superfamily member 5 [Source:ZFIN;Acc:ZDB-GENE-090313-95]	Scophthalmus maximus (Turbot)	protein_coding	11	21350583	21355671	+
ENSSMAG00000018249	1124.41	1.22294	0.187966	6.50615	7.71e-11	5.15e-09	Q99PP9.2	swissprot	Trim16	Tripartite motif-containing protein 16 (EC 2.3.2.27) (E3 ubiquitin-protein ligase TRIM16) (Estrogen-responsive B box protein)	Mus musculus (Mouse)	protein_coding	7	1533067	1534638	+
ENSSMAG00000007538	19446	1.22098	0.248423	4.91491	8.88e-07	3.04e-05	NCBI:118286446	ncbi	LOC118286446	interferon alpha-inducible protein 27-like protein 2A	Scophthalmus maximus (Turbot)	protein_coding	17	13830949	13832531	-
ENSSMAG00000007822	2509.81	1.22063	0.201329	6.06287	1.34e-09	7.23e-08	ENSSMAG00000007822	ensembl	ifi35	interferon-induced protein 35 [Source:ZFIN;Acc:ZDB-GENE-100311-2]	Scophthalmus maximus (Turbot)	protein_coding	19	16686256	16691465	+
ENSSMAG00000018262	90.0986	1.21973	0.276894	4.40503	1.06e-05	0.000280735	ENSSMAG00000018262	ensembl	plekhn1	pleckstrin homology domain containing, family N member 1 [Source:ZFIN;Acc:ZDB-GENE-090313-357]	Scophthalmus maximus (Turbot)	protein_coding	11	11951756	11965157	-
ENSSMAG00000013613	18858.6	1.2112	0.235385	5.14563	2.67e-07	1.03e-05	NCBI:118291638	ncbi	LOC118291638	tumor necrosis factor receptor superfamily member 6B-like	Scophthalmus maximus (Turbot)	protein_coding	22	763180	766490	+
ENSSMAG00000015317	111.597	1.20661	0.226546	5.32612	1e-07	4.14e-06	NCBI:118286032	ncbi	trmt61b	tRNA methyltransferase 61B	Scophthalmus maximus (Turbot)	protein_coding	17	17900677	17906263	+
ENSSMAG00000025184	1113.23	1.20507	0.167171	7.20858	5.65e-13	5.42e-11	ENSSMAG00000025184	ensembl	pxmp2	peroxisomal membrane protein 2 [Source:ZFIN;Acc:ZDB-GENE-040912-184]	Scophthalmus maximus (Turbot)	protein_coding	9	13883026	13889312	-
ENSSMAG00000019240	3442.39	1.20352	0.128461	9.36877	7.34e-21	2.36e-18	ENSSMAG00000019240	ensembl	fxr1	fragile X mental retardation, autosomal homolog 1 [Source:ZFIN;Acc:ZDB-GENE-030131-5431]	Scophthalmus maximus (Turbot)	protein_coding	12	4047955	4058448	+
ENSSMAG00000024546	78.0325	1.20203	0.258332	4.65304	3.27e-06	9.7e-05	ENSSMAG00000024546	ensembl	ywhag2	3-monooxygenase/tryptophan 5-monooxygenase activation protein, gamma polypeptide 2 [Source:ZFIN;Acc:ZDB-GENE-061023-2]	Scophthalmus maximus (Turbot)	protein_coding	3	9091047	9095770	+
ENSSMAG00000012850	2501.08	1.20144	0.137573	8.73313	2.48e-18	5.08e-16	ENSSMAG00000012850	ensembl	ogfrl2	opioid growth factor receptor-like 2 [Source:ZFIN;Acc:ZDB-GENE-030616-523]	Scophthalmus maximus (Turbot)	protein_coding	6	20455743	20459217	+
ENSSMAG00000006034	265.304	1.19966	0.138842	8.64046	5.6e-18	1.09e-15	NCBI:118287816	ncbi	LOC118287816	E3 ubiquitin-protein ligase RNF19B-like	Scophthalmus maximus (Turbot)	protein_coding	2	4394692	4396417	-
ENSSMAG00000028753	162.251	1.19253	0.279516	4.2664	1.99e-05	0.000487047	NCBI:118310826	ncbi	LOC118310826	tripartite motif-containing protein 16-like	Scophthalmus maximus (Turbot)	protein_coding	7	1471769	1473421	-
ENSSMAG00000005067	196.337	1.18623	0.194998	6.08328	1.18e-09	6.48e-08	NCBI:118309821	ncbi	cnpy2	canopy FGF signaling regulator 2	Scophthalmus maximus (Turbot)	protein_coding	6	15419970	15421635	+
ENSSMAG00000002338	133.548	1.18177	0.221239	5.34158	9.21e-08	3.84e-06	ENSSMAG00000002338	ensembl	tnfsf14	TNF superfamily member 14 [Source:ZFIN;Acc:ZDB-GENE-101109-3]	Scophthalmus maximus (Turbot)	protein_coding	19	13770882	13773599	+
ENSSMAG00000012324	2668.07	1.17804	0.241967	4.8686	1.12e-06	3.79e-05	ENSSMAG00000012324	ensembl	ly75	lymphocyte antigen 75 [Source:ZFIN;Acc:ZDB-GENE-050309-166]	Scophthalmus maximus (Turbot)	protein_coding	5	7841579	7866648	-
ENSSMAG00000007231	1206.05	1.17688	0.194484	6.05128	1.44e-09	7.63e-08	NCBI:118310828	ncbi	LOC118310828	tripartite motif-containing protein 16-like	Scophthalmus maximus (Turbot)	protein_coding	7	1258301	1259842	-
ENSSMAG00000010820	89.875	1.17051	0.335331	3.4906	0.00048193	0.00726189	ENSSMAG00000010820	ensembl	NA	novel gene	Scophthalmus maximus (Turbot)	protein_coding	13	6753486	6807017	-
ENSSMAG00000016270	2923.61	1.16978	0.361884	3.23248	0.00122719	0.0154582	ENSSMAG00000016270	ensembl	nfe2l1a	nuclear factor, erythroid 2-like 1a [Source:ZFIN;Acc:ZDB-GENE-040630-5]	Scophthalmus maximus (Turbot)	protein_coding	19	3134927	3152091	-
ENSSMAG00000012606	3674.55	1.16567	0.160041	7.28358	3.25e-13	3.19e-11	NCBI:118288487	ncbi	LOC118288487	sterile alpha motif domain-containing protein 9-like	Scophthalmus maximus (Turbot)	protein_coding	19	10225752	10232470	-
ENSSMAG00000011315	39.5171	1.16426	0.270087	4.3107	1.63e-05	0.000410863	NCBI:118300277	ncbi	LOC118300277	T-cell immunoglobulin and mucin domain-containing protein 4-like	Scophthalmus maximus (Turbot)	protein_coding	4	969941	970924	+
ENSSMAG00000017428	9373.01	1.16028	0.178998	6.48208	9.05e-11	5.98e-09	ENSSMAG00000017428	ensembl	smchd1	structural maintenance of chromosomes flexible hinge domain containing 1 [Source:ZFIN;Acc:ZDB-GENE-050211-6]	Scophthalmus maximus (Turbot)	protein_coding	18	1139486	1172593	-
ENSSMAG00000016945	2430.4	1.15704	0.191669	6.03664	1.57e-09	8.32e-08	ENSSMAG00000016945	ensembl	uba7	ubiquitin-like modifier activating enzyme 7 [Source:ZFIN;Acc:ZDB-GENE-121120-4]	Scophthalmus maximus (Turbot)	protein_coding	6	11495087	11533712	+
ENSSMAG00000011659	307.775	1.15648	0.194722	5.93915	2.87e-09	1.47e-07	NCBI:118289045	ncbi	rdm1	RAD52 motif containing 1	Scophthalmus maximus (Turbot)	protein_coding	19	20920802	20924681	+
ENSSMAG00000025292	215.942	1.15168	0.235983	4.88035	1.06e-06	3.59e-05	ENSSMAG00000025292	ensembl	slc5a3b	solute carrier family 5 member 3b [Source:ZFIN;Acc:ZDB-GENE-070912-43]	Scophthalmus maximus (Turbot)	protein_coding	14	14551387	14553522	-
ENSSMAG00000001087	478.952	1.15162	0.282367	4.07844	4.53e-05	0.0010021	ENSSMAG00000001087	ensembl	arhgap29a	Rho GTPase activating protein 29a [Source:ZFIN;Acc:ZDB-GENE-030131-9510]	Scophthalmus maximus (Turbot)	protein_coding	21	8033836	8063705	-
ENSSMAG00000004991	284.584	1.15058	0.244281	4.71008	2.48e-06	7.57e-05	NCBI:118310824	ncbi	LOC118310824	tripartite motif-containing protein 16-like	Scophthalmus maximus (Turbot)	protein_coding	7	1484160	1580727	-
ENSSMAG00000007699	162.599	1.14742	0.14615	7.85099	4.13e-15	4.96e-13	NCBI:118319321	ncbi	leprotl1	leptin receptor overlapping transcript like 1	Scophthalmus maximus (Turbot)	protein_coding	13	2989118	2992317	+
ENSSMAG00000020162	240.894	1.14594	0.129004	8.88297	6.51e-19	1.55e-16	ENSSMAG00000020162	ensembl	nr1d2b	nuclear receptor subfamily 1, group D, member 2b [Source:ZFIN;Acc:ZDB-GENE-990415-244]	Scophthalmus maximus (Turbot)	protein_coding	7	22822638	22829615	-
ENSSMAG00000009533	1405.93	1.14429	0.28771	3.97725	6.97e-05	0.00143427	ENSSMAG00000009533	ensembl	vcanb	versican b [Source:ZFIN;Acc:ZDB-GENE-030131-2185]	Scophthalmus maximus (Turbot)	protein_coding	4	22964687	22995408	-
ENSSMAG00000017186	1133.42	1.14232	0.188729	6.05272	1.42e-09	7.61e-08	ENSSMAG00000017186	ensembl	atp8b2	ATPase phospholipid transporting 8B2 [Source:ZFIN;Acc:ZDB-GENE-030131-2474]	Scophthalmus maximus (Turbot)	protein_coding	1	19919428	19941613	+
ENSSMAG00000005044	136.614	1.14189	0.306049	3.73106	0.000190679	0.00340957	NCBI:118316565	ncbi	LOC118316565	E3 ubiquitin/ISG15 ligase TRIM25-like	Scophthalmus maximus (Turbot)	protein_coding	7	2724622	2729891	+
ENSSMAG00000029401	23.2714	1.13963	0.387865	2.9382	0.00330125	0.0325229	ENSSMAG00000029401	ensembl	tmem17	transmembrane protein 17 [Source:NCBI gene;Acc:568092]	Scophthalmus maximus (Turbot)	protein_coding	10	19096851	19098666	+
ENSSMAG00000025079	114.942	1.13833	0.265439	4.28847	1.8e-05	0.000446347	ENSSMAG00000025079	ensembl	tnfsf11	TNF superfamily member 11 [Source:ZFIN;Acc:ZDB-GENE-090805-2]	Scophthalmus maximus (Turbot)	protein_coding	14	21392460	21399488	+
ENSSMAG00000015947	10218.9	1.13717	0.16403	6.93273	4.13e-12	3.36e-10	NCBI:118288793	ncbi	LOC118288793	nuclear GTPase SLIP-GC-like	Scophthalmus maximus (Turbot)	protein_coding	19	11681897	11692184	-
ENSSMAG00000010092	726.858	1.13697	0.261633	4.34568	1.39e-05	0.000362067	NCBI:118288713	ncbi	hspbp1	HSPA (heat shock 70kDa) binding protein, cytoplasmic cochaperone 1	Scophthalmus maximus (Turbot)	protein_coding	19	9279657	9284810	+
ENSSMAG00000001050	1122.3	1.13349	0.237253	4.77757	1.77e-06	5.64e-05	ENSSMAG00000001050	ensembl	has1	hyaluronan synthase 1 [Source:ZFIN;Acc:ZDB-GENE-040218-2]	Scophthalmus maximus (Turbot)	protein_coding	1	22497406	22501450	-
ENSSMAG00000019782	21.2701	1.13096	0.340377	3.32267	0.00089161	0.0120186	NCBI:118283467	ncbi	LOC118283467	bcl-2-like protein 11	Scophthalmus maximus (Turbot)	protein_coding	15	19632155	19632948	+
ENSSMAG00000019871	47.5283	1.12994	0.311167	3.63131	0.000281985	0.00469619	Q14258.2	swissprot	TRIM25	E3 ubiquitin/ISG15 ligase TRIM25 (EC 6.3.2.n3) (Estrogen-responsive finger protein) (RING finger protein 147) (RING-type E3 ubiquitin transferase) (EC 2.3.2.27) (RING-type E3 ubiquitin transferase TRIM25) (Tripartite motif-containing protein 25) (Ubiquitin/ISG15-conjugating enzyme TRIM25) (Zinc finger protein 147)	Homo sapiens (Human)	protein_coding	7	1538238	1540174	+
ENSSMAG00000018467	24.0718	1.12724	0.38155	2.95438	0.00313297	0.031306	NCBI:118311122	ncbi	sgk2b	serum/glucocorticoid regulated kinase 2b	Scophthalmus maximus (Turbot)	protein_coding	1	20252748	20255429	-
ENSSMAG00000013127	49.8355	1.12617	0.347682	3.23909	0.00119911	0.0152164	ENSSMAG00000013127	ensembl	hepacam2	HEPACAM family member 2 [Source:ZFIN;Acc:ZDB-GENE-060503-135]	Scophthalmus maximus (Turbot)	protein_coding	22	10852836	10863853	+
ENSSMAG00000008329	126.949	1.12505	0.162559	6.92084	4.49e-12	3.61e-10	ENSSMAG00000008329	ensembl	NA	novel gene	Scophthalmus maximus (Turbot)	protein_coding	9	11071014	11075489	-
ENSSMAG00000010902	458.443	1.12484	0.17444	6.44827	1.13e-10	7.31e-09	Q99PP9.2	swissprot	Trim16	Tripartite motif-containing protein 16 (EC 2.3.2.27) (E3 ubiquitin-protein ligase TRIM16) (Estrogen-responsive B box protein)	Mus musculus (Mouse)	protein_coding	7	2996787	3003208	+
ENSSMAG00000023898	549.323	1.12327	0.172721	6.50338	7.85e-11	5.22e-09	ENSSMAG00000023898	ensembl	NA	novel gene	Scophthalmus maximus (Turbot)	lncRNA	6	14839738	14842567	+
ENSSMAG00000019458	480.062	1.1176	0.169915	6.57738	4.79e-11	3.31e-09	ENSSMAG00000019458	ensembl	nrap	nebulin-related anchoring protein [Source:ZFIN;Acc:ZDB-GENE-060616-224]	Scophthalmus maximus (Turbot)	protein_coding	18	13857828	13876250	+
ENSSMAG00000012345	2595.1	1.11493	0.1822	6.11925	9.4e-10	5.3e-08	ENSSMAG00000012345	ensembl	ifih1	interferon induced with helicase C domain 1 [Source:ZFIN;Acc:ZDB-GENE-081104-438]	Scophthalmus maximus (Turbot)	protein_coding	14	11902300	11912605	-
ENSSMAG00000011217	219.236	1.11198	0.125581	8.85466	8.39e-19	1.96e-16	NCBI:118309666	ncbi	rbck1	RanBP-type and C3HC4-type zinc finger containing 1	Scophthalmus maximus (Turbot)	protein_coding	6	8053259	8058907	-
ENSSMAG00000031037	197.313	1.10473	0.272463	4.05459	5.02e-05	0.00108467	NCBI:118285214	ncbi	il21r.1	interleukin 21 receptor, tandem duplicate 1	Scophthalmus maximus (Turbot)	protein_coding	16	15849355	15857375	-
ENSSMAG00000019620	460.7	1.10406	0.227296	4.85735	1.19e-06	3.97e-05	ENSSMAG00000019620	ensembl	slc52a2	solute carrier family 52 member 2 [Source:ZFIN;Acc:ZDB-GENE-030131-2552]	Scophthalmus maximus (Turbot)	protein_coding	22	3105265	3108898	+
ENSSMAG00000010147	455.872	1.10301	0.174199	6.33186	2.42e-10	1.48e-08	ENSSMAG00000010147	ensembl	gnl1	guanine nucleotide binding protein-like 1 [Source:ZFIN;Acc:ZDB-GENE-060323-1]	Scophthalmus maximus (Turbot)	protein_coding	1	17842631	17848871	-
ENSSMAG00000011542	11957.5	1.10279	0.0883916	12.4762	1.01e-35	1.71e-32	NCBI:118317512	ncbi	ubr4	ubiquitin protein ligase E3 component n-recognin 4	Scophthalmus maximus (Turbot)	protein_coding	11	9930628	9978359	-
ENSSMAG00000003129	185.955	1.10216	0.155336	7.09532	1.29e-12	1.15e-10	NCBI:118310100	ncbi	LOC118310100	tripartite motif-containing protein 35-like	Scophthalmus maximus (Turbot)	protein_coding	6	3246161	3247564	+
ENSSMAG00000020913	940.897	1.09894	0.165709	6.63174	3.32e-11	2.36e-09	ENSSMAG00000020913	ensembl	zap70	zeta chain of T cell receptor associated protein kinase 70 [Source:ZFIN;Acc:ZDB-GENE-050522-257]	Scophthalmus maximus (Turbot)	protein_coding	12	7417539	7425413	+
ENSSMAG00000013075	8219.36	1.09766	0.175984	6.23726	4.45e-10	2.61e-08	NCBI:118292178	ncbi	LOC118292178	progranulin-like	Scophthalmus maximus (Turbot)	protein_coding	22	10793070	10795764	-
ENSSMAG00000008440	2166	1.09718	0.0985614	11.1319	8.77e-29	6.95e-26	ENSSMAG00000008440	ensembl (name in other DB)	TMEM33	transmembrane protein 33 [Source:HGNC Symbol;Acc:HGNC:25541]	Scophthalmus maximus (Turbot)	protein_coding	13	4270572	4277872	+
ENSSMAG00000008214	459.832	1.09686	0.170698	6.42573	1.31e-10	8.39e-09	ENSSMAG00000008214	ensembl	acp5a	acid phosphatase 5a, tartrate resistant [Source:ZFIN;Acc:ZDB-GENE-040426-2864]	Scophthalmus maximus (Turbot)	protein_coding	8	18974559	18976072	-
ENSSMAG00000017549	1009.47	1.0963	0.0877358	12.4955	7.9e-36	1.57e-32	NCBI:118300021	ncbi	chordc1b	cysteine and histidine-rich domain (CHORD) containing 1b	Scophthalmus maximus (Turbot)	protein_coding	4	4714466	4724215	+
ENSSMAG00000012729	1720	1.09169	0.326961	3.33891	0.000841081	0.0114008	ENSSMAG00000012729	ensembl	bag3	BCL2 associated athanogene 3 [Source:ZFIN;Acc:ZDB-GENE-040801-40]	Scophthalmus maximus (Turbot)	protein_coding	15	14311950	14316312	+
ENSSMAG00000003665	1072.36	1.08393	0.150669	7.1941	6.29e-13	5.98e-11	ENSSMAG00000003665	ensembl	hax1	HCLS1 associated protein X-1 [Source:ZFIN;Acc:ZDB-GENE-040718-26]	Scophthalmus maximus (Turbot)	protein_coding	22	6291467	6293339	+
ENSSMAG00000012687	43.9045	1.08258	0.24033	4.50455	6.65e-06	0.000183566	ENSSMAG00000012687	ensembl	mstna	myostatin a [Source:ZFIN;Acc:ZDB-GENE-050208-735]	Scophthalmus maximus (Turbot)	protein_coding	1	9465345	9469280	+
ENSSMAG00000020719	650.174	1.07822	0.160458	6.71964	1.82e-11	1.37e-09	ENSSMAG00000020719	ensembl	si:dkey-205h13.1	si:dkey-205h13.1 [Source:ZFIN;Acc:ZDB-GENE-090313-227]	Scophthalmus maximus (Turbot)	protein_coding	11	21942198	21946623	+
ENSSMAG00000003199	1241.28	1.07712	0.204372	5.27039	1.36e-07	5.49e-06	NCBI:118313335	ncbi	LOC118313335	E3 ubiquitin-protein ligase TRIM39-like	Scophthalmus maximus (Turbot)	protein_coding	1	23613910	23615733	+
ENSSMAG00000004980	1580.16	1.07458	0.147022	7.30895	2.69e-13	2.67e-11	ENSSMAG00000004980	ensembl	fbxo7	F-box protein 7 [Source:ZFIN;Acc:ZDB-GENE-050913-68]	Scophthalmus maximus (Turbot)	protein_coding	2	24674397	24678280	-
ENSSMAG00000010594	490.55	1.06948	0.132499	8.07162	6.94e-16	9.37e-14	ENSSMAG00000010594	ensembl	uri1	URI1 prefoldin like chaperone [Source:ZFIN;Acc:ZDB-GENE-050913-30]	Scophthalmus maximus (Turbot)	protein_coding	10	19551518	19555940	-
ENSSMAG00000013604	1734.19	1.06582	0.209551	5.08622	3.65e-07	1.37e-05	ENSSMAG00000013604	ensembl (name in other DB)	tap1	transporter 1, ATP-binding cassette, sub-family B (MDR/TAP) [Source:ZFIN;Acc:ZDB-GENE-050517-43]	Scophthalmus maximus (Turbot)	protein_coding	16	16438992	16447257	+
ENSSMAG00000011560	1530.58	1.05629	0.17399	6.07095	1.27e-09	6.94e-08	ENSSMAG00000011560	ensembl (name in other DB)	tnk2b	tyrosine kinase, non-receptor, 2b [Source:ZFIN;Acc:ZDB-GENE-110411-165]	Scophthalmus maximus (Turbot)	protein_coding	7	16483989	16524197	+
ENSSMAG00000022213	656.978	1.05483	0.303786	3.47227	0.00051607	0.00765525	ENSSMAG00000022213	ensembl	NA	novel gene	Scophthalmus maximus (Turbot)	protein_coding	7	880104	883464	-
ENSSMAG00000030816	2394.29	1.05241	0.265438	3.96483	7.34e-05	0.0014981	ENSSMAG00000030816	ensembl	manf	mesencephalic astrocyte-derived neurotrophic factor [Source:ZFIN;Acc:ZDB-GENE-060929-640]	Scophthalmus maximus (Turbot)	protein_coding	6	4430396	4435105	+
ENSSMAG00000027547	109.18	1.0522	0.199883	5.26408	1.41e-07	5.66e-06	NCBI:118287873	ncbi	LOC118287873	E3 ubiquitin-protein ligase TRIM69-like	Scophthalmus maximus (Turbot)	protein_coding	18	17090019	17091717	+
ENSSMAG00000029363	56.8704	1.048	0.188055	5.57282	2.51e-08	1.11e-06	NCBI:118300503	ncbi	LOC118300503	myelin-associated glycoprotein-like	Scophthalmus maximus (Turbot)	protein_coding	1	22416690	22418106	-
ENSSMAG00000012646	16431	1.04582	0.347081	3.01318	0.00258525	0.0272529	NCBI:118319485	ncbi	LOC118319485	DNA damage-inducible transcript 4-like protein	Scophthalmus maximus (Turbot)	protein_coding	13	18717471	18719573	-
ENSSMAG00000006819	549.495	1.04412	0.278959	3.74293	0.000181884	0.00327199	ENSSMAG00000006819	ensembl	srp14	signal recognition particle 14 [Source:ZFIN;Acc:ZDB-GENE-050913-131]	Scophthalmus maximus (Turbot)	protein_coding	17	13522882	13524555	+
ENSSMAG00000016099	512.619	1.03881	0.316496	3.28223	0.00102991	0.0134726	NCBI:118283442	ncbi	LOC118283442	FH2 domain-containing protein 1-like	Scophthalmus maximus (Turbot)	protein_coding	2	1422221	1442503	+
ENSSMAG00000015775	11340.4	1.03773	0.155003	6.69488	2.16e-11	1.58e-09	ENSSMAG00000015775	ensembl	lgals9l5	lectin, galactoside-binding, soluble, 9 (galectin 9)-like 3 [Source:ZFIN;Acc:ZDB-GENE-040718-159]	Scophthalmus maximus (Turbot)	protein_coding	3	3346275	3359360	-
ENSSMAG00000028845	21.2892	1.03708	0.367613	2.82113	0.00478551	0.0427854	NCBI:118317748	ncbi	traf3ip2l	TRAF3 interacting protein 2-like	Scophthalmus maximus (Turbot)	protein_coding	12	19818910	19819435	-
ENSSMAG00000017420	4288.13	1.02926	0.13325	7.7243	1.12e-14	1.27e-12	ENSSMAG00000017420	ensembl	tapbp.2	TAP binding protein (tapasin), tandem duplicate 2 [Source:ZFIN;Acc:ZDB-GENE-060503-136]	Scophthalmus maximus (Turbot)	protein_coding	22	1857883	1861396	+
ENSSMAG00000003906	349.305	1.02158	0.170551	5.98986	2.1e-09	1.1e-07	NCBI:118282907	ncbi	parp9	poly(ADP-ribose) polymerase family member 9	Scophthalmus maximus (Turbot)	protein_coding	14	5605596	5607569	+
ENSSMAG00000024976	424.138	1.02098	0.125722	8.12096	4.63e-16	6.55e-14	ENSSMAG00000024976	ensembl	SUGT1	SGT1 homolog, MIS12 kinetochore complex assembly cochaperone [Source:HGNC Symbol;Acc:HGNC:16987]	Scophthalmus maximus (Turbot)	protein_coding	7	16997376	17013435	+
ENSSMAG00000020687	176.929	1.01774	0.163174	6.23717	4.46e-10	2.61e-08	ENSSMAG00000020687	ensembl	lepr	leptin receptor [Source:ZFIN;Acc:ZDB-GENE-080104-1]	Scophthalmus maximus (Turbot)	protein_coding	12	6625076	6650314	+
ENSSMAG00000007798	2302.46	1.01767	0.142876	7.12273	1.06e-12	9.68e-11	NCBI:118291525	ncbi	irf9	interferon regulatory factor 9	Scophthalmus maximus (Turbot)	protein_coding	21	14473557	14480743	+
ENSSMAG00000025733	157.565	1.01705	0.248072	4.09983	4.13e-05	0.000924148	NCBI:118300175	ncbi	c4h21orf91	chromosome 4 C21orf91 homolog	Scophthalmus maximus (Turbot)	protein_coding	4	18301036	18313785	-
ENSSMAG00000014807	321.732	1.01107	0.190185	5.31626	1.06e-07	4.33e-06	ENSSMAG00000014807	ensembl	znf219	zinc finger protein 219 [Source:NCBI gene;Acc:102997060]	Scophthalmus maximus (Turbot)	protein_coding	2	233675	239459	+
ENSSMAG00000011142	130.176	1.00237	0.202453	4.95114	7.38e-07	2.6e-05	ENSSMAG00000011142	ensembl	dnajb6b	DnaJ heat shock protein family (Hsp40) member B6b [Source:ZFIN;Acc:ZDB-GENE-040426-1122]	Scophthalmus maximus (Turbot)	protein_coding	21	748002	773968	-
ENSSMAG00000028415	16.7178	1.00162	0.362416	2.76373	0.00571441	0.0487797	NCBI:118312781	ncbi	stx17	syntaxin 17	Scophthalmus maximus (Turbot)	protein_coding	1	20444873	20448097	-
ENSSMAG00000006052	336.297	0.993861	0.176758	5.62274	1.88e-08	8.53e-07	ENSSMAG00000006052	ensembl	etv7	ETS variant transcription factor 7 [Source:ZFIN;Acc:ZDB-GENE-070209-53]	Scophthalmus maximus (Turbot)	protein_coding	11	14867849	14871447	+
ENSSMAG00000003610	260.539	0.988705	0.203932	4.8482	1.25e-06	4.13e-05	NCBI:118290419	ncbi	LOC118290419	microtubule-associated protein RP/EB family member 3-like	Scophthalmus maximus (Turbot)	protein_coding	20	17118510	17122800	+
ENSSMAG00000037790	506.083	0.986331	0.198255	4.97505	6.52e-07	2.31e-05	ENSSMAG00000037790	ensembl	NA	novel gene	Scophthalmus maximus (Turbot)	protein_coding	4	27989311	28144726	-
ENSSMAG00000011304	1747.26	0.984914	0.146644	6.71638	1.86e-11	1.38e-09	NCBI:118285066	ncbi	psmb10	proteasome 20S subunit beta 10	Scophthalmus maximus (Turbot)	protein_coding	16	1004024	1006820	-
ENSSMAG00000034419	297.023	0.984037	0.260286	3.78059	0.000156456	0.00286659	ENSSMAG00000034419	ensembl	NA	novel gene	Scophthalmus maximus (Turbot)	lncRNA	15	23248676	23251107	+
ENSSMAG00000009810	43877	0.983633	0.182636	5.38575	7.21e-08	3.06e-06	NCBI:118315542	ncbi	hsp90b1	heat shock protein 90, beta (grp94), member 1	Scophthalmus maximus (Turbot)	protein_coding	10	10344893	10351289	+
ENSSMAG00000017455	1144.08	0.983244	0.193135	5.09097	3.56e-07	1.34e-05	ENSSMAG00000017455	ensembl	cant1a	calcium activated nucleotidase 1a [Source:ZFIN;Acc:ZDB-GENE-040426-2441]	Scophthalmus maximus (Turbot)	protein_coding	19	12735442	12740258	+
ENSSMAG00000022833	386.222	0.982521	0.238224	4.12436	3.72e-05	0.00084365	ENSSMAG00000022833	ensembl	NA	novel gene	Scophthalmus maximus (Turbot)	protein_coding	2	125206	126195	-
ENSSMAG00000015201	43.2305	0.974904	0.269882	3.61234	0.000303445	0.00497096	ENSSMAG00000015201	ensembl	pigr	polymeric immunoglobulin receptor [Source:ZFIN;Acc:ZDB-GENE-060503-327]	Scophthalmus maximus (Turbot)	protein_coding	7	17950482	17955185	+
ENSSMAG00000001864	57.6848	0.973019	0.249714	3.89654	9.76e-05	0.001899	ENSSMAG00000001864	ensembl	mafa	v-maf avian musculoaponeurotic fibrosarcoma oncogene homolog a (paralog a) [Source:ZFIN;Acc:ZDB-GENE-010605-2]	Scophthalmus maximus (Turbot)	protein_coding	5	15344697	15389059	-
ENSSMAG00000014103	1089.88	0.972339	0.187568	5.18392	2.17e-07	8.55e-06	NCBI:118289010	ncbi	LOC118289010	apoptosis regulator BAX-like	Scophthalmus maximus (Turbot)	protein_coding	19	1411879	1418249	-
ENSSMAG00000002168	144.185	0.971382	0.209651	4.63333	3.6e-06	0.000105646	NCBI:118320390	ncbi	LOC118320390	granzyme B-like	Scophthalmus maximus (Turbot)	protein_coding	14	7880950	7883125	-
ENSSMAG00000010035	129.104	0.964864	0.189368	5.09519	3.48e-07	1.32e-05	ENSSMAG00000010035	ensembl	rnf144b	ring finger protein 144B [Source:ZFIN;Acc:ZDB-GENE-040426-1292]	Scophthalmus maximus (Turbot)	protein_coding	1	29532893	29539000	-
ENSSMAG00000003493	812.606	0.961574	0.127866	7.52016	5.47e-14	5.81e-12	NCBI:118308930	ncbi	LOC118308930	E3 ubiquitin-protein ligase DTX3L-like	Scophthalmus maximus (Turbot)	protein_coding	6	14842984	14846133	+
ENSSMAG00000020906	611.827	0.960978	0.203968	4.71141	2.46e-06	7.57e-05	NCBI:118316361	ncbi	spats2	spermatogenesis associated serine rich 2	Scophthalmus maximus (Turbot)	protein_coding	11	22824425	22836640	-
ENSSMAG00000012138	640.239	0.957971	0.343133	2.79183	0.00524101	0.0458242	ENSSMAG00000012138	ensembl	pomgnt2	protein O-linked mannose N-acetylglucosaminyltransferase 2 (beta 1,4-) [Source:NCBI gene;Acc:497644]	Scophthalmus maximus (Turbot)	protein_coding	1	31900141	31901949	+
ENSSMAG00000019585	73.5759	0.954756	0.259064	3.68541	0.000228337	0.00396227	NCBI:118320597	ncbi	LOC118320597	high affinity immunoglobulin epsilon receptor subunit gamma-like	Scophthalmus maximus (Turbot)	protein_coding	14	15516734	15522502	-
ENSSMAG00000007811	4056.88	0.952869	0.167533	5.68764	1.29e-08	6.01e-07	ENSSMAG00000007811	ensembl	ttc3	tetratricopeptide repeat domain 3 [Source:ZFIN;Acc:ZDB-GENE-090313-3]	Scophthalmus maximus (Turbot)	protein_coding	4	10418534	10439974	+
ENSSMAG00000010858	373.196	0.949104	0.15131	6.27257	3.55e-10	2.13e-08	NCBI:118290962	ncbi	ptpro	protein tyrosine phosphatase receptor type O	Scophthalmus maximus (Turbot)	protein_coding	2	24871804	24888841	+
ENSSMAG00000002919	197.927	0.946172	0.159874	5.91825	3.25e-09	1.64e-07	NCBI:118319629	ncbi	anks1b	ankyrin repeat and sterile alpha motif domain containing 1B	Scophthalmus maximus (Turbot)	protein_coding	2	20438271	20595133	-
ENSSMAG00000018411	413.771	0.945951	0.133744	7.07285	1.52e-12	1.33e-10	ENSSMAG00000018411	ensembl	pithd1	PITH (C-terminal proteasome-interacting domain of thioredoxin-like) domain containing 1 [Source:NCBI gene;Acc:404606]	Scophthalmus maximus (Turbot)	protein_coding	22	2704808	2707302	-
ENSSMAG00000018484	199.261	0.941364	0.193737	4.85898	1.18e-06	3.95e-05	NCBI:118300753	ncbi	msi2b	musashi RNA-binding protein 2b	Scophthalmus maximus (Turbot)	protein_coding	4	14387886	14617606	-
ENSSMAG00000003287	86.8131	0.939382	0.212592	4.41871	9.93e-06	0.000267127	NCBI:118301011	ncbi	LOC118301011	c-Myc-binding protein-like	Scophthalmus maximus (Turbot)	protein_coding	1	15234371	15236914	-
ENSSMAG00000001678	263.745	0.938466	0.114969	8.16277	3.27e-16	4.69e-14	ENSSMAG00000001678	ensembl	akirin2	akirin 2 [Source:HGNC Symbol;Acc:HGNC:21407]	Scophthalmus maximus (Turbot)	protein_coding	20	15816910	15818803	-
ENSSMAG00000019791	1194.21	0.937245	0.119906	7.81647	5.43e-15	6.33e-13	NCBI:118288756	ncbi	dhx57	DEAH (Asp-Glu-Ala-Asp/His) box polypeptide 57	Scophthalmus maximus (Turbot)	protein_coding	2	15638296	15649104	+
ENSSMAG00000004129	5387.39	0.935912	0.193921	4.82626	1.39e-06	4.56e-05	ENSSMAG00000004129	ensembl	hyou1	hypoxia up-regulated 1 [Source:NCBI gene;Acc:327133]	Scophthalmus maximus (Turbot)	protein_coding	4	20120883	20137273	+
ENSSMAG00000034336	98.7299	0.935243	0.210544	4.44203	8.91e-06	0.000241927	NCBI:118318395	ncbi	LOC118318395	collagen alpha-2(VIII) chain-like	Scophthalmus maximus (Turbot)	protein_coding	12	25496926	25541775	-
ENSSMAG00000010115	1539.96	0.93487	0.117475	7.958	1.75e-15	2.26e-13	NCBI:118320077	ncbi	fam13b	family with sequence similarity 13 member B	Scophthalmus maximus (Turbot)	protein_coding	13	6259503	6299775	+
ENSSMAG00000010735	475.385	0.928524	0.164167	5.65597	1.55e-08	7.09e-07	NCBI:118291932	ncbi	arpp21	cAMP-regulated phosphoprotein, 21	Scophthalmus maximus (Turbot)	protein_coding	22	9687229	9692429	+
ENSSMAG00000032784	2520.6	0.927582	0.328947	2.81986	0.00480452	0.042923	ENSSMAG00000032784	ensembl	NA	novel gene	Scophthalmus maximus (Turbot)	protein_coding	3	17458654	17460528	+
ENSSMAG00000005172	1455.34	0.926527	0.1007	9.20083	3.55e-20	1.01e-17	ENSSMAG00000005172	ensembl	mtf1	metal-regulatory transcription factor 1 [Source:ZFIN;Acc:ZDB-GENE-020424-1]	Scophthalmus maximus (Turbot)	protein_coding	1	16272770	16287595	+
ENSSMAG00000024268	1805.77	0.926496	0.312441	2.96534	0.00302344	0.0305712	NCBI:118308787	ncbi	c1qa	complement component 1, q subcomponent, A chain	Scophthalmus maximus (Turbot)	protein_coding	6	2665179	2668010	+
ENSSMAG00000018363	1582.71	0.924413	0.13206	6.99994	2.56e-12	2.21e-10	ENSSMAG00000018363	ensembl	fem1b	fem-1 homolog b [Source:ZFIN;Acc:ZDB-GENE-071009-3]	Scophthalmus maximus (Turbot)	protein_coding	10	25396973	25401256	+
ENSSMAG00000013769	163.528	0.921571	0.194737	4.73238	2.22e-06	6.87e-05	ENSSMAG00000013769	ensembl (name in other DB)	satb1b	SATB homeobox 1b [Source:ZFIN;Acc:ZDB-GENE-030131-7105]	Scophthalmus maximus (Turbot)	protein_coding	16	16776900	16861710	-
ENSSMAG00000006256	417.986	0.911438	0.21667	4.20658	2.59e-05	0.000617819	NCBI:118299575	ncbi	ece2b	endothelin converting enzyme 2b	Scophthalmus maximus (Turbot)	protein_coding	3	25108036	25122262	+
ENSSMAG00000018992	264.011	0.905125	0.142715	6.34218	2.27e-10	1.4e-08	NCBI:118299087	ncbi	LOC118299087	protein FAM222B-like	Scophthalmus maximus (Turbot)	protein_coding	3	5164543	5169123	+
ENSSMAG00000015247	110.65	0.9045	0.308098	2.93575	0.00332739	0.0327533	ENSSMAG00000015247	ensembl	NA	novel gene	Scophthalmus maximus (Turbot)	protein_coding	4	28156459	28158000	-
ENSSMAG00000011334	267.346	0.904267	0.295422	3.06094	0.00220646	0.0242038	ENSSMAG00000011334	ensembl (name in other DB)	CLNK	cytokine dependent hematopoietic cell linker [Source:HGNC Symbol;Acc:HGNC:17438]	Scophthalmus maximus (Turbot)	protein_coding	13	7075427	7120696	+
ENSSMAG00000026041	51.1166	0.901258	0.254715	3.5383	0.000402714	0.0062761	ENSSMAG00000026041	ensembl	NA	novel gene	Scophthalmus maximus (Turbot)	lncRNA	7	26204341	26205160	-
ENSSMAG00000016845	480.241	0.900558	0.126817	7.10124	1.24e-12	1.11e-10	NCBI:118284176	ncbi	znhit2	zinc finger, HIT-type containing 2	Scophthalmus maximus (Turbot)	protein_coding	15	2127221	2128951	-
ENSSMAG00000009995	202.868	0.89538	0.267581	3.3462	0.000819273	0.0111977	NCBI:118314595	ncbi	unc45b	unc-45 myosin chaperone B	Scophthalmus maximus (Turbot)	protein_coding	9	13002415	13008944	-
ENSSMAG00000027095	4921.29	0.894439	0.130762	6.8402	7.91e-12	6.15e-10	ENSSMAG00000027095	ensembl	trim25	tripartite motif containing 25 [Source:ZFIN;Acc:ZDB-GENE-040426-797]	Scophthalmus maximus (Turbot)	protein_coding	8	21105879	21112396	+
ENSSMAG00000004783	205.957	0.893043	0.225901	3.95325	7.71e-05	0.00155382	ENSSMAG00000004783	ensembl	bmpr1aa	bone morphogenetic protein receptor, type IAa [Source:ZFIN;Acc:ZDB-GENE-000502-1]	Scophthalmus maximus (Turbot)	protein_coding	15	21986825	22007453	+
ENSSMAG00000016618	271.214	0.890916	0.223958	3.97804	6.95e-05	0.00143198	ENSSMAG00000016618	ensembl	NA	novel gene	Scophthalmus maximus (Turbot)	protein_coding	3	15031338	15036143	+
ENSSMAG00000013257	137.712	0.889767	0.253629	3.50815	0.00045124	0.0068798	ENSSMAG00000013257	ensembl	SYTL4	synaptotagmin like 4 [Source:HGNC Symbol;Acc:HGNC:15588]	Scophthalmus maximus (Turbot)	protein_coding	13	8951853	8961783	+
ENSSMAG00000011805	918.914	0.886046	0.153622	5.76772	8.04e-09	3.82e-07	ENSSMAG00000011805	ensembl	GPR174	G protein-coupled receptor 174 [Source:HGNC Symbol;Acc:HGNC:30245]	Scophthalmus maximus (Turbot)	protein_coding	13	18276679	18279176	-
ENSSMAG00000018346	18205.9	0.884996	0.174117	5.08277	3.72e-07	1.38e-05	NCBI:118313868	ncbi	LOC118313868	putative helicase mov-10-B.1	Scophthalmus maximus (Turbot)	protein_coding	9	25692941	25707710	+
ENSSMAG00000000274	62964.3	0.883837	0.258401	3.4204	0.000625284	0.00891763	ENSSMAG00000000274	ensembl (name in other DB)	ubb	ubiquitin B [Source:ZFIN;Acc:ZDB-GENE-050411-10]	Scophthalmus maximus (Turbot)	protein_coding	4	16689519	16696922	+
ENSSMAG00000034853	1052	0.881452	0.178341	4.94251	7.71e-07	2.7e-05	NCBI:118285493	ncbi	LOC118285493	GTPase IMAP family member 9-like	Scophthalmus maximus (Turbot)	protein_coding	16	22304366	22308724	+
ENSSMAG00000012237	493.056	0.879459	0.21448	4.10042	4.12e-05	0.000923512	NCBI:118301021	ncbi	LOC118301021	T-cell surface antigen CD2-like	Scophthalmus maximus (Turbot)	protein_coding	4	24782895	24789264	-
ENSSMAG00000017422	658.339	0.878271	0.182861	4.80293	1.56e-06	5.04e-05	NCBI:118320159	ncbi	LOC118320159	phosphatidylcholine:ceramide cholinephosphotransferase 2-like	Scophthalmus maximus (Turbot)	protein_coding	2	849624	855997	-
ENSSMAG00000019212	158.154	0.873601	0.261661	3.33867	0.000841801	0.0114008	ENSSMAG00000019212	ensembl	afap1l2	actin filament associated protein 1-like 2 [Source:ZFIN;Acc:ZDB-GENE-100318-1]	Scophthalmus maximus (Turbot)	protein_coding	18	13713206	13747983	+
ENSSMAG00000036742	643.787	0.871506	0.221229	3.93939	8.17e-05	0.0016271	ENSSMAG00000036742	ensembl	ZFP36L2	ZFP36 ring finger protein like 2 [Source:HGNC Symbol;Acc:HGNC:1108]	Scophthalmus maximus (Turbot)	protein_coding	15	16107364	16109532	+
ENSSMAG00000017685	1488.9	0.867613	0.110789	7.83122	4.83e-15	5.69e-13	P00718.1	swissprot	LYG	Lysozyme g (EC 3.2.1.17) (1,4-beta-N-acetylmuramidase) (Goose-type lysozyme)	Anser anser anser (Western greylag goose)	protein_coding	2	732644	739284	+
ENSSMAG00000012143	1628	0.864909	0.228659	3.78252	0.000155248	0.00284884	ENSSMAG00000012143	ensembl	snrka	SNF related kinase a [Source:ZFIN;Acc:ZDB-GENE-040718-84]	Scophthalmus maximus (Turbot)	protein_coding	1	31877670	31894414	-
ENSSMAG00000008951	546.298	0.86254	0.151754	5.68379	1.32e-08	6.12e-07	ENSSMAG00000008951	ensembl	ganc	glucosidase, alpha; neutral C [Source:ZFIN;Acc:ZDB-GENE-130530-754]	Scophthalmus maximus (Turbot)	protein_coding	17	3484442	3492787	-
ENSSMAG00000005103	92.6951	0.859014	0.220366	3.89812	9.69e-05	0.00188978	ENSSMAG00000005103	ensembl	synpo2lb	synaptopodin 2-like b [Source:ZFIN;Acc:ZDB-GENE-090828-5]	Scophthalmus maximus (Turbot)	protein_coding	18	16998620	17010019	-
ENSSMAG00000010275	469.813	0.855532	0.116288	7.35699	1.88e-13	1.9e-11	NCBI:118309132	ncbi	LOC118309132	nuclear factor of activated T-cells, cytoplasmic 2	Scophthalmus maximus (Turbot)	protein_coding	6	7160177	7170813	-
ENSSMAG00000017985	89.8251	0.854821	0.178367	4.79249	1.65e-06	5.27e-05	ENSSMAG00000017985	ensembl	rilp	Rab interacting lysosomal protein [Source:ZFIN;Acc:ZDB-GENE-100408-4]	Scophthalmus maximus (Turbot)	protein_coding	3	15385386	15393572	+
ENSSMAG00000009340	337.629	0.85371	0.299779	2.8478	0.00440221	0.0405474	ENSSMAG00000009340	ensembl	DNAJB2	DnaJ heat shock protein family (Hsp40) member B2 [Source:HGNC Symbol;Acc:HGNC:5228]	Scophthalmus maximus (Turbot)	protein_coding	14	10424167	10427460	+
ENSSMAG00000004453	8700.17	0.85347	0.158941	5.36972	7.89e-08	3.34e-06	ENSSMAG00000004453	ensembl	CDC37	cell division cycle 37, HSP90 cochaperone [Source:HGNC Symbol;Acc:HGNC:1735]	Scophthalmus maximus (Turbot)	protein_coding	19	14536966	14540311	+
ENSSMAG00000019136	677.402	0.853446	0.140806	6.06116	1.35e-09	7.27e-08	NCBI:118314786	ncbi	rpgrip1l	RPGRIP1 like	Scophthalmus maximus (Turbot)	protein_coding	10	25648784	25660332	+
ENSSMAG00000024137	1765.62	0.850809	0.108565	7.83688	4.62e-15	5.49e-13	ENSSMAG00000024137	ensembl	ube2v2	ubiquitin-conjugating enzyme E2 variant 2 [Source:NCBI gene;Acc:406836]	Scophthalmus maximus (Turbot)	protein_coding	7	8963760	8968758	-
ENSSMAG00000000447	140.804	0.849612	0.220005	3.86178	0.000112565	0.00214162	Q5DU56.2	swissprot	Nlrc3	Protein NLRC3	Mus musculus (Mouse)	protein_coding	3	20811716	20816604	-
ENSSMAG00000004251	133.347	0.849211	0.213062	3.98574	6.73e-05	0.00139354	ENSSMAG00000004251	ensembl	mapk8a	mitogen-activated protein kinase 8a [Source:ZFIN;Acc:ZDB-GENE-080218-17]	Scophthalmus maximus (Turbot)	protein_coding	15	9251948	9259796	+
ENSSMAG00000009079	1819.85	0.848184	0.103569	8.18956	2.62e-16	3.85e-14	ENSSMAG00000009079	ensembl	nt5e	5'-nucleotidase, ecto (CD73) [Source:ZFIN;Acc:ZDB-GENE-040426-1261]	Scophthalmus maximus (Turbot)	protein_coding	20	19652250	19661089	+
ENSSMAG00000000574	191.845	0.841642	0.226606	3.71411	0.000203918	0.00360166	NCBI:118299484	ncbi	LOC118299484	T-cell surface glycoprotein CD3 epsilon chain-like	Scophthalmus maximus (Turbot)	protein_coding	3	20926277	20928477	-
ENSSMAG00000015328	1129	0.840987	0.119241	7.05284	1.75e-12	1.52e-10	ENSSMAG00000015328	ensembl	wdr43	WD repeat domain 43 [Source:ZFIN;Acc:ZDB-GENE-021231-3]	Scophthalmus maximus (Turbot)	protein_coding	17	17885283	17901543	-
ENSSMAG00000004467	1445.36	0.840156	0.151709	5.53794	3.06e-08	1.33e-06	NCBI:118316661	ncbi	LOC118316661	glutathione synthetase-like	Scophthalmus maximus (Turbot)	protein_coding	11	4713954	4725941	-
ENSSMAG00000004603	481.039	0.838482	0.255241	3.28506	0.0010196	0.0133524	ENSSMAG00000004603	ensembl	triob	trio Rho guanine nucleotide exchange factor b [Source:ZFIN;Acc:ZDB-GENE-030616-399]	Scophthalmus maximus (Turbot)	protein_coding	1	25182258	25239422	+
ENSSMAG00000014027	2184.26	0.83819	0.126718	6.61459	3.73e-11	2.62e-09	ENSSMAG00000014027	ensembl	cmtr1	cap methyltransferase 1 [Source:NCBI gene;Acc:393102]	Scophthalmus maximus (Turbot)	protein_coding	20	11772334	11781485	-
ENSSMAG00000010960	3265.62	0.836579	0.119608	6.99434	2.67e-12	2.28e-10	NCBI:118289136	ncbi	LOC118289136	tetratricopeptide repeat protein 31-like	Scophthalmus maximus (Turbot)	protein_coding	2	6644978	6652226	+
ENSSMAG00000003443	364.571	0.835644	0.205421	4.06795	4.74e-05	0.00104053	ENSSMAG00000003443	ensembl	dram1	DNA-damage regulated autophagy modulator 1 [Source:ZFIN;Acc:ZDB-GENE-041010-147]	Scophthalmus maximus (Turbot)	protein_coding	2	20696231	20699106	-
ENSSMAG00000009771	548.784	0.832587	0.19585	4.25116	2.13e-05	0.00051504	NCBI:118315673	ncbi	nt5dc3	5'-nucleotidase domain containing 3	Scophthalmus maximus (Turbot)	protein_coding	10	10333752	10342835	-
ENSSMAG00000006279	59.2929	0.830167	0.262027	3.16825	0.00153359	0.0182542	ENSSMAG00000006279	ensembl	psmc3ip	PSMC3 interacting protein [Source:ZFIN;Acc:ZDB-GENE-040625-125]	Scophthalmus maximus (Turbot)	protein_coding	19	15968445	15970880	-
ENSSMAG00000013922	1476.8	0.827861	0.119555	6.92453	4.37e-12	3.54e-10	NCBI:118312455	ncbi	vps37c	VPS37C subunit of ESCRT-I	Scophthalmus maximus (Turbot)	protein_coding	8	23120280	23129249	-
ENSSMAG00000030365	269.768	0.827619	0.206986	3.99844	6.38e-05	0.00133251	NCBI:118320593	ncbi	LOC118320593	interleukin-10 receptor subunit beta-like	Scophthalmus maximus (Turbot)	protein_coding	14	3059478	3080798	+
ENSSMAG00000017174	2291.42	0.826235	0.142641	5.7924	6.94e-09	3.31e-07	ENSSMAG00000017174	ensembl	PTPN23	protein tyrosine phosphatase non-receptor type 23 [Source:HGNC Symbol;Acc:HGNC:14406]	Scophthalmus maximus (Turbot)	protein_coding	16	20714317	20737767	+
ENSSMAG00000000077	1963.18	0.824684	0.137964	5.97755	2.27e-09	1.18e-07	ENSSMAG00000000077	ensembl	nampta	nicotinamide phosphoribosyltransferase a [Source:ZFIN;Acc:ZDB-GENE-110420-1]	Scophthalmus maximus (Turbot)	protein_coding	2	16996166	17011025	+
ENSSMAG00000012536	2793.01	0.824356	0.0949003	8.68655	3.74e-18	7.4e-16	NCBI:118314671	ncbi	si:dkey-17m8.1	C-Jun-amino-terminal kinase-interacting protein 4	Scophthalmus maximus (Turbot)	protein_coding	1	18536239	18546207	+
ENSSMAG00000002677	4285.63	0.824108	0.118763	6.93912	3.95e-12	3.24e-10	ENSSMAG00000002677	ensembl	fndc3a	fibronectin type III domain containing 3A [Source:ZFIN;Acc:ZDB-GENE-030131-7015]	Scophthalmus maximus (Turbot)	protein_coding	3	8035309	8079808	-
ENSSMAG00000004102	67.0786	0.822439	0.257678	3.19173	0.00141422	0.01723	NCBI:118310009	ncbi	LOC118310009	transmembrane protein 198-like	Scophthalmus maximus (Turbot)	protein_coding	6	15200767	15203285	-
ENSSMAG00000034938	952.673	0.822377	0.176538	4.65835	3.19e-06	9.48e-05	NCBI:118286228	ncbi	lbh	LBH regulator of WNT signaling pathway	Scophthalmus maximus (Turbot)	protein_coding	17	7549247	7555191	-
ENSSMAG00000002848	867.644	0.81922	0.226365	3.61902	0.000295724	0.00487044	NCBI:118283388	ncbi	shroom4	shroom family member 4	Scophthalmus maximus (Turbot)	protein_coding	2	2666342	2705028	+
ENSSMAG00000004913	1922.76	0.817639	0.264744	3.08841	0.00201229	0.0225313	ENSSMAG00000004913	ensembl (name in other DB)	MOV10	Mov10 RISC complex RNA helicase [Source:HGNC Symbol;Acc:HGNC:7200]	Scophthalmus maximus (Turbot)	protein_coding	11	14523392	14530518	-
ENSSMAG00000016334	1188.97	0.817229	0.0934645	8.74374	2.26e-18	4.79e-16	ENSSMAG00000016334	ensembl	sh2b1	SH2B adaptor protein 1 [Source:ZFIN;Acc:ZDB-GENE-070209-188]	Scophthalmus maximus (Turbot)	protein_coding	19	20461585	20469695	-
ENSSMAG00000015214	924.135	0.817068	0.121623	6.71804	1.84e-11	1.38e-09	NCBI:118316871	ncbi	itpr3	inositol 1,4,5-trisphosphate receptor, type 3	Scophthalmus maximus (Turbot)	protein_coding	11	18767517	18808398	+
ENSSMAG00000004260	201.256	0.816218	0.178274	4.57845	4.68e-06	0.000133579	ENSSMAG00000004260	ensembl	prkd4	protein kinase D4 [Source:ZFIN;Acc:ZDB-GENE-080204-93]	Scophthalmus maximus (Turbot)	protein_coding	2	3524448	3534709	+
ENSSMAG00000014863	53.7017	0.815934	0.266441	3.06234	0.00219614	0.0241352	NCBI:118299394	ncbi	tmprss4a	transmembrane serine protease 4a	Scophthalmus maximus (Turbot)	protein_coding	3	13949990	13958301	+
ENSSMAG00000018063	2915.51	0.812365	0.231389	3.51083	0.000446715	0.00683641	NCBI:118284649	ncbi	LOC118284649	NACHT, LRR and PYD domains-containing protein 3-like	Scophthalmus maximus (Turbot)	protein_coding	16	21509979	21520352	-
ENSSMAG00000030609	58.0956	0.812339	0.231219	3.51328	0.00044261	0.00679107	Q3ZCX4.2	swissprot	ZNF568	Zinc finger protein 568	Homo sapiens (Human)	protein_coding	7	814586	997787	-
ENSSMAG00000014641	1244.87	0.808373	0.143132	5.64774	1.63e-08	7.41e-07	ENSSMAG00000014641	ensembl	irf2	interferon regulatory factor 2 [Source:HGNC Symbol;Acc:HGNC:6117]	Scophthalmus maximus (Turbot)	protein_coding	13	20261745	20268709	+
ENSSMAG00000023086	126.916	0.807709	0.273337	2.95499	0.0031268	0.031297	NCBI:118317202	ncbi	LOC118317202	nuclear factor 7, ovary-like	Scophthalmus maximus (Turbot)	protein_coding	11	1970252	1974365	-
ENSSMAG00000003707	3927.69	0.805056	0.24824	3.24306	0.00118255	0.0150554	ENSSMAG00000003707	ensembl	TRAF2	Tnf receptor-associated factor 2b [Source:ZFIN;Acc:ZDB-GENE-030131-5345]	Scophthalmus maximus (Turbot)	protein_coding	16	9874482	9883775	+
ENSSMAG00000006608	2344.11	0.803945	0.0858133	9.36853	7.35e-21	2.36e-18	ENSSMAG00000006608	ensembl	ep300a	E1A binding protein p300 a [Source:ZFIN;Acc:ZDB-GENE-080403-16]	Scophthalmus maximus (Turbot)	protein_coding	18	8897836	8919172	-
ENSSMAG00000006357	835.377	0.803609	0.121215	6.62964	3.37e-11	2.38e-09	NCBI:118287586	ncbi	get4	guided entry of tail-anchored proteins factor 4	Scophthalmus maximus (Turbot)	protein_coding	18	8760374	8765438	-
ENSSMAG00000001479	2841.53	0.803279	0.275885	2.91165	0.00359527	0.0349276	ENSSMAG00000001479	ensembl	IRF8	interferon regulatory factor 8 [Source:ZFIN;Acc:ZDB-GENE-040718-367]	Scophthalmus maximus (Turbot)	protein_coding	5	14893961	14898170	-
ENSSMAG00000033627	259.664	0.80245	0.135417	5.92578	3.11e-09	1.59e-07	ENSSMAG00000033627	ensembl	umad1	UBAP1-MVB12-associated (UMA) domain containing 1 [Source:ZFIN;Acc:ZDB-GENE-070705-289]	Scophthalmus maximus (Turbot)	protein_coding	22	12165664	12170688	+
ENSSMAG00000009474	1715.58	0.799104	0.116478	6.86055	6.86e-12	5.4e-10	ENSSMAG00000009474	ensembl	tent4b	terminal nucleotidyltransferase 4B [Source:ZFIN;Acc:ZDB-GENE-041021-2]	Scophthalmus maximus (Turbot)	protein_coding	5	21657828	21680283	-
ENSSMAG00000014965	760.842	0.798257	0.184484	4.32698	1.51e-05	0.000385732	ENSSMAG00000014965	ensembl	ints14	integrator complex subunit 14 [Source:ZFIN;Acc:ZDB-GENE-030131-5804]	Scophthalmus maximus (Turbot)	protein_coding	10	12528139	12532603	+
ENSSMAG00000011393	106.129	0.798215	0.167428	4.76753	1.87e-06	5.87e-05	NCBI:118284313	ncbi	ablim1a	actin binding LIM protein 1a	Scophthalmus maximus (Turbot)	protein_coding	15	13638066	13673932	+
ENSSMAG00000011023	183.598	0.796137	0.155036	5.13516	2.82e-07	1.08e-05	NCBI:118289145	ncbi	LOC118289145	butyrophilin subfamily 2 member A2-like	Scophthalmus maximus (Turbot)	protein_coding	2	6633685	6637026	-
ENSSMAG00000018253	4082.36	0.795096	0.153896	5.16644	2.39e-07	9.33e-06	NCBI:118290971	ncbi	pdia4	protein disulfide isomerase family A, member 4	Scophthalmus maximus (Turbot)	protein_coding	21	5016565	5020770	-
ENSSMAG00000008571	505.693	0.793838	0.166322	4.7729	1.82e-06	5.76e-05	ENSSMAG00000008571	ensembl	grinaa	glutamate receptor, ionotropic, N-methyl D-aspartate-associated protein 1a (glutamate binding) [Source:ZFIN;Acc:ZDB-GENE-060616-231]	Scophthalmus maximus (Turbot)	protein_coding	22	8866742	8869407	+
ENSSMAG00000010583	1038.94	0.792407	0.141954	5.58214	2.38e-08	1.05e-06	ENSSMAG00000010583	ensembl	fkbp8	FKBP prolyl isomerase 8 [Source:ZFIN;Acc:ZDB-GENE-040426-1849]	Scophthalmus maximus (Turbot)	protein_coding	12	15837510	15844095	+
ENSSMAG00000037478	74.2986	0.79079	0.174732	4.52574	6.02e-06	0.000168386	NCBI:118290869	ncbi	LOC118290869	fat storage-inducing transmembrane protein 1	Scophthalmus maximus (Turbot)	protein_coding	21	7138694	7140754	-
ENSSMAG00000019432	1714.52	0.788925	0.160199	4.92465	8.45e-07	2.92e-05	Q9JHU4.2	swissprot	Dync1h1	Cytoplasmic dynein 1 heavy chain 1 (Cytoplasmic dynein heavy chain 1) (Dynein heavy chain, cytosolic)	Mus musculus (Mouse)	protein_coding	17	8605748	8617911	-
ENSSMAG00000001374	1381.83	0.784768	0.144819	5.41894	6e-08	2.56e-06	NCBI:118320411	ncbi	phf11	PHD finger protein 11	Scophthalmus maximus (Turbot)	protein_coding	14	16093469	16100548	+
ENSSMAG00000017751	522.796	0.784261	0.282195	2.77914	0.00545025	0.0470117	ENSSMAG00000017751	ensembl	tcima	transcriptional and immune response regulator a [Source:ZFIN;Acc:ZDB-GENE-050320-36]	Scophthalmus maximus (Turbot)	protein_coding	9	1773243	1774120	-
ENSSMAG00000017996	1623.61	0.78307	0.159884	4.89773	9.69e-07	3.31e-05	ENSSMAG00000017996	ensembl	stat4	signal transducer and activator of transcription 4 [Source:ZFIN;Acc:ZDB-GENE-030616-264]	Scophthalmus maximus (Turbot)	protein_coding	14	389657	402701	-
ENSSMAG00000009953	1449.27	0.78281	0.193806	4.03915	5.36e-05	0.00114524	ENSSMAG00000009953	ensembl	larp6a	La ribonucleoprotein 6, translational regulator a [Source:ZFIN;Acc:ZDB-GENE-030131-6403]	Scophthalmus maximus (Turbot)	protein_coding	5	22249362	22253698	+
ENSSMAG00000009120	844.182	0.782763	0.163745	4.78038	1.75e-06	5.58e-05	ENSSMAG00000009120	ensembl	lck	LCK proto-oncogene, Src family tyrosine kinase [Source:ZFIN;Acc:ZDB-GENE-040617-1]	Scophthalmus maximus (Turbot)	protein_coding	17	15171226	15183958	-
ENSSMAG00000010655	137.067	0.780704	0.161858	4.82339	1.41e-06	4.61e-05	ENSSMAG00000010655	ensembl	mgll	monoglyceride lipase [Source:ZFIN;Acc:ZDB-GENE-031006-9]	Scophthalmus maximus (Turbot)	protein_coding	11	9129907	9154647	+
ENSSMAG00000007821	2085.9	0.778987	0.108446	7.18316	6.81e-13	6.43e-11	ENSSMAG00000007821	ensembl	plecb	plectin b [Source:ZFIN;Acc:ZDB-GENE-100917-2]	Scophthalmus maximus (Turbot)	protein_coding	1	27832607	27950766	-
ENSSMAG00000012940	4433.41	0.776784	0.197574	3.93162	8.44e-05	0.0016722	ENSSMAG00000012940	ensembl	ankrd12	ankyrin repeat domain 12 [Source:ZFIN;Acc:ZDB-GENE-040426-846]	Scophthalmus maximus (Turbot)	protein_coding	7	4998702	5013043	+
ENSSMAG00000016413	895.74	0.774588	0.168752	4.5901	4.43e-06	0.00012664	NCBI:118284048	ncbi	tec	tec protein tyrosine kinase	Scophthalmus maximus (Turbot)	protein_coding	2	1316144	1324826	-
ENSSMAG00000012356	282.947	0.773071	0.169582	4.5587	5.15e-06	0.00014623	NCBI:118318698	ncbi	il15ra	interleukin 15 receptor subunit alpha	Scophthalmus maximus (Turbot)	protein_coding	2	11486137	11490543	-
ENSSMAG00000018366	724.221	0.772299	0.134098	5.75919	8.45e-09	4e-07	ENSSMAG00000018366	ensembl	il12rb2	interleukin 12 receptor, beta 2a [Source:ZFIN;Acc:ZDB-GENE-080107-3]	Scophthalmus maximus (Turbot)	protein_coding	12	17503046	17510399	-
ENSSMAG00000029577	515.629	0.770281	0.169661	4.54012	5.62e-06	0.000158421	NCBI:118284531	ncbi	il7r	interleukin 7 receptor	Scophthalmus maximus (Turbot)	protein_coding	16	179962	182029	-
ENSSMAG00000018559	1561.55	0.768219	0.144469	5.31752	1.05e-07	4.33e-06	ENSSMAG00000018559	ensembl (name in other DB)	zgc:153039	zgc:153039 [Source:ZFIN;Acc:ZDB-GENE-060929-736]	Scophthalmus maximus (Turbot)	protein_coding	3	4809553	4864772	-
ENSSMAG00000021156	444.666	0.765087	0.0768067	9.9612	2.25e-23	1.07e-20	ENSSMAG00000021156	ensembl	rcor3	REST corepressor 3 [Source:ZFIN;Acc:ZDB-GENE-050208-371]	Scophthalmus maximus (Turbot)	protein_coding	8	820097	825689	-
ENSSMAG00000030491	215.902	0.764607	0.224383	3.4076	0.000655362	0.00927727	ENSSMAG00000030491	ensembl	NA	novel gene	Scophthalmus maximus (Turbot)	protein_coding	17	308149	312651	-
ENSSMAG00000015366	7721.47	0.76383	0.150289	5.0824	3.73e-07	1.38e-05	NCBI:118318998	ncbi	hspa9	heat shock protein 9	Scophthalmus maximus (Turbot)	protein_coding	13	23226802	23235172	-
ENSSMAG00000006638	269.012	0.763072	0.197282	3.86792	0.000109769	0.00209873	ENSSMAG00000006638	ensembl	bcl3	BCL3 transcription coactivator [Source:ZFIN;Acc:ZDB-GENE-061013-1]	Scophthalmus maximus (Turbot)	protein_coding	1	16883186	16898626	-
ENSSMAG00000019805	8174.52	0.76261	0.119081	6.40411	1.51e-10	9.52e-09	NCBI:118300133	ncbi	stip1	stress-induced phosphoprotein 1	Scophthalmus maximus (Turbot)	protein_coding	4	16258554	16268352	-
ENSSMAG00000037348	2998.98	0.762373	0.174104	4.37883	1.19e-05	0.000313899	ENSSMAG00000037348	ensembl	cxcl19	chemokine (C-X-C motif) ligand 19 [Source:ZFIN;Acc:ZDB-GENE-140708-2]	Scophthalmus maximus (Turbot)	protein_coding	2	3822274	3824751	-
ENSSMAG00000012291	2096.44	0.762306	0.121793	6.25905	3.87e-10	2.3e-08	ENSSMAG00000012291	ensembl	CC2D1B	coiled-coil and C2 domain containing 1B [Source:HGNC Symbol;Acc:HGNC:29386]	Scophthalmus maximus (Turbot)	protein_coding	7	4694043	4707729	-
ENSSMAG00000019463	17124.5	0.757889	0.124108	6.10667	1.02e-09	5.65e-08	Q9JHU4.2	swissprot	Dync1h1	Cytoplasmic dynein 1 heavy chain 1 (Cytoplasmic dynein heavy chain 1) (Dynein heavy chain, cytosolic)	Mus musculus (Mouse)	protein_coding	17	8574324	8601332	+
ENSSMAG00000012569	1255.21	0.754366	0.227055	3.3224	0.000892476	0.0120186	ENSSMAG00000012569	ensembl	cox5b2	cytochrome c oxidase subunit 5B2 [Source:ZFIN;Acc:ZDB-GENE-060825-71]	Scophthalmus maximus (Turbot)	protein_coding	15	14254553	14256018	-
ENSSMAG00000018025	9215	0.74985	0.147516	5.08318	3.71e-07	1.38e-05	ENSSMAG00000018025	ensembl	pdia6	protein disulfide isomerase family A, member 6 [Source:ZFIN;Acc:ZDB-GENE-030131-879]	Scophthalmus maximus (Turbot)	protein_coding	20	14061761	14068318	+
ENSSMAG00000015347	265.423	0.74955	0.148509	5.04718	4.48e-07	1.63e-05	Q96IR2.3	swissprot	ZNF845	Zinc finger protein 845	Homo sapiens (Human)	protein_coding	22	200222	205002	+
ENSSMAG00000011955	3830.25	0.747852	0.175355	4.2648	2e-05	0.000489542	NCBI:118302465	ncbi	LOC118302465	aldehyde dehydrogenase, mitochondrial-like	Scophthalmus maximus (Turbot)	protein_coding	1	32001263	32010444	-
ENSSMAG00000009797	508.934	0.747132	0.162034	4.61096	4.01e-06	0.000115121	ENSSMAG00000009797	ensembl	ctso	cathepsin O [Source:ZFIN;Acc:ZDB-GENE-080724-8]	Scophthalmus maximus (Turbot)	protein_coding	13	5448073	5456671	-
ENSSMAG00000019471	1223.71	0.746283	0.106776	6.98926	2.76e-12	2.35e-10	ENSSMAG00000019471	ensembl	nlrc3l	NLR family, CARD domain containing 3-like [Source:ZFIN;Acc:ZDB-GENE-121214-346]	Scophthalmus maximus (Turbot)	protein_coding	3	17034258	17041938	-
ENSSMAG00000018863	402.809	0.744451	0.139369	5.34156	9.21e-08	3.84e-06	NCBI:118291739	ncbi	LOC118291739	deleted in malignant brain tumors 1 protein-like	Scophthalmus maximus (Turbot)	protein_coding	22	2862359	2868013	+
ENSSMAG00000016679	324.079	0.743744	0.142699	5.21197	1.87e-07	7.38e-06	NCBI:118314976	ncbi	ppfibp2b	PPFIA binding protein 2b	Scophthalmus maximus (Turbot)	protein_coding	10	23944201	24007590	-
ENSSMAG00000016441	850.892	0.742977	0.106554	6.97276	3.11e-12	2.6e-10	ENSSMAG00000016441	ensembl	dnaja3a	DnaJ heat shock protein family (Hsp40) member A3a [Source:ZFIN;Acc:ZDB-GENE-030131-7837]	Scophthalmus maximus (Turbot)	protein_coding	19	12085495	12090196	+
ENSSMAG00000016072	1303.82	0.742271	0.12042	6.16401	7.09e-10	4.04e-08	NCBI:118318816	ncbi	tut4	terminal uridylyl transferase 4	Scophthalmus maximus (Turbot)	protein_coding	12	1600545	1614665	+
ENSSMAG00000005203	195.299	0.74226	0.227117	3.26818	0.0010824	0.0139901	ENSSMAG00000005203	ensembl	NA	novel gene	Scophthalmus maximus (Turbot)	protein_coding	6	15467337	15470806	+
ENSSMAG00000007532	878.075	0.739984	0.098209	7.53478	4.89e-14	5.24e-12	NCBI:118320650	ncbi	ttf2	transcription termination factor, RNA polymerase II	Scophthalmus maximus (Turbot)	protein_coding	14	19515910	19526217	+
ENSSMAG00000012927	2655.57	0.738469	0.118767	6.21778	5.04e-10	2.92e-08	ENSSMAG00000012927	ensembl	ascc3	activating signal cointegrator 1 complex subunit 3 [Source:NCBI gene;Acc:100332599]	Scophthalmus maximus (Turbot)	protein_coding	1	31061514	31148962	+
ENSSMAG00000002713	553.441	0.735261	0.143965	5.10723	3.27e-07	1.24e-05	ENSSMAG00000002713	ensembl	wash1	WAS protein family homolog 1 [Source:NCBI gene;Acc:555174]	Scophthalmus maximus (Turbot)	protein_coding	10	14769035	14775037	+
ENSSMAG00000007302	202.044	0.734701	0.264372	2.77904	0.00545195	0.0470117	ENSSMAG00000007302	ensembl	nfil3	nuclear factor, interleukin 3 regulated [Source:NCBI gene;Acc:445509]	Scophthalmus maximus (Turbot)	protein_coding	4	21937381	21939114	-
ENSSMAG00000004414	1925.06	0.733703	0.140415	5.22527	1.74e-07	6.94e-06	ENSSMAG00000004414	ensembl	pycard	PYD and CARD domain containing [Source:NCBI gene;Acc:57923]	Scophthalmus maximus (Turbot)	protein_coding	1	14067268	14071232	+
ENSSMAG00000036252	704.526	0.732894	0.185687	3.94694	7.92e-05	0.00158463	ENSSMAG00000036252	ensembl	DNAJB9	DnaJ heat shock protein family (Hsp40) member B9 [Source:HGNC Symbol;Acc:HGNC:6968]	Scophthalmus maximus (Turbot)	protein_coding	2	16575246	16577123	-
ENSSMAG00000007832	4497.88	0.729546	0.251049	2.90599	0.0036609	0.0354081	NCBI:118283263	ncbi	nfkb2	nuclear factor of kappa light polypeptide gene enhancer in B-cells 2 (p49/p100)	Scophthalmus maximus (Turbot)	protein_coding	15	23252663	23264631	+
ENSSMAG00000013998	497.026	0.725041	0.107764	6.72807	1.72e-11	1.3e-09	ENSSMAG00000013998	ensembl	tox4a	TOX high mobility group box family member 4 a [Source:ZFIN;Acc:ZDB-GENE-070912-576]	Scophthalmus maximus (Turbot)	protein_coding	7	17421187	17426227	-
ENSSMAG00000014018	4691.66	0.723718	0.166794	4.33899	1.43e-05	0.000370016	ENSSMAG00000014018	ensembl	hspd1	heat shock 60 protein 1 [Source:ZFIN;Acc:ZDB-GENE-021206-1]	Scophthalmus maximus (Turbot)	protein_coding	14	21811224	21815877	-
ENSSMAG00000010040	1041.55	0.723235	0.178615	4.04912	5.14e-05	0.00110358	NCBI:118309462	ncbi	cers5	ceramide synthase 5	Scophthalmus maximus (Turbot)	protein_coding	6	7015594	7033991	+
ENSSMAG00000002332	103.96	0.722586	0.254906	2.83471	0.00458668	0.0415703	ENSSMAG00000002332	ensembl	smpd3	sphingomyelin phosphodiesterase 3 [Source:ZFIN;Acc:ZDB-GENE-081104-280]	Scophthalmus maximus (Turbot)	protein_coding	10	4464144	4539285	+
ENSSMAG00000008383	672.134	0.719592	0.185539	3.87838	0.000105154	0.00202985	ENSSMAG00000008383	ensembl	rnf114	ring finger protein 114 [Source:ZFIN;Acc:ZDB-GENE-040813-1]	Scophthalmus maximus (Turbot)	protein_coding	11	16348051	16352876	+
ENSSMAG00000018688	80.306	0.719334	0.238031	3.02202	0.00251094	0.0266585	ENSSMAG00000018688	ensembl	stxbp6	syntaxin binding protein 6 (amisyn) [Source:ZFIN;Acc:ZDB-GENE-040625-31]	Scophthalmus maximus (Turbot)	protein_coding	17	7743641	7782441	+
ENSSMAG00000021406	528.361	0.716018	0.239847	2.98531	0.00283294	0.0291406	ENSSMAG00000021406	ensembl	rras2	RAS related 2 [Source:ZFIN;Acc:ZDB-GENE-050417-352]	Scophthalmus maximus (Turbot)	protein_coding	5	12161330	12186922	+
ENSSMAG00000017519	194.729	0.715537	0.14654	4.88288	1.05e-06	3.55e-05	ENSSMAG00000017519	ensembl	mtrr	5-methyltetrahydrofolate-homocysteine methyltransferase reductase [Source:ZFIN;Acc:ZDB-GENE-101115-3]	Scophthalmus maximus (Turbot)	protein_coding	21	4652106	4676116	-
ENSSMAG00000000419	1369.52	0.715467	0.11289	6.33777	2.33e-10	1.44e-08	NCBI:118309047	ncbi	LOC118309047	tripartite motif-containing protein 16-like protein	Scophthalmus maximus (Turbot)	protein_coding	6	13256567	13261547	+
ENSSMAG00000026689	432.286	0.711839	0.250823	2.83802	0.0045395	0.0413394	ENSSMAG00000026689	ensembl	ADM2	adrenomedullin 2 [Source:HGNC Symbol;Acc:HGNC:28898]	Scophthalmus maximus (Turbot)	protein_coding	4	31264768	31273501	-
ENSSMAG00000020943	575.767	0.710969	0.1153	6.16625	6.99e-10	4e-08	ENSSMAG00000020943	ensembl	ero1b	endoplasmic reticulum oxidoreductase beta [Source:ZFIN;Acc:ZDB-GENE-060929-744]	Scophthalmus maximus (Turbot)	protein_coding	8	581056	590023	+
ENSSMAG00000000572	464.139	0.710625	0.211903	3.35355	0.000797832	0.0109804	NCBI:118299483	ncbi	LOC118299483	T-cell surface glycoprotein CD3 gamma chain-like	Scophthalmus maximus (Turbot)	protein_coding	3	20921049	20923752	+
ENSSMAG00000012286	338.062	0.710413	0.183688	3.8675	0.000109959	0.00209875	ENSSMAG00000012286	ensembl	zgc:77151	zgc:77151 [Source:ZFIN;Acc:ZDB-GENE-030131-9097]	Scophthalmus maximus (Turbot)	protein_coding	4	883088	892281	-
ENSSMAG00000004855	4828.9	0.707866	0.103875	6.8146	9.45e-12	7.3e-10	ENSSMAG00000004855	ensembl	hspa4b	heat shock protein 4b [Source:ZFIN;Acc:ZDB-GENE-030131-6018]	Scophthalmus maximus (Turbot)	protein_coding	13	14347903	14355803	+
ENSSMAG00000004370	203.416	0.70693	0.204108	3.4635	0.000533193	0.00786625	ENSSMAG00000004370	ensembl	NA	novel gene	Scophthalmus maximus (Turbot)	protein_coding	19	14525945	14532353	+
ENSSMAG00000014578	381.387	0.706177	0.237134	2.97796	0.0029017	0.0296682	NCBI:118286403	ncbi	tp53i3	tumor protein p53 inducible protein 3	Scophthalmus maximus (Turbot)	protein_coding	17	5669861	5673240	+
ENSSMAG00000008244	483.702	0.705133	0.140967	5.0021	5.67e-07	2.02e-05	ENSSMAG00000008244	ensembl	ilf3a	interleukin enhancer binding factor 3a [Source:ZFIN;Acc:ZDB-GENE-030131-3151]	Scophthalmus maximus (Turbot)	protein_coding	8	18980693	18988984	-
ENSSMAG00000007813	364.038	0.703166	0.15222	4.6194	3.85e-06	0.000111345	NCBI:118291520	ncbi	LOC118291520	E3 ubiquitin-protein ligase RNF31-like	Scophthalmus maximus (Turbot)	protein_coding	21	14465250	14469771	+
ENSSMAG00000006036	3993.78	0.702621	0.163814	4.28914	1.79e-05	0.000446209	ENSSMAG00000006036	ensembl	EIF5	eukaryotic translation initiation factor 5 [Source:HGNC Symbol;Acc:HGNC:3299]	Scophthalmus maximus (Turbot)	protein_coding	17	2085852	2092941	-
ENSSMAG00000019584	121.076	0.70139	0.205065	3.42033	0.000625457	0.00891763	ENSSMAG00000019584	ensembl	cebpd	CCAAT enhancer binding protein delta [Source:ZFIN;Acc:ZDB-GENE-020111-4]	Scophthalmus maximus (Turbot)	protein_coding	7	8981838	9008793	+
ENSSMAG00000006329	114.186	0.7009	0.216123	3.24305	0.00118256	0.0150554	NCBI:118301028	ncbi	acsl6	acyl-CoA synthetase long chain family member 6	Scophthalmus maximus (Turbot)	protein_coding	4	9055530	9073205	+
ENSSMAG00000001640	237.386	0.699538	0.249376	2.80516	0.0050292	0.0443424	ENSSMAG00000001640	ensembl (name in other DB)	nfixb	nuclear factor I/Xb [Source:ZFIN;Acc:ZDB-GENE-060421-5000]	Scophthalmus maximus (Turbot)	protein_coding	19	4779475	4931560	-
ENSSMAG00000010179	1066.58	0.694052	0.124054	5.59475	2.21e-08	9.84e-07	NCBI:118287850	ncbi	LOC118287850	inhibitor of nuclear factor kappa-B kinase subunit alpha-like	Scophthalmus maximus (Turbot)	protein_coding	18	20093191	20104623	-
ENSSMAG00000016762	2928.02	0.691699	0.220273	3.14019	0.00168836	0.0196442	NCBI:118311901	ncbi	LOC118311901	lysozyme g-like	Scophthalmus maximus (Turbot)	protein_coding	8	14490291	14493474	-
ENSSMAG00000001384	135.753	0.68973	0.134789	5.11712	3.1e-07	1.19e-05	ENSSMAG00000001384	ensembl	dph2	diphthamide biosynthesis 2 [Source:NCBI gene;Acc:562538]	Scophthalmus maximus (Turbot)	protein_coding	21	8113146	8116901	-
ENSSMAG00000001146	282.441	0.687522	0.18404	3.73573	0.000187175	0.00335196	ENSSMAG00000001146	ensembl	ogdhl	oxoglutarate dehydrogenase like [Source:ZFIN;Acc:ZDB-GENE-111201-4]	Scophthalmus maximus (Turbot)	protein_coding	15	7694828	7708779	-
ENSSMAG00000015346	1185.84	0.687294	0.0626245	10.9748	5.05e-28	3.34e-25	ENSSMAG00000015346	ensembl	nutf2	nuclear transport factor 2 [Source:ZFIN;Acc:ZDB-GENE-041010-77]	Scophthalmus maximus (Turbot)	protein_coding	10	22953790	22956888	-
ENSSMAG00000017651	295.267	0.68608	0.173269	3.95963	7.51e-05	0.00152323	Q8BR92.1	swissprot	Palm2	Paralemmin-2	Mus musculus (Mouse)	protein_coding	16	5469653	5553106	+
ENSSMAG00000012519	629.11	0.684956	0.15496	4.42022	9.86e-06	0.000266464	ENSSMAG00000012519	ensembl	phf6	PHD finger protein 6 [Source:ZFIN;Acc:ZDB-GENE-030131-5278]	Scophthalmus maximus (Turbot)	protein_coding	13	18547963	18553131	-
ENSSMAG00000009669	236.585	0.683658	0.157967	4.32785	1.51e-05	0.000385035	ENSSMAG00000009669	ensembl	lipib	lipase, member Ib [Source:ZFIN;Acc:ZDB-GENE-091118-47]	Scophthalmus maximus (Turbot)	protein_coding	21	14683211	14689339	+
ENSSMAG00000016028	1641.85	0.681394	0.106896	6.37437	1.84e-10	1.15e-08	NCBI:118319970	ncbi	slbp	stem-loop binding protein	Scophthalmus maximus (Turbot)	protein_coding	13	25711481	25720842	-
ENSSMAG00000015801	735.923	0.680568	0.168626	4.03595	5.44e-05	0.00115539	NCBI:118299620	ncbi	LOC118299620	kinase suppressor of Ras 1-like	Scophthalmus maximus (Turbot)	protein_coding	3	3364798	3398422	-
ENSSMAG00000005272	1015.19	0.679578	0.105862	6.41947	1.37e-10	8.7e-09	NCBI:118302467	ncbi	itsn2b	intersectin 2b	Scophthalmus maximus (Turbot)	protein_coding	5	16870308	16890345	-
ENSSMAG00000017369	336.297	0.670335	0.23604	2.83992	0.00451252	0.0412757	ENSSMAG00000017369	ensembl	mettl4	methyltransferase like 4 [Source:ZFIN;Acc:ZDB-GENE-130129-2]	Scophthalmus maximus (Turbot)	protein_coding	18	1180924	1189926	+
ENSSMAG00000007850	1545.38	0.668552	0.107754	6.20445	5.49e-10	3.17e-08	ENSSMAG00000007850	ensembl	uckl1b	uridine-cytidine kinase 1-like 1b [Source:ZFIN;Acc:ZDB-GENE-090311-45]	Scophthalmus maximus (Turbot)	protein_coding	11	16015538	16030419	-
ENSSMAG00000025348	362.611	0.666745	0.211898	3.14654	0.00165216	0.0193555	ENSSMAG00000025348	ensembl	palm2akap2	palm2 and akap2 fusion [Source:ZFIN;Acc:ZDB-GENE-050208-62]	Scophthalmus maximus (Turbot)	protein_coding	16	5570694	5577756	+
ENSSMAG00000028872	306.572	0.666656	0.153673	4.33814	1.44e-05	0.000370643	NCBI:118284522	ncbi	LOC118284522	E3 ubiquitin/ISG15 ligase TRIM25-like	Scophthalmus maximus (Turbot)	protein_coding	16	1675116	1677471	-
ENSSMAG00000009684	1913.84	0.664613	0.105718	6.28668	3.24e-10	1.97e-08	ENSSMAG00000009684	ensembl	ssuh2rs1	ssu-2 homolog, related sequence 1 [Source:NCBI gene;Acc:767720]	Scophthalmus maximus (Turbot)	protein_coding	11	17067405	17072581	-
ENSSMAG00000007870	6675.52	0.661809	0.105773	6.25686	3.93e-10	2.32e-08	ENSSMAG00000007870	ensembl	PSME2	proteasome activator subunit 2 [Source:HGNC Symbol;Acc:HGNC:9569]	Scophthalmus maximus (Turbot)	protein_coding	21	14453716	14456874	-
ENSSMAG00000033002	582.798	0.661253	0.207671	3.18413	0.00145188	0.0176031	ENSSMAG00000033002	ensembl	NA	novel gene	Scophthalmus maximus (Turbot)	lncRNA	2	1477543	1483262	-
ENSSMAG00000011539	201.397	0.661147	0.165374	3.99789	6.39e-05	0.00133326	ENSSMAG00000011539	ensembl	ENDOV	endonuclease V [Source:HGNC Symbol;Acc:HGNC:26640]	Scophthalmus maximus (Turbot)	protein_coding	8	20982167	21054603	-
ENSSMAG00000016573	95.619	0.660072	0.195075	3.38368	0.000715206	0.00998182	NCBI:118317277	ncbi	LOC118317277	large neutral amino acids transporter small subunit 1-like	Scophthalmus maximus (Turbot)	protein_coding	11	10870815	10877572	+
ENSSMAG00000007655	245.162	0.658795	0.205356	3.20807	0.00133631	0.0164768	ENSSMAG00000007655	ensembl	ift88	intraflagellar transport 88 homolog [Source:ZFIN;Acc:ZDB-GENE-030131-574]	Scophthalmus maximus (Turbot)	protein_coding	14	19621192	19637875	+
ENSSMAG00000017148	9988.8	0.655555	0.109283	5.9987	1.99e-09	1.04e-07	ENSSMAG00000017148	ensembl	TCP1	t-complex 1 [Source:HGNC Symbol;Acc:HGNC:11655]	Scophthalmus maximus (Turbot)	protein_coding	20	13391053	13396048	-
ENSSMAG00000017547	8945.03	0.655356	0.111133	5.89704	3.7e-09	1.84e-07	ENSSMAG00000017547	ensembl	cct5	chaperonin containing TCP1, subunit 5 (epsilon) [Source:ZFIN;Acc:ZDB-GENE-030131-977]	Scophthalmus maximus (Turbot)	protein_coding	21	4677451	4681522	+
ENSSMAG00000009537	2246.47	0.655082	0.233903	2.80066	0.00509988	0.0447878	ENSSMAG00000009537	ensembl	lonrf1l	LON peptidase N-terminal domain and ring finger 1, like [Source:ZFIN;Acc:ZDB-GENE-081104-397]	Scophthalmus maximus (Turbot)	protein_coding	8	10784598	10802634	+
ENSSMAG00000004108	77.0555	0.653854	0.185589	3.52312	0.000426491	0.00660258	ENSSMAG00000004108	ensembl	gskip	gsk3b interacting protein [Source:NCBI gene;Acc:406744]	Scophthalmus maximus (Turbot)	protein_coding	17	12167083	12167583	+
ENSSMAG00000020376	189.791	0.651063	0.171634	3.79332	0.000148647	0.00274041	NCBI:118283491	ncbi	fas	Fas cell surface death receptor	Scophthalmus maximus (Turbot)	protein_coding	15	6135378	6140834	-
ENSSMAG00000008554	572.657	0.64431	0.143342	4.49492	6.96e-06	0.000191566	ENSSMAG00000008554	ensembl	arhgap17a	Rho GTPase activating protein 17a [Source:ZFIN;Acc:ZDB-GENE-050417-56]	Scophthalmus maximus (Turbot)	protein_coding	18	9576338	9600850	+
ENSSMAG00000034723	422.024	0.643148	0.219142	2.93484	0.0033372	0.0328227	ENSSMAG00000034723	ensembl	vps37b	VPS37B subunit of ESCRT-I [Source:ZFIN;Acc:ZDB-GENE-060526-254]	Scophthalmus maximus (Turbot)	protein_coding	9	1835667	1849457	-
ENSSMAG00000013653	1458.04	0.642155	0.128155	5.01078	5.42e-07	1.95e-05	ENSSMAG00000013653	ensembl	rbm4.3	RNA binding motif protein 4.3 [Source:ZFIN;Acc:ZDB-GENE-040426-1938]	Scophthalmus maximus (Turbot)	protein_coding	4	27961558	27962873	+
ENSSMAG00000010663	2134.77	0.642004	0.197137	3.25664	0.00112738	0.0144927	ENSSMAG00000010663	ensembl	GPR137B	G protein-coupled receptor 137B [Source:HGNC Symbol;Acc:HGNC:11862]	Scophthalmus maximus (Turbot)	protein_coding	15	13076086	13080222	+
ENSSMAG00000019739	95.9452	0.638359	0.221671	2.87976	0.00397981	0.0375973	ENSSMAG00000019739	ensembl	smyd4	SET and MYND domain containing 4 [Source:ZFIN;Acc:ZDB-GENE-060929-248]	Scophthalmus maximus (Turbot)	protein_coding	4	6085817	6141557	+
ENSSMAG00000014803	607.676	0.638062	0.171807	3.71383	0.000204147	0.00360166	ENSSMAG00000014803	ensembl (name in other DB)	tpm4b	tropomyosin 4b [Source:ZFIN;Acc:ZDB-GENE-030131-2964]	Scophthalmus maximus (Turbot)	protein_coding	7	6223808	6232853	-
ENSSMAG00000010304	6050.24	0.635183	0.148747	4.27022	1.95e-05	0.000479777	ENSSMAG00000010304	ensembl	notch2	notch receptor 2 [Source:ZFIN;Acc:ZDB-GENE-000329-4]	Scophthalmus maximus (Turbot)	protein_coding	12	15633539	15675196	+
ENSSMAG00000019882	647.366	0.633493	0.120995	5.23571	1.64e-07	6.58e-06	ENSSMAG00000019882	ensembl	mgat4a	alpha-1,3-mannosyl-glycoprotein 4-beta-N-acetylglucosaminyltransferase A [Source:ZFIN;Acc:ZDB-GENE-070912-27]	Scophthalmus maximus (Turbot)	protein_coding	14	15834580	15858630	-
ENSSMAG00000001439	3146.96	0.632994	0.225351	2.80892	0.00497074	0.0440113	ENSSMAG00000001439	ensembl	hivep1	HIVEP zinc finger 1 [Source:ZFIN;Acc:ZDB-GENE-070912-512]	Scophthalmus maximus (Turbot)	protein_coding	22	5423232	5432905	+
ENSSMAG00000036733	2855.38	0.632923	0.108805	5.81705	5.99e-09	2.87e-07	ENSSMAG00000036733	ensembl	mtdha	metadherin a [Source:ZFIN;Acc:ZDB-GENE-030616-615]	Scophthalmus maximus (Turbot)	protein_coding	22	8005689	8010290	-
ENSSMAG00000002026	958.416	0.632846	0.20459	3.09323	0.00197991	0.0222735	ENSSMAG00000002026	ensembl	hspa13	heat shock protein 70 family, member 13 [Source:ZFIN;Acc:ZDB-GENE-070410-58]	Scophthalmus maximus (Turbot)	protein_coding	3	21955337	21960845	+
ENSSMAG00000008103	59.4047	0.632034	0.197861	3.19434	0.00140152	0.0170997	ENSSMAG00000008103	ensembl	trim107	tripartite motif containing 107 [Source:ZFIN;Acc:ZDB-GENE-110919-5]	Scophthalmus maximus (Turbot)	protein_coding	6	17202506	17204800	+
ENSSMAG00000006479	1543.72	0.629089	0.197707	3.18193	0.00146297	0.0176431	ENSSMAG00000006479	ensembl	calr	calreticulin [Source:ZFIN;Acc:ZDB-GENE-030131-4042]	Scophthalmus maximus (Turbot)	protein_coding	12	13432209	13437263	+
ENSSMAG00000018196	425.627	0.627476	0.127386	4.92577	8.4e-07	2.91e-05	ENSSMAG00000018196	ensembl	chaf1b	chromatin assembly factor 1, subunit B [Source:ZFIN;Acc:ZDB-GENE-040426-1947]	Scophthalmus maximus (Turbot)	protein_coding	14	14592286	14598244	+
ENSSMAG00000032992	8246.73	0.627364	0.208543	3.00833	0.0026269	0.0276185	ENSSMAG00000032992	ensembl	marcksl1b	MARCKS-like 1b [Source:NCBI gene;Acc:406504]	Scophthalmus maximus (Turbot)	protein_coding	7	25332018	25334687	-
ENSSMAG00000032783	316.404	0.627273	0.202321	3.10038	0.00193273	0.0218253	ENSSMAG00000032783	ensembl	prickle3	prickle homolog 3 [Source:ZFIN;Acc:ZDB-GENE-081105-86]	Scophthalmus maximus (Turbot)	protein_coding	11	25604058	25622524	+
ENSSMAG00000015325	1112.25	0.626986	0.121527	5.15922	2.48e-07	9.67e-06	ENSSMAG00000015325	ensembl	edc4	enhancer of mRNA decapping 4 [Source:NCBI gene;Acc:565659]	Scophthalmus maximus (Turbot)	protein_coding	10	22930479	22951160	-
ENSSMAG00000012159	1116.2	0.626257	0.144135	4.34492	1.39e-05	0.000362523	ENSSMAG00000012159	ensembl	wu:fj64h06	wu:fj64h06 [Source:ZFIN;Acc:ZDB-GENE-030131-8286]	Scophthalmus maximus (Turbot)	protein_coding	16	1475674	1482704	-
ENSSMAG00000002384	149.656	0.623931	0.19435	3.21035	0.00132574	0.0163871	ENSSMAG00000002384	ensembl	si:dkeyp-38g8.5	si:dkeyp-38g8.5 [Source:ZFIN;Acc:ZDB-GENE-081104-62]	Scophthalmus maximus (Turbot)	protein_coding	2	20342135	20343710	-
ENSSMAG00000013532	337.108	0.619589	0.185454	3.34093	0.000834991	0.0113343	ENSSMAG00000013532	ensembl	C19orf12	chromosome 19 open reading frame 12 [Source:HGNC Symbol;Acc:HGNC:25443]	Scophthalmus maximus (Turbot)	protein_coding	5	26262457	26265459	+
ENSSMAG00000031524	4522.2	0.618567	0.151258	4.08947	4.32e-05	0.000960967	ENSSMAG00000031524	ensembl	chmp3	charged multivesicular body protein 3 [Source:NCBI gene;Acc:406621]	Scophthalmus maximus (Turbot)	protein_coding	17	11394269	11397030	-
ENSSMAG00000008582	67.9407	0.617515	0.194743	3.17093	0.00151951	0.0181451	ENSSMAG00000008582	ensembl	NA	novel gene	Scophthalmus maximus (Turbot)	pseudogene	15	11575258	11576025	+
ENSSMAG00000011753	1378.53	0.616772	0.143449	4.2996	1.71e-05	0.000428338	NCBI:118309349	ncbi	LOC118309349	inositol hexakisphosphate kinase 2-like	Scophthalmus maximus (Turbot)	protein_coding	6	19959459	19980397	+
ENSSMAG00000016444	3813.19	0.616713	0.139669	4.41552	1.01e-05	0.000270265	ENSSMAG00000016444	ensembl	psmb9a	proteasome 20S subunit beta 9a [Source:ZFIN;Acc:ZDB-GENE-990415-140]	Scophthalmus maximus (Turbot)	protein_coding	22	1814300	1815882	-
ENSSMAG00000001910	3322.21	0.613779	0.135849	4.5181	6.24e-06	0.000173758	Q01841.3	swissprot	TGM2	Protein-glutamine gamma-glutamyltransferase 2 (EC 2.3.2.13) (Erythrocyte transglutaminase) (Isopeptidase TGM2) (EC 3.4.-.-) (Protein-glutamine deamidase TGM2) (EC 3.5.1.44) (Protein-glutamine dopaminyltransferase TGM2) (EC 2.3.1.-) (Protein-glutamine histaminyltransferase TGM2) (EC 2.3.1.-) (Protein-glutamine noradrenalinyltransferase TGM2) (EC 2.3.1.-) (Protein-glutamine serotonyltransferase TGM…	Gallus gallus (Chicken)	protein_coding	6	1094742	1116592	+
ENSSMAG00000014056	834.404	0.610539	0.115759	5.27423	1.33e-07	5.41e-06	ENSSMAG00000014056	ensembl	mob4	MOB family member 4, phocein [Source:ZFIN;Acc:ZDB-GENE-040801-174]	Scophthalmus maximus (Turbot)	protein_coding	14	21817785	21824146	+
ENSSMAG00000016316	1307.46	0.610254	0.146288	4.17159	3.02e-05	0.000697068	ENSSMAG00000016316	ensembl	cyldl	cylindromatosis (turban tumor syndrome), like [Source:ZFIN;Acc:ZDB-GENE-131127-190]	Scophthalmus maximus (Turbot)	protein_coding	12	1826905	1833505	+
ENSSMAG00000000229	133.005	0.609466	0.16082	3.78974	0.000150805	0.00277589	ENSSMAG00000000229	ensembl	fbxl18	F-box and leucine-rich repeat protein 18 [Source:ZFIN;Acc:ZDB-GENE-050913-65]	Scophthalmus maximus (Turbot)	protein_coding	8	4786487	4791339	-
ENSSMAG00000014029	2152.92	0.607845	0.107021	5.67966	1.35e-08	6.24e-07	NCBI:118288674	ncbi	LOC118288674	NLR family CARD domain-containing protein 3-like	Scophthalmus maximus (Turbot)	protein_coding	19	1430308	1440531	+
ENSSMAG00000025216	180.215	0.607597	0.165734	3.6661	0.00024628	0.0042016	Q96F15.1	swissprot	GIMAP5	GTPase IMAP family member 5 (Immune-associated nucleotide-binding protein 5) (Immunity-associated nucleotide 4-like 1 protein) (Immunity-associated nucleotide 5 protein) (IAN-5) (hIAN5) (Immunity-associated protein 3)	Homo sapiens (Human)	protein_coding	16	22309193	22310630	+
ENSSMAG00000002793	232.503	0.606496	0.209204	2.89906	0.00374279	0.0360369	ENSSMAG00000002793	ensembl	OTUB2	OTU deubiquitinase, ubiquitin aldehyde binding 2 [Source:HGNC Symbol;Acc:HGNC:20351]	Scophthalmus maximus (Turbot)	protein_coding	17	11539572	11541402	+
ENSSMAG00000017362	1274.96	0.602393	0.21228	2.83773	0.00454352	0.0413394	ENSSMAG00000017362	ensembl	tlr8	toll-like receptor 7 [Source:ZFIN;Acc:ZDB-GENE-040219-11]	Scophthalmus maximus (Turbot)	protein_coding	14	14105362	14114084	+
ENSSMAG00000003561	118.706	0.60071	0.196007	3.06473	0.00217866	0.0239874	ENSSMAG00000003561	ensembl	stab1	stabilin 1 [Source:ZFIN;Acc:ZDB-GENE-050208-554]	Scophthalmus maximus (Turbot)	protein_coding	6	3207025	3254950	-
ENSSMAG00000015039	108.496	0.596829	0.194731	3.06489	0.00217753	0.0239874	ENSSMAG00000015039	ensembl	pdia8	protein disulfide isomerase family A, member 8 [Source:ZFIN;Acc:ZDB-GENE-040801-20]	Scophthalmus maximus (Turbot)	protein_coding	22	271294	277195	-
ENSSMAG00000007407	7515.35	0.595691	0.116007	5.13496	2.82e-07	1.08e-05	NCBI:118287348	ncbi	cct2	chaperonin containing TCP1, subunit 2 (beta)	Scophthalmus maximus (Turbot)	protein_coding	2	24347691	24351513	-
ENSSMAG00000032311	86.2839	0.594938	0.194629	3.05678	0.00223732	0.0244747	NCBI:118313869	ncbi	lrrc2	leucine rich repeat containing 2	Scophthalmus maximus (Turbot)	protein_coding	9	25687283	25690754	-
ENSSMAG00000009189	300.817	0.591402	0.170727	3.46402	0.000532175	0.00786098	ENSSMAG00000009189	ensembl	tbx21	T-box transcription factor 21 [Source:ZFIN;Acc:ZDB-GENE-080104-3]	Scophthalmus maximus (Turbot)	protein_coding	18	19699630	19716830	+
ENSSMAG00000001580	234.913	0.591244	0.121747	4.85632	1.2e-06	3.98e-05	ENSSMAG00000001580	ensembl	emc8	ER membrane protein complex subunit 8 [Source:ZFIN;Acc:ZDB-GENE-040426-2692]	Scophthalmus maximus (Turbot)	protein_coding	5	14916507	14919697	+
ENSSMAG00000006246	466.838	0.589233	0.153001	3.85117	0.000117555	0.00222233	NCBI:118300920	ncbi	arhgap32b	Rho GTPase activating protein 32b	Scophthalmus maximus (Turbot)	protein_coding	4	21561880	21613340	+
ENSSMAG00000004188	1415.01	0.586593	0.169949	3.45159	0.000557302	0.00817771	NCBI:118309039	ncbi	dram2b	DNA-damage regulated autophagy modulator 2b	Scophthalmus maximus (Turbot)	protein_coding	6	3598430	3600424	+
ENSSMAG00000016534	2304.23	0.586142	0.109666	5.3448	9.05e-08	3.8e-06	NCBI:118310485	ncbi	xrn1	5'-3' exoribonuclease 1	Scophthalmus maximus (Turbot)	protein_coding	7	18905512	19002029	-
ENSSMAG00000013439	231.55	0.583977	0.18869	3.09491	0.00196874	0.0221899	ENSSMAG00000013439	ensembl	rnf180	ring finger protein 180 [Source:ZFIN;Acc:ZDB-GENE-040426-1620]	Scophthalmus maximus (Turbot)	protein_coding	16	2145947	2150826	+
ENSSMAG00000020159	342.685	0.582639	0.169346	3.44052	0.000580603	0.00837858	ENSSMAG00000020159	ensembl (name in other DB)	ube3a	ubiquitin protein ligase E3A [Source:ZFIN;Acc:ZDB-GENE-041114-190]	Scophthalmus maximus (Turbot)	protein_coding	12	20239746	20245047	+
ENSSMAG00000009981	632.407	0.580687	0.131747	4.4076	1.05e-05	0.000278101	ENSSMAG00000009981	ensembl	tap2t	transporter associated with antigen processing, subunit type t, teleost specific [Source:ZFIN;Acc:ZDB-GENE-130531-48]	Scophthalmus maximus (Turbot)	protein_coding	18	20035488	20042625	-
ENSSMAG00000030277	97.972	0.579814	0.148735	3.89829	9.69e-05	0.00188978	P18729.1	swissprot	ZG57	Gastrula zinc finger protein XlCGF57.1	Xenopus laevis (African clawed frog)	protein_coding	22	327270	337252	-
ENSSMAG00000003032	716.26	0.579631	0.175576	3.30132	0.000962317	0.0127427	ENSSMAG00000003032	ensembl	crebrf	creb3 regulatory factor [Source:ZFIN;Acc:ZDB-GENE-120203-3]	Scophthalmus maximus (Turbot)	protein_coding	4	6705461	6713413	+
ENSSMAG00000013788	1513.13	0.57928	0.156547	3.70037	0.000215289	0.00377026	ENSSMAG00000013788	ensembl	sipa1l3	signal-induced proliferation-associated 1 like 3 [Source:ZFIN;Acc:ZDB-GENE-050420-109]	Scophthalmus maximus (Turbot)	protein_coding	3	13222807	13253398	+
ENSSMAG00000030358	60.9408	0.579165	0.17713	3.26972	0.00107655	0.0139447	ENSSMAG00000030358	ensembl	NA	novel gene	Scophthalmus maximus (Turbot)	protein_coding	2	24143198	24161037	-
ENSSMAG00000011433	376.279	0.578711	0.193132	2.99645	0.00273145	0.0284123	NCBI:118315204	ncbi	tapbpl	TAP binding protein like	Scophthalmus maximus (Turbot)	protein_coding	1	18116075	18119993	+
ENSSMAG00000003001	490.175	0.577514	0.137615	4.19661	2.71e-05	0.000639235	NCBI:118284596	ncbi	LOC118284596	endoplasmic reticulum metallopeptidase 1	Scophthalmus maximus (Turbot)	protein_coding	16	9324213	9340979	+
ENSSMAG00000009363	157.859	0.575161	0.156203	3.68213	0.00023129	0.00399748	NCBI:118318628	ncbi	ctdnep1a	CTD nuclear envelope phosphatase 1a	Scophthalmus maximus (Turbot)	protein_coding	2	6172777	6180120	-
ENSSMAG00000007753	543.24	0.573813	0.146783	3.90927	9.26e-05	0.00182256	ENSSMAG00000007753	ensembl	fam8a1a	family with sequence similarity 8 member A1a [Source:ZFIN;Acc:ZDB-GENE-141216-66]	Scophthalmus maximus (Turbot)	protein_coding	22	8400101	8402658	-
ENSSMAG00000009581	6874.81	0.572672	0.131968	4.33947	1.43e-05	0.000370016	NCBI:118301188	ncbi	LOC118301188	complement factor B-like	Scophthalmus maximus (Turbot)	protein_coding	4	11278837	11452152	+
ENSSMAG00000017331	311.367	0.571136	0.190996	2.9903	0.00278705	0.028793	ENSSMAG00000017331	ensembl	fynb	FYN proto-oncogene, Src family tyrosine kinase [Source:HGNC Symbol;Acc:HGNC:4037]	Scophthalmus maximus (Turbot)	protein_coding	20	740626	813113	-
ENSSMAG00000011431	100.936	0.571015	0.145927	3.91303	9.11e-05	0.00180036	ENSSMAG00000011431	ensembl	GALNT5	polypeptide N-acetylgalactosaminyltransferase 5 [Source:HGNC Symbol;Acc:HGNC:4127]	Scophthalmus maximus (Turbot)	protein_coding	14	11483046	11488701	+
ENSSMAG00000016063	545.022	0.570463	0.132977	4.28994	1.79e-05	0.000445532	NCBI:118284020	ncbi	LOC118284020	F-box/WD repeat-containing protein 7-like	Scophthalmus maximus (Turbot)	protein_coding	2	1442914	1461175	+
ENSSMAG00000021397	2678.43	0.569491	0.0795353	7.16022	8.05e-13	7.42e-11	ENSSMAG00000021397	ensembl	caprin1a	cell cycle associated protein 1a [Source:ZFIN;Acc:ZDB-GENE-040801-226]	Scophthalmus maximus (Turbot)	protein_coding	5	11780290	11787813	+
ENSSMAG00000006284	1181.63	0.566001	0.195499	2.89516	0.00378963	0.036397	ENSSMAG00000006284	ensembl	prkcq	protein kinase C, theta [Source:ZFIN;Acc:ZDB-GENE-041210-195]	Scophthalmus maximus (Turbot)	protein_coding	2	22750146	22761887	-
ENSSMAG00000029586	156.695	0.565399	0.128279	4.40756	1.05e-05	0.000278101	ENSSMAG00000029586	ensembl	NA	novel gene	Scophthalmus maximus (Turbot)	protein_coding	22	8011482	8012468	-
ENSSMAG00000037894	188.183	0.564046	0.150855	3.739	0.000184755	0.0033136	NCBI:118309291	ncbi	LOC118309291	SUZ domain-containing protein 1-like	Scophthalmus maximus (Turbot)	protein_coding	6	12967460	12969351	+
ENSSMAG00000003768	7034.42	0.563435	0.145475	3.87307	0.000107471	0.00206684	NCBI:118299416	ncbi	LOC118299416	macrosialin-like	Scophthalmus maximus (Turbot)	protein_coding	1	5521059	5531743	+
ENSSMAG00000016219	602.346	0.562897	0.15224	3.69742	0.0002178	0.00378634	ENSSMAG00000016219	ensembl	cdipt	CDP-diacylglycerol--inositol 3-phosphatidyltransferase (phosphatidylinositol synthase) [Source:ZFIN;Acc:ZDB-GENE-040426-2536]	Scophthalmus maximus (Turbot)	protein_coding	19	20490521	20492565	+
ENSSMAG00000012469	298.475	0.560882	0.153758	3.64782	0.000264472	0.0044425	ENSSMAG00000012469	ensembl	ACKR4	atypical chemokine receptor 4 [Source:HGNC Symbol;Acc:HGNC:1611]	Scophthalmus maximus (Turbot)	protein_coding	21	1315488	1316609	-
ENSSMAG00000002051	1063.92	0.560803	0.197307	2.84228	0.00447919	0.0410656	NCBI:118300003	ncbi	irak3	interleukin-1 receptor-associated kinase 3	Scophthalmus maximus (Turbot)	protein_coding	4	31045548	31054354	+
ENSSMAG00000021011	7155.16	0.559687	0.110778	5.05233	4.36e-07	1.6e-05	ENSSMAG00000021011	ensembl	cct4	chaperonin containing TCP1, subunit 4 (delta) [Source:ZFIN;Acc:ZDB-GENE-040426-1421]	Scophthalmus maximus (Turbot)	protein_coding	8	1192452	1198692	-
ENSSMAG00000030721	1600.64	0.559599	0.137477	4.0705	4.69e-05	0.00103112	NCBI:118289333	ncbi	syngr2a	synaptogyrin 2a	Scophthalmus maximus (Turbot)	protein_coding	19	12729396	12732952	+
ENSSMAG00000012393	8569.62	0.556951	0.114564	4.8615	1.16e-06	3.91e-05	ENSSMAG00000012393	ensembl	btk	Bruton agammaglobulinemia tyrosine kinase [Source:ZFIN;Acc:ZDB-GENE-070531-1]	Scophthalmus maximus (Turbot)	protein_coding	13	7819536	7828710	-
ENSSMAG00000015536	73.9287	0.55653	0.14957	3.72087	0.000198534	0.0035288	NCBI:118301411	ncbi	pop7	POP7 homolog, ribonuclease P/MRP subunit	Scophthalmus maximus (Turbot)	protein_coding	4	28612383	28612829	-
ENSSMAG00000007543	1781.62	0.553297	0.0881348	6.27785	3.43e-10	2.07e-08	ENSSMAG00000007543	ensembl	trim33	tripartite motif containing 33 [Source:NCBI gene;Acc:324053]	Scophthalmus maximus (Turbot)	protein_coding	11	6750067	6773791	+
ENSSMAG00000000311	697.499	0.55269	0.129049	4.28279	1.85e-05	0.000456264	ENSSMAG00000000311	ensembl	si:ch211-11n16.2	si:ch211-11n16.2 [Source:ZFIN;Acc:ZDB-GENE-041008-77]	Scophthalmus maximus (Turbot)	protein_coding	3	20661687	20668175	-
ENSSMAG00000004066	280.856	0.551122	0.15664	3.5184	0.000434163	0.00668735	ENSSMAG00000004066	ensembl	si:ch211-269e2.1	si:ch211-269e2.1 [Source:ZFIN;Acc:ZDB-GENE-070912-267]	Scophthalmus maximus (Turbot)	protein_coding	14	17850810	17863943	-
ENSSMAG00000001493	1040.4	0.548638	0.123201	4.45319	8.46e-06	0.000231265	ENSSMAG00000001493	ensembl	ruvbl1	RuvB-like AAA ATPase 1 [Source:NCBI gene;Acc:317679]	Scophthalmus maximus (Turbot)	protein_coding	6	14124869	14130773	+
ENSSMAG00000004074	693.938	0.548273	0.13141	4.17224	3.02e-05	0.000696409	NCBI:118300600	ncbi	LOC118300600	HMG box transcription factor BBX	Scophthalmus maximus (Turbot)	protein_coding	4	20085801	20100411	+
ENSSMAG00000009305	584.667	0.548076	0.143478	3.81994	0.000133485	0.00249179	ENSSMAG00000009305	ensembl	nod2	nucleotide-binding oligomerization domain containing 2 [Source:ZFIN;Acc:ZDB-GENE-061108-4]	Scophthalmus maximus (Turbot)	protein_coding	5	21489907	21498727	-
ENSSMAG00000003485	6081.9	0.547937	0.133613	4.10093	4.11e-05	0.000923234	NCBI:118319098	ncbi	LOC118319098	dual specificity protein kinase CLK4-like	Scophthalmus maximus (Turbot)	protein_coding	13	13807550	13816236	+
ENSSMAG00000035612	156.27	0.545556	0.177078	3.08088	0.0020639	0.0230007	ENSSMAG00000035612	ensembl	hsd3b1	hydroxy-delta-5-steroid dehydrogenase, 3 beta- and steroid delta-isomerase 1 [Source:ZFIN;Acc:ZDB-GENE-081105-30]	Scophthalmus maximus (Turbot)	protein_coding	14	19779858	19782396	-
ENSSMAG00000005532	369.735	0.543903	0.0934632	5.81944	5.9e-09	2.84e-07	ENSSMAG00000005532	ensembl	si:dkey-217f16.5	si:dkey-217f16.5 [Source:ZFIN;Acc:ZDB-GENE-111011-1]	Scophthalmus maximus (Turbot)	protein_coding	19	6702788	6711544	-
ENSSMAG00000007955	225.141	0.543646	0.192906	2.81818	0.00482962	0.043018	ENSSMAG00000007955	ensembl	nfil3-5	nuclear factor, interleukin 3 regulated, member 5 [Source:ZFIN;Acc:ZDB-GENE-030131-7677]	Scophthalmus maximus (Turbot)	protein_coding	8	18901283	18902458	+
ENSSMAG00000005722	799.153	0.540882	0.169903	3.18347	0.00145521	0.0176031	ENSSMAG00000005722	ensembl	MAX	MYC associated factor X [Source:HGNC Symbol;Acc:HGNC:6913]	Scophthalmus maximus (Turbot)	protein_coding	17	12899080	12904804	-
ENSSMAG00000003824	221.214	0.540799	0.128818	4.19815	2.69e-05	0.000636153	ENSSMAG00000003824	ensembl	pprc1	PPARG related coactivator 1 [Source:ZFIN;Acc:ZDB-GENE-030131-9858]	Scophthalmus maximus (Turbot)	protein_coding	15	9075263	9085590	+
ENSSMAG00000030618	2652.14	0.540089	0.134369	4.01945	5.83e-05	0.00122885	Q7RTR2.2	swissprot	NLRC3	NLR family CARD domain-containing protein 3 (CARD15-like protein) (Caterpiller protein 16.2) (CLR16.2) (NACHT, LRR and CARD domains-containing protein 3) (Nucleotide-binding oligomerization domain protein 3)	Homo sapiens (Human)	protein_coding	6	2846316	2853935	+
ENSSMAG00000010347	290.382	0.538876	0.127278	4.23385	2.3e-05	0.000550734	ENSSMAG00000010347	ensembl	lyar	Ly1 antibody reactive homolog (mouse) [Source:ZFIN;Acc:ZDB-GENE-040426-1414]	Scophthalmus maximus (Turbot)	protein_coding	6	18719988	18723781	-
ENSSMAG00000017230	2981.27	0.538819	0.138369	3.89408	9.86e-05	0.00191519	NCBI:118314997	ncbi	herpud1	homocysteine-inducible, endoplasmic reticulum stress-inducible, ubiquitin-like domain member 1	Scophthalmus maximus (Turbot)	protein_coding	10	24222446	24228035	+
ENSSMAG00000013038	1376.04	0.538325	0.186394	2.8881	0.00387571	0.0370765	ENSSMAG00000013038	ensembl	hps5	HPS5 biogenesis of lysosomal organelles complex 2 subunit 2 [Source:ZFIN;Acc:ZDB-GENE-070410-80]	Scophthalmus maximus (Turbot)	protein_coding	10	11761187	11772847	+
ENSSMAG00000005415	2002.1	0.537237	0.122397	4.38932	1.14e-05	0.0002998	ENSSMAG00000005415	ensembl	zc3h7a	zinc finger CCCH-type containing 7A [Source:ZFIN;Acc:ZDB-GENE-040426-2776]	Scophthalmus maximus (Turbot)	protein_coding	19	15270101	15283052	-
ENSSMAG00000029139	372.984	0.53661	0.156049	3.43872	0.000584482	0.00842433	NCBI:118286636	ncbi	LOC118286636	zinc finger protein AEBP2-like	Scophthalmus maximus (Turbot)	protein_coding	2	10333536	10363414	+
ENSSMAG00000017483	205.034	0.535781	0.114144	4.69392	2.68e-06	8.09e-05	ENSSMAG00000017483	ensembl	pip5k1ab	phosphatidylinositol-4-phosphate 5-kinase, type I, alpha, b [Source:ZFIN;Acc:ZDB-GENE-041111-123]	Scophthalmus maximus (Turbot)	protein_coding	1	19983539	19994239	-
ENSSMAG00000005164	1446.23	0.535349	0.148814	3.59743	0.000321379	0.00519934	ENSSMAG00000005164	ensembl	xpot	exportin, tRNA (nuclear export receptor for tRNAs) [Source:NCBI gene;Acc:558020]	Scophthalmus maximus (Turbot)	protein_coding	2	24684265	24690463	-
ENSSMAG00000000453	282.94	0.534553	0.145734	3.66801	0.000244444	0.00418228	ENSSMAG00000000453	ensembl	BACE1	beta-secretase 1 [Source:HGNC Symbol;Acc:HGNC:933]	Scophthalmus maximus (Turbot)	protein_coding	3	20819558	20828669	-
ENSSMAG00000012222	3125.98	0.532922	0.190937	2.79109	0.00525306	0.0458459	ENSSMAG00000012222	ensembl	tank	TRAF family member-associated NFKB activator [Source:ZFIN;Acc:ZDB-GENE-060929-308]	Scophthalmus maximus (Turbot)	protein_coding	14	11841131	11846526	+
ENSSMAG00000003310	310.502	0.52826	0.15407	3.4287	0.00060647	0.00872012	NCBI:118308814	ncbi	gmppb	GDP-mannose pyrophosphorylase B	Scophthalmus maximus (Turbot)	protein_coding	6	3090631	3100977	+
ENSSMAG00000022812	547.692	0.525834	0.141456	3.71728	0.000201376	0.00356865	ENSSMAG00000022812	ensembl	AMD1	adenosylmethionine decarboxylase 1 [Source:HGNC Symbol;Acc:HGNC:457]	Scophthalmus maximus (Turbot)	protein_coding	20	531116	542402	+
ENSSMAG00000007301	1254.02	0.523759	0.132562	3.95105	7.78e-05	0.00156554	NCBI:118319828	ncbi	maml1	mastermind-like transcriptional coactivator 1	Scophthalmus maximus (Turbot)	protein_coding	13	2630650	2649789	-
ENSSMAG00000002425	2579.28	0.523334	0.0893645	5.85617	4.74e-09	2.34e-07	ENSSMAG00000002425	ensembl	si:ch211-244b2.4	si:ch211-244b2.4 [Source:ZFIN;Acc:ZDB-GENE-030131-8699]	Scophthalmus maximus (Turbot)	protein_coding	2	20344596	20348298	+
ENSSMAG00000009239	728.096	0.522996	0.0981271	5.32978	9.83e-08	4.07e-06	NCBI:118318190	ncbi	malt2	MALT paracaspase 2	Scophthalmus maximus (Turbot)	protein_coding	12	15134054	15141188	+
ENSSMAG00000015184	1900.54	0.519983	0.0926667	5.61133	2.01e-08	9.08e-07	NCBI:118309820	ncbi	gart	phosphoribosylglycinamide formyltransferase	Scophthalmus maximus (Turbot)	protein_coding	1	11762797	11774010	+
ENSSMAG00000011748	119.827	0.518356	0.170076	3.0478	0.00230525	0.0250053	ENSSMAG00000011748	ensembl	smyd5	SMYD family member 5 [Source:ZFIN;Acc:ZDB-GENE-040912-39]	Scophthalmus maximus (Turbot)	protein_coding	13	7302812	7308974	+
ENSSMAG00000034191	682.106	0.517842	0.173375	2.98682	0.00281894	0.0290469	NCBI:118313778	ncbi	rnf214	ring finger protein 214	Scophthalmus maximus (Turbot)	protein_coding	9	25385577	25389067	+
ENSSMAG00000004780	820.946	0.517232	0.146824	3.52281	0.000426994	0.00660258	NCBI:118297784	ncbi	LOC118297784	flocculation protein FLO11-like	Scophthalmus maximus (Turbot)	protein_coding	3	24403014	24408533	-
ENSSMAG00000014840	423.017	0.515536	0.159541	3.23137	0.001232	0.015486	NCBI:118320437	ncbi	lmln	leishmanolysin-like (metallopeptidase M8 family)	Scophthalmus maximus (Turbot)	protein_coding	14	22863275	22868759	+
ENSSMAG00000020455	1999.66	0.51543	0.106279	4.84979	1.24e-06	4.11e-05	ENSSMAG00000020455	ensembl	nudc	nudC nuclear distribution protein [Source:ZFIN;Acc:ZDB-GENE-040426-899]	Scophthalmus maximus (Turbot)	protein_coding	7	23902590	23907536	+
ENSSMAG00000008811	73.3404	0.513719	0.18421	2.78877	0.00529086	0.0460231	NCBI:118313784	ncbi	LOC118313784	zinc finger BED domain-containing protein 1-like	Scophthalmus maximus (Turbot)	protein_coding	9	11878511	11880028	+
ENSSMAG00000030500	1885.28	0.511907	0.181622	2.81854	0.00482429	0.0430027	Q7RTR2.2	swissprot	NLRC3	NLR family CARD domain-containing protein 3 (CARD15-like protein) (Caterpiller protein 16.2) (CLR16.2) (NACHT, LRR and CARD domains-containing protein 3) (Nucleotide-binding oligomerization domain protein 3)	Homo sapiens (Human)	protein_coding	6	2860889	2877450	+
ENSSMAG00000008334	688.756	0.51066	0.12142	4.20573	2.6e-05	0.000618917	ENSSMAG00000008334	ensembl	wdr3	WD repeat domain 3 [Source:ZFIN;Acc:ZDB-GENE-030131-9830]	Scophthalmus maximus (Turbot)	protein_coding	14	19998906	20011670	-
ENSSMAG00000020612	1172.58	0.510133	0.13918	3.66527	0.000247077	0.00420916	ENSSMAG00000020612	ensembl	usp1	ubiquitin specific peptidase 1 [Source:ZFIN;Acc:ZDB-GENE-030131-726]	Scophthalmus maximus (Turbot)	protein_coding	12	5989716	5995914	+
ENSSMAG00000008415	443.458	0.507757	0.114815	4.42241	9.76e-06	0.000264383	ENSSMAG00000008415	ensembl	slc16a13	solute carrier family 16 member 13 [Source:ZFIN;Acc:ZDB-GENE-120907-2]	Scophthalmus maximus (Turbot)	protein_coding	2	5938439	5948207	-
ENSSMAG00000020275	183.597	0.507705	0.142907	3.5527	0.000381299	0.00597368	NCBI:118291206	ncbi	fam168b	family with sequence similarity 168 member B	Scophthalmus maximus (Turbot)	protein_coding	21	7496700	7498542	-
ENSSMAG00000016308	182.367	0.506021	0.16093	3.14435	0.00166456	0.0194242	ENSSMAG00000016308	ensembl	ing5a	inhibitor of growth family, member 5a [Source:ZFIN;Acc:ZDB-GENE-031016-1]	Scophthalmus maximus (Turbot)	protein_coding	12	18467191	18468634	-
ENSSMAG00000007061	573.856	0.505587	0.10655	4.74505	2.08e-06	6.52e-05	ENSSMAG00000007061	ensembl	sp100.1	SP110 nuclear body protein, tandem duplicate 1 [Source:ZFIN;Acc:ZDB-GENE-141212-239]	Scophthalmus maximus (Turbot)	protein_coding	19	7462116	7467979	-
ENSSMAG00000013682	261.095	0.504565	0.146365	3.44729	0.000566231	0.00822107	ENSSMAG00000013682	ensembl	polr1b	RNA polymerase I subunit B [Source:ZFIN;Acc:ZDB-GENE-040426-1598]	Scophthalmus maximus (Turbot)	protein_coding	15	14773444	14779926	+
ENSSMAG00000016006	455.605	0.503943	0.155274	3.2455	0.00117245	0.0149749	ENSSMAG00000016006	ensembl	ackr4a	atypical chemokine receptor 4a [Source:ZFIN;Acc:ZDB-GENE-070301-6]	Scophthalmus maximus (Turbot)	protein_coding	7	6775006	6776118	-
ENSSMAG00000020911	249.508	0.502995	0.147018	3.42132	0.000623173	0.00891763	NCBI:118312785	ncbi	LOC118312785	protein jagged-1b-like	Scophthalmus maximus (Turbot)	protein_coding	8	505305	547428	-
ENSSMAG00000018633	1158.91	0.502928	0.126531	3.97475	7.05e-05	0.00144443	P47802.1	swissprot	Mtx1	Metaxin-1 (Mitochondrial outer membrane import complex protein 1)	Mus musculus (Mouse)	protein_coding	16	22032436	22068322	+
ENSSMAG00000009596	3818.11	0.5002	0.090921	5.50148	3.77e-08	1.63e-06	ENSSMAG00000009596	ensembl	vars1	valyl-tRNA synthetase 1 [Source:ZFIN;Acc:ZDB-GENE-010601-1]	Scophthalmus maximus (Turbot)	protein_coding	1	17728743	17738557	-
ENSSMAG00000020694	257.365	0.49969	0.110138	4.53696	5.71e-06	0.000160435	ENSSMAG00000020694	ensembl (name in other DB)	spsb4a	splA/ryanodine receptor domain and SOCS box containing 4a [Source:ZFIN;Acc:ZDB-GENE-070911-3]	Scophthalmus maximus (Turbot)	protein_coding	3	19920693	19941541	+
ENSSMAG00000001645	12057.9	0.498892	0.132415	3.76765	0.000164788	0.00300076	NCBI:118300100	ncbi	cct6a	chaperonin containing TCP1, subunit 6A (zeta 1)	Scophthalmus maximus (Turbot)	protein_coding	4	5688655	5695416	+
ENSSMAG00000017783	258.39	0.497769	0.137714	3.61452	0.000300903	0.00494205	ENSSMAG00000017783	ensembl	erf	Ets2 repressor factor [Source:ZFIN;Acc:ZDB-GENE-010724-17]	Scophthalmus maximus (Turbot)	protein_coding	22	2324174	2349555	+
ENSSMAG00000017260	414.897	0.497749	0.175852	2.8305	0.00464749	0.0419615	ENSSMAG00000017260	ensembl	ttc39b	tetratricopeptide repeat domain 39B [Source:ZFIN;Acc:ZDB-GENE-170303-3]	Scophthalmus maximus (Turbot)	protein_coding	2	893724	906705	-
ENSSMAG00000011568	1338.74	0.496941	0.107345	4.62939	3.67e-06	0.000107412	NCBI:118315322	ncbi	bida	BH3 interacting domain death agonist	Scophthalmus maximus (Turbot)	protein_coding	10	20452517	20454414	+
ENSSMAG00000000218	247.729	0.496914	0.118672	4.1873	2.82e-05	0.000662085	ENSSMAG00000000218	ensembl	ptcd1	pentatricopeptide repeat domain 1 [Source:ZFIN;Acc:ZDB-GENE-030131-6146]	Scophthalmus maximus (Turbot)	protein_coding	8	4777020	4782413	-
ENSSMAG00000006756	577.241	0.496691	0.161558	3.07437	0.00210946	0.023407	ENSSMAG00000006756	ensembl	cep170b	centrosomal protein 170B [Source:ZFIN;Acc:ZDB-GENE-131127-515]	Scophthalmus maximus (Turbot)	protein_coding	17	13507922	13514281	+
ENSSMAG00000036866	185.072	0.492716	0.140897	3.49699	0.000470541	0.00711859	ENSSMAG00000036866	ensembl	plekha1b	pleckstrin homology domain containing, family A (phosphoinositide binding specific) member 1b [Source:ZFIN;Acc:ZDB-GENE-110408-54]	Scophthalmus maximus (Turbot)	protein_coding	18	20951146	20960576	-
ENSSMAG00000015710	301.253	0.492149	0.129319	3.8057	0.000141402	0.00261901	NCBI:118313731	ncbi	ccdc117	coiled-coil domain containing 117	Scophthalmus maximus (Turbot)	protein_coding	9	14343133	14350127	-
ENSSMAG00000000336	1324.41	0.491282	0.163967	2.99622	0.00273347	0.0284123	ENSSMAG00000000336	ensembl	adipor2	adiponectin receptor 2 [Source:ZFIN;Acc:ZDB-GENE-041210-60]	Scophthalmus maximus (Turbot)	protein_coding	2	17838715	17849023	-
ENSSMAG00000011493	1963.35	0.491049	0.174197	2.81894	0.00481832	0.042984	Q76MJ5.4	swissprot	ERN2	Serine/threonine-protein kinase/endoribonuclease IRE2 (Endoplasmic reticulum-to-nucleus signaling 2) (Inositol-requiring protein 2) (hIRE2p) (Ire1-beta) (IRE1b) [Includes: Serine/threonine-protein kinase (EC 2.7.11.1); Endoribonuclease (EC 3.1.26.-)]	Homo sapiens (Human)	protein_coding	2	8747401	8761324	-
ENSSMAG00000013258	966.968	0.490201	0.140352	3.49266	0.000478228	0.00721651	ENSSMAG00000013258	ensembl	syvn1	synovial apoptosis inhibitor 1, synoviolin [Source:NCBI gene;Acc:335226]	Scophthalmus maximus (Turbot)	protein_coding	13	19138681	19145523	+
ENSSMAG00000014811	467.323	0.489093	0.0993669	4.92209	8.56e-07	2.94e-05	ENSSMAG00000014811	ensembl	mink1	misshapen-like kinase 1 [Source:ZFIN;Acc:ZDB-GENE-060526-45]	Scophthalmus maximus (Turbot)	protein_coding	4	13330432	13353732	-
ENSSMAG00000008852	375.037	0.48818	0.132817	3.67559	0.000237299	0.00408945	NCBI:118284532	ncbi	slc25a46	solute carrier family 25 member 46	Scophthalmus maximus (Turbot)	protein_coding	16	136695	139332	-
ENSSMAG00000023976	702.099	0.488173	0.118148	4.13189	3.6e-05	0.000818025	NCBI:118297210	ncbi	zgc:162872	BAR_ACAPs and ArfGap_ACAP domain-containing protein	Scophthalmus maximus (Turbot)	protein_coding	3	24849069	24858336	+
ENSSMAG00000015095	537.321	0.486057	0.103726	4.68595	2.79e-06	8.37e-05	NCBI:118289143	ncbi	jmjd6	jumonji domain containing 6, arginine demethylase and lysine hydroxylase	Scophthalmus maximus (Turbot)	protein_coding	19	20361039	20366479	-
ENSSMAG00000004881	556.5	0.485722	0.121954	3.98283	6.81e-05	0.0014083	NCBI:118314679	ncbi	LOC118314679	unconventional myosin-IXAb-like	Scophthalmus maximus (Turbot)	protein_coding	10	6597514	6728903	-
ENSSMAG00000012988	2228.83	0.48543	0.168601	2.87916	0.00398735	0.0376299	NCBI:118303095	ncbi	leng9	leukocyte receptor cluster (LRC) member 9	Scophthalmus maximus (Turbot)	protein_coding	1	18827693	18836168	-
ENSSMAG00000027335	174.135	0.483669	0.157851	3.06409	0.00218332	0.0240165	NCBI:118309490	ncbi	yod1	YOD1 deubiquitinase	Scophthalmus maximus (Turbot)	protein_coding	6	21112	23512	-
ENSSMAG00000016241	1359.79	0.483137	0.140104	3.44841	0.000563896	0.00819717	ENSSMAG00000016241	ensembl	taok2a	TAO kinase 2a [Source:ZFIN;Acc:ZDB-GENE-030131-9416]	Scophthalmus maximus (Turbot)	protein_coding	19	20478599	20487756	+
ENSSMAG00000032259	239.595	0.482453	0.131882	3.65822	0.000253972	0.0043081	ENSSMAG00000032259	ensembl	cisd2	CDGSH iron sulfur domain 2 [Source:NCBI gene;Acc:393354]	Scophthalmus maximus (Turbot)	protein_coding	8	9914351	9917368	-
ENSSMAG00000004803	1144.23	0.479463	0.135364	3.54203	0.000397062	0.00619615	ENSSMAG00000004803	ensembl	si:ch1073-322p19.1	si:ch1073-322p19.1 [Source:ZFIN;Acc:ZDB-GENE-091204-224]	Scophthalmus maximus (Turbot)	protein_coding	19	6554348	6557363	-
ENSSMAG00000005622	164.418	0.478818	0.16689	2.86906	0.00411688	0.0383778	NCBI:118291211	ncbi	rbis	ribosomal biogenesis factor	Scophthalmus maximus (Turbot)	protein_coding	21	12276100	12277238	-
ENSSMAG00000017147	224.971	0.477956	0.132971	3.59443	0.000325108	0.00525253	ENSSMAG00000017147	ensembl	ttc27	tetratricopeptide repeat domain 27 [Source:ZFIN;Acc:ZDB-GENE-030102-1]	Scophthalmus maximus (Turbot)	protein_coding	15	17950789	17993538	+
ENSSMAG00000010187	224.04	0.474459	0.155637	3.04849	0.00229994	0.0249933	Q8TEQ6.3	swissprot	GEMIN5	Gem-associated protein 5 (Gemin5)	Homo sapiens (Human)	pseudogene	4	397642	406700	-
ENSSMAG00000004305	164855	0.474393	0.140934	3.36608	0.000762455	0.0105792	ENSSMAG00000004305	ensembl	hspa8	heat shock protein 8 [Source:NCBI gene;Acc:573376]	Scophthalmus maximus (Turbot)	protein_coding	4	20166104	20170864	+
ENSSMAG00000017659	112.708	0.473854	0.127457	3.71775	0.000201005	0.00356739	ENSSMAG00000017659	ensembl	GOLGA7	golgin A7 [Source:HGNC Symbol;Acc:HGNC:24876]	Scophthalmus maximus (Turbot)	protein_coding	9	1511260	1530125	-
ENSSMAG00000002596	102916	0.470863	0.150067	3.1377	0.00170281	0.0197929	ENSSMAG00000002596	ensembl	hsp90ab1	heat shock protein 90, alpha (cytosolic), class A member 1, tandem duplicate 2 [Source:ZFIN;Acc:ZDB-GENE-031001-3]	Scophthalmus maximus (Turbot)	protein_coding	20	16437628	16443680	+
ENSSMAG00000003249	329.031	0.470861	0.114222	4.12232	3.75e-05	0.000849526	NCBI:118318132	ncbi	ccdc50	coiled-coil domain containing 50	Scophthalmus maximus (Turbot)	protein_coding	12	12208627	12222361	+
ENSSMAG00000014999	672.483	0.47044	0.122641	3.8359	0.000125104	0.00234639	ENSSMAG00000014999	ensembl	ythdf3	YTH N(6)-methyladenosine RNA binding protein 3 [Source:ZFIN;Acc:ZDB-GENE-030131-6123]	Scophthalmus maximus (Turbot)	protein_coding	21	2876358	2882619	+
ENSSMAG00000013795	503.75	0.470201	0.0942676	4.98794	6.1e-07	2.17e-05	NCBI:118287058	ncbi	noc3l	NOC3-like DNA replication regulator	Scophthalmus maximus (Turbot)	protein_coding	18	21651403	21656302	-
ENSSMAG00000007765	786.687	0.468408	0.149013	3.1434	0.00166996	0.0194491	NCBI:118283992	ncbi	psda	pleckstrin and Sec7 domain containing a	Scophthalmus maximus (Turbot)	protein_coding	15	23274653	23295362	+
ENSSMAG00000009738	2746.25	0.467631	0.0712215	6.56588	5.17e-11	3.56e-09	NCBI:118292122	ncbi	LOC118292122	ubiquilin-4-like	Scophthalmus maximus (Turbot)	protein_coding	22	9355761	9361774	-
ENSSMAG00000006676	377.95	0.467108	0.11172	4.18105	2.9e-05	0.000675205	NCBI:118311844	ncbi	psip1a	PC4 and SFRS1 interacting protein 1a	Scophthalmus maximus (Turbot)	protein_coding	8	8691903	8704121	+
ENSSMAG00000000264	108.727	0.466693	0.167117	2.7926	0.00522858	0.0457491	NCBI:118301060	ncbi	nufip1	nuclear FMR1 interacting protein 1	Scophthalmus maximus (Turbot)	protein_coding	1	1070127	1073134	-
ENSSMAG00000026751	133.107	0.466076	0.147155	3.16725	0.00153888	0.0182805	ENSSMAG00000026751	ensembl	TIMM8A	translocase of inner mitochondrial membrane 8A [Source:HGNC Symbol;Acc:HGNC:11817]	Scophthalmus maximus (Turbot)	protein_coding	13	7816540	7819115	-
ENSSMAG00000007623	574.212	0.465734	0.0820675	5.67502	1.39e-08	6.39e-07	ENSSMAG00000007623	ensembl	men1	multiple endocrine neoplasia I [Source:ZFIN;Acc:ZDB-GENE-991110-12]	Scophthalmus maximus (Turbot)	protein_coding	1	6475897	6483131	+
ENSSMAG00000001652	1066.28	0.464052	0.0972519	4.77165	1.83e-06	5.77e-05	NCBI:118282559	ncbi	ddx18	DEAD (Asp-Glu-Ala-Asp) box polypeptide 18	Scophthalmus maximus (Turbot)	protein_coding	14	1394674	1402488	+
ENSSMAG00000011980	215.029	0.463784	0.134377	3.45137	0.000557743	0.00817771	NCBI:118284772	ncbi	tnfrsfa	tumor necrosis factor receptor superfamily, member a	Scophthalmus maximus (Turbot)	protein_coding	16	15238190	15256896	-
ENSSMAG00000009100	225.37	0.463406	0.16677	2.7787	0.00545762	0.0470265	NCBI:118287355	ncbi	LOC118287355	F-box only protein 15-like	Scophthalmus maximus (Turbot)	protein_coding	2	24162545	24170211	-
ENSSMAG00000006663	761.874	0.462112	0.160718	2.87529	0.00403657	0.037854	ENSSMAG00000006663	ensembl	cblc	Cbl proto-oncogene C, E3 ubiquitin protein ligase [Source:ZFIN;Acc:ZDB-GENE-080220-20]	Scophthalmus maximus (Turbot)	protein_coding	1	16902630	16914148	+
ENSSMAG00000019315	4857.46	0.461223	0.143078	3.22357	0.00126604	0.0158136	ENSSMAG00000019315	ensembl	cgas	cyclic GMP-AMP synthase [Source:ZFIN;Acc:ZDB-GENE-090313-23]	Scophthalmus maximus (Turbot)	protein_coding	15	19197896	19200695	-
ENSSMAG00000016818	497.87	0.459182	0.154655	2.96907	0.00298702	0.0303317	ENSSMAG00000016818	ensembl	foxo3b	forkhead box O3b [Source:ZFIN;Acc:ZDB-GENE-990708-6]	Scophthalmus maximus (Turbot)	protein_coding	20	13141521	13179303	-
ENSSMAG00000012897	479.679	0.459017	0.122599	3.74405	0.000181075	0.00327199	ENSSMAG00000012897	ensembl (name in other DB)	epn1b	zgc:194578 [Source:ZFIN;Acc:ZDB-GENE-081022-126]	Scophthalmus maximus (Turbot)	protein_coding	22	1126259	1134320	+
ENSSMAG00000001335	565.434	0.455974	0.147489	3.09158	0.00199097	0.0223768	ENSSMAG00000001335	ensembl	pdcd4b	programmed cell death 4b [Source:ZFIN;Acc:ZDB-GENE-030131-9847]	Scophthalmus maximus (Turbot)	protein_coding	8	16284405	16293033	-
ENSSMAG00000008757	630.261	0.455414	0.111628	4.07974	4.51e-05	0.000998344	NCBI:118313783	ncbi	nol6	nucleolar protein 6 (RNA-associated)	Scophthalmus maximus (Turbot)	protein_coding	9	11871493	11885733	-
ENSSMAG00000008921	3478.88	0.455194	0.0969597	4.69468	2.67e-06	8.08e-05	NCBI:118315638	ncbi	LOC118315638	protein TASOR 2-like	Scophthalmus maximus (Turbot)	protein_coding	10	9999647	10017030	+
ENSSMAG00000014210	448.565	0.454987	0.127097	3.57984	0.000343801	0.0055022	ENSSMAG00000014210	ensembl	slc9a6a	solute carrier family 9 member A6 [Source:ZFIN;Acc:ZDB-GENE-070424-104]	Scophthalmus maximus (Turbot)	protein_coding	13	9220541	9232532	+
ENSSMAG00000000497	133.654	0.454516	0.15342	2.96255	0.00305099	0.0307713	NCBI:118301291	ncbi	dhx33	DEAH (Asp-Glu-Ala-His) box polypeptide 33	Scophthalmus maximus (Turbot)	protein_coding	4	17250353	17255895	-
ENSSMAG00000004315	1033.51	0.453329	0.155095	2.92292	0.00346767	0.0338818	NCBI:118282553	ncbi	trim35-14	tripartite motif containing 35-14	Scophthalmus maximus (Turbot)	protein_coding	2	21544889	21547364	+
ENSSMAG00000006371	2144.32	0.45263	0.155765	2.90585	0.0036626	0.0354081	ENSSMAG00000006371	ensembl	dnajc3b	DnaJ (Hsp40) homolog, subfamily C, member 3b [Source:ZFIN;Acc:ZDB-GENE-000831-4]	Scophthalmus maximus (Turbot)	protein_coding	2	4490089	4498519	+
ENSSMAG00000005312	136.61	0.452583	0.154662	2.92628	0.00343041	0.0335729	ENSSMAG00000005312	ensembl	slc26a11	solute carrier family 26 member 11 [Source:ZFIN;Acc:ZDB-GENE-030131-5349]	Scophthalmus maximus (Turbot)	protein_coding	8	17577251	17584611	-
ENSSMAG00000015600	1686.2	0.452445	0.118883	3.80581	0.00014134	0.00261901	ENSSMAG00000015600	ensembl	ATP2C1	ATPase secretory pathway Ca2+ transporting 1 [Source:HGNC Symbol;Acc:HGNC:13211]	Scophthalmus maximus (Turbot)	protein_coding	16	21529070	21554981	-
ENSSMAG00000017544	1212.86	0.450834	0.0864593	5.21441	1.84e-07	7.31e-06	ENSSMAG00000017544	ensembl	snapc4	small nuclear RNA activating complex, polypeptide 4 [Source:ZFIN;Acc:ZDB-GENE-030131-5794]	Scophthalmus maximus (Turbot)	protein_coding	9	26082630	26092112	-
ENSSMAG00000009561	2694.84	0.450285	0.137633	3.27164	0.00106925	0.0138956	NCBI:118287304	ncbi	calcoco2	calcium binding and coiled-coil domain 2	Scophthalmus maximus (Turbot)	protein_coding	18	19856886	19864294	+
ENSSMAG00000018831	196.503	0.449972	0.133095	3.38083	0.000722679	0.0100743	NCBI:118298964	ncbi	LOC118298964	F-BAR and double SH3 domains protein 2-like	Scophthalmus maximus (Turbot)	protein_coding	3	16242714	16286852	-
ENSSMAG00000003235	349.399	0.448313	0.111937	4.00504	6.2e-05	0.00130038	ENSSMAG00000003235	ensembl	MTPAP	mitochondrial poly(A) polymerase [Source:HGNC Symbol;Acc:HGNC:25532]	Scophthalmus maximus (Turbot)	protein_coding	21	9857866	9866539	-
ENSSMAG00000004632	134.153	0.448309	0.151077	2.96742	0.00300311	0.0304173	ENSSMAG00000004632	ensembl	mmaa	metabolism of cobalamin associated A [Source:ZFIN;Acc:ZDB-GENE-070928-15]	Scophthalmus maximus (Turbot)	protein_coding	8	7554336	7576175	-
ENSSMAG00000006891	315.358	0.447777	0.15789	2.83601	0.00456816	0.0414973	ENSSMAG00000006891	ensembl	stim2b	stromal interaction molecule 2b [Source:ZFIN;Acc:ZDB-GENE-120404-3]	Scophthalmus maximus (Turbot)	protein_coding	2	4692431	4723926	+
ENSSMAG00000017665	315.732	0.446762	0.149248	2.99343	0.00275862	0.0285987	NCBI:118283091	ncbi	LOC118283091	ankyrin repeat and SOCS box protein 9-like	Scophthalmus maximus (Turbot)	protein_coding	14	14233371	14236860	-
ENSSMAG00000004157	528.435	0.446532	0.136518	3.27087	0.00107216	0.0139181	ENSSMAG00000004157	ensembl	rps6kb1b	ribosomal protein S6 kinase b, polypeptide 1b [Source:ZFIN;Acc:ZDB-GENE-040426-2038]	Scophthalmus maximus (Turbot)	protein_coding	3	23802527	23810862	+
ENSSMAG00000011321	151.449	0.44611	0.161958	2.75448	0.00587861	0.0498929	O43933.1	swissprot	PEX1	Peroxisomal ATPase PEX1 (EC 3.6.4.-) (Peroxin-1) (Peroxisome biogenesis disorder protein 1) (Peroxisome biogenesis factor 1)	Homo sapiens (Human)	protein_coding	22	9904865	9914710	+
ENSSMAG00000000745	592.645	0.445566	0.14494	3.07414	0.00211113	0.023407	NCBI:118301807	ncbi	slc38a7	solute carrier family 38 member 7	Scophthalmus maximus (Turbot)	protein_coding	5	14462271	14467865	+
ENSSMAG00000002141	11144.8	0.445504	0.14367	3.10088	0.00192949	0.0218253	NCBI:118300005	ncbi	LOC118300005	beta-2-microglobulin-like	Scophthalmus maximus (Turbot)	protein_coding	4	30992943	31036089	+
ENSSMAG00000005971	4995.21	0.44456	0.148303	2.99765	0.00272071	0.0283541	NCBI:118319834	ncbi	nfkb1	nuclear factor of kappa light polypeptide gene enhancer in B-cells 1	Scophthalmus maximus (Turbot)	protein_coding	13	573108	587816	-
ENSSMAG00000018030	178.85	0.444385	0.156405	2.84124	0.0044938	0.0411361	ENSSMAG00000018030	ensembl	UTP4	UTP4 small subunit processome component [Source:HGNC Symbol;Acc:HGNC:1983]	Scophthalmus maximus (Turbot)	protein_coding	10	24596053	24602469	+
ENSSMAG00000020860	442.621	0.44367	0.124259	3.57052	0.000356275	0.00566623	ENSSMAG00000020860	ensembl	COQ10A	coenzyme Q10A [Source:HGNC Symbol;Acc:HGNC:26515]	Scophthalmus maximus (Turbot)	protein_coding	11	22653238	22657632	-
ENSSMAG00000002843	935.946	0.440043	0.099755	4.41124	1.03e-05	0.000274649	ENSSMAG00000002843	ensembl	tecrb	trans-2,3-enoyl-CoA reductase b [Source:ZFIN;Acc:ZDB-GENE-030131-5154]	Scophthalmus maximus (Turbot)	protein_coding	8	17001427	17012628	+
ENSSMAG00000017721	481.572	0.439004	0.113697	3.86118	0.000112842	0.00214347	NCBI:118309528	ncbi	atrip	ATR interacting protein	Scophthalmus maximus (Turbot)	protein_coding	6	849081	855383	+
ENSSMAG00000015568	166.137	0.437884	0.119028	3.67883	0.00023431	0.00404381	ENSSMAG00000015568	ensembl	cnot6l	CCR4-NOT transcription complex, subunit 6-like [Source:NCBI gene;Acc:553665]	Scophthalmus maximus (Turbot)	protein_coding	9	24764716	24772093	+
ENSSMAG00000006049	1450.81	0.43655	0.0821122	5.3165	1.06e-07	4.33e-06	NCBI:118319832	ncbi	matr3l1.2	matrin 3-like 1.2	Scophthalmus maximus (Turbot)	protein_coding	13	508943	516124	-
ENSSMAG00000003817	117.846	0.435886	0.139352	3.12795	0.00176027	0.0203335	ENSSMAG00000003817	ensembl	llph	LLP homolog, long-term synaptic facilitation factor [Source:NCBI gene;Acc:100003313]	Scophthalmus maximus (Turbot)	protein_coding	2	20906246	20906731	+
ENSSMAG00000002838	1588.09	0.435658	0.100486	4.33551	1.45e-05	0.000374284	ENSSMAG00000002838	ensembl	larp4ab	La ribonucleoprotein 4Ab [Source:ZFIN;Acc:ZDB-GENE-100729-2]	Scophthalmus maximus (Turbot)	protein_coding	6	14529763	14538586	+
ENSSMAG00000036525	3493.26	0.432998	0.0939752	4.60758	4.07e-06	0.000116729	ENSSMAG00000036525	ensembl	psme1	proteasome activator subunit 1 [Source:ZFIN;Acc:ZDB-GENE-991110-17]	Scophthalmus maximus (Turbot)	protein_coding	21	7135552	7138987	+
ENSSMAG00000013148	1607.93	0.432353	0.108842	3.97231	7.12e-05	0.00145678	NCBI:118287173	ncbi	heatr1	HEAT repeat containing 1	Scophthalmus maximus (Turbot)	protein_coding	18	21473120	21491415	-
ENSSMAG00000005243	534.125	0.432187	0.104873	4.12105	3.77e-05	0.000850989	NCBI:118287240	ncbi	LOC118287240	ankyrin repeat and IBR domain-containing protein 1-like	Scophthalmus maximus (Turbot)	protein_coding	1	25595563	25622273	+
ENSSMAG00000021012	2847.67	0.431129	0.1415	3.04684	0.0023126	0.0250169	NCBI:118318158	ncbi	arrdc2	arrestin domain containing 2	Scophthalmus maximus (Turbot)	protein_coding	12	8097333	8107216	-
ENSSMAG00000017264	3168.93	0.430898	0.128743	3.34697	0.000817009	0.0111925	ENSSMAG00000017264	ensembl	psmb8a	proteasome 20S subunit beta 8A [Source:ZFIN;Acc:ZDB-GENE-990415-141]	Scophthalmus maximus (Turbot)	protein_coding	22	1823503	1826236	+
ENSSMAG00000031132	1510.91	0.430202	0.131551	3.27023	0.0010746	0.0139346	ENSSMAG00000031132	ensembl	CHCHD2	coiled-coil-helix-coiled-coil-helix domain containing 2 [Source:HGNC Symbol;Acc:HGNC:21645]	Scophthalmus maximus (Turbot)	protein_coding	3	15036663	15039059	+
ENSSMAG00000032305	510.636	0.427568	0.142444	3.00167	0.00268507	0.0281058	ENSSMAG00000032305	ensembl	spata2	spermatogenesis associated 2 [Source:NCBI gene;Acc:568830]	Scophthalmus maximus (Turbot)	protein_coding	11	16342235	16344990	-
ENSSMAG00000012419	787.662	0.425638	0.147466	2.88634	0.00389752	0.0372253	ENSSMAG00000012419	ensembl (name in other DB)	cnnm4b	cyclin and CBS domain divalent metal cation transport mediator 4b [Source:ZFIN;Acc:ZDB-GENE-070705-181]	Scophthalmus maximus (Turbot)	protein_coding	9	22987924	23022589	-
ENSSMAG00000001712	10984.7	0.424329	0.0982505	4.31884	1.57e-05	0.000397673	ENSSMAG00000001712	ensembl	huwe1	HECT, UBA and WWE domain containing E3 ubiquitin protein ligase 1 [Source:ZFIN;Acc:ZDB-GENE-081104-387]	Scophthalmus maximus (Turbot)	protein_coding	11	13329148	13361613	+
ENSSMAG00000015444	2640.11	0.423753	0.136373	3.10731	0.00188801	0.0215042	ENSSMAG00000015444	ensembl	myo9b	myosin IXb [Source:ZFIN;Acc:ZDB-GENE-030131-938]	Scophthalmus maximus (Turbot)	protein_coding	7	6412218	6437625	+
ENSSMAG00000013640	2696.26	0.422877	0.0834743	5.06596	4.06e-07	1.5e-05	ENSSMAG00000013640	ensembl	SBNO1	strawberry notch homolog 1 [Source:HGNC Symbol;Acc:HGNC:22973]	Scophthalmus maximus (Turbot)	protein_coding	1	13144083	13160999	-
ENSSMAG00000028403	375.263	0.421889	0.127717	3.3033	0.000955536	0.0126811	NCBI:118298137	ncbi	ilkap	integrin-linked kinase-associated serine/threonine phosphatase	Scophthalmus maximus (Turbot)	protein_coding	3	24843734	24848083	+
ENSSMAG00000003887	765.55	0.421729	0.113621	3.71171	0.000205862	0.00362653	ENSSMAG00000003887	ensembl	ccnk	cyclin K [Source:NCBI gene;Acc:569432]	Scophthalmus maximus (Turbot)	protein_coding	20	5302089	5307940	+
ENSSMAG00000020009	1778.25	0.4208	0.0873121	4.81949	1.44e-06	4.69e-05	NCBI:118287748	ncbi	LOC118287748	dnaJ homolog subfamily C member 7-like	Scophthalmus maximus (Turbot)	protein_coding	18	14130651	14138077	-
ENSSMAG00000007770	662.269	0.420017	0.0831614	5.05063	4.4e-07	1.61e-05	ENSSMAG00000007770	ensembl (name in other DB)	CEBPZ	CCAAT enhancer binding protein zeta [Source:HGNC Symbol;Acc:HGNC:24218]	Scophthalmus maximus (Turbot)	protein_coding	20	19127797	19137919	+
ENSSMAG00000014614	159.579	0.418903	0.124912	3.35358	0.000797748	0.0109804	NCBI:118317294	ncbi	nsun5	NOP2/Sun RNA methyltransferase 5	Scophthalmus maximus (Turbot)	protein_coding	11	9779868	9784860	+
ENSSMAG00000018842	369.411	0.418072	0.133934	3.12148	0.00179942	0.0206933	NCBI:118284869	ncbi	rnf170	ring finger protein 170	Scophthalmus maximus (Turbot)	protein_coding	16	6525623	6528129	-
ENSSMAG00000012268	1089.63	0.417552	0.11917	3.50383	0.000458623	0.0069827	ENSSMAG00000012268	ensembl	arid4a	AT rich interactive domain 4A (RBP1-like) [Source:ZFIN;Acc:ZDB-GENE-050809-105]	Scophthalmus maximus (Turbot)	protein_coding	17	294306	303575	-
ENSSMAG00000011827	579.704	0.41733	0.124849	3.34268	0.000829726	0.0113125	ENSSMAG00000011827	ensembl	rnf25	ring finger protein 25 [Source:ZFIN;Acc:ZDB-GENE-040426-1581]	Scophthalmus maximus (Turbot)	protein_coding	19	20199979	20203539	+
ENSSMAG00000002145	308.271	0.417186	0.139216	2.99668	0.00272935	0.0284123	ENSSMAG00000002145	ensembl	ergic3	ERGIC and golgi 3 [Source:NCBI gene;Acc:393990]	Scophthalmus maximus (Turbot)	protein_coding	6	2370208	2499787	+
ENSSMAG00000001425	640.527	0.416597	0.142797	2.91741	0.00352947	0.0343946	ENSSMAG00000001425	ensembl	RCBTB1	RCC1 and BTB domain containing protein 1 [Source:HGNC Symbol;Acc:HGNC:18243]	Scophthalmus maximus (Turbot)	protein_coding	14	16101437	16107519	-
ENSSMAG00000020644	626.282	0.416391	0.109602	3.79911	0.000145219	0.00268553	ENSSMAG00000020644	ensembl	MED10	mediator complex subunit 10 [Source:NCBI gene;Acc:550394]	Scophthalmus maximus (Turbot)	protein_coding	7	25908850	25912593	-
ENSSMAG00000018958	398.318	0.415404	0.116058	3.57929	0.000344526	0.0055064	NCBI:118314368	ncbi	ctu1	cytosolic thiouridylase subunit 1 homolog (S. pombe)	Scophthalmus maximus (Turbot)	protein_coding	9	2587642	2591741	+
ENSSMAG00000005759	737.437	0.415331	0.101009	4.11181	3.93e-05	0.000884097	ENSSMAG00000005759	ensembl	herc3	HECT and RLD domain containing E3 ubiquitin protein ligase 3 [Source:ZFIN;Acc:ZDB-GENE-090313-139]	Scophthalmus maximus (Turbot)	protein_coding	8	8146268	8164736	-
ENSSMAG00000004179	418.167	0.413677	0.112267	3.68476	0.000228919	0.00396227	NCBI:118289361	ncbi	ddx47	DEAD (Asp-Glu-Ala-Asp) box polypeptide 47	Scophthalmus maximus (Turbot)	protein_coding	19	6195309	6201619	-
ENSSMAG00000001788	1422.64	0.412511	0.13625	3.0276	0.002465	0.0262647	ENSSMAG00000001788	ensembl	ZC3H15	zinc finger CCCH-type containing 15 [Source:HGNC Symbol;Acc:HGNC:29528]	Scophthalmus maximus (Turbot)	protein_coding	15	20263307	20270664	+
ENSSMAG00000020492	1526.52	0.410365	0.122137	3.35987	0.000779803	0.0107947	NCBI:118291968	ncbi	LOC118291968	prolyl endopeptidase-like	Scophthalmus maximus (Turbot)	protein_coding	22	4693143	4702975	+
ENSSMAG00000025754	1000.98	0.409693	0.130985	3.12779	0.00176129	0.0203335	ENSSMAG00000025754	ensembl	psmb12	proteasome 20S subunit beta 12 [Source:ZFIN;Acc:ZDB-GENE-001208-1]	Scophthalmus maximus (Turbot)	protein_coding	22	1816657	1819496	-
ENSSMAG00000028775	356.569	0.40878	0.11055	3.69768	0.000217575	0.00378634	NCBI:118318601	ncbi	LOC118318601	nucleoporin NUP42-like	Scophthalmus maximus (Turbot)	protein_coding	12	25775575	25783095	-
ENSSMAG00000011656	143.644	0.407192	0.127709	3.18845	0.00143037	0.017409	ENSSMAG00000011656	ensembl	dhps	deoxyhypusine synthase [Source:ZFIN;Acc:ZDB-GENE-040426-2001]	Scophthalmus maximus (Turbot)	protein_coding	19	10094296	10103111	-
ENSSMAG00000033180	2302.61	0.406226	0.112071	3.62473	0.000289263	0.00480167	Q7RTR2.2	swissprot	NLRC3	NLR family CARD domain-containing protein 3 (CARD15-like protein) (Caterpiller protein 16.2) (CLR16.2) (NACHT, LRR and CARD domains-containing protein 3) (Nucleotide-binding oligomerization domain protein 3)	Homo sapiens (Human)	protein_coding	6	2083794	2096774	-
ENSSMAG00000024265	257.074	0.403814	0.110108	3.66742	0.000245007	0.00418589	ENSSMAG00000024265	ensembl	taf1b	TATA box binding protein (Tbp)-associated factor, RNA polymerase I, B [Source:NCBI gene;Acc:449647]	Scophthalmus maximus (Turbot)	protein_coding	20	20048103	20054012	-
ENSSMAG00000004362	3537.71	0.403767	0.138771	2.90958	0.00361911	0.0351018	ENSSMAG00000004362	ensembl	SPTBN1	spectrin beta, non-erythrocytic 1 [Source:HGNC Symbol;Acc:HGNC:11275]	Scophthalmus maximus (Turbot)	protein_coding	15	21726691	21814296	+
ENSSMAG00000013202	153.973	0.40352	0.141567	2.85038	0.00436675	0.0403144	ENSSMAG00000013202	ensembl	wdr53	WD repeat domain 53 [Source:ZFIN;Acc:ZDB-GENE-131121-294]	Scophthalmus maximus (Turbot)	protein_coding	3	12988801	12991542	-
ENSSMAG00000021129	215.169	0.401778	0.132172	3.0398	0.00236733	0.0255444	NCBI:118312279	ncbi	LOC118312279	transcription factor IIIA-like	Scophthalmus maximus (Turbot)	protein_coding	8	2024960	2026045	+
ENSSMAG00000013454	625.2	0.401242	0.0962814	4.16739	3.08e-05	0.000704562	ENSSMAG00000013454	ensembl (name in other DB)	rab11fip3	RAB11 family interacting protein 3 (class II) [Source:NCBI gene;Acc:573631]	Scophthalmus maximus (Turbot)	protein_coding	18	11321019	11348699	+
ENSSMAG00000021362	484.808	0.400504	0.116256	3.44502	0.000571027	0.0082705	NCBI:118302076	ncbi	mphosph10	M-phase phosphoprotein 10 (U3 small nucleolar ribonucleoprotein)	Scophthalmus maximus (Turbot)	protein_coding	5	10849556	10854444	-
ENSSMAG00000006101	611.105	0.40048	0.0993391	4.03144	5.54e-05	0.00117502	ENSSMAG00000006101	ensembl	xpnpep3	X-prolyl aminopeptidase 3, mitochondrial [Source:ZFIN;Acc:ZDB-GENE-040426-2076]	Scophthalmus maximus (Turbot)	protein_coding	19	6911807	6919847	+
ENSSMAG00000021252	461.893	0.399943	0.122036	3.27725	0.00104823	0.0136673	NCBI:118312515	ncbi	LOC118312515	bifunctional apoptosis regulator-like	Scophthalmus maximus (Turbot)	protein_coding	8	3961329	3966692	+
ENSSMAG00000013167	243.559	0.399783	0.114754	3.48382	0.000494311	0.00742152	P39881.1	swissprot	CUX1	Homeobox protein cut-like 1 (CCAAT displacement protein) (CDP) (Clox-1) (Homeobox protein Clox) (Homeobox protein cux-1) [Cleaved into: CDP/Cux p110]	Canis lupus familiaris (Dog) (Canis familiaris)	protein_coding	3	12902159	12906890	-
ENSSMAG00000001774	1016.83	0.396562	0.112802	3.51557	0.000438817	0.00675028	ENSSMAG00000001774	ensembl	mdn1	midasin AAA ATPase 1 [Source:ZFIN;Acc:ZDB-GENE-041001-138]	Scophthalmus maximus (Turbot)	protein_coding	20	3522206	3582774	+
ENSSMAG00000013174	1953.21	0.392536	0.127094	3.08854	0.00201142	0.0225313	ENSSMAG00000013174	ensembl	ocrl	OCRL inositol polyphosphate-5-phosphatase [Source:ZFIN;Acc:ZDB-GENE-061110-61]	Scophthalmus maximus (Turbot)	protein_coding	13	8785381	8800366	+
ENSSMAG00000014954	291.998	0.392483	0.138293	2.83806	0.00453892	0.0413394	ENSSMAG00000014954	ensembl	CIR1	corepressor interacting with RBPJ, CIR1 [Source:HGNC Symbol;Acc:HGNC:24217]	Scophthalmus maximus (Turbot)	protein_coding	14	12895670	12899716	-
ENSSMAG00000014379	1148.75	0.391892	0.0957275	4.09383	4.24e-05	0.000944828	NCBI:118291635	ncbi	atf6b	activating transcription factor 6 beta	Scophthalmus maximus (Turbot)	protein_coding	22	483331	490743	+
ENSSMAG00000017775	418.119	0.390769	0.122168	3.19864	0.0013808	0.016892	NCBI:118316393	ncbi	LOC118316393	cryptochrome-1-like	Scophthalmus maximus (Turbot)	protein_coding	11	19785244	19797758	-
ENSSMAG00000030535	1157.21	0.389198	0.0974279	3.99473	6.48e-05	0.00134877	ENSSMAG00000030535	ensembl	NA	novel gene	Scophthalmus maximus (Turbot)	lncRNA	2	1895687	1899348	+
ENSSMAG00000021136	159.108	0.388129	0.129552	2.99594	0.00273602	0.028414	ENSSMAG00000021136	ensembl	trmt1	tRNA methyltransferase 1 [Source:ZFIN;Acc:ZDB-GENE-060810-40]	Scophthalmus maximus (Turbot)	protein_coding	8	2253094	2261509	+
ENSSMAG00000018198	709.804	0.387577	0.131697	2.94295	0.00325101	0.0321612	ENSSMAG00000018198	ensembl	pfas	phosphoribosylformylglycinamidine synthase [Source:ZFIN;Acc:ZDB-GENE-030131-4420]	Scophthalmus maximus (Turbot)	protein_coding	12	17563226	17574038	-
ENSSMAG00000017825	390.152	0.387305	0.133517	2.90079	0.0037222	0.0358677	Q3T0Q8.1	swissprot	UTP14A	U3 small nucleolar RNA-associated protein 14 homolog A	Bos taurus (Bovine)	protein_coding	14	262294	265209	+
ENSSMAG00000000082	917.047	0.386746	0.110052	3.51422	0.000441049	0.00677586	ENSSMAG00000000082	ensembl	atxn7l1	ataxin 7 like 1 [Source:HGNC Symbol;Acc:HGNC:22210]	Scophthalmus maximus (Turbot)	protein_coding	2	17026178	17044878	+
ENSSMAG00000000818	1834.97	0.38667	0.0831176	4.65208	3.29e-06	9.72e-05	NCBI:118312161	ncbi	vps37a	VPS37A subunit of ESCRT-I	Scophthalmus maximus (Turbot)	protein_coding	8	16111626	16119051	+
ENSSMAG00000019318	227.201	0.385801	0.102687	3.75707	0.000171917	0.00312101	ENSSMAG00000019318	ensembl	nol9	nucleolar protein 9 [Source:ZFIN;Acc:ZDB-GENE-070629-1]	Scophthalmus maximus (Turbot)	protein_coding	11	21460261	21465491	-
ENSSMAG00000005854	362.997	0.384933	0.118683	3.24337	0.00118124	0.0150554	ENSSMAG00000005854	ensembl (name in other DB)	srsf2a	serine and arginine rich splicing factor 2a [Source:ZFIN;Acc:ZDB-GENE-040426-2706]	Scophthalmus maximus (Turbot)	protein_coding	18	17264969	17265798	-
ENSSMAG00000007830	717.812	0.382871	0.138759	2.75926	0.00579329	0.0493114	ENSSMAG00000007830	ensembl	rab11fip5a	RAB11 family interacting protein 5a (class I) [Source:ZFIN;Acc:ZDB-GENE-090313-206]	Scophthalmus maximus (Turbot)	protein_coding	17	3164060	3185392	-
ENSSMAG00000017232	1631.94	0.382734	0.121454	3.15128	0.00162559	0.0191006	ENSSMAG00000017232	ensembl	psmb13a	proteasome 20S subunit beta 13a [Source:ZFIN;Acc:ZDB-GENE-001208-2]	Scophthalmus maximus (Turbot)	protein_coding	22	1819637	1822736	+
ENSSMAG00000038068	160.042	0.381547	0.13767	2.77147	0.00558035	0.0478758	NCBI:118313732	ncbi	tti2	TELO2 interacting protein 2	Scophthalmus maximus (Turbot)	protein_coding	9	25813554	25815726	+
ENSSMAG00000007824	3060.4	0.380979	0.0936722	4.06715	4.76e-05	0.00104219	NCBI:118290463	ncbi	sel1l	SEL1L adaptor subunit of ERAD E3 ubiquitin ligase	Scophthalmus maximus (Turbot)	protein_coding	20	8900691	8910642	-
ENSSMAG00000019890	319.105	0.380463	0.120995	3.14445	0.00166398	0.0194242	ENSSMAG00000019890	ensembl	SLC4A7	solute carrier family 4 member 7 [Source:HGNC Symbol;Acc:HGNC:11033]	Scophthalmus maximus (Turbot)	protein_coding	22	3311249	3340493	-
ENSSMAG00000004921	282.186	0.380348	0.135695	2.80296	0.00506359	0.0445349	ENSSMAG00000004921	ensembl	PHF21B	PHD finger protein 21B [Source:HGNC Symbol;Acc:HGNC:25161]	Scophthalmus maximus (Turbot)	protein_coding	2	24623989	24628245	-
ENSSMAG00000014480	274.656	0.379944	0.0988329	3.84431	0.000120892	0.00227817	ENSSMAG00000014480	ensembl	alg1	ALG1 chitobiosyldiphosphodolichol beta-mannosyltransferase [Source:ZFIN;Acc:ZDB-GENE-030131-6093]	Scophthalmus maximus (Turbot)	protein_coding	19	20065564	20070738	+
ENSSMAG00000013886	469.582	0.379899	0.0892715	4.25554	2.09e-05	0.000507115	ENSSMAG00000013886	ensembl	dpf2	D4, zinc and double PHD fingers family 2 [Source:ZFIN;Acc:ZDB-GENE-041024-2]	Scophthalmus maximus (Turbot)	protein_coding	4	12823984	12832534	+
ENSSMAG00000014043	6895.06	0.378951	0.110668	3.42421	0.000616597	0.00884433	NCBI:118291636	ncbi	LOC118291636	H-2 class I histocompatibility antigen, L-D alpha chain-like	Scophthalmus maximus (Turbot)	protein_coding	22	537545	542701	+
ENSSMAG00000002783	1730.62	0.378669	0.105816	3.57855	0.000345508	0.00551468	ENSSMAG00000002783	ensembl	srpra	SRP receptor subunit alpha [Source:ZFIN;Acc:ZDB-GENE-030219-11]	Scophthalmus maximus (Turbot)	protein_coding	3	22294476	22313287	-
ENSSMAG00000022468	444.4	0.37322	0.123936	3.01139	0.00260051	0.0273894	ENSSMAG00000022468	ensembl	znf706	zinc finger protein 706 [Source:ZFIN;Acc:ZDB-GENE-040718-454]	Scophthalmus maximus (Turbot)	protein_coding	22	7868258	7870126	-
ENSSMAG00000016096	1492.46	0.37207	0.123232	3.01925	0.002534	0.0268685	NCBI:118289091	ncbi	casc3	casc3 exon junction complex subunit	Scophthalmus maximus (Turbot)	protein_coding	19	20534808	20540404	+
ENSSMAG00000007767	1624.15	0.370052	0.0923309	4.00789	6.13e-05	0.00128708	ENSSMAG00000007767	ensembl	cmpk	cytidylate kinase [Source:NCBI gene;Acc:406383]	Scophthalmus maximus (Turbot)	protein_coding	7	15223571	15228977	-
ENSSMAG00000005383	758.1	0.369994	0.124916	2.96194	0.00305706	0.0308063	ENSSMAG00000005383	ensembl	ubfd1	ubiquitin family domain containing 1 [Source:ZFIN;Acc:ZDB-GENE-050506-90]	Scophthalmus maximus (Turbot)	protein_coding	19	15263268	15267430	+
ENSSMAG00000018695	740.643	0.368698	0.105979	3.47897	0.000503352	0.00750986	ENSSMAG00000018695	ensembl	znf281b	zinc finger protein 281b [Source:ZFIN;Acc:ZDB-GENE-050220-1]	Scophthalmus maximus (Turbot)	protein_coding	18	12885180	12892024	-
ENSSMAG00000007445	2271.64	0.368156	0.080958	4.54749	5.43e-06	0.000153703	NCBI:118320601	ncbi	LOC118320601	GRIP and coiled-coil domain-containing protein 2	Scophthalmus maximus (Turbot)	protein_coding	14	8674248	8693266	-
ENSSMAG00000005206	657.115	0.367163	0.0856228	4.28814	1.8e-05	0.000446347	NCBI:118308898	ncbi	smpd4	sphingomyelin phosphodiesterase 4	Scophthalmus maximus (Turbot)	protein_coding	6	4081841	4096686	-
ENSSMAG00000018324	2925.07	0.367088	0.10987	3.34112	0.000834415	0.0113343	ENSSMAG00000018324	ensembl	laptm4a	lysosomal protein transmembrane 4 alpha [Source:ZFIN;Acc:ZDB-GENE-030131-1024]	Scophthalmus maximus (Turbot)	protein_coding	20	14151293	14158422	+
ENSSMAG00000002420	7721.6	0.365921	0.0763238	4.79432	1.63e-06	5.23e-05	ENSSMAG00000002420	ensembl	mycbp2	MYC binding protein 2 [Source:NCBI gene;Acc:368439]	Scophthalmus maximus (Turbot)	protein_coding	14	16795756	16848884	+
ENSSMAG00000017109	6597.61	0.365603	0.121892	2.9994	0.00270512	0.0282163	NCBI:118300628	ncbi	cct7	chaperonin containing TCP1, subunit 7 (eta)	Scophthalmus maximus (Turbot)	protein_coding	4	29503077	29507842	-
ENSSMAG00000000897	469.988	0.365538	0.113037	3.2338	0.00122156	0.0154036	ENSSMAG00000000897	ensembl	stx3a	syntaxin 3A [Source:ZFIN;Acc:ZDB-GENE-040426-1489]	Scophthalmus maximus (Turbot)	protein_coding	13	11681836	11696346	-
ENSSMAG00000014949	2507.56	0.364884	0.125628	2.90447	0.00367874	0.0355064	Q1LXC9.1	swissprot	ints3	Integrator complex subunit 3 (Int3) (SOSS complex subunit A) (Sensor of single-strand DNA complex subunit A) (SOSS-A) (Sensor of ssDNA subunit A)	Danio rerio (Zebrafish) (Brachydanio rerio)	pseudogene	22	289020	298548	-
ENSSMAG00000018550	4733.38	0.364638	0.131928	2.76391	0.00571132	0.0487797	ENSSMAG00000018550	ensembl	ksr1a	kinase suppressor of ras 1a [Source:ZFIN;Acc:ZDB-GENE-091113-34]	Scophthalmus maximus (Turbot)	protein_coding	4	14630494	14662911	-
ENSSMAG00000022544	141.318	0.364516	0.126006	2.89284	0.00381774	0.0366103	NCBI:118314626	ncbi	ciz1b	cdkn1a interacting zinc finger protein 1b	Scophthalmus maximus (Turbot)	protein_coding	9	26026178	26028238	+
ENSSMAG00000031916	1140.23	0.363417	0.107159	3.39138	0.000695406	0.00973978	ENSSMAG00000031916	ensembl	mlf2	myeloid leukemia factor 2 [Source:ZFIN;Acc:ZDB-GENE-050913-67]	Scophthalmus maximus (Turbot)	protein_coding	1	18033951	18038555	-
ENSSMAG00000009504	639.968	0.361345	0.0846016	4.27113	1.94e-05	0.000478793	ENSSMAG00000009504	ensembl	tsr1	TSR1 ribosome maturation factor [Source:ZFIN;Acc:ZDB-GENE-030131-3762]	Scophthalmus maximus (Turbot)	protein_coding	3	11060004	11067406	-
ENSSMAG00000017922	797.091	0.359438	0.0908151	3.95791	7.56e-05	0.00153159	Q5EAU9.1	swissprot	rmdn3	Regulator of microtubule dynamics protein 3 (RMD-3) (Protein FAM82A2) (Protein FAM82C)	Xenopus laevis (African clawed frog)	protein_coding	20	1391973	1408925	+
ENSSMAG00000007704	120.904	0.358943	0.128473	2.79392	0.00520737	0.045597	ENSSMAG00000007704	ensembl	ecsit	ECSIT signaling integrator [Source:NCBI gene;Acc:569243]	Scophthalmus maximus (Turbot)	protein_coding	1	6417259	6421878	+
ENSSMAG00000011965	962.907	0.358684	0.0976225	3.6742	0.0002386	0.00409999	ENSSMAG00000011965	ensembl	luc7l	LUC7-like (S. cerevisiae) [Source:ZFIN;Acc:ZDB-GENE-040625-111]	Scophthalmus maximus (Turbot)	protein_coding	18	10912162	10917518	+
ENSSMAG00000006037	887.305	0.357927	0.120657	2.96647	0.00301235	0.030485	NCBI:118319837	ncbi	LOC118319837	polyadenylate-binding protein-interacting protein 2-like	Scophthalmus maximus (Turbot)	protein_coding	13	519408	521625	+
ENSSMAG00000007037	539.219	0.351866	0.12587	2.79547	0.00518243	0.0454532	ENSSMAG00000007037	ensembl	dnttip2	deoxynucleotidyltransferase, terminal, interacting protein 2 [Source:ZFIN;Acc:ZDB-GENE-080513-5]	Scophthalmus maximus (Turbot)	protein_coding	12	13956569	13962663	-
ENSSMAG00000009094	1531.53	0.350702	0.0960595	3.65088	0.000261338	0.00440791	ENSSMAG00000009094	ensembl	snx14	sorting nexin 14 [Source:NCBI gene;Acc:555970]	Scophthalmus maximus (Turbot)	protein_coding	20	19661487	19673966	-
ENSSMAG00000014813	2435.98	0.348379	0.0962374	3.61999	0.000294609	0.00485881	ENSSMAG00000014813	ensembl	hars	histidyl-tRNA synthetase [Source:ZFIN;Acc:ZDB-GENE-040912-152]	Scophthalmus maximus (Turbot)	protein_coding	13	24879571	24890294	+
ENSSMAG00000007867	986.497	0.345567	0.105591	3.27268	0.00106533	0.0138597	ENSSMAG00000007867	ensembl	znf598	zinc finger protein 598 [Source:NCBI gene;Acc:407728]	Scophthalmus maximus (Turbot)	protein_coding	19	7800592	7806376	-
ENSSMAG00000014106	271.382	0.343959	0.119286	2.88349	0.00393296	0.0374434	ENSSMAG00000014106	ensembl	aadat	aminoadipate aminotransferase [Source:ZFIN;Acc:ZDB-GENE-111229-1]	Scophthalmus maximus (Turbot)	protein_coding	2	3785658	3792099	-
ENSSMAG00000006045	138.02	0.343398	0.110724	3.10137	0.00192626	0.0218144	NCBI:118314007	ncbi	LOC118314007	phosphatidylinositol transfer protein beta isoform	Scophthalmus maximus (Turbot)	protein_coding	9	9523171	9531106	+
ENSSMAG00000005356	409.147	0.341119	0.1073	3.1791	0.00147733	0.0177444	ENSSMAG00000005356	ensembl	umps	uridine monophosphate synthetase [Source:ZFIN;Acc:ZDB-GENE-040426-785]	Scophthalmus maximus (Turbot)	protein_coding	14	6998583	7005483	+
ENSSMAG00000020669	501.437	0.340637	0.122258	2.78621	0.00533286	0.0461857	ENSSMAG00000020669	ensembl	nsun2	NOP2/Sun RNA methyltransferase 2 [Source:ZFIN;Acc:ZDB-GENE-030131-4017]	Scophthalmus maximus (Turbot)	protein_coding	7	25945225	25956133	-
ENSSMAG00000017686	915.213	0.339107	0.0714749	4.74443	2.09e-06	6.53e-05	ENSSMAG00000017686	ensembl	acox1	acyl-CoA oxidase 1, palmitoyl [Source:ZFIN;Acc:ZDB-GENE-041010-219]	Scophthalmus maximus (Turbot)	protein_coding	8	14875040	14886912	-
ENSSMAG00000005394	693.046	0.337037	0.102358	3.29273	0.000992208	0.0130368	NCBI:118284510	ncbi	nop14	NOP14 nucleolar protein homolog (yeast)	Scophthalmus maximus (Turbot)	protein_coding	16	11368986	11378655	-
ENSSMAG00000019264	924.049	0.336861	0.117249	2.87305	0.00406532	0.0380037	ENSSMAG00000019264	ensembl	ambra1b	autophagy/beclin-1 regulator 1b [Source:ZFIN;Acc:ZDB-GENE-050208-235]	Scophthalmus maximus (Turbot)	protein_coding	10	25671417	25680866	+
ENSSMAG00000000802	1676.05	0.335057	0.121637	2.75456	0.00587714	0.0498929	ENSSMAG00000000802	ensembl	lemd3	LEM domain containing 3 [Source:ZFIN;Acc:ZDB-GENE-030131-490]	Scophthalmus maximus (Turbot)	protein_coding	4	30972534	30988429	-
ENSSMAG00000018574	452.183	0.335038	0.113913	2.94117	0.00326975	0.0323197	NCBI:118285474	ncbi	trim33l	tripartite motif containing 33, like	Scophthalmus maximus (Turbot)	protein_coding	16	21979514	21987678	+
ENSSMAG00000017538	802.671	0.333037	0.0773933	4.30318	1.68e-05	0.000422365	ENSSMAG00000017538	ensembl	usp36	ubiquitin specific peptidase 36 [Source:ZFIN;Acc:ZDB-GENE-030131-5450]	Scophthalmus maximus (Turbot)	protein_coding	19	12757373	12771811	+
ENSSMAG00000004137	742.856	0.332669	0.111428	2.98552	0.00283101	0.0291406	NCBI:118283589	ncbi	LOC118283589	TBC1 domain family member 12-like	Scophthalmus maximus (Turbot)	protein_coding	15	21509179	21521864	-
ENSSMAG00000016827	2196.85	0.33138	0.0817675	4.05271	5.06e-05	0.0010906	NCBI:118313435	ncbi	LOC118313435	phosphatidylinositol 3-kinase regulatory subunit alpha-like	Scophthalmus maximus (Turbot)	protein_coding	9	25568906	25582271	+
ENSSMAG00000001355	303.762	0.331283	0.102388	3.23555	0.00121407	0.0153254	ENSSMAG00000001355	ensembl	alg3	ALG3 alpha-1,3- mannosyltransferase [Source:ZFIN;Acc:ZDB-GENE-050522-334]	Scophthalmus maximus (Turbot)	protein_coding	7	12467381	12470647	+
ENSSMAG00000021305	419.416	0.331084	0.101014	3.27761	0.00104689	0.0136648	ENSSMAG00000021305	ensembl	pias1a	protein inhibitor of activated STAT 1 [Source:HGNC Symbol;Acc:HGNC:2752]	Scophthalmus maximus (Turbot)	protein_coding	5	9384754	9429879	+
ENSSMAG00000004571	634.956	0.330346	0.0951418	3.47215	0.000516316	0.00765525	ENSSMAG00000004571	ensembl	ccnt2a	cyclin T2a [Source:ZFIN;Acc:ZDB-GENE-030131-5779]	Scophthalmus maximus (Turbot)	protein_coding	14	6217010	6225007	-
ENSSMAG00000028069	4498.1	0.325572	0.0906944	3.58977	0.000330967	0.0053327	ENSSMAG00000028069	ensembl	ptges3b	prostaglandin E synthase 3b (cytosolic) [Source:ZFIN;Acc:ZDB-GENE-040625-144]	Scophthalmus maximus (Turbot)	protein_coding	11	23659052	23664283	-
ENSSMAG00000021256	429.962	0.325471	0.113218	2.87473	0.00404376	0.0378908	Q9UJY4.3	swissprot	GGA2	ADP-ribosylation factor-binding protein GGA2 (Gamma-adaptin-related protein 2) (Golgi-localized, gamma ear-containing, ARF-binding protein 2) (VHS domain and ear domain of gamma-adaptin) (Vear)	Homo sapiens (Human)	protein_coding	8	4021214	4030046	+
ENSSMAG00000014623	705.566	0.324964	0.110057	2.95269	0.00315023	0.0313993	NCBI:118291994	ncbi	bop1	BOP1 ribosomal biogenesis factor	Scophthalmus maximus (Turbot)	protein_coding	22	385442	390051	-
ENSSMAG00000020158	1168.68	0.324885	0.104549	3.10749	0.00188682	0.0215042	NCBI:118314126	ncbi	LOC118314126	NACHT, LRR and PYD domains-containing protein 12-like	Scophthalmus maximus (Turbot)	protein_coding	9	1427554	1468208	-
ENSSMAG00000010814	188.305	0.323555	0.1006	3.21625	0.00129877	0.0161207	ENSSMAG00000010814	ensembl	tepsin	TEPSIN adaptor related protein complex 4 accessory protein [Source:ZFIN;Acc:ZDB-GENE-100716-1]	Scophthalmus maximus (Turbot)	protein_coding	18	10308784	10313364	+
ENSSMAG00000017916	454.12	0.32248	0.116464	2.76893	0.00562405	0.0481466	NCBI:118313998	ncbi	LOC118313998	ubiquitin-associated protein 2-like	Scophthalmus maximus (Turbot)	protein_coding	9	14843409	14847856	+
ENSSMAG00000006151	534.92	0.321851	0.097117	3.31405	0.000919544	0.0122995	NCBI:118317004	ncbi	LOC118317004	forkhead box protein P1-B-like	Scophthalmus maximus (Turbot)	protein_coding	11	24571951	24587432	+
ENSSMAG00000019119	1079.87	0.321593	0.103659	3.10241	0.0019195	0.021789	ENSSMAG00000019119	ensembl	alg12	ALG12 alpha-1,6-mannosyltransferase [Source:ZFIN;Acc:ZDB-GENE-041210-295]	Scophthalmus maximus (Turbot)	protein_coding	2	14724799	14728515	+
ENSSMAG00000000738	2180.78	0.320754	0.10678	3.00388	0.00266563	0.0279515	ENSSMAG00000000738	ensembl	usp4	ubiquitin specific peptidase 4 (proto-oncogene) [Source:ZFIN;Acc:ZDB-GENE-041008-187]	Scophthalmus maximus (Turbot)	protein_coding	6	13703374	13713007	-
ENSSMAG00000009962	1132.68	0.319314	0.0954393	3.34573	0.000820656	0.0112037	ENSSMAG00000009962	ensembl	sec24d	SEC24 homolog D, COPII coat complex component [Source:ZFIN;Acc:ZDB-GENE-070117-2501]	Scophthalmus maximus (Turbot)	protein_coding	2	8163417	8178940	+
ENSSMAG00000011267	470.1	0.317638	0.0849479	3.73921	0.000184601	0.0033136	NCBI:118311619	ncbi	lig4	ligase IV, DNA, ATP-dependent	Scophthalmus maximus (Turbot)	protein_coding	1	7706229	7711908	-
ENSSMAG00000013050	747.935	0.3164	0.0901679	3.50901	0.00044978	0.00687446	ENSSMAG00000013050	ensembl	grwd1	glutamate-rich WD repeat containing 1 [Source:ZFIN;Acc:ZDB-GENE-030131-9844]	Scophthalmus maximus (Turbot)	protein_coding	1	18848408	18854288	+
ENSSMAG00000007331	3187.55	0.315818	0.0952415	3.31597	0.000913261	0.012245	NCBI:118320564	ncbi	ranbp2	RAN binding protein 2	Scophthalmus maximus (Turbot)	protein_coding	14	8621879	8644244	-
ENSSMAG00000009976	685.076	0.315163	0.0990942	3.18044	0.00147053	0.0176984	NCBI:118319300	ncbi	gar1	GAR1 homolog, ribonucleoprotein	Scophthalmus maximus (Turbot)	protein_coding	13	5546661	5746725	+
ENSSMAG00000021264	4528.94	0.314036	0.0874474	3.59114	0.00032923	0.00531191	NCBI:118311997	ncbi	eif3ba	eukaryotic translation initiation factor 3, subunit Ba	Scophthalmus maximus (Turbot)	protein_coding	8	4099015	4107291	+
ENSSMAG00000019084	2257.46	0.313615	0.0865475	3.62362	0.000290508	0.00481118	NCBI:118284553	ncbi	atp2a2b	ATPase sarcoplasmic/endoplasmic reticulum Ca2+ transporting 2b	Scophthalmus maximus (Turbot)	protein_coding	16	6812696	6837670	+
ENSSMAG00000011105	488.202	0.31349	0.0973884	3.21897	0.00128652	0.0160305	NCBI:118316206	ncbi	kiaa2013	KIAA2013 ortholog	Scophthalmus maximus (Turbot)	protein_coding	11	2056001	2064126	-
ENSSMAG00000020480	965.059	0.313177	0.105418	2.97081	0.00297017	0.0301866	NCBI:118310357	ncbi	kmt2cb	lysine (K)-specific methyltransferase 2Cb	Scophthalmus maximus (Turbot)	protein_coding	7	10449378	10455380	-
ENSSMAG00000003064	947.945	0.313176	0.0952159	3.28912	0.00100502	0.0131906	NCBI:118301984	ncbi	nob1	NIN1 (RPN12) binding protein 1 homolog	Scophthalmus maximus (Turbot)	protein_coding	5	1493706	1498116	-
ENSSMAG00000000113	757.741	0.312213	0.0960446	3.25071	0.00115116	0.0147463	NCBI:118310603	ncbi	gigyf2	GRB10 interacting GYF protein 2	Scophthalmus maximus (Turbot)	protein_coding	7	10759891	10772554	+
ENSSMAG00000012182	1179.07	0.311977	0.0958563	3.25463	0.00113539	0.0145798	ENSSMAG00000012182	ensembl	YLPM1	YLP motif containing 1 [Source:HGNC Symbol;Acc:HGNC:17798]	Scophthalmus maximus (Turbot)	protein_coding	20	11039302	11057717	+
ENSSMAG00000012708	389.459	0.311774	0.102334	3.04663	0.00231424	0.0250169	Q8TD16.1	swissprot	BICD2	Protein bicaudal D homolog 2 (Bic-D 2)	Homo sapiens (Human)	protein_coding	11	25337345	25346265	-
ENSSMAG00000003899	366.389	0.310796	0.104311	2.97951	0.00288707	0.029595	ENSSMAG00000003899	ensembl	mrps15	mitochondrial ribosomal protein S15 [Source:NCBI gene;Acc:436758]	Scophthalmus maximus (Turbot)	protein_coding	1	15836073	15840417	-
ENSSMAG00000001603	664.694	0.310726	0.102433	3.03346	0.00241766	0.0259697	ENSSMAG00000001603	ensembl	ccnt2b	cyclin T2b [Source:ZFIN;Acc:ZDB-GENE-030131-183]	Scophthalmus maximus (Turbot)	protein_coding	1	2107838	2113949	+
ENSSMAG00000013869	1666.11	0.310021	0.109437	2.83287	0.00461323	0.0417791	ENSSMAG00000013869	ensembl	clptm1	CLPTM1 regulator of GABA type A receptor forward trafficking [Source:NCBI gene;Acc:795480]	Scophthalmus maximus (Turbot)	protein_coding	3	13281955	13294545	+
ENSSMAG00000016663	747.398	0.309258	0.0992474	3.11603	0.00183301	0.0210187	NCBI:118309498	ncbi	ddi2	DNA-damage inducible protein 2	Scophthalmus maximus (Turbot)	protein_coding	6	11314179	11321809	-
ENSSMAG00000004437	910.414	0.307815	0.107291	2.86896	0.00411825	0.0383778	NCBI:118310936	ncbi	LOC118310936	calcium-binding mitochondrial carrier protein Aralar1-like	Scophthalmus maximus (Turbot)	protein_coding	7	13879600	13889412	+
ENSSMAG00000005384	1078.57	0.304856	0.0947667	3.21691	0.0012958	0.0161082	NCBI:118297174	ncbi	lrch3	leucine-rich repeats and calponin homology (CH) domain containing 3	Scophthalmus maximus (Turbot)	protein_coding	3	25355239	25373533	+
ENSSMAG00000016613	1119.73	0.303318	0.0722115	4.20042	2.66e-05	0.000632341	ENSSMAG00000016613	ensembl	sgf29	SAGA complex associated factor 29 [Source:ZFIN;Acc:ZDB-GENE-041010-62]	Scophthalmus maximus (Turbot)	protein_coding	19	20428731	20434818	+
ENSSMAG00000006402	745.213	0.303015	0.0961314	3.15209	0.00162107	0.0190699	ENSSMAG00000006402	ensembl	ARL6IP5	ADP ribosylation factor like GTPase 6 interacting protein 5 [Source:HGNC Symbol;Acc:HGNC:16937]	Scophthalmus maximus (Turbot)	protein_coding	11	24653541	24656773	-
ENSSMAG00000014926	14350	0.301222	0.088327	3.4103	0.000648907	0.00921733	ENSSMAG00000014926	ensembl	calr3b	calreticulin 3b [Source:ZFIN;Acc:ZDB-GENE-030131-9907]	Scophthalmus maximus (Turbot)	protein_coding	7	6324509	6328145	-
ENSSMAG00000008938	897.694	0.298742	0.108292	2.75868	0.00580346	0.0493626	NCBI:118314015	ncbi	erap1b	endoplasmic reticulum aminopeptidase 1b	Scophthalmus maximus (Turbot)	protein_coding	9	21003779	21011495	-
ENSSMAG00000000983	718.181	0.297532	0.0959092	3.10222	0.00192072	0.021789	ENSSMAG00000000983	ensembl	DNAJC2	DnaJ heat shock protein family (Hsp40) member C2 [Source:HGNC Symbol;Acc:HGNC:13192]	Scophthalmus maximus (Turbot)	protein_coding	4	31417868	31424461	+
ENSSMAG00000006928	730.665	0.294586	0.0935536	3.14884	0.00163917	0.0192223	ENSSMAG00000006928	ensembl	wdr20b	WD repeat domain 20b [Source:ZFIN;Acc:ZDB-GENE-041014-234]	Scophthalmus maximus (Turbot)	protein_coding	20	8409669	8415215	-
ENSSMAG00000006590	4518.07	0.293109	0.0955062	3.06901	0.00214768	0.0237343	ENSSMAG00000006590	ensembl	ctnnb1	catenin (cadherin-associated protein), beta 1 [Source:NCBI gene;Acc:30265]	Scophthalmus maximus (Turbot)	protein_coding	1	26304807	26355594	+
ENSSMAG00000012868	366.093	0.292022	0.0976941	2.98915	0.00279758	0.0288768	ENSSMAG00000012868	ensembl	elac2	elaC ribonuclease Z 2 [Source:ZFIN;Acc:ZDB-GENE-041111-227]	Scophthalmus maximus (Turbot)	protein_coding	19	19605626	19615673	-
ENSSMAG00000002552	1632.42	0.289411	0.0874918	3.30786	0.000940112	0.0125183	NCBI:118286824	ncbi	dkc1	dyskeratosis congenita 1, dyskerin	Scophthalmus maximus (Turbot)	protein_coding	17	123214	127473	-
ENSSMAG00000004950	408.472	0.288825	0.100247	2.88114	0.00396245	0.0375973	NCBI:118310831	ncbi	znf622	zinc finger protein 622	Scophthalmus maximus (Turbot)	protein_coding	7	1449322	1455520	-
ENSSMAG00000004130	708.372	0.287662	0.082125	3.50273	0.000460515	0.00699359	ENSSMAG00000004130	ensembl	rfx1b	regulatory factor X, 1b (influences HLA class II expression) [Source:ZFIN;Acc:ZDB-GENE-041008-101]	Scophthalmus maximus (Turbot)	protein_coding	8	17484928	17494895	+
ENSSMAG00000014330	389.709	0.284975	0.097774	2.91463	0.00356111	0.0346523	ENSSMAG00000014330	ensembl	zbtb24	zinc finger and BTB domain containing 24 [Source:NCBI gene;Acc:553955]	Scophthalmus maximus (Turbot)	protein_coding	17	5575816	5580593	+
ENSSMAG00000002551	3487.18	0.284663	0.0783063	3.63525	0.000277711	0.00464453	Q7Z6E9.1	swissprot	RBBP6	E3 ubiquitin-protein ligase RBBP6 (EC 2.3.2.27) (Proliferation potential-related protein) (Protein P2P-R) (RING-type E3 ubiquitin transferase RBBP6) (Retinoblastoma-binding Q protein 1) (RBQ-1) (Retinoblastoma-binding protein 6) (p53-associated cellular protein of testis)	Homo sapiens (Human)	protein_coding	8	6330990	6339250	-
ENSSMAG00000001745	982.402	0.283933	0.0931748	3.04731	0.00230896	0.0250053	NCBI:118310618	ncbi	trnau1apb	tRNA selenocysteine 1 associated protein 1b	Scophthalmus maximus (Turbot)	protein_coding	7	20059667	20068850	+
ENSSMAG00000010167	2270.03	0.283533	0.076455	3.7085	0.000208491	0.00366741	ENSSMAG00000010167	ensembl	HEATR5B	HEAT repeat containing 5B [Source:HGNC Symbol;Acc:HGNC:29273]	Scophthalmus maximus (Turbot)	protein_coding	15	12802774	12819855	-
ENSSMAG00000016150	607.52	0.281174	0.0912942	3.07987	0.00207093	0.0230575	ENSSMAG00000016150	ensembl	nlk1	nemo-like kinase, type 1 [Source:ZFIN;Acc:ZDB-GENE-040701-1]	Scophthalmus maximus (Turbot)	protein_coding	19	20503799	20509308	+
ENSSMAG00000013994	865.001	0.279903	0.0773666	3.61788	0.000297025	0.0048851	NCBI:118302549	ncbi	LOC118302549	KH homology domain-containing protein 4-like	Scophthalmus maximus (Turbot)	protein_coding	5	8408004	8416147	-
ENSSMAG00000003042	554.758	0.279191	0.101116	2.76109	0.00576086	0.0490844	NCBI:118300871	ncbi	alg5	ALG5 dolichyl-phosphate beta-glucosyltransferase	Scophthalmus maximus (Turbot)	protein_coding	4	6691564	6695990	-
ENSSMAG00000019966	465.118	0.274954	0.0942262	2.91802	0.00352257	0.0343617	Q14692.1	swissprot	BMS1	Ribosome biogenesis protein BMS1 homolog (Ribosome assembly protein BMS1 homolog)	Homo sapiens (Human)	protein_coding	18	4470287	4484446	-
ENSSMAG00000013978	404.039	0.274689	0.0811669	3.38425	0.000713732	0.0099762	NCBI:118288698	ncbi	snrnp70	small nuclear ribonucleoprotein 70 (U1)	Scophthalmus maximus (Turbot)	protein_coding	19	1480848	1484720	-
ENSSMAG00000011559	1568.69	0.273877	0.0852759	3.21165	0.00131973	0.0163468	ENSSMAG00000011559	ensembl	DHX15	DEAH (Asp-Glu-Ala-His) box helicase 15 [Source:ZFIN;Acc:ZDB-GENE-030131-650]	Scophthalmus maximus (Turbot)	protein_coding	2	8700436	8724649	-
ENSSMAG00000018077	751.983	0.271792	0.0776048	3.50225	0.000461339	0.00699717	ENSSMAG00000018077	ensembl	wdr75	WD repeat domain 75 [Source:NCBI gene;Acc:368478]	Scophthalmus maximus (Turbot)	protein_coding	14	405741	434390	+
ENSSMAG00000010570	1597.47	0.270892	0.0909313	2.97908	0.00289111	0.0296108	ENSSMAG00000010570	ensembl	CAPRIN1	cell cycle associated protein 1 [Source:HGNC Symbol;Acc:HGNC:6743]	Scophthalmus maximus (Turbot)	protein_coding	10	10979775	11044344	+
ENSSMAG00000010288	558.362	0.269701	0.0861421	3.13088	0.00174284	0.0201597	ENSSMAG00000010288	ensembl	usp42	ubiquitin specific peptidase 42 [Source:ZFIN;Acc:ZDB-GENE-030131-5739]	Scophthalmus maximus (Turbot)	protein_coding	18	10081607	10089568	+
ENSSMAG00000018391	1460.62	0.269175	0.0645111	4.17253	3.01e-05	0.000696409	ENSSMAG00000018391	ensembl	smarcd2	SWI/SNF related, matrix associated, actin dependent regulator of chromatin, subfamily d, member 2 [Source:ZFIN;Acc:ZDB-GENE-080215-1]	Scophthalmus maximus (Turbot)	protein_coding	18	12804255	12811459	+
ENSSMAG00000001221	741.831	0.268657	0.0957754	2.80507	0.00503052	0.0443424	NCBI:118308784	ncbi	psmf1	proteasome inhibitor subunit 1	Scophthalmus maximus (Turbot)	protein_coding	6	2074998	2080006	+
ENSSMAG00000015263	659.808	0.266906	0.0739517	3.60919	0.00030716	0.00501708	Q9NUQ3.2	swissprot	TXLNG	Gamma-taxilin (Environmental lipopolysaccharide-responding gene protein) (Factor inhibiting ATF4-mediated transcription) (FIAT) (Lipopolysaccharide-specific response protein 5)	Homo sapiens (Human)	protein_coding	5	30257924	30269967	+
ENSSMAG00000000586	2556.47	0.266835	0.0962466	2.77241	0.00556423	0.047772	ENSSMAG00000000586	ensembl	zzef1	zinc finger, ZZ-type with EF hand domain 1 [Source:ZFIN;Acc:ZDB-GENE-041222-2]	Scophthalmus maximus (Turbot)	protein_coding	4	17405240	17435918	-
ENSSMAG00000021949	2874.71	0.266231	0.0954896	2.78806	0.00530244	0.0460901	NCBI:118289195	ncbi	kpnb1	karyopherin (importin) beta 1	Scophthalmus maximus (Turbot)	protein_coding	19	20797682	20818858	+
ENSSMAG00000014616	277.088	0.265981	0.0944157	2.81712	0.00484557	0.0430955	NCBI:118286401	ncbi	LOC118286401	SH2 domain-containing adapter protein F-like	Scophthalmus maximus (Turbot)	protein_coding	17	5673938	5677203	-
ENSSMAG00000027470	612.228	0.262752	0.0847444	3.10053	0.00193176	0.0218253	NCBI:118318357	ncbi	lrrc41	leucine rich repeat containing 41	Scophthalmus maximus (Turbot)	protein_coding	12	26001379	26011931	-
ENSSMAG00000011501	672.647	0.258819	0.0750401	3.44908	0.000562502	0.00819717	NCBI:118312137	ncbi	uba6	ubiquitin like modifier activating enzyme 6	Scophthalmus maximus (Turbot)	protein_coding	8	11697308	11707143	-
ENSSMAG00000005128	642.366	0.257582	0.0858226	3.00133	0.00268806	0.0281123	NCBI:118308897	ncbi	LOC118308897	DDB1- and CUL4-associated factor 1-like	Scophthalmus maximus (Turbot)	protein_coding	6	4065982	4081590	-
ENSSMAG00000017152	1005.6	0.257022	0.0801521	3.20667	0.00134279	0.0165222	NCBI:118310911	ncbi	paxip1	PAX interacting (with transcription-activation domain) protein 1	Scophthalmus maximus (Turbot)	protein_coding	7	20646825	20676245	+
ENSSMAG00000007046	898.824	0.256569	0.0922745	2.7805	0.00542751	0.0468689	NCBI:118320416	ncbi	lonrf2	LON peptidase N-terminal domain and ring finger 2	Scophthalmus maximus (Turbot)	protein_coding	14	19189502	19195159	+
ENSSMAG00000008299	3635.49	0.256567	0.0850292	3.0174	0.0025495	0.0269646	ENSSMAG00000008299	ensembl	golga4	golgin A4 [Source:ZFIN;Acc:ZDB-GENE-050208-275]	Scophthalmus maximus (Turbot)	protein_coding	15	11436621	11458157	+
ENSSMAG00000009617	504.135	0.252123	0.0847054	2.97647	0.00291583	0.0297496	ENSSMAG00000009617	ensembl	msl1b	MSL complex subunit 1b [Source:ZFIN;Acc:ZDB-GENE-030131-4491]	Scophthalmus maximus (Turbot)	protein_coding	18	19872285	19874897	+
ENSSMAG00000004576	754.527	0.249261	0.0847945	2.93959	0.00328645	0.0324308	ENSSMAG00000004576	ensembl (name in other DB)	ptbp2a	polypyrimidine tract binding protein 2a [Source:ZFIN;Acc:ZDB-GENE-050320-141]	Scophthalmus maximus (Turbot)	protein_coding	21	11351539	11387007	+
ENSSMAG00000023688	3043.09	0.24647	0.0862707	2.85694	0.00427751	0.0396136	ENSSMAG00000023688	ensembl	NA	novel gene	Scophthalmus maximus (Turbot)	protein_coding	2	1910284	1921196	+
ENSSMAG00000014982	2006.72	0.243873	0.0878742	2.77525	0.00551587	0.0474253	ENSSMAG00000014982	ensembl	gpr155a	G protein-coupled receptor 155a [Source:ZFIN;Acc:ZDB-GENE-100922-89]	Scophthalmus maximus (Turbot)	protein_coding	14	12902151	12912931	-
ENSSMAG00000021018	1656.14	0.237359	0.0619507	3.83142	0.000127404	0.00238576	NCBI:118318172	ncbi	LOC118318172	regulator of nonsense transcripts 1	Scophthalmus maximus (Turbot)	protein_coding	12	8165105	8176407	-
ENSSMAG00000006818	5959.77	0.235175	0.0764054	3.07799	0.00208399	0.0231595	NCBI:118290206	ncbi	prpf39	PRP39 pre-mRNA processing factor 39 homolog (yeast)	Scophthalmus maximus (Turbot)	protein_coding	20	8093094	8100287	+
ENSSMAG00000015342	1107.77	0.218529	0.0762853	2.86462	0.00417508	0.0387859	NCBI:118300615	ncbi	srrt	serrate RNA effector molecule homolog (Arabidopsis)	Scophthalmus maximus (Turbot)	protein_coding	4	13441746	13449139	-
ENSSMAG00000000634	1827.33	0.217353	0.068984	3.15077	0.00162842	0.0191151	ENSSMAG00000000634	ensembl	gcn1	GCN1 activator of EIF2AK4 [Source:ZFIN;Acc:ZDB-GENE-040724-264]	Scophthalmus maximus (Turbot)	protein_coding	9	5091070	5126379	-
ENSSMAG00000004475	14765.2	0.21397	0.0755584	2.83185	0.00462801	0.0418173	NCBI:118315781	ncbi	pdia3	protein disulfide isomerase family A, member 3	Scophthalmus maximus (Turbot)	protein_coding	10	6328633	6336317	+
ENSSMAG00000019677	652.028	0.206028	0.0716432	2.87576	0.0040306	0.037854	ENSSMAG00000019677	ensembl	DGCR8	DGCR8 microprocessor complex subunit [Source:HGNC Symbol;Acc:HGNC:2847]	Scophthalmus maximus (Turbot)	protein_coding	9	3451613	3462505	-
ENSSMAG00000002904	1393.45	0.198998	0.0714678	2.78444	0.005362	0.0464043	ENSSMAG00000002904	ensembl	zgc:123010	zgc:123010 [Source:ZFIN;Acc:ZDB-GENE-051120-15]	Scophthalmus maximus (Turbot)	protein_coding	15	8567084	8576928	-
ENSSMAG00000014575	1268.18	0.198323	0.0625887	3.16867	0.00153136	0.0182542	NCBI:118287639	ncbi	cog7	component of oligomeric golgi complex 7	Scophthalmus maximus (Turbot)	protein_coding	18	11853363	11859213	+
ENSSMAG00000012766	1850	0.181602	0.0650551	2.7915	0.00524636	0.0458372	ENSSMAG00000012766	ensembl	kpna4	karyopherin alpha 4 (importin alpha 3) [Source:ZFIN;Acc:ZDB-GENE-030131-5584]	Scophthalmus maximus (Turbot)	protein_coding	3	12717905	12732052	-
ENSSMAG00000030357	8.33324	-2.02945	0.512404	-3.96064	7.47e-05	0.00151937	ENSSMAG00000030357	ensembl	tmem170b	transmembrane protein 170B [Source:ZFIN;Acc:ZDB-GENE-070705-331]	Scophthalmus maximus (Turbot)	protein_coding	22	5357020	5363557	+
ENSSMAG00000007245	157.441	-1.94922	0.672988	-2.89637	0.00377504	0.0362886	NCBI:118319108	ncbi	dok3	docking protein 3	Scophthalmus maximus (Turbot)	protein_coding	13	15488798	15491442	+
ENSSMAG00000007524	4.95496	-1.89059	0.678464	-2.78657	0.00532685	0.0461857	P70684.1	swissprot	HPGD	15-hydroxyprostaglandin dehydrogenase [NAD(+)] (15-PGDH) (EC 1.1.1.141) (Eicosanoid/docosanoid dehydrogenase [NAD(+)]) (EC 1.1.1.-, EC 1.1.1.232) (Prostaglandin dehydrogenase 1)	Cavia porcellus (Guinea pig)	protein_coding	4	10195548	10198598	+
ENSSMAG00000012010	9.14843	-1.85292	0.573727	-3.22962	0.00123955	0.015548	NCBI:118310540	ncbi	LOC118310540	amyloid beta A4 precursor protein-binding family B member 1-interacting protein-like	Scophthalmus maximus (Turbot)	protein_coding	7	16763085	16771170	-
ENSSMAG00000007442	314.595	-1.7886	0.29781	-6.00584	1.9e-09	1e-07	ENSSMAG00000007442	ensembl	gda	guanine deaminase [Source:ZFIN;Acc:ZDB-GENE-050522-434]	Scophthalmus maximus (Turbot)	protein_coding	9	10500217	10506447	-
ENSSMAG00000012031	57.0905	-1.7323	0.60051	-2.88472	0.00391766	0.0373576	NCBI:118300995	ncbi	LOC118300995	peptidyl-prolyl cis-trans isomerase-like	Scophthalmus maximus (Turbot)	protein_coding	4	24660150	24669242	-
ENSSMAG00000016166	2011.08	-1.6635	0.413886	-4.01923	5.84e-05	0.00122885	ENSSMAG00000016166	ensembl	mrc1b	mannose receptor, C type 1b [Source:ZFIN;Acc:ZDB-GENE-070705-13]	Scophthalmus maximus (Turbot)	protein_coding	7	6851325	6886932	+
ENSSMAG00000003402	33.1479	-1.56529	0.524928	-2.98191	0.00286456	0.0293896	ENSSMAG00000003402	ensembl	znf366	zinc finger protein 366 [Source:ZFIN;Acc:ZDB-GENE-110408-46]	Scophthalmus maximus (Turbot)	protein_coding	9	18294370	18303442	+
ENSSMAG00000022121	6.79171	-1.55747	0.524612	-2.96881	0.00298955	0.0303317	ENSSMAG00000022121	ensembl	si:dkey-194e6.1	si:dkey-194e6.1 [Source:ZFIN;Acc:ZDB-GENE-100922-43]	Scophthalmus maximus (Turbot)	protein_coding	12	19579574	19582628	-
ENSSMAG00000019385	439.008	-1.51814	0.410371	-3.69943	0.000216083	0.00377564	NCBI:118319615	ncbi	slc43a3b	solute carrier family 43 member 3b	Scophthalmus maximus (Turbot)	protein_coding	13	11846347	11852893	-
ENSSMAG00000004253	45.3562	-1.50699	0.389614	-3.86791	0.00010977	0.00209873	NCBI:118299223	ncbi	hacd4	3-hydroxyacyl-CoA dehydratase 4	Scophthalmus maximus (Turbot)	protein_coding	1	5140637	5144691	+
ENSSMAG00000016256	30.8006	-1.46553	0.404827	-3.62013	0.000294452	0.00485881	NCBI:118302956	ncbi	LOC118302956	low choriolytic enzyme-like	Scophthalmus maximus (Turbot)	protein_coding	5	27341983	27345316	+
ENSSMAG00000009483	125.818	-1.45151	0.457697	-3.17133	0.00151743	0.0181451	ENSSMAG00000009483	ensembl	lpl	lipoprotein lipase [Source:ZFIN;Acc:ZDB-GENE-990415-139]	Scophthalmus maximus (Turbot)	protein_coding	12	15158720	15165152	+
ENSSMAG00000031971	20.7721	-1.42738	0.288717	-4.94388	7.66e-07	2.69e-05	ENSSMAG00000031971	ensembl	bpgm	2,3-bisphosphoglycerate mutase [Source:ZFIN;Acc:ZDB-GENE-040718-375]	Scophthalmus maximus (Turbot)	protein_coding	10	9825599	9826978	-
ENSSMAG00000006783	119.011	-1.38989	0.286845	-4.84546	1.26e-06	4.15e-05	NCBI:118313102	ncbi	ncam3	neural cell adhesion molecule 3	Scophthalmus maximus (Turbot)	protein_coding	1	26498009	26506823	-
ENSSMAG00000003518	1332.15	-1.35738	0.416286	-3.26069	0.00111142	0.0143339	ENSSMAG00000003518	ensembl	sema4e	semaphorin 4e [Source:NCBI gene;Acc:796377]	Scophthalmus maximus (Turbot)	protein_coding	7	13334468	13394987	-
ENSSMAG00000009256	3445.8	-1.34782	0.4102	-3.28577	0.00101706	0.0133339	NCBI:118313509	ncbi	LOC118313509	arrestin domain-containing protein 4-like	Scophthalmus maximus (Turbot)	protein_coding	9	12753850	12758745	-
ENSSMAG00000019793	76.4371	-1.33777	0.361632	-3.69926	0.000216232	0.00377564	ENSSMAG00000019793	ensembl	ak3	adenylate kinase 3 [Source:ZFIN;Acc:ZDB-GENE-040426-2142]	Scophthalmus maximus (Turbot)	protein_coding	16	7086819	7091107	+
ENSSMAG00000013939	74.7838	-1.32997	0.465894	-2.85467	0.00430817	0.0398595	ENSSMAG00000013939	ensembl	HOMER2	homer scaffold protein 2 [Source:HGNC Symbol;Acc:HGNC:17513]	Scophthalmus maximus (Turbot)	protein_coding	5	8357695	8382968	+
ENSSMAG00000013892	1028.82	-1.32527	0.39976	-3.31515	0.00091594	0.0122651	ENSSMAG00000013892	ensembl	TM6SF1	transmembrane 6 superfamily member 1 [Source:HGNC Symbol;Acc:HGNC:11860]	Scophthalmus maximus (Turbot)	protein_coding	5	8336694	8341016	-
ENSSMAG00000013088	274.198	-1.32021	0.349011	-3.78273	0.000155119	0.00284884	ENSSMAG00000013088	ensembl	si:ch73-160i9.1	si:ch73-160i9.1 [Source:ZFIN;Acc:ZDB-GENE-141212-254]	Scophthalmus maximus (Turbot)	protein_coding	22	1051120	1054478	-
ENSSMAG00000004343	11.943	-1.2988	0.373838	-3.47424	0.0005123	0.00762422	ENSSMAG00000004343	ensembl	rab34a	RAB34, member RAS oncogene family a [Source:ZFIN;Acc:ZDB-GENE-041010-197]	Scophthalmus maximus (Turbot)	protein_coding	3	9058197	9062096	+
ENSSMAG00000013335	1146.63	-1.28604	0.44424	-2.89493	0.00379244	0.036397	ENSSMAG00000013335	ensembl	pnpla2	patatin-like phospholipase domain containing 2 [Source:ZFIN;Acc:ZDB-GENE-120913-3]	Scophthalmus maximus (Turbot)	protein_coding	10	11836565	11843794	-
ENSSMAG00000037712	1327.42	-1.25878	0.331687	-3.79509	0.000147589	0.00272513	NCBI:118311298	ncbi	ttpa	tocopherol (alpha) transfer protein	Scophthalmus maximus (Turbot)	protein_coding	7	21262814	21269417	+
ENSSMAG00000008374	382.159	-1.23867	0.35951	-3.44545	0.000570112	0.00826731	ENSSMAG00000008374	ensembl	nptnb	neuroplastin b [Source:ZFIN;Acc:ZDB-GENE-040426-1821]	Scophthalmus maximus (Turbot)	protein_coding	5	19872853	19901267	+
ENSSMAG00000007521	1207.48	-1.23624	0.357585	-3.45719	0.000545835	0.00804277	ENSSMAG00000007521	ensembl	csgalnact1a	chondroitin sulfate N-acetylgalactosaminyltransferase 1a [Source:ZFIN;Acc:ZDB-GENE-121129-1]	Scophthalmus maximus (Turbot)	protein_coding	16	12411346	12428664	+
ENSSMAG00000019040	273.128	-1.23023	0.253863	-4.84603	1.26e-06	4.15e-05	ENSSMAG00000019040	ensembl	NUCB2	nucleobindin 2 [Source:HGNC Symbol;Acc:HGNC:8044]	Scophthalmus maximus (Turbot)	protein_coding	10	446879	452036	-
ENSSMAG00000010021	709.002	-1.19299	0.361465	-3.30043	0.000965362	0.0127688	ENSSMAG00000010021	ensembl	vat1	vesicle amine transport 1 [Source:NCBI gene;Acc:368752]	Scophthalmus maximus (Turbot)	protein_coding	19	17719990	17746157	+
ENSSMAG00000032701	39.6663	-1.18431	0.399679	-2.96315	0.00304508	0.0307378	ENSSMAG00000032701	ensembl	PID1	phosphotyrosine interaction domain containing 1 [Source:ZFIN;Acc:ZDB-GENE-050320-72]	Scophthalmus maximus (Turbot)	protein_coding	3	17768074	17794317	+
ENSSMAG00000015584	190.297	-1.17662	0.364304	-3.22978	0.00123887	0.015548	ENSSMAG00000015584	ensembl	dapk2b	death-associated protein kinase 2b [Source:ZFIN;Acc:ZDB-GENE-060810-178]	Scophthalmus maximus (Turbot)	protein_coding	10	12747577	12760621	-
ENSSMAG00000014188	315.955	-1.16794	0.233464	-5.00263	5.66e-07	2.02e-05	NCBI:118319644	ncbi	LOC118319644	plastin-3-like	Scophthalmus maximus (Turbot)	protein_coding	13	20155095	20166541	-
ENSSMAG00000007422	734.883	-1.16442	0.178177	-6.53516	6.35e-11	4.27e-09	ENSSMAG00000007422	ensembl	MYH11	myosin heavy chain 11 [Source:HGNC Symbol;Acc:HGNC:7569]	Scophthalmus maximus (Turbot)	protein_coding	8	18758078	18782323	+
ENSSMAG00000036527	188.052	-1.16216	0.294878	-3.94114	8.11e-05	0.00161795	ENSSMAG00000036527	ensembl	NA	novel gene	Scophthalmus maximus (Turbot)	protein_coding	5	17708710	17711790	+
ENSSMAG00000020475	331.717	-1.14716	0.321442	-3.56879	0.000358627	0.00569351	ENSSMAG00000020475	ensembl	prkag2b	protein kinase, AMP-activated, gamma 2 non-catalytic subunit b [Source:ZFIN;Acc:ZDB-GENE-070912-442]	Scophthalmus maximus (Turbot)	protein_coding	7	10427452	10444397	-
ENSSMAG00000016183	302.928	-1.14696	0.318154	-3.60504	0.0003121	0.00507685	ENSSMAG00000016183	ensembl	rab25b	RAB25, member RAS oncogene family b [Source:ZFIN;Acc:ZDB-GENE-050706-113]	Scophthalmus maximus (Turbot)	protein_coding	1	13672003	13683910	+
ENSSMAG00000015902	117.52	-1.14117	0.402973	-2.83187	0.00462771	0.0418173	ENSSMAG00000015902	ensembl	si:dkey-237j11.3	si:dkey-237j11.3 [Source:ZFIN;Acc:ZDB-GENE-100922-239]	Scophthalmus maximus (Turbot)	protein_coding	1	19340727	19342479	+
ENSSMAG00000037623	238.89	-1.13904	0.241223	-4.72194	2.34e-06	7.21e-05	ENSSMAG00000037623	ensembl	si:ch211-117l17.7	si:ch211-117l17.7 [Source:ZFIN;Acc:ZDB-GENE-110914-232]	Scophthalmus maximus (Turbot)	protein_coding	12	12200327	12202954	-
ENSSMAG00000014260	74.4481	-1.13724	0.318989	-3.56515	0.000363649	0.00575786	ENSSMAG00000014260	ensembl	fhl1a	four and a half LIM domains 1a [Source:ZFIN;Acc:ZDB-GENE-040206-1]	Scophthalmus maximus (Turbot)	protein_coding	13	9204116	9249280	+
ENSSMAG00000014883	261.152	-1.13403	0.29048	-3.90398	9.46e-05	0.00185362	NCBI:118301617	ncbi	c4h11orf68	chromosome 4 C11orf68 homolog	Scophthalmus maximus (Turbot)	protein_coding	4	26801842	26802994	-
ENSSMAG00000019068	1315.84	-1.12953	0.284638	-3.96832	7.24e-05	0.00147884	NCBI:118290933	ncbi	LOC118290933	probable G-protein coupled receptor 141	Scophthalmus maximus (Turbot)	protein_coding	21	5693962	5694831	+
ENSSMAG00000000498	2544.54	-1.12439	0.303752	-3.70168	0.000214179	0.00375634	ENSSMAG00000000498	ensembl	dusp6	dual specificity phosphatase 6 [Source:ZFIN;Acc:ZDB-GENE-030613-1]	Scophthalmus maximus (Turbot)	protein_coding	10	1564844	1569015	+
ENSSMAG00000024310	428.552	-1.12027	0.214511	-5.22242	1.77e-07	7.02e-06	NCBI:118309319	ncbi	myl9b	myosin, light chain 9b, regulatory	Scophthalmus maximus (Turbot)	protein_coding	6	17149010	17186060	-
ENSSMAG00000012042	2982.19	-1.12024	0.350109	-3.19968	0.00137582	0.0168484	NCBI:118300994	ncbi	LOC118300994	cytochrome P450 4F3	Scophthalmus maximus (Turbot)	protein_coding	4	24671737	24676510	-
ENSSMAG00000011717	340.238	-1.11952	0.179726	-6.22904	4.69e-10	2.74e-08	ENSSMAG00000011717	ensembl	cep131	Danio rerio centrosomal protein 131 (cep131), mRNA. [Source:RefSeq mRNA;Acc:NM_001353865]	Scophthalmus maximus (Turbot)	protein_coding	18	20772959	20783907	+
ENSSMAG00000008807	1370.92	-1.11906	0.251694	-4.44612	8.74e-06	0.000237916	ENSSMAG00000008807	ensembl	alox12	arachidonate 12-lipoxygenase [Source:ZFIN;Acc:ZDB-GENE-030131-1452]	Scophthalmus maximus (Turbot)	protein_coding	1	5966138	5976435	-
ENSSMAG00000006683	278.043	-1.11084	0.246575	-4.50508	6.63e-06	0.000183566	NCBI:118312905	ncbi	LOC118312905	inositol 1,4,5-trisphosphate receptor-interacting protein	Scophthalmus maximus (Turbot)	protein_coding	8	18195521	18197566	+
ENSSMAG00000010315	40.598	-1.1024	0.205559	-5.36295	8.19e-08	3.45e-06	NCBI:118285908	ncbi	LOC118285908	complement component C1q receptor	Scophthalmus maximus (Turbot)	protein_coding	17	15783805	15785502	-
ENSSMAG00000007732	2735.93	-1.07597	0.197432	-5.44983	5.04e-08	2.16e-06	ENSSMAG00000007732	ensembl	f13a1b	coagulation factor XIII, A1 polypeptide b [Source:ZFIN;Acc:ZDB-GENE-030131-9634]	Scophthalmus maximus (Turbot)	protein_coding	2	3835213	3841739	-
ENSSMAG00000015601	89.4756	-1.06629	0.376087	-2.83523	0.00457928	0.0415666	ENSSMAG00000015601	ensembl	cabp2a	calcium binding protein 2a [Source:ZFIN;Acc:ZDB-GENE-050913-25]	Scophthalmus maximus (Turbot)	protein_coding	8	23565656	23590981	-
ENSSMAG00000014711	1614.5	-1.06374	0.347557	-3.06061	0.00220885	0.0242077	NCBI:118319318	ncbi	hvcn1	hydrogen voltage-gated channel 1	Scophthalmus maximus (Turbot)	protein_coding	13	25165241	25170421	+
ENSSMAG00000001100	2865.09	-1.05669	0.205793	-5.1347	2.83e-07	1.08e-05	ENSSMAG00000001100	ensembl	fpr1	formyl peptide receptor 1 [Source:ZFIN;Acc:ZDB-GENE-121227-2]	Scophthalmus maximus (Turbot)	protein_coding	1	22515793	22516932	+
ENSSMAG00000016340	2761.72	-1.05652	0.280706	-3.76379	0.000167358	0.0030429	NCBI:118306781	ncbi	LOC118306781	C-type lectin domain family 4 member A-like	Scophthalmus maximus (Turbot)	protein_coding	1	13810060	13816006	-
ENSSMAG00000014794	250.436	-1.05022	0.349494	-3.00497	0.00265605	0.0278756	ENSSMAG00000014794	ensembl	stxbp5a	syntaxin binding protein 5a (tomosyn) [Source:ZFIN;Acc:ZDB-GENE-041001-161]	Scophthalmus maximus (Turbot)	protein_coding	20	12343170	12417670	-
ENSSMAG00000015112	390.03	-1.04173	0.320483	-3.25049	0.00115207	0.0147463	ENSSMAG00000015112	ensembl	lnpa	limb and neural patterns a [Source:NCBI gene;Acc:326761]	Scophthalmus maximus (Turbot)	protein_coding	14	13056109	13064006	-
ENSSMAG00000034886	37877.3	-1.03922	0.333836	-3.11297	0.00185213	0.021197	NCBI:118302955	ncbi	LOC118302955	low choriolytic enzyme-like	Scophthalmus maximus (Turbot)	protein_coding	5	27335828	27340883	+
ENSSMAG00000025203	261.624	-1.03549	0.325198	-3.18417	0.00145168	0.0176031	ENSSMAG00000025203	ensembl	NA	novel gene	Scophthalmus maximus (Turbot)	protein_coding	22	2649723	2651475	+
ENSSMAG00000007723	1132.39	-1.03364	0.315087	-3.28051	0.0010362	0.0135401	NCBI:118289059	ncbi	si:dkey-185m8.2	trichohyalin	Scophthalmus maximus (Turbot)	protein_coding	2	3848695	3854007	+
ENSSMAG00000000663	32.7156	-1.02422	0.351623	-2.91284	0.0035816	0.0348232	ENSSMAG00000000663	ensembl	SPNS2	sphingolipid transporter 2 [Source:HGNC Symbol;Acc:HGNC:26992]	Scophthalmus maximus (Turbot)	protein_coding	4	17470632	17521065	+
ENSSMAG00000007048	1401.45	-1.0154	0.313439	-3.23956	0.00119715	0.0152087	ENSSMAG00000007048	ensembl	pstpip1b	proline-serine-threonine phosphatase interacting protein 1b [Source:ZFIN;Acc:ZDB-GENE-051127-25]	Scophthalmus maximus (Turbot)	protein_coding	5	18520649	18527224	+
ENSSMAG00000019636	1096.67	-1.01385	0.251213	-4.03582	5.44e-05	0.00115539	ENSSMAG00000019636	ensembl	thbs1b	thrombospondin 1b [Source:ZFIN;Acc:ZDB-GENE-020708-1]	Scophthalmus maximus (Turbot)	protein_coding	20	15087137	15099273	+
ENSSMAG00000016425	304.79	-1.01119	0.350469	-2.88524	0.00391119	0.0373258	ENSSMAG00000016425	ensembl	zbtb16a	zinc finger and BTB domain containing 16a [Source:NCBI gene;Acc:323269]	Scophthalmus maximus (Turbot)	protein_coding	4	4267205	4389080	+
ENSSMAG00000019279	338.831	-1.01007	0.312548	-3.23174	0.0012304	0.0154822	NCBI:118318130	ncbi	LOC118318130	AP-1 complex subunit sigma-2	Scophthalmus maximus (Turbot)	protein_coding	12	19729743	19732849	+
ENSSMAG00000019419	649.243	-1.00138	0.251849	-3.9761	7.01e-05	0.00143874	NCBI:118303373	ncbi	LOC118303373	serum amyloid P-component-like	Scophthalmus maximus (Turbot)	protein_coding	1	20877889	20879571	+
ENSSMAG00000003186	83.2033	-0.993595	0.346236	-2.8697	0.00410862	0.0383482	ENSSMAG00000003186	ensembl	cnr2	cannabinoid receptor 2 [Source:ZFIN;Acc:ZDB-GENE-040702-7]	Scophthalmus maximus (Turbot)	protein_coding	1	15202870	15204701	+
ENSSMAG00000008565	147.119	-0.990955	0.176643	-5.60993	2.02e-08	9.08e-07	ENSSMAG00000008565	ensembl	emp2	epithelial membrane protein 2 [Source:NCBI gene;Acc:445506]	Scophthalmus maximus (Turbot)	protein_coding	19	8197081	8210159	+
ENSSMAG00000010116	313.013	-0.989492	0.218123	-4.5364	5.72e-06	0.000160477	NCBI:118284928	ncbi	garnl3	GTPase activating Rap/RanGAP domain like 3	Scophthalmus maximus (Turbot)	protein_coding	16	13493103	13556374	-
ENSSMAG00000001874	198.825	-0.987342	0.348055	-2.83674	0.00455767	0.0414337	ENSSMAG00000001874	ensembl	dnase2b	deoxyribonuclease II beta [Source:ZFIN;Acc:ZDB-GENE-090824-2]	Scophthalmus maximus (Turbot)	protein_coding	12	10957552	10961309	-
ENSSMAG00000004007	1729.5	-0.982198	0.306462	-3.20496	0.00135083	0.0165937	ENSSMAG00000004007	ensembl	alox5ap	arachidonate 5-lipoxygenase-activating protein [Source:ZFIN;Acc:ZDB-GENE-030131-9322]	Scophthalmus maximus (Turbot)	protein_coding	4	6271103	6274603	+
ENSSMAG00000015637	5286.06	-0.974958	0.303353	-3.21393	0.0013093	0.0162345	ENSSMAG00000015637	ensembl	vwa11	von Willebrand factor A domain containing 11 [Source:ZFIN;Acc:ZDB-GENE-141211-58]	Scophthalmus maximus (Turbot)	protein_coding	8	23602306	23616391	+
ENSSMAG00000007782	58.3414	-0.973802	0.308722	-3.1543	0.00160886	0.0189791	ENSSMAG00000007782	ensembl	fabp11a	fatty acid binding protein 11a [Source:ZFIN;Acc:ZDB-GENE-040912-132]	Scophthalmus maximus (Turbot)	protein_coding	22	8413826	8415319	-
ENSSMAG00000025140	19.1248	-0.972276	0.347852	-2.79509	0.00518854	0.0454657	ENSSMAG00000025140	ensembl	ctdspla	CTD (carboxy-terminal domain, RNA polymerase II, polypeptide A) small phosphatase-like a [Source:ZFIN;Acc:ZDB-GENE-060825-333]	Scophthalmus maximus (Turbot)	protein_coding	21	2218324	2244074	-
ENSSMAG00000003334	873.061	-0.971788	0.304963	-3.18658	0.00143965	0.017504	ENSSMAG00000003334	ensembl	eef2b	eukaryotic translation elongation factor 2b [Source:ZFIN;Acc:ZDB-GENE-030131-5128]	Scophthalmus maximus (Turbot)	protein_coding	7	13282787	13290359	-
ENSSMAG00000017004	7463.73	-0.971232	0.324576	-2.99231	0.00276873	0.0286286	ENSSMAG00000017004	ensembl	myh9a	myosin, heavy chain 9a, non-muscle [Source:ZFIN;Acc:ZDB-GENE-030131-5870]	Scophthalmus maximus (Turbot)	protein_coding	8	14624369	14643293	+
ENSSMAG00000020324	166.565	-0.957826	0.269361	-3.55592	0.000376653	0.00591649	NCBI:118284284	ncbi	LOC118284284	collagen alpha-1(XVII) chain-like	Scophthalmus maximus (Turbot)	protein_coding	15	6062045	6084139	-
ENSSMAG00000011591	376.836	-0.95612	0.299328	-3.19422	0.00140209	0.0170997	ENSSMAG00000011591	ensembl	zgc:100829	zgc:100829 [Source:ZFIN;Acc:ZDB-GENE-040801-54]	Scophthalmus maximus (Turbot)	protein_coding	4	11780098	11793389	+
ENSSMAG00000005380	165.789	-0.954105	0.34385	-2.77477	0.00552406	0.0474614	ENSSMAG00000005380	ensembl	CDR2	cerebellar degeneration related protein 2 [Source:HGNC Symbol;Acc:HGNC:1799]	Scophthalmus maximus (Turbot)	protein_coding	18	17103917	17111525	+
ENSSMAG00000010137	2157.74	-0.953354	0.276413	-3.44901	0.000562636	0.00819717	NCBI:118304159	ncbi	LOC118304159	glycerol-3-phosphate dehydrogenase 1-like protein	Scophthalmus maximus (Turbot)	protein_coding	1	8561933	8566357	+
ENSSMAG00000000496	612.297	-0.952129	0.281349	-3.38416	0.000713964	0.0099762	NCBI:118304330	ncbi	LOC118304330	dipeptidyl peptidase 4-like	Scophthalmus maximus (Turbot)	protein_coding	1	1207002	1213477	-
ENSSMAG00000012049	87.1918	-0.949066	0.259986	-3.65045	0.000261786	0.0044092	NCBI:118288920	ncbi	LOC118288920	TGF-beta receptor type-2-like	Scophthalmus maximus (Turbot)	protein_coding	1	31933882	31957719	+
ENSSMAG00000009911	616.68	-0.939523	0.296755	-3.16599	0.00154554	0.0183231	NCBI:118290315	ncbi	LOC118290315	intersectin-2-like	Scophthalmus maximus (Turbot)	protein_coding	20	9759554	9791053	-
ENSSMAG00000000328	79.8612	-0.938288	0.277606	-3.37993	0.000725047	0.0100946	ENSSMAG00000000328	ensembl	pigw	phosphatidylinositol glycan anchor biosynthesis, class W [Source:NCBI gene;Acc:100136853]	Scophthalmus maximus (Turbot)	protein_coding	4	16829842	16831329	-
ENSSMAG00000003896	203.375	-0.932176	0.201988	-4.615	3.93e-06	0.000113181	ENSSMAG00000003896	ensembl	trim3a	tripartite motif containing 3a [Source:ZFIN;Acc:ZDB-GENE-080522-4]	Scophthalmus maximus (Turbot)	protein_coding	3	8784753	8800063	+
ENSSMAG00000012848	934.498	-0.924188	0.323768	-2.85448	0.00431077	0.0398595	ENSSMAG00000012848	ensembl	ppm1lb	protein phosphatase, Mg2+/Mn2+ dependent, 1Lb [Source:ZFIN;Acc:ZDB-GENE-060929-136]	Scophthalmus maximus (Turbot)	protein_coding	3	12736515	12774977	-
ENSSMAG00000013146	96.5955	-0.921033	0.193031	-4.77143	1.83e-06	5.77e-05	NCBI:118283428	ncbi	LOC118283428	sorbin and SH3 domain-containing protein 1	Scophthalmus maximus (Turbot)	protein_coding	15	14424363	14449738	-
ENSSMAG00000006784	2265.28	-0.920235	0.236538	-3.89043	0.000100066	0.00194108	ENSSMAG00000006784	ensembl	mylk5	myosin, light chain kinase 5 [Source:ZFIN;Acc:ZDB-GENE-050309-74]	Scophthalmus maximus (Turbot)	protein_coding	19	16225455	16235954	+
ENSSMAG00000016244	5215.2	-0.917398	0.268181	-3.42082	0.000624322	0.00891763	ENSSMAG00000016244	ensembl	mmp25b	matrix metallopeptidase 25b [Source:ZFIN;Acc:ZDB-GENE-100308-4]	Scophthalmus maximus (Turbot)	protein_coding	18	12233056	12243967	-
ENSSMAG00000025976	5862.32	-0.917225	0.324606	-2.82566	0.0047184	0.0424406	ENSSMAG00000025976	ensembl	apoeb	apolipoprotein Eb [Source:NCBI gene;Acc:30314]	Scophthalmus maximus (Turbot)	protein_coding	1	16842522	16844118	-
ENSSMAG00000006142	2271.92	-0.916589	0.279991	-3.27363	0.00106174	0.0138282	ENSSMAG00000006142	ensembl	NA	novel gene	Scophthalmus maximus (Turbot)	protein_coding	5	17731393	17736242	+
ENSSMAG00000017141	148.788	-0.912832	0.302379	-3.01883	0.00253749	0.0268685	NCBI:118291756	ncbi	eepd1	endonuclease/exonuclease/phosphatase family domain containing 1	Scophthalmus maximus (Turbot)	protein_coding	22	12747229	12771043	-
ENSSMAG00000021387	314.294	-0.904974	0.285116	-3.17405	0.00150328	0.0180196	ENSSMAG00000021387	ensembl	sord	sorbitol dehydrogenase [Source:ZFIN;Acc:ZDB-GENE-040426-1231]	Scophthalmus maximus (Turbot)	protein_coding	5	11515826	11518724	+
ENSSMAG00000002325	2682.37	-0.899584	0.305488	-2.94474	0.00323221	0.0320018	ENSSMAG00000002325	ensembl	alox5a	arachidonate 5-lipoxygenase a [Source:ZFIN;Acc:ZDB-GENE-090311-47]	Scophthalmus maximus (Turbot)	protein_coding	15	8187745	8193221	+
ENSSMAG00000001635	2977.2	-0.899053	0.231886	-3.87714	0.000105693	0.00203695	P05619.3	swissprot	SERPINB1	Leukocyte elastase inhibitor (LEI) (Serpin B1)	Equus caballus (Horse)	protein_coding	21	8213898	8235160	-
ENSSMAG00000010734	983.961	-0.897835	0.301053	-2.98231	0.00286081	0.0293764	ENSSMAG00000010734	ensembl	hyal3	hyaluronidase 3 [Source:ZFIN;Acc:ZDB-GENE-081104-366]	Scophthalmus maximus (Turbot)	protein_coding	11	9209917	9212621	+
ENSSMAG00000007384	203.339	-0.896955	0.20956	-4.28019	1.87e-05	0.000460672	ENSSMAG00000007384	ensembl	lims2	LIM and senescent cell antigen-like domains 2 [Source:ZFIN;Acc:ZDB-GENE-050522-56]	Scophthalmus maximus (Turbot)	protein_coding	14	8647084	8663967	-
ENSSMAG00000023737	227.358	-0.893289	0.164326	-5.43607	5.45e-08	2.33e-06	ENSSMAG00000023737	ensembl (name in other DB)	rac3a	Rac family small GTPase 3a [Source:ZFIN;Acc:ZDB-GENE-040718-256]	Scophthalmus maximus (Turbot)	protein_coding	19	879554	887443	+
ENSSMAG00000001184	445.06	-0.891233	0.205631	-4.33414	1.46e-05	0.000375001	ENSSMAG00000001184	ensembl	adora2aa	adenosine A2a receptor a [Source:ZFIN;Acc:ZDB-GENE-080723-28]	Scophthalmus maximus (Turbot)	protein_coding	9	4742873	4747183	-
ENSSMAG00000000736	274.516	-0.888452	0.294285	-3.01902	0.00253596	0.0268685	NCBI:118298931	ncbi	rap1gap2a	RAP1 GTPase activating protein 2a	Scophthalmus maximus (Turbot)	protein_coding	3	21760525	21831004	-
ENSSMAG00000020419	29.6866	-0.884817	0.300421	-2.94526	0.00322686	0.0319755	ENSSMAG00000020419	ensembl	prkg1a	protein kinase cGMP-dependent 1a [Source:ZFIN;Acc:ZDB-GENE-040426-1308]	Scophthalmus maximus (Turbot)	protein_coding	15	6240419	6315490	+
ENSSMAG00000019938	380.162	-0.8798	0.215987	-4.07339	4.63e-05	0.00102028	NCBI:118288798	ncbi	cald1a	caldesmon 1a	Scophthalmus maximus (Turbot)	protein_coding	2	15690676	15965285	-
ENSSMAG00000003160	341.699	-0.878367	0.256443	-3.4252	0.000614357	0.00882284	NCBI:118309310	ncbi	LOC118309310	protein EFR3 homolog B-like	Scophthalmus maximus (Turbot)	protein_coding	1	2416651	2429025	-
ENSSMAG00000017137	393.461	-0.872349	0.177077	-4.92639	8.38e-07	2.91e-05	O62678.1	swissprot	IL16	Pro-interleukin-16 [Cleaved into: Interleukin-16 (IL-16) (Lymphocyte chemoattractant factor) (LCF)]	Aotus trivirgatus (Three-striped night monkey) (Douroucouli)	protein_coding	1	19907393	19912590	+
ENSSMAG00000014887	326.87	-0.872242	0.240652	-3.62449	0.00028953	0.00480167	NCBI:118310309	ncbi	klf2b	Kruppel-like factor 2b	Scophthalmus maximus (Turbot)	protein_coding	7	6303349	6304911	+
ENSSMAG00000035250	80.4091	-0.871959	0.303469	-2.8733	0.00406206	0.0380031	ENSSMAG00000035250	ensembl	NA	novel gene	Scophthalmus maximus (Turbot)	lncRNA	3	12302423	12304579	-
ENSSMAG00000008754	13147.7	-0.87176	0.30809	-2.82956	0.00466119	0.0420214	P06731.4	swissprot	CEACAM5	Carcinoembryonic antigen-related cell adhesion molecule 5 (Carcinoembryonic antigen) (CEA) (Meconium antigen 100) (CD antigen CD66e)	Homo sapiens (Human)	protein_coding	1	17232802	17240106	-
ENSSMAG00000017785	310.121	-0.864528	0.176597	-4.89549	9.81e-07	3.34e-05	NCBI:118319941	ncbi	LOC118319941	platelet glycoprotein Ib alpha chain	Scophthalmus maximus (Turbot)	protein_coding	2	697533	701507	-
ENSSMAG00000006463	1199.72	-0.862753	0.296454	-2.91024	0.00361149	0.0350565	NCBI:118309437	ncbi	camk1b	calcium/calmodulin-dependent protein kinase Ib	Scophthalmus maximus (Turbot)	protein_coding	6	16188309	16218601	+
ENSSMAG00000025438	75.7377	-0.862073	0.247547	-3.48246	0.000496837	0.00743131	NCBI:118319929	ncbi	si:ch211-132p1.2	proteinase-activated receptor 4	Scophthalmus maximus (Turbot)	protein_coding	13	124803	126732	+
ENSSMAG00000000726	4453.38	-0.856447	0.270307	-3.16842	0.00153268	0.0182542	ENSSMAG00000000726	ensembl (name in other DB)	gpx1b	glutathione peroxidase 1b [Source:ZFIN;Acc:ZDB-GENE-040912-60]	Scophthalmus maximus (Turbot)	protein_coding	6	13699538	13701209	+
ENSSMAG00000012060	234.053	-0.85545	0.173612	-4.92738	8.33e-07	2.91e-05	ENSSMAG00000012060	ensembl	anxa13l	annexin A13, like [Source:ZFIN;Acc:ZDB-GENE-050522-310]	Scophthalmus maximus (Turbot)	protein_coding	7	16786330	16791104	-
ENSSMAG00000036683	37.9124	-0.851169	0.272404	-3.12465	0.00178017	0.0205116	ENSSMAG00000036683	ensembl (name in other DB)	TCEANC	transcription elongation factor A N-terminal and central domain containing [Source:HGNC Symbol;Acc:HGNC:28277]	Scophthalmus maximus (Turbot)	protein_coding	1	11941281	11943474	-
ENSSMAG00000008684	63.2872	-0.84627	0.237752	-3.55947	0.000371604	0.00585264	ENSSMAG00000008684	ensembl (name in other DB)	ilk	integrin-linked kinase [Source:ZFIN;Acc:ZDB-GENE-040426-1435]	Scophthalmus maximus (Turbot)	protein_coding	4	10640764	10648460	+
ENSSMAG00000002356	913.468	-0.845243	0.252595	-3.34623	0.00081917	0.0111977	P32018.2	swissprot	COL14A1	Collagen alpha-1(XIV) chain (Undulin)	Gallus gallus (Chicken)	protein_coding	11	4030162	4072174	-
ENSSMAG00000007474	1469.49	-0.841437	0.231637	-3.63256	0.000280624	0.00468008	ENSSMAG00000007474	ensembl	ces2b	carboxylesterase 2b [Source:ZFIN;Acc:ZDB-GENE-041014-96]	Scophthalmus maximus (Turbot)	protein_coding	10	17058469	17063278	+
ENSSMAG00000008762	218.45	-0.83998	0.230044	-3.65139	0.00026082	0.00440541	NCBI:118317139	ncbi	LOC118317139	glutathione hydrolase 7	Scophthalmus maximus (Turbot)	protein_coding	11	16662214	16671564	-
ENSSMAG00000014611	108.785	-0.83823	0.161748	-5.18231	2.19e-07	8.6e-06	NCBI:118300038	ncbi	slc25a35	solute carrier family 25 member 35	Scophthalmus maximus (Turbot)	protein_coding	4	13242200	13246507	+
ENSSMAG00000001067	214.436	-0.835675	0.158487	-5.27284	1.34e-07	5.43e-06	ENSSMAG00000001067	ensembl	cryzl1	crystallin, zeta (quinone reductase)-like 1 [Source:ZFIN;Acc:ZDB-GENE-040718-378]	Scophthalmus maximus (Turbot)	protein_coding	15	20008268	20013706	-
ENSSMAG00000004958	522.237	-0.834826	0.272673	-3.06164	0.0022013	0.0241696	NCBI:118312832	ncbi	LOC118312832	B-cell receptor CD22	Scophthalmus maximus (Turbot)	protein_coding	1	14367917	14373430	-
ENSSMAG00000016387	940.313	-0.828144	0.2617	-3.16447	0.00155363	0.0184006	ENSSMAG00000016387	ensembl	TPM1	tropomyosin 1 (alpha) [Source:ZFIN;Acc:ZDB-GENE-040426-854]	Scophthalmus maximus (Turbot)	protein_coding	10	13328241	13339340	+
ENSSMAG00000031000	5811.49	-0.826655	0.27946	-2.95804	0.00309598	0.0310669	NCBI:118287166	ncbi	mrtfab	myocardin related transcription factor Ab	Scophthalmus maximus (Turbot)	protein_coding	18	8767382	8809363	+
ENSSMAG00000012221	2660.53	-0.825561	0.294252	-2.80563	0.00502185	0.0443317	ENSSMAG00000012221	ensembl	slc2a3b	solute carrier family 2 member 3b [Source:ZFIN;Acc:ZDB-GENE-121031-5]	Scophthalmus maximus (Turbot)	protein_coding	1	18408333	18417052	-
ENSSMAG00000033917	751.728	-0.811994	0.220986	-3.67441	0.000238396	0.00409999	NCBI:118317895	ncbi	si:dkey-44g17.6	guanine nucleotide-binding protein G(I)/G(S)/G(O) subunit gamma-12	Scophthalmus maximus (Turbot)	protein_coding	12	22044546	22045430	+
ENSSMAG00000007415	55.8455	-0.807143	0.286067	-2.82151	0.00477976	0.0427854	ENSSMAG00000007415	ensembl	macroh2a1	macroH2A.1 histone [Source:ZFIN;Acc:ZDB-GENE-060421-4796]	Scophthalmus maximus (Turbot)	protein_coding	4	10117561	10131127	-
ENSSMAG00000011633	49.8702	-0.804601	0.286144	-2.81187	0.00492538	0.0436421	NCBI:118313127	ncbi	grhprb	glyoxylate reductase/hydroxypyruvate reductase b	Scophthalmus maximus (Turbot)	protein_coding	8	11710015	11712857	+
ENSSMAG00000015531	1210.61	-0.800178	0.27161	-2.94605	0.00321859	0.0319202	ENSSMAG00000015531	ensembl	dpy19l1l	dpy-19-like 1, like (H. sapiens) [Source:ZFIN;Acc:ZDB-GENE-030521-11]	Scophthalmus maximus (Turbot)	protein_coding	16	18206481	18244014	+
ENSSMAG00000019171	67080.1	-0.800166	0.261556	-3.05925	0.00221892	0.0242957	ENSSMAG00000019171	ensembl	mmp9	matrix metallopeptidase 9 [Source:ZFIN;Acc:ZDB-GENE-040426-2132]	Scophthalmus maximus (Turbot)	protein_coding	11	12612836	12618512	-
ENSSMAG00000008815	705.363	-0.79696	0.277167	-2.87538	0.00403548	0.037854	NCBI:118316736	ncbi	LOC118316736	tumor protein p53-inducible nuclear protein 2	Scophthalmus maximus (Turbot)	protein_coding	11	16677807	16679806	-
ENSSMAG00000009733	1058.02	-0.795801	0.093472	-8.51379	1.68e-17	3.08e-15	ENSSMAG00000009733	ensembl (name in other DB)	itgb3a	integrin beta 3a [Source:ZFIN;Acc:ZDB-GENE-071207-1]	Scophthalmus maximus (Turbot)	protein_coding	19	17604610	17614955	+
ENSSMAG00000023720	24.9803	-0.790428	0.260806	-3.03071	0.00243976	0.0260892	ENSSMAG00000023720	ensembl	cenpx	centromere protein X [Source:ZFIN;Acc:ZDB-GENE-110411-78]	Scophthalmus maximus (Turbot)	protein_coding	19	12717594	12718449	-
ENSSMAG00000013252	167.619	-0.787058	0.206607	-3.80945	0.000139277	0.00258773	ENSSMAG00000013252	ensembl	dnmt3ab	DNA (cytosine-5-)-methyltransferase 3 alpha b [Source:ZFIN;Acc:ZDB-GENE-050314-3]	Scophthalmus maximus (Turbot)	protein_coding	17	5219835	5252336	+
ENSSMAG00000021211	654.147	-0.786805	0.185614	-4.23893	2.25e-05	0.000540603	ENSSMAG00000021211	ensembl	NA	novel gene	Scophthalmus maximus (Turbot)	protein_coding	8	3476958	3480872	-
ENSSMAG00000006908	171.625	-0.780343	0.19601	-3.98115	6.86e-05	0.00141585	NCBI:118319805	ncbi	LOC118319805	transforming growth factor beta activator LRRC32-like	Scophthalmus maximus (Turbot)	protein_coding	13	15301844	15304667	+
ENSSMAG00000010871	123.018	-0.779196	0.167915	-4.64043	3.48e-06	0.000102588	NCBI:118319460	ncbi	LOC118319460	RNA-binding protein with multiple splicing-like	Scophthalmus maximus (Turbot)	protein_coding	2	6699310	6735413	+
ENSSMAG00000003420	330.549	-0.774729	0.179924	-4.30586	1.66e-05	0.000419045	ENSSMAG00000003420	ensembl	si:dkeyp-69e1.8	si:dkeyp-69e1.8 [Source:ZFIN;Acc:ZDB-GENE-070912-676]	Scophthalmus maximus (Turbot)	protein_coding	19	5788625	5811724	-
ENSSMAG00000013680	22.0433	-0.774727	0.275151	-2.81564	0.00486803	0.0432629	ENSSMAG00000013680	ensembl	ankrd22	ankyrin repeat domain 22 [Source:ZFIN;Acc:ZDB-GENE-040426-1120]	Scophthalmus maximus (Turbot)	protein_coding	18	21620935	21622787	-
ENSSMAG00000009109	162.499	-0.772892	0.193642	-3.99135	6.57e-05	0.00136575	ENSSMAG00000009109	ensembl	tmem86a	transmembrane protein 86A [Source:ZFIN;Acc:ZDB-GENE-050320-81]	Scophthalmus maximus (Turbot)	protein_coding	10	18512222	18519168	-
ENSSMAG00000002698	507.566	-0.768718	0.217815	-3.52922	0.000416781	0.00646989	NCBI:118298904	ncbi	glb1l2	galactosidase beta 1 like 2	Scophthalmus maximus (Turbot)	protein_coding	3	22246012	22268125	-
ENSSMAG00000012867	204.069	-0.759445	0.19684	-3.85819	0.000114232	0.0021664	NCBI:118315271	ncbi	LOC118315271	CD81 antigen-like	Scophthalmus maximus (Turbot)	protein_coding	10	11701648	11712811	-
ENSSMAG00000011762	138.659	-0.759038	0.195184	-3.88884	0.000100726	0.00195071	ENSSMAG00000011762	ensembl	camk2d2	calcium/calmodulin-dependent protein kinase (CaM kinase) II delta 2 [Source:NCBI gene;Acc:436815]	Scophthalmus maximus (Turbot)	protein_coding	8	11742760	11773047	+
ENSSMAG00000021657	382.605	-0.755796	0.234955	-3.21678	0.0012964	0.0161082	NCBI:118317040	ncbi	LOC118317040	CMRF35-like molecule 7	Scophthalmus maximus (Turbot)	protein_coding	11	24897046	24897993	+
ENSSMAG00000008562	23409.4	-0.752868	0.218097	-3.45199	0.000556475	0.00817771	ENSSMAG00000008562	ensembl	coro1a	coronin, actin binding protein, 1A [Source:ZFIN;Acc:ZDB-GENE-030131-9512]	Scophthalmus maximus (Turbot)	protein_coding	19	17124329	17132697	-
ENSSMAG00000026268	469.053	-0.738302	0.202397	-3.64779	0.00026451	0.0044425	ENSSMAG00000026268	ensembl	mntb	MAX network transcriptional repressor b [Source:ZFIN;Acc:ZDB-GENE-070820-8]	Scophthalmus maximus (Turbot)	protein_coding	4	5604015	5619262	+
ENSSMAG00000009221	271.247	-0.736758	0.226072	-3.25896	0.00111822	0.014406	ENSSMAG00000009221	ensembl	pecam1	platelet/endothelial cell adhesion molecule 1 [Source:ZFIN;Acc:ZDB-GENE-130530-689]	Scophthalmus maximus (Turbot)	protein_coding	19	8889572	8966243	+
ENSSMAG00000011338	292.166	-0.736317	0.250406	-2.94049	0.0032769	0.0323634	ENSSMAG00000011338	ensembl	SFMBT1	Scm like with four mbt domains 1 [Source:HGNC Symbol;Acc:HGNC:20255]	Scophthalmus maximus (Turbot)	protein_coding	6	19759959	19776943	+
ENSSMAG00000011421	809.867	-0.735529	0.153299	-4.79801	1.6e-06	5.15e-05	ENSSMAG00000011421	ensembl	SP4	Sp4 transcription factor [Source:HGNC Symbol;Acc:HGNC:11209]	Scophthalmus maximus (Turbot)	protein_coding	22	10607583	10614709	-
ENSSMAG00000005543	102.234	-0.732144	0.251849	-2.90707	0.0036483	0.0353273	ENSSMAG00000005543	ensembl (name in other DB)	ZFYVE21	zinc finger FYVE-type containing 21 [Source:HGNC Symbol;Acc:HGNC:20760]	Scophthalmus maximus (Turbot)	protein_coding	17	1936841	1944867	-
ENSSMAG00000008073	162.776	-0.727398	0.198064	-3.67255	0.000240145	0.00411464	ENSSMAG00000008073	ensembl (name in other DB)	ptgs1	prostaglandin-endoperoxide synthase 1 [Source:ZFIN;Acc:ZDB-GENE-020530-1]	Scophthalmus maximus (Turbot)	protein_coding	9	20202323	20210210	-
ENSSMAG00000012491	1132.01	-0.726773	0.168318	-4.31785	1.58e-05	0.000398622	ENSSMAG00000012491	ensembl	hprt1	hypoxanthine phosphoribosyltransferase 1 [Source:ZFIN;Acc:ZDB-GENE-040426-1918]	Scophthalmus maximus (Turbot)	protein_coding	13	18540552	18545297	-
ENSSMAG00000012775	422.047	-0.723451	0.193279	-3.74303	0.000181812	0.00327199	NCBI:118290349	ncbi	LOC118290349	nuclear receptor coactivator 7	Scophthalmus maximus (Turbot)	protein_coding	20	11262772	11274189	-
ENSSMAG00000007691	418.826	-0.721583	0.192649	-3.7456	0.000179967	0.0032572	ENSSMAG00000007691	ensembl	agpat9l	1-acylglycerol-3-phosphate O-acyltransferase 9, like [Source:NCBI gene;Acc:567414]	Scophthalmus maximus (Turbot)	protein_coding	9	19796978	19805063	-
ENSSMAG00000031021	156.363	-0.717703	0.21432	-3.34875	0.000811783	0.0111466	ENSSMAG00000031021	ensembl	tnfaip8l1	tumor necrosis factor, alpha-induced protein 8-like 1 [Source:NCBI gene;Acc:393303]	Scophthalmus maximus (Turbot)	protein_coding	12	12940999	12943314	+
ENSSMAG00000005574	464.671	-0.717022	0.233694	-3.06821	0.00215343	0.0237537	ENSSMAG00000005574	ensembl	ELO	ELOVL fatty acid elongase 5 [Source:ZFIN;Acc:ZDB-GENE-040407-2]	Scophthalmus maximus (Turbot)	protein_coding	15	9686474	9692961	-
ENSSMAG00000007012	48.8113	-0.716663	0.225851	-3.17317	0.00150782	0.0180559	NCBI:118311736	ncbi	LOC118311736	DBIRD complex subunit ZNF326-like	Scophthalmus maximus (Turbot)	protein_coding	7	14968264	14973893	-
ENSSMAG00000012450	109.457	-0.716063	0.226426	-3.16246	0.00156442	0.0184733	NCBI:118286805	ncbi	LOC118286805	zinc transporter 2-like	Scophthalmus maximus (Turbot)	protein_coding	17	4503071	4506776	+
ENSSMAG00000007682	1495.32	-0.71569	0.241512	-2.96338	0.00304285	0.0307378	NCBI:118300669	ncbi	lmnb1	lamin B1	Scophthalmus maximus (Turbot)	protein_coding	4	22116797	22123406	-
ENSSMAG00000019213	149.169	-0.713604	0.168539	-4.23407	2.3e-05	0.000550734	ENSSMAG00000019213	ensembl	dgat1b	diacylglycerol O-acyltransferase 1b [Source:ZFIN;Acc:ZDB-GENE-040718-158]	Scophthalmus maximus (Turbot)	protein_coding	1	20754059	20767495	+
ENSSMAG00000033529	1658.58	-0.711719	0.240902	-2.95439	0.00313292	0.031306	NCBI:118286669	ncbi	glipr1a	GLI pathogenesis-related 1a	Scophthalmus maximus (Turbot)	protein_coding	2	10681617	10690603	+
ENSSMAG00000011301	738.937	-0.710859	0.20948	-3.39344	0.000690205	0.00968976	NCBI:118284778	ncbi	agpat2	1-acylglycerol-3-phosphate O-acyltransferase 2 (lysophosphatidic acid acyltransferase, beta)	Scophthalmus maximus (Turbot)	protein_coding	16	14674393	14689953	+
ENSSMAG00000008967	813.269	-0.709968	0.228223	-3.11085	0.0018655	0.021309	NCBI:118319648	ncbi	adam19b	ADAM metallopeptidase domain 19b	Scophthalmus maximus (Turbot)	protein_coding	13	16564487	16580464	-
ENSSMAG00000017744	57.4247	-0.709798	0.193232	-3.67329	0.000239445	0.00410858	NCBI:118319790	ncbi	trpt1	tRNA phosphotransferase 1	Scophthalmus maximus (Turbot)	protein_coding	13	10397294	10400193	+
ENSSMAG00000003435	367.851	-0.709736	0.173285	-4.09579	4.21e-05	0.000938645	NCBI:118284795	ncbi	mogat3a	monoacylglycerol O-acyltransferase 3a	Scophthalmus maximus (Turbot)	protein_coding	2	3290638	3294635	+
ENSSMAG00000008489	53.5336	-0.700581	0.246768	-2.83902	0.00452517	0.0413394	NCBI:118292028	ncbi	LOC118292028	aurora kinase A and ninein-interacting protein	Scophthalmus maximus (Turbot)	protein_coding	22	8846350	8847357	-
ENSSMAG00000008728	420.433	-0.699957	0.164521	-4.25452	2.09e-05	0.00050839	ENSSMAG00000008728	ensembl	tpte	transmembrane phosphatase with tensin homology [Source:ZFIN;Acc:ZDB-GENE-030131-5503]	Scophthalmus maximus (Turbot)	protein_coding	4	10655411	10660471	-
ENSSMAG00000008901	309.268	-0.698656	0.241103	-2.89775	0.00375852	0.036159	ENSSMAG00000008901	ensembl	slc29a3	solute carrier family 29 member 3 [Source:ZFIN;Acc:ZDB-GENE-081107-66]	Scophthalmus maximus (Turbot)	protein_coding	15	11770809	11776239	-
ENSSMAG00000006216	550.357	-0.695777	0.213856	-3.25348	0.00114	0.0146232	NCBI:118319899	ncbi	kctd12b	potassium channel tetramerisation domain containing 12b	Scophthalmus maximus (Turbot)	protein_coding	13	14823394	14835161	+
ENSSMAG00000001994	1143.19	-0.69566	0.146857	-4.73699	2.17e-06	6.73e-05	ENSSMAG00000001994	ensembl	pald1a	phosphatase domain containing paladin 1a [Source:NCBI gene;Acc:368369]	Scophthalmus maximus (Turbot)	protein_coding	18	15389472	15437733	-
ENSSMAG00000003721	243.941	-0.688689	0.213412	-3.22704	0.00125076	0.015672	ENSSMAG00000003721	ensembl	exosc1	exosome component 1 [Source:ZFIN;Acc:ZDB-GENE-080926-3]	Scophthalmus maximus (Turbot)	protein_coding	8	17320649	17323066	+
ENSSMAG00000005298	271.544	-0.686309	0.200049	-3.4307	0.000602018	0.00866658	ENSSMAG00000005298	ensembl	mibp	muscle-specific beta 1 integrin binding protein [Source:ZFIN;Acc:ZDB-GENE-030404-1]	Scophthalmus maximus (Turbot)	protein_coding	12	12981088	12984623	-
ENSSMAG00000018716	2073.34	-0.681982	0.235882	-2.8912	0.0038377	0.036772	ENSSMAG00000018716	ensembl	ampd3b	adenosine monophosphate deaminase 3b [Source:ZFIN;Acc:ZDB-GENE-030131-5929]	Scophthalmus maximus (Turbot)	protein_coding	10	1026069	1045767	+
ENSSMAG00000023216	71.5868	-0.677552	0.231534	-2.92636	0.00342954	0.0335729	NCBI:118312201	ncbi	LOC118312201	lysophosphatidic acid receptor 6	Scophthalmus maximus (Turbot)	protein_coding	1	5801011	5801925	-
ENSSMAG00000021388	1399.76	-0.672168	0.233192	-2.88247	0.00394576	0.0375352	ENSSMAG00000021388	ensembl	apba2b	amyloid beta (A4) precursor protein-binding, family A, member 2b [Source:ZFIN;Acc:ZDB-GENE-030131-5371]	Scophthalmus maximus (Turbot)	protein_coding	5	11520491	11570363	-
ENSSMAG00000013688	243.959	-0.671664	0.196431	-3.41934	0.000627737	0.00893943	ENSSMAG00000013688	ensembl	ppp1r9a	protein phosphatase 1, regulatory subunit 9A [Source:ZFIN;Acc:ZDB-GENE-060503-660]	Scophthalmus maximus (Turbot)	protein_coding	22	11153785	11192132	+
ENSSMAG00000010135	676.056	-0.670308	0.220311	-3.04255	0.0023458	0.0253351	ENSSMAG00000010135	ensembl	gys1	glycogen synthase 1 (muscle) [Source:ZFIN;Acc:ZDB-GENE-040426-1243]	Scophthalmus maximus (Turbot)	protein_coding	19	9288219	9294493	-
ENSSMAG00000001805	322.199	-0.669053	0.215563	-3.10374	0.00191089	0.0217232	ENSSMAG00000001805	ensembl	slc37a4b	solute carrier family 37 member 4b [Source:ZFIN;Acc:ZDB-GENE-040426-827]	Scophthalmus maximus (Turbot)	protein_coding	4	18717642	18724295	+
ENSSMAG00000011626	7744.95	-0.668802	0.196516	-3.40329	0.000665796	0.00938031	ENSSMAG00000011626	ensembl	sh3bgrl	SH3 domain binding glutamate-rich protein like [Source:ZFIN;Acc:ZDB-GENE-040426-1376]	Scophthalmus maximus (Turbot)	protein_coding	13	18201704	18212763	-
ENSSMAG00000000794	305.06	-0.666575	0.164213	-4.05921	4.92e-05	0.00107039	ENSSMAG00000000794	ensembl	nme7	NME/NM23 family member 7 [Source:ZFIN;Acc:ZDB-GENE-000210-35]	Scophthalmus maximus (Turbot)	protein_coding	12	20306084	20319183	+
ENSSMAG00000020731	310.048	-0.664861	0.199813	-3.32741	0.000876571	0.0118312	ENSSMAG00000020731	ensembl	zmiz1a	zinc finger, MIZ-type containing 1a [Source:ZFIN;Acc:ZDB-GENE-080220-27]	Scophthalmus maximus (Turbot)	protein_coding	15	7219803	7249444	-
ENSSMAG00000020781	189.264	-0.664607	0.14248	-4.66456	3.09e-06	9.22e-05	ENSSMAG00000020781	ensembl	arpc5b	actin related protein 2/3 complex, subunit 5B [Source:ZFIN;Acc:ZDB-GENE-040120-7]	Scophthalmus maximus (Turbot)	protein_coding	12	7132813	7134947	-
ENSSMAG00000001627	15179.8	-0.664544	0.139653	-4.75852	1.95e-06	6.12e-05	NCBI:118282676	ncbi	LOC118282676	actin-related protein 3-like	Scophthalmus maximus (Turbot)	protein_coding	14	1375210	1391547	-
ENSSMAG00000012417	303.296	-0.664509	0.167921	-3.95727	7.58e-05	0.00153309	ENSSMAG00000012417	ensembl	dnajc5gb	DnaJ (Hsp40) homolog, subfamily C, member 5 gamma b [Source:ZFIN;Acc:ZDB-GENE-040426-1238]	Scophthalmus maximus (Turbot)	protein_coding	17	4497883	4502915	+
ENSSMAG00000006678	110894	-0.661975	0.237575	-2.78638	0.00532999	0.0461857	ENSSMAG00000006678	ensembl	tktb	transketolase b [Source:ZFIN;Acc:ZDB-GENE-030909-13]	Scophthalmus maximus (Turbot)	protein_coding	11	15101175	15110411	+
ENSSMAG00000002449	581.458	-0.660094	0.212413	-3.10759	0.00188618	0.0215042	NCBI:118283452	ncbi	phka1a	phosphorylase kinase, alpha 1a (muscle)	Scophthalmus maximus (Turbot)	protein_coding	2	2634364	2649057	+
ENSSMAG00000001457	241.2	-0.658288	0.228597	-2.87968	0.00398074	0.0375973	NCBI:118285106	ncbi	LOC118285106	chemokine-like receptor 1	Scophthalmus maximus (Turbot)	protein_coding	16	8586380	8587903	-
ENSSMAG00000003531	6037.78	-0.650635	0.213123	-3.05286	0.00226669	0.024705	NCBI:118312921	ncbi	tmem154	transmembrane protein 154	Scophthalmus maximus (Turbot)	protein_coding	8	6625775	6634324	+
ENSSMAG00000019115	141.091	-0.649075	0.160301	-4.0491	5.14e-05	0.00110358	NCBI:118295945	ncbi	ech1	enoyl CoA hydratase 1, peroxisomal	Scophthalmus maximus (Turbot)	protein_coding	3	5242244	5248163	-
ENSSMAG00000003018	4569.24	-0.648582	0.196335	-3.30345	0.000955018	0.0126811	ENSSMAG00000003018	ensembl	nccrp1	P1, F-box associated domain containing [Source:NCBI gene;Acc:30078]	Scophthalmus maximus (Turbot)	protein_coding	4	19333582	19338058	-
ENSSMAG00000037639	319.246	-0.647444	0.212064	-3.05306	0.00226519	0.024705	ENSSMAG00000037639	ensembl	tmc6a	transmembrane channel-like 6a [Source:ZFIN;Acc:ZDB-GENE-081114-3]	Scophthalmus maximus (Turbot)	protein_coding	19	12720722	12728448	-
ENSSMAG00000001232	1032.4	-0.64722	0.148421	-4.36072	1.3e-05	0.000338795	ENSSMAG00000001232	ensembl	galnt6	UDP-N-acetyl-alpha-D-galactosamine:polypeptide N-acetylgalactosaminyltransferase 6 (GalNAc-T6) [Source:ZFIN;Acc:ZDB-GENE-040426-2272]	Scophthalmus maximus (Turbot)	protein_coding	11	13187451	13193396	+
ENSSMAG00000016561	442.158	-0.646261	0.221011	-2.92411	0.00345447	0.0337805	ENSSMAG00000016561	ensembl (name in other DB)	snx27b	sorting nexin 27b [Source:ZFIN;Acc:ZDB-GENE-040426-1529]	Scophthalmus maximus (Turbot)	protein_coding	1	19561110	19572632	-
ENSSMAG00000001327	124.588	-0.643393	0.164678	-3.90697	9.35e-05	0.00183696	ENSSMAG00000001327	ensembl	zgc:158263	zgc:158263 [Source:ZFIN;Acc:ZDB-GENE-070112-2262]	Scophthalmus maximus (Turbot)	protein_coding	11	13199675	13205065	-
ENSSMAG00000021217	45.6766	-0.638772	0.203706	-3.13576	0.00171411	0.0198998	NCBI:118313257	ncbi	LOC118313257	beta-1,3-galactosyltransferase 2-like	Scophthalmus maximus (Turbot)	protein_coding	8	3638026	3639419	+
ENSSMAG00000032502	356.488	-0.637733	0.123913	-5.14662	2.65e-07	1.03e-05	NCBI:118315141	ncbi	fam107b	family with sequence similarity 107 member B	Scophthalmus maximus (Turbot)	protein_coding	10	14976682	14980019	-
ENSSMAG00000021751	979.958	-0.634978	0.186939	-3.39671	0.000682022	0.00959754	ENSSMAG00000021751	ensembl	NA	novel gene	Scophthalmus maximus (Turbot)	lncRNA	20	18783060	18788077	-
ENSSMAG00000020724	127.094	-0.633146	0.196656	-3.21957	0.00128385	0.0160191	ENSSMAG00000020724	ensembl (name in other DB)	sh3bp5a	SH3-domain binding protein 5a (BTK-associated) [Source:ZFIN;Acc:ZDB-GENE-111111-2]	Scophthalmus maximus (Turbot)	protein_coding	7	26393781	26406079	-
ENSSMAG00000016296	196.994	-0.63251	0.221924	-2.85012	0.00437022	0.0403151	ENSSMAG00000016296	ensembl	slc25a43	solute carrier family 25 member 43 [Source:NCBI gene;Acc:796731]	Scophthalmus maximus (Turbot)	protein_coding	13	9987879	9993569	+
ENSSMAG00000018090	2361.84	-0.632275	0.195299	-3.23748	0.00120592	0.0152387	ENSSMAG00000018090	ensembl (name in other DB)	INPP5K	inositol polyphosphate-5-phosphatase K [Source:HGNC Symbol;Acc:HGNC:33882]	Scophthalmus maximus (Turbot)	protein_coding	3	4636037	4646308	+
ENSSMAG00000019159	1056.83	-0.631863	0.145758	-4.33502	1.46e-05	0.000374321	NCBI:118291311	ncbi	mtmr6	myotubularin related protein 6	Scophthalmus maximus (Turbot)	protein_coding	21	6169403	6178620	-
ENSSMAG00000006282	294.249	-0.631838	0.198593	-3.18157	0.0014648	0.0176474	ENSSMAG00000006282	ensembl	gp1bb	glycoprotein Ib platelet subunit beta [Source:ZFIN;Acc:ZDB-GENE-081104-406]	Scophthalmus maximus (Turbot)	protein_coding	9	19467271	19467888	+
ENSSMAG00000020577	545.449	-0.629979	0.155857	-4.04202	5.3e-05	0.00113332	ENSSMAG00000020577	ensembl	mpl	MPL proto-oncogene, thrombopoietin receptor [Source:ZFIN;Acc:ZDB-GENE-060421-1]	Scophthalmus maximus (Turbot)	protein_coding	12	5565250	5572926	-
ENSSMAG00000001600	7987.11	-0.626884	0.133142	-4.70837	2.5e-06	7.61e-05	NCBI:118316596	ncbi	flna	filamin A, alpha (actin binding protein 280)	Scophthalmus maximus (Turbot)	protein_coding	11	1121840	1161169	+
ENSSMAG00000027950	10201.2	-0.626448	0.177228	-3.5347	0.000408238	0.00635388	ENSSMAG00000027950	ensembl	cotl1	coactosin-like F-actin binding protein 1 [Source:ZFIN;Acc:ZDB-GENE-030131-8325]	Scophthalmus maximus (Turbot)	protein_coding	10	24903670	24912944	-
ENSSMAG00000018796	154.054	-0.624391	0.144536	-4.31996	1.56e-05	0.00039652	ENSSMAG00000018796	ensembl (name in other DB)	ARF1	ADP ribosylation factor 1 [Source:HGNC Symbol;Acc:HGNC:652]	Scophthalmus maximus (Turbot)	protein_coding	7	8476332	8481116	+
ENSSMAG00000001334	129.782	-0.624031	0.204716	-3.04828	0.00230154	0.0249933	ENSSMAG00000001334	ensembl	ephx1	epoxide hydrolase 1, microsomal (xenobiotic) [Source:ZFIN;Acc:ZDB-GENE-040426-913]	Scophthalmus maximus (Turbot)	protein_coding	20	3761284	3764334	-
ENSSMAG00000019842	116.834	-0.621531	0.153241	-4.05591	4.99e-05	0.00108311	NCBI:118300204	ncbi	c4h11orf54	chromosome 4 C11orf54 homolog	Scophthalmus maximus (Turbot)	protein_coding	4	16381119	16384517	-
ENSSMAG00000001660	1016.48	-0.620406	0.139456	-4.44877	8.64e-06	0.000235538	ENSSMAG00000001660	ensembl	cass4	Cas scaffold protein family member 4 [Source:ZFIN;Acc:ZDB-GENE-110131-9]	Scophthalmus maximus (Turbot)	protein_coding	6	26659920	26666021	-
ENSSMAG00000003038	233.688	-0.616325	0.181076	-3.40369	0.00066483	0.00938031	NCBI:118282773	ncbi	tfpia	tissue factor pathway inhibitor a	Scophthalmus maximus (Turbot)	protein_coding	14	4487372	4525611	+
ENSSMAG00000004015	96.7404	-0.613578	0.18832	-3.25816	0.00112135	0.0144308	ENSSMAG00000004015	ensembl	nthl1	nth-like DNA glycosylase 1 [Source:ZFIN;Acc:ZDB-GENE-120511-4]	Scophthalmus maximus (Turbot)	protein_coding	8	17454920	17458833	+
ENSSMAG00000008051	72.4722	-0.61337	0.199602	-3.07297	0.00211938	0.0234651	ENSSMAG00000008051	ensembl	RELL1	RELT like 1 [Source:HGNC Symbol;Acc:HGNC:27379]	Scophthalmus maximus (Turbot)	protein_coding	2	5677930	5697543	-
ENSSMAG00000009694	459.387	-0.610546	0.154832	-3.94329	8.04e-05	0.00160622	NCBI:118292121	ncbi	sgo1	shugoshin 1	Scophthalmus maximus (Turbot)	protein_coding	22	9327660	9331742	-
ENSSMAG00000009646	106.752	-0.609806	0.138115	-4.4152	1.01e-05	0.000270265	ENSSMAG00000009646	ensembl	czib	CXXC motif containing zinc binding protein [Source:ZFIN;Acc:ZDB-GENE-061207-34]	Scophthalmus maximus (Turbot)	protein_coding	7	15922865	15925010	+
ENSSMAG00000016504	15192.2	-0.608847	0.201399	-3.02309	0.00250208	0.0265883	ENSSMAG00000016504	ensembl	itgam	integrin, alpha M (complement component 3 receptor 3 subunit) [Source:ZFIN;Acc:ZDB-GENE-110510-4]	Scophthalmus maximus (Turbot)	protein_coding	18	12293347	12306195	-
ENSSMAG00000012425	872.981	-0.608709	0.206085	-2.95368	0.0031401	0.0313246	ENSSMAG00000012425	ensembl	gla	galactosidase, alpha [Source:ZFIN;Acc:ZDB-GENE-041010-207]	Scophthalmus maximus (Turbot)	protein_coding	13	7831666	7836919	-
ENSSMAG00000017217	96.3694	-0.606531	0.196525	-3.08628	0.0020268	0.0226723	ENSSMAG00000017217	ensembl	tube1	tubulin, epsilon 1 [Source:ZFIN;Acc:ZDB-GENE-040426-1174]	Scophthalmus maximus (Turbot)	protein_coding	20	844721	855568	-
ENSSMAG00000020091	2226.13	-0.603728	0.218156	-2.76742	0.00565019	0.0483355	NCBI:118313580	ncbi	arhgap25	Rho GTPase activating protein 25	Scophthalmus maximus (Turbot)	protein_coding	9	4434710	4444171	+
ENSSMAG00000002613	415.34	-0.601664	0.184047	-3.26909	0.00107895	0.0139606	ENSSMAG00000002613	ensembl	pgls	6-phosphogluconolactonase [Source:ZFIN;Acc:ZDB-GENE-040822-9]	Scophthalmus maximus (Turbot)	protein_coding	19	13996007	13997984	+
ENSSMAG00000021326	635.472	-0.599354	0.148037	-4.04866	5.15e-05	0.00110363	NCBI:118302825	ncbi	LOC118302825	ephrin-B2a-like	Scophthalmus maximus (Turbot)	protein_coding	5	9886392	9894121	+
ENSSMAG00000011046	1393.92	-0.59884	0.147439	-4.06161	4.87e-05	0.00106138	ENSSMAG00000011046	ensembl	slco4a1	solute carrier organic anion transporter family, member 4A1 [Source:ZFIN;Acc:ZDB-GENE-060606-4]	Scophthalmus maximus (Turbot)	protein_coding	11	1995370	2029516	+
ENSSMAG00000012173	3729.88	-0.596562	0.154234	-3.86789	0.000109781	0.00209873	NCBI:118309959	ncbi	LOC118309959	actin-related protein 2/3 complex subunit 4	Scophthalmus maximus (Turbot)	protein_coding	6	20073920	20081087	-
ENSSMAG00000014976	3254.37	-0.595853	0.162923	-3.65727	0.000254915	0.00431179	ENSSMAG00000014976	ensembl	atp11c	ATPase phospholipid transporting 11C [Source:ZFIN;Acc:ZDB-GENE-030616-51]	Scophthalmus maximus (Turbot)	protein_coding	13	9640419	9676623	-
ENSSMAG00000004871	1440.98	-0.592137	0.177866	-3.32912	0.000871194	0.011772	NCBI:118299001	ncbi	LOC118299001	integrin-linked protein kinase	Scophthalmus maximus (Turbot)	protein_coding	3	9253623	9265445	+
ENSSMAG00000006605	135.221	-0.591314	0.20527	-2.88066	0.00396844	0.0375973	ENSSMAG00000006605	ensembl	adss1	adenylosuccinate synthase 1 [Source:NCBI gene;Acc:407989]	Scophthalmus maximus (Turbot)	protein_coding	17	13440938	13445578	+
ENSSMAG00000002194	57.2853	-0.590562	0.178798	-3.30296	0.000956685	0.0126822	ENSSMAG00000002194	ensembl	ankrd39	ankyrin repeat domain 39 [Source:ZFIN;Acc:ZDB-GENE-081104-153]	Scophthalmus maximus (Turbot)	protein_coding	9	7364391	7365640	+
ENSSMAG00000000233	29914.4	-0.587012	0.20824	-2.81892	0.00481857	0.042984	ENSSMAG00000000233	ensembl	actb1	actin, beta 1 [Source:NCBI gene;Acc:57934]	Scophthalmus maximus (Turbot)	protein_coding	8	4794477	4796665	-
ENSSMAG00000002915	799.895	-0.585788	0.181992	-3.21876	0.00128746	0.0160305	ENSSMAG00000002915	ensembl	fli1a	Fli-1 proto-oncogene, ETS transcription factor a [Source:ZFIN;Acc:ZDB-GENE-980526-426]	Scophthalmus maximus (Turbot)	protein_coding	3	22404167	22423820	-
ENSSMAG00000017560	1445.37	-0.585238	0.203195	-2.88018	0.00397454	0.0375973	ENSSMAG00000017560	ensembl	ecm1b	extracellular matrix protein 1b [Source:ZFIN;Acc:ZDB-GENE-121204-2]	Scophthalmus maximus (Turbot)	protein_coding	1	19995047	19999715	-
ENSSMAG00000028106	350.535	-0.584343	0.186591	-3.13167	0.00173813	0.0201247	Q9JKM7.2	swissprot	Rab37	Ras-related protein Rab-37	Mus musculus (Mouse)	protein_coding	19	9054154	9064995	+
ENSSMAG00000011020	1751.49	-0.582498	0.18201	-3.20036	0.00137257	0.016826	ENSSMAG00000011020	ensembl	SPAG1	sperm associated antigen 1 [Source:HGNC Symbol;Acc:HGNC:11212]	Scophthalmus maximus (Turbot)	protein_coding	1	30114976	30125306	+
ENSSMAG00000005018	48.4003	-0.582283	0.202836	-2.8707	0.00409563	0.0382569	NCBI:118310858	ncbi	epdr1	ependymin related 1	Scophthalmus maximus (Turbot)	protein_coding	7	1476328	1478330	-
ENSSMAG00000001329	180.021	-0.581454	0.16516	-3.52054	0.000430674	0.00664221	NCBI:118314302	ncbi	asphd2	aspartate beta-hydroxylase domain containing 2	Scophthalmus maximus (Turbot)	protein_coding	9	7033534	7037046	-
ENSSMAG00000003727	410.102	-0.580859	0.182913	-3.17561	0.00149522	0.0179412	ENSSMAG00000003727	ensembl	nr1d4b	nuclear receptor subfamily 1, group D, member 4b [Source:ZFIN;Acc:ZDB-GENE-080403-6]	Scophthalmus maximus (Turbot)	protein_coding	6	14978061	14986275	-
ENSSMAG00000018433	452.745	-0.579301	0.162489	-3.56517	0.000363624	0.00575786	ENSSMAG00000018433	ensembl	commd3	COMM domain containing 3 [Source:ZFIN;Acc:ZDB-GENE-041219-3]	Scophthalmus maximus (Turbot)	protein_coding	21	5139300	5143616	+
ENSSMAG00000017967	429.597	-0.57739	0.181458	-3.18194	0.00146292	0.0176431	NCBI:118288528	ncbi	LOC118288528	dual specificity mitogen-activated protein kinase kinase 6-like	Scophthalmus maximus (Turbot)	protein_coding	19	13048783	13056869	-
ENSSMAG00000000607	922.996	-0.577138	0.135549	-4.25778	2.06e-05	0.000504116	ENSSMAG00000000607	ensembl	RAB27A	RAB27A, member RAS oncogene family [Source:HGNC Symbol;Acc:HGNC:9766]	Scophthalmus maximus (Turbot)	protein_coding	5	14299776	14303907	+
ENSSMAG00000005189	1819.13	-0.576181	0.188702	-3.05339	0.00226269	0.024705	ENSSMAG00000005189	ensembl	msra	methionine sulfoxide reductase A [Source:ZFIN;Acc:ZDB-GENE-041014-344]	Scophthalmus maximus (Turbot)	protein_coding	20	18250283	18271544	-
ENSSMAG00000031328	142.642	-0.575977	0.164184	-3.50812	0.000451286	0.0068798	ENSSMAG00000031328	ensembl	SLC25A29	solute carrier family 25 member 29 [Source:HGNC Symbol;Acc:HGNC:20116]	Scophthalmus maximus (Turbot)	protein_coding	17	9400470	9405155	-
ENSSMAG00000004168	614.745	-0.574588	0.141719	-4.05441	5.03e-05	0.00108467	ENSSMAG00000004168	ensembl	CYBC1	cytochrome b-245 chaperone 1 [Source:HGNC Symbol;Acc:HGNC:28672]	Scophthalmus maximus (Turbot)	protein_coding	18	7215607	7217172	+
ENSSMAG00000007600	2421.02	-0.572844	0.123957	-4.62129	3.81e-06	0.000110601	ENSSMAG00000007600	ensembl	pdcd4a	programmed cell death 4a [Source:ZFIN;Acc:ZDB-GENE-040426-1920]	Scophthalmus maximus (Turbot)	protein_coding	8	9341416	9357872	+
ENSSMAG00000015309	1932.16	-0.57095	0.144046	-3.96365	7.38e-05	0.00150289	ENSSMAG00000015309	ensembl	gsna	gelsolin a [Source:ZFIN;Acc:ZDB-GENE-030131-9653]	Scophthalmus maximus (Turbot)	protein_coding	16	3265019	3279400	-
ENSSMAG00000030096	706.165	-0.570735	0.177803	-3.20992	0.00132771	0.0163944	ENSSMAG00000030096	ensembl	slc25a22a	solute carrier family 25 member 22a [Source:ZFIN;Acc:ZDB-GENE-110408-61]	Scophthalmus maximus (Turbot)	protein_coding	10	11860863	11868809	+
ENSSMAG00000009405	1616.09	-0.569373	0.129279	-4.40421	1.06e-05	0.000281039	NCBI:118312884	ncbi	LOC118312884	choline transporter-like protein 1	Scophthalmus maximus (Turbot)	protein_coding	8	10689674	10699893	-
ENSSMAG00000001352	137.714	-0.567132	0.199061	-2.84904	0.00438512	0.0404213	ENSSMAG00000001352	ensembl	tlr3	toll-like receptor 3 [Source:ZFIN;Acc:ZDB-GENE-040219-7]	Scophthalmus maximus (Turbot)	protein_coding	8	5939481	5944044	-
ENSSMAG00000013116	561.117	-0.566824	0.10721	-5.28705	1.24e-07	5.06e-06	ENSSMAG00000013116	ensembl	pdlim1	PDZ and LIM domain 1 (elfin) [Source:ZFIN;Acc:ZDB-GENE-030131-5227]	Scophthalmus maximus (Turbot)	protein_coding	15	14413620	14419672	-
ENSSMAG00000019774	4514.54	-0.565907	0.137847	-4.10534	4.04e-05	0.000907504	NCBI:118285502	ncbi	anxa3b	annexin A3b	Scophthalmus maximus (Turbot)	protein_coding	16	7071236	7076981	+
ENSSMAG00000001058	837.72	-0.564393	0.114041	-4.94904	7.46e-07	2.62e-05	NCBI:118302375	ncbi	pdcd5	programmed cell death 5	Scophthalmus maximus (Turbot)	protein_coding	5	14718163	14722160	+
ENSSMAG00000016681	10049.2	-0.563996	0.0952294	-5.9225	3.17e-09	1.6e-07	ENSSMAG00000016681	ensembl	cfl1	cofilin 1 [Source:ZFIN;Acc:ZDB-GENE-030131-215]	Scophthalmus maximus (Turbot)	protein_coding	13	10127528	10131697	+
ENSSMAG00000020601	1188.83	-0.563951	0.188718	-2.98832	0.00280518	0.0289301	ENSSMAG00000020601	ensembl	serpine2	serpin peptidase inhibitor, clade E (nexin, plasminogen activator inhibitor type 1), member 2 [Source:ZFIN;Acc:ZDB-GENE-040426-848]	Scophthalmus maximus (Turbot)	protein_coding	3	19442522	19447557	+
ENSSMAG00000017486	2592.11	-0.562755	0.182811	-3.07835	0.0020815	0.0231535	ENSSMAG00000017486	ensembl	Prx6	peroxiredoxin 6 [Source:ZFIN;Acc:ZDB-GENE-040426-1778]	Scophthalmus maximus (Turbot)	protein_coding	12	17856952	17862416	-
ENSSMAG00000033483	721.607	-0.560538	0.169288	-3.31115	0.000929131	0.012386	NCBI:118286658	ncbi	ccdc107	coiled-coil domain containing 107	Scophthalmus maximus (Turbot)	protein_coding	2	10652176	10662170	-
ENSSMAG00000002959	123.142	-0.558786	0.188073	-2.97111	0.00296728	0.030183	ENSSMAG00000002959	ensembl	gulp1a	GULP PTB domain containing engulfment adaptor 1a [Source:NCBI gene;Acc:368404]	Scophthalmus maximus (Turbot)	protein_coding	14	4339118	4418579	-
ENSSMAG00000032159	183.957	-0.558045	0.182875	-3.0515	0.00227698	0.0247944	NCBI:118308492	ncbi	LOC118308492	zinc finger MIZ domain-containing protein 2-like	Scophthalmus maximus (Turbot)	protein_coding	1	12111677	12146608	-
ENSSMAG00000011254	3943.02	-0.557916	0.193809	-2.87869	0.00399334	0.0376447	ENSSMAG00000011254	ensembl	prkcdb	protein kinase C, delta b [Source:ZFIN;Acc:ZDB-GENE-111129-1]	Scophthalmus maximus (Turbot)	protein_coding	6	19737285	19758394	+
ENSSMAG00000020641	3806.39	-0.555962	0.114026	-4.87576	1.08e-06	3.66e-05	ENSSMAG00000020641	ensembl	plek	pleckstrin [Source:ZFIN;Acc:ZDB-GENE-040426-1506]	Scophthalmus maximus (Turbot)	protein_coding	15	6560964	6565075	+
ENSSMAG00000004012	759.478	-0.553943	0.154612	-3.5828	0.000339927	0.00545488	NCBI:118320400	ncbi	ppp2r3b	protein phosphatase 2, regulatory subunit B'', beta	Scophthalmus maximus (Turbot)	protein_coding	14	17828987	17849670	+
ENSSMAG00000019370	8339.04	-0.552845	0.152652	-3.6216	0.000292783	0.00484211	NCBI:118295745	ncbi	actn4	actinin, alpha 4	Scophthalmus maximus (Turbot)	protein_coding	3	5479174	5532636	-
ENSSMAG00000002878	240.075	-0.551877	0.187822	-2.9383	0.00330021	0.0325229	ENSSMAG00000002878	ensembl	map2k2b	mitogen-activated protein kinase kinase 2b [Source:ZFIN;Acc:ZDB-GENE-080219-34]	Scophthalmus maximus (Turbot)	protein_coding	7	13191942	13197098	+
ENSSMAG00000012571	87.8102	-0.551483	0.171765	-3.21069	0.00132419	0.0163849	NCBI:118315237	ncbi	ccdc106a	coiled-coil domain containing 106a	Scophthalmus maximus (Turbot)	protein_coding	1	18549288	18551227	+
ENSSMAG00000005147	2055.4	-0.548515	0.176195	-3.11312	0.00185124	0.021197	ENSSMAG00000005147	ensembl	inpp5b	inositol polyphosphate-5-phosphatase B [Source:ZFIN;Acc:ZDB-GENE-110411-228]	Scophthalmus maximus (Turbot)	protein_coding	1	16249471	16271637	+
ENSSMAG00000004080	466.12	-0.546406	0.197475	-2.76696	0.00565816	0.048369	ENSSMAG00000004080	ensembl	lrp1ab	low density lipoprotein receptor-related protein 1Ab [Source:ZFIN;Acc:ZDB-GENE-030131-7126]	Scophthalmus maximus (Turbot)	protein_coding	11	13884047	13950264	-
ENSSMAG00000015684	235.205	-0.544965	0.192426	-2.83208	0.00462461	0.0418173	NCBI:118289250	ncbi	proza	protein Z, vitamin K-dependent plasma glycoprotein a	Scophthalmus maximus (Turbot)	protein_coding	19	11598097	11601153	+
ENSSMAG00000009610	42173	-0.543502	0.194426	-2.79542	0.00518329	0.0454532	ENSSMAG00000009610	ensembl	taldo1	transaldolase 1 [Source:ZFIN;Acc:ZDB-GENE-030131-3277]	Scophthalmus maximus (Turbot)	protein_coding	5	5372128	5382500	+
ENSSMAG00000019504	265.354	-0.541352	0.155101	-3.49031	0.000482457	0.00726189	NCBI:118318759	ncbi	nit2	nitrilase family, member 2	Scophthalmus maximus (Turbot)	protein_coding	12	19875257	19879760	+
ENSSMAG00000022130	8100.64	-0.54002	0.133724	-4.03832	5.38e-05	0.00114722	NCBI:118312067	ncbi	rasal3	RAS protein activator like 3	Scophthalmus maximus (Turbot)	protein_coding	8	21094330	21104681	+
ENSSMAG00000024356	3009.63	-0.53815	0.189594	-2.83843	0.00453357	0.0413394	ENSSMAG00000024356	ensembl	NA	novel gene	Scophthalmus maximus (Turbot)	lncRNA	6	17550081	17553759	-
ENSSMAG00000035817	1452.61	-0.534435	0.143896	-3.71403	0.000203985	0.00360166	ENSSMAG00000035817	ensembl	myl12.2	myosin, light chain 12, genome duplicate 2 [Source:ZFIN;Acc:ZDB-GENE-030131-9028]	Scophthalmus maximus (Turbot)	protein_coding	7	7174856	7176152	+
ENSSMAG00000020550	855.559	-0.532075	0.188285	-2.8259	0.00471475	0.0424399	ENSSMAG00000020550	ensembl	fgl2a	fibrinogen-like 2a [Source:ZFIN;Acc:ZDB-GENE-030131-9506]	Scophthalmus maximus (Turbot)	protein_coding	2	16930755	16940856	-
ENSSMAG00000002672	278.231	-0.531747	0.169092	-3.14472	0.00166246	0.0194242	NCBI:118289730	ncbi	LOC118289730	protein FAM177A1	Scophthalmus maximus (Turbot)	protein_coding	20	4509372	4510964	-
ENSSMAG00000011548	1062.72	-0.531682	0.147587	-3.60251	0.000315163	0.00511968	NCBI:118291069	ncbi	maf1b	MAF1 homolog, negative regulator of RNA polymerase III b	Scophthalmus maximus (Turbot)	protein_coding	21	305274	312720	-
ENSSMAG00000002214	245.64	-0.531676	0.135224	-3.93181	8.43e-05	0.0016722	ENSSMAG00000002214	ensembl	dtymk	deoxythymidylate kinase (thymidylate kinase) [Source:ZFIN;Acc:ZDB-GENE-990603-11]	Scophthalmus maximus (Turbot)	protein_coding	12	20988434	20990292	+
ENSSMAG00000009418	322.755	-0.5308	0.13181	-4.02702	5.65e-05	0.00119521	ENSSMAG00000009418	ensembl	dffb	DNA fragmentation factor, beta polypeptide (caspase-activated DNase) [Source:ZFIN;Acc:ZDB-GENE-030826-4]	Scophthalmus maximus (Turbot)	protein_coding	11	7876292	7879569	-
ENSSMAG00000004055	3618.35	-0.529603	0.1535	-3.45017	0.000560224	0.00819388	ENSSMAG00000004055	ensembl	HMGB1	high mobility group box 1 [Source:HGNC Symbol;Acc:HGNC:4983]	Scophthalmus maximus (Turbot)	protein_coding	4	6248817	6253523	-
ENSSMAG00000003705	3204.42	-0.528195	0.163711	-3.22638	0.00125366	0.0156918	ENSSMAG00000003705	ensembl	pgam1b	phosphoglycerate mutase 1b [Source:ZFIN;Acc:ZDB-GENE-030131-5376]	Scophthalmus maximus (Turbot)	protein_coding	8	17316161	17318394	+
ENSSMAG00000019683	662.034	-0.524616	0.153845	-3.41002	0.000649577	0.00921733	ENSSMAG00000019683	ensembl	si:ch211-282j22.3	si:ch211-282j22.3 [Source:ZFIN;Acc:ZDB-GENE-091113-49]	Scophthalmus maximus (Turbot)	protein_coding	16	7062491	7071626	-
ENSSMAG00000016378	342.181	-0.52294	0.169702	-3.08151	0.0020595	0.0229949	ENSSMAG00000016378	ensembl	tspan13a	tetraspanin 13a [Source:ZFIN;Acc:ZDB-GENE-040718-19]	Scophthalmus maximus (Turbot)	protein_coding	1	13822122	13825127	+
ENSSMAG00000009409	94.408	-0.522624	0.185851	-2.81206	0.00492255	0.0436421	ENSSMAG00000009409	ensembl (name in other DB)	si:ch211-147a11.3	si:ch211-147a11.3 [Source:NCBI gene;Acc:795658]	Scophthalmus maximus (Turbot)	protein_coding	11	7873185	7874964	+
ENSSMAG00000015612	5571.76	-0.52189	0.17439	-2.99266	0.00276556	0.0286286	ENSSMAG00000015612	ensembl	il16	interleukin 16 [Source:ZFIN;Acc:ZDB-GENE-130103-3]	Scophthalmus maximus (Turbot)	protein_coding	5	29576537	29602333	-
ENSSMAG00000013858	4767.32	-0.520897	0.16385	-3.1791	0.00147732	0.0177444	NCBI:118302023	ncbi	LOC118302023	AP-1 complex subunit sigma-2-like	Scophthalmus maximus (Turbot)	protein_coding	5	8325264	8330081	+
ENSSMAG00000000608	112.974	-0.519495	0.165255	-3.14359	0.00166886	0.0194491	NCBI:118311029	ncbi	ppm1la	protein phosphatase, Mg2+/Mn2+ dependent, 1La	Scophthalmus maximus (Turbot)	protein_coding	7	11502665	11509536	-
ENSSMAG00000007719	330.907	-0.51929	0.153822	-3.37591	0.000735709	0.01022	ENSSMAG00000007719	ensembl	zgc:91890	zgc:91890 [Source:NCBI gene;Acc:431729]	Scophthalmus maximus (Turbot)	protein_coding	1	27791268	27796102	-
ENSSMAG00000017938	332.704	-0.518929	0.144101	-3.60114	0.00031682	0.00513957	ENSSMAG00000017938	ensembl (name in other DB)	pitpnaa	phosphatidylinositol transfer protein, alpha a [Source:ZFIN;Acc:ZDB-GENE-040426-744]	Scophthalmus maximus (Turbot)	protein_coding	3	4631633	4635028	+
ENSSMAG00000005071	565.459	-0.51815	0.162803	-3.18268	0.0014592	0.0176334	ENSSMAG00000005071	ensembl	cab39l	calcium binding protein 39-like [Source:ZFIN;Acc:ZDB-GENE-041114-204]	Scophthalmus maximus (Turbot)	protein_coding	1	4867514	4876890	+
ENSSMAG00000007659	2105.67	-0.51739	0.115687	-4.47234	7.74e-06	0.00021247	ENSSMAG00000007659	ensembl	elovl1b	ELOVL fatty acid elongase 1b [Source:ZFIN;Acc:ZDB-GENE-040426-2755]	Scophthalmus maximus (Turbot)	protein_coding	12	14187164	14199508	-
ENSSMAG00000010156	5827.59	-0.516392	0.103697	-4.97982	6.36e-07	2.26e-05	NCBI:118308972	ncbi	wdr1	WD repeat domain 1	Scophthalmus maximus (Turbot)	protein_coding	6	18563617	18572602	+
ENSSMAG00000016851	138.195	-0.51636	0.156659	-3.29609	0.000980422	0.0129105	ENSSMAG00000016851	ensembl	exo1	exonuclease 1 [Source:NCBI gene;Acc:406778]	Scophthalmus maximus (Turbot)	protein_coding	15	17847555	17853889	-
ENSSMAG00000010802	32810.4	-0.516275	0.142118	-3.63272	0.000280452	0.00468008	NCBI:118282818	ncbi	lcp1	lymphocyte cytosolic protein 1 (L-plastin)	Scophthalmus maximus (Turbot)	protein_coding	14	21015373	21021742	-
ENSSMAG00000020839	184.774	-0.515436	0.170043	-3.0312	0.00243585	0.0260892	ENSSMAG00000020839	ensembl	mgat1b	alpha-1,3-mannosyl-glycoprotein 2-beta-N-acetylglucosaminyltransferase b [Source:ZFIN;Acc:ZDB-GENE-061103-589]	Scophthalmus maximus (Turbot)	protein_coding	7	27331361	27338318	+
ENSSMAG00000019063	549.534	-0.511361	0.184118	-2.77736	0.00548018	0.0471526	NCBI:118283162	ncbi	LOC118283162	amyloid-beta A4 protein-like	Scophthalmus maximus (Turbot)	protein_coding	14	15287844	15298885	-
ENSSMAG00000012212	6436.24	-0.510715	0.177312	-2.88032	0.00397275	0.0375973	ENSSMAG00000012212	ensembl	sla1a	Src like adaptor 1a [Source:ZFIN;Acc:ZDB-GENE-050904-3]	Scophthalmus maximus (Turbot)	protein_coding	22	10358233	10362788	-
ENSSMAG00000006290	219.084	-0.510565	0.147951	-3.45091	0.00055871	0.00818179	ENSSMAG00000006290	ensembl	cenpk	centromere protein K [Source:ZFIN;Acc:ZDB-GENE-090313-204]	Scophthalmus maximus (Turbot)	protein_coding	8	17962067	17964270	-
ENSSMAG00000006563	430.134	-0.510143	0.172991	-2.94896	0.0031884	0.0317532	ENSSMAG00000006563	ensembl	wls	Wnt ligand secretion mediator [Source:ZFIN;Acc:ZDB-GENE-040426-2161]	Scophthalmus maximus (Turbot)	protein_coding	7	14836538	14851751	-
ENSSMAG00000014192	559.401	-0.510056	0.121828	-4.18668	2.83e-05	0.000662574	NCBI:118288441	ncbi	LOC118288441	transmembrane protein 106B-like	Scophthalmus maximus (Turbot)	protein_coding	19	1043222	1055528	-
ENSSMAG00000017273	288.469	-0.507128	0.126672	-4.00347	6.24e-05	0.00130673	NCBI:118319945	ncbi	nudt22	nudix (nucleoside diphosphate linked moiety X)-type motif 22	Scophthalmus maximus (Turbot)	protein_coding	13	10247289	10249867	-
ENSSMAG00000004206	329.735	-0.506957	0.180807	-2.80385	0.00504959	0.0444447	ENSSMAG00000004206	ensembl	adarb1b	adenosine deaminase RNA specific B1b [Source:ZFIN;Acc:ZDB-GENE-030219-15]	Scophthalmus maximus (Turbot)	protein_coding	14	5915915	5955438	-
ENSSMAG00000011269	16070	-0.506883	0.177625	-2.85367	0.00432168	0.0399294	ENSSMAG00000011269	ensembl	ptpn6	protein tyrosine phosphatase non-receptor type 6 [Source:ZFIN;Acc:ZDB-GENE-030131-7513]	Scophthalmus maximus (Turbot)	protein_coding	1	18078006	18091925	+
ENSSMAG00000020214	3042.05	-0.505719	0.101052	-5.00453	5.6e-07	2.01e-05	NCBI:118299188	ncbi	eml2	EMAP like 2	Scophthalmus maximus (Turbot)	protein_coding	3	6281566	6298870	-
ENSSMAG00000000012	590.122	-0.505382	0.14353	-3.52109	0.000429782	0.00663706	NCBI:118313474	ncbi	LOC118313474	sorting nexin-9-like	Scophthalmus maximus (Turbot)	protein_coding	1	116252	122434	+
ENSSMAG00000000323	6235.22	-0.504458	0.144327	-3.49523	0.000473652	0.00715653	ENSSMAG00000000323	ensembl	capzb	capping actin protein of muscle Z-line subunit beta [Source:ZFIN;Acc:ZDB-GENE-030131-7023]	Scophthalmus maximus (Turbot)	protein_coding	6	13083770	13094441	+
ENSSMAG00000030557	1142.7	-0.504208	0.15019	-3.35714	0.000787528	0.010889	ENSSMAG00000030557	ensembl	eif4ebp2	eukaryotic translation initiation factor 4E binding protein 2 [Source:ZFIN;Acc:ZDB-GENE-031118-83]	Scophthalmus maximus (Turbot)	protein_coding	15	7348655	7351898	-
ENSSMAG00000005924	120.047	-0.504016	0.147644	-3.41373	0.000640796	0.00911448	NCBI:118318545	ncbi	taf12	TAF12 RNA polymerase II, TATA box binding protein (TBP)-associated factor	Scophthalmus maximus (Turbot)	protein_coding	1	16569319	16571865	-
ENSSMAG00000009681	388.109	-0.501854	0.144433	-3.47464	0.000511535	0.00762239	ENSSMAG00000009681	ensembl	nudt9	nudix (nucleoside diphosphate linked moiety X)-type motif 9 [Source:ZFIN;Acc:ZDB-GENE-040426-2669]	Scophthalmus maximus (Turbot)	protein_coding	19	9132462	9135825	-
ENSSMAG00000020875	2269.23	-0.500945	0.13435	-3.72865	0.00019251	0.00343198	ENSSMAG00000020875	ensembl	tspo	translocator protein [Source:ZFIN;Acc:ZDB-GENE-041010-125]	Scophthalmus maximus (Turbot)	protein_coding	6	12294620	12295542	-
ENSSMAG00000000667	389.857	-0.500358	0.144086	-3.47265	0.000515352	0.00765525	ENSSMAG00000000667	ensembl	nrf1	nuclear respiratory factor 1 [Source:NCBI gene;Acc:64604]	Scophthalmus maximus (Turbot)	protein_coding	2	18544537	18559132	-
ENSSMAG00000016351	3112.91	-0.500011	0.1767	-2.82972	0.00465884	0.0420214	NCBI:118306847	ncbi	LOC118306847	C-type lectin domain family 4 member M-like	Scophthalmus maximus (Turbot)	protein_coding	1	13816744	13820597	-
ENSSMAG00000013115	89.7515	-0.498688	0.171633	-2.90554	0.00366619	0.035414	NCBI:118300719	ncbi	harbi1	harbinger transposase derived 1	Scophthalmus maximus (Turbot)	protein_coding	4	24999205	25000729	+
ENSSMAG00000003127	228.371	-0.496121	0.162601	-3.05116	0.0022796	0.0248003	ENSSMAG00000003127	ensembl	slc25a15a	solute carrier family 25 member 15a [Source:ZFIN;Acc:ZDB-GENE-070112-1072]	Scophthalmus maximus (Turbot)	protein_coding	3	8244121	8247654	+
ENSSMAG00000013768	152.72	-0.494233	0.143311	-3.44867	0.000563358	0.00819717	ENSSMAG00000013768	ensembl	dglucy	D-glutamate cyclase [Source:ZFIN;Acc:ZDB-GENE-070725-6]	Scophthalmus maximus (Turbot)	protein_coding	17	21251890	21268588	+
ENSSMAG00000003415	3523.31	-0.489714	0.177368	-2.761	0.0057625	0.0490844	Q80XC3.2	swissprot	Usp6nl	USP6 N-terminal-like protein	Mus musculus (Mouse)	protein_coding	5	969653	996265	-
ENSSMAG00000021192	445.109	-0.489324	0.174273	-2.8078	0.00498806	0.0441317	NCBI:118318208	ncbi	mast3b	microtubule associated serine/threonine kinase 3b	Scophthalmus maximus (Turbot)	protein_coding	12	8694696	8715507	-
ENSSMAG00000018899	3969.12	-0.48857	0.115167	-4.24227	2.21e-05	0.000533708	NCBI:118284870	ncbi	arpc3	actin related protein 2/3 complex, subunit 3	Scophthalmus maximus (Turbot)	protein_coding	16	6532511	6535563	+
ENSSMAG00000012727	159.599	-0.487865	0.17158	-2.84337	0.00446394	0.040989	NCBI:118284628	ncbi	LOC118284628	tricarboxylate transport protein B, mitochondrial-like	Scophthalmus maximus (Turbot)	protein_coding	16	15774533	15783123	-
ENSSMAG00000001311	106.294	-0.4871	0.154509	-3.15257	0.00161839	0.0190699	ENSSMAG00000001311	ensembl	atg101	autophagy related 101 [Source:NCBI gene;Acc:567680]	Scophthalmus maximus (Turbot)	protein_coding	4	18370348	18371092	+
ENSSMAG00000014561	233.712	-0.484645	0.175451	-2.76227	0.00574003	0.0489632	ENSSMAG00000014561	ensembl	PSME3IP1	proteasome activator subunit 3 interacting protein 1 [Source:HGNC Symbol;Acc:HGNC:29856]	Scophthalmus maximus (Turbot)	protein_coding	10	22428031	22435136	+
ENSSMAG00000018957	923.851	-0.482982	0.167787	-2.87854	0.00399526	0.0376447	NCBI:118300011	ncbi	LOC118300011	serine/threonine-protein phosphatase 2B catalytic subunit alpha isoform	Scophthalmus maximus (Turbot)	protein_coding	4	30317139	30377439	-
ENSSMAG00000015169	507.712	-0.482493	0.172876	-2.79097	0.00525507	0.0458459	ENSSMAG00000015169	ensembl	stag1b	stromal antigen 1b [Source:ZFIN;Acc:ZDB-GENE-030131-1393]	Scophthalmus maximus (Turbot)	protein_coding	17	5873763	5911355	+
ENSSMAG00000018013	671.648	-0.480883	0.165335	-2.90854	0.00363116	0.03519	ENSSMAG00000018013	ensembl	ABCA2	ATP binding cassette subfamily A member 2 [Source:HGNC Symbol;Acc:HGNC:32]	Scophthalmus maximus (Turbot)	protein_coding	9	1905103	1957359	-
ENSSMAG00000021193	5127.62	-0.480798	0.164073	-2.9304	0.00338528	0.0332255	ENSSMAG00000021193	ensembl	ncf4	neutrophil cytosolic factor 4 [Source:ZFIN;Acc:ZDB-GENE-041124-1]	Scophthalmus maximus (Turbot)	protein_coding	8	3341408	3367285	-
ENSSMAG00000010806	3935.18	-0.480796	0.0867146	-5.54458	2.95e-08	1.29e-06	ENSSMAG00000010806	ensembl	tpi1b	triosephosphate isomerase 1b [Source:NCBI gene;Acc:560753]	Scophthalmus maximus (Turbot)	protein_coding	1	18001977	18006267	+
ENSSMAG00000021377	1136.03	-0.480292	0.134857	-3.5615	0.000368738	0.00582292	ENSSMAG00000021377	ensembl	ano5b	anoctamin 5b [Source:ZFIN;Acc:ZDB-GENE-061215-108]	Scophthalmus maximus (Turbot)	protein_coding	5	11161649	11183810	-
ENSSMAG00000012576	386.67	-0.477297	0.135884	-3.51253	0.000443854	0.00680137	ENSSMAG00000012576	ensembl	dnajc12	DnaJ (Hsp40) homolog, subfamily C, member 12 [Source:ZFIN;Acc:ZDB-GENE-070801-3]	Scophthalmus maximus (Turbot)	protein_coding	15	14257388	14277502	-
ENSSMAG00000020729	758.365	-0.476768	0.140082	-3.4035	0.000665279	0.00938031	ENSSMAG00000020729	ensembl	ppifa	peptidylprolyl isomerase Fa [Source:ZFIN;Acc:ZDB-GENE-040912-52]	Scophthalmus maximus (Turbot)	protein_coding	15	7210647	7214130	-
ENSSMAG00000022841	119.666	-0.476191	0.121384	-3.92301	8.74e-05	0.00173021	NCBI:118289982	ncbi	cep43	centrosomal protein 43	Scophthalmus maximus (Turbot)	protein_coding	20	20164568	20165976	+
ENSSMAG00000010488	363.286	-0.470659	0.154448	-3.04735	0.00230865	0.0250053	ENSSMAG00000010488	ensembl	thoc7	THO complex 7 [Source:NCBI gene;Acc:445035]	Scophthalmus maximus (Turbot)	protein_coding	6	18757479	18760233	-
ENSSMAG00000030592	237.817	-0.469438	0.151877	-3.09091	0.00199544	0.0224058	ENSSMAG00000030592	ensembl	TMEM14A	transmembrane protein 14A [Source:HGNC Symbol;Acc:HGNC:21076]	Scophthalmus maximus (Turbot)	protein_coding	15	9660893	9662125	+
ENSSMAG00000000414	352.072	-0.469246	0.156652	-2.99548	0.00274017	0.0284323	ENSSMAG00000000414	ensembl	cgnl1	cingulin-like 1 [Source:ZFIN;Acc:ZDB-GENE-071009-2]	Scophthalmus maximus (Turbot)	protein_coding	5	14067393	14090115	-
ENSSMAG00000021670	460.736	-0.468515	0.158897	-2.94855	0.00319273	0.0317697	ENSSMAG00000021670	ensembl	pbk	PDZ binding kinase [Source:NCBI gene;Acc:360218]	Scophthalmus maximus (Turbot)	protein_coding	20	17169737	17173615	-
ENSSMAG00000009666	4374.66	-0.468216	0.13978	-3.34966	0.000809102	0.0111226	ENSSMAG00000009666	ensembl	cst3	cystatin C (amyloid angiopathy and cerebral hemorrhage) [Source:ZFIN;Acc:ZDB-GENE-030131-373]	Scophthalmus maximus (Turbot)	protein_coding	15	12038808	12041376	-
ENSSMAG00000020514	144.903	-0.466046	0.115907	-4.02087	5.8e-05	0.00122464	ENSSMAG00000020514	ensembl	TYW1B	tRNA-yW synthesizing protein 1 homolog (S. cerevisiae) [Source:NCBI gene;Acc:562076]	Scophthalmus maximus (Turbot)	protein_coding	3	6604607	6647341	+
ENSSMAG00000013956	3194.49	-0.463155	0.155784	-2.97306	0.00294848	0.0300175	NCBI:118301636	ncbi	zmp:0000001168	signal-induced proliferation-associated protein 1	Scophthalmus maximus (Turbot)	protein_coding	4	12859356	12873158	-
ENSSMAG00000011908	384.481	-0.460802	0.142275	-3.2388	0.00120032	0.0152164	ENSSMAG00000011908	ensembl	CHDH	choline dehydrogenase [Source:HGNC Symbol;Acc:HGNC:24288]	Scophthalmus maximus (Turbot)	protein_coding	11	9881998	9890068	-
ENSSMAG00000005455	4786.59	-0.460711	0.151724	-3.03652	0.00239329	0.0257544	NCBI:118284511	ncbi	add1	adducin 1 (alpha)	Scophthalmus maximus (Turbot)	protein_coding	16	11379059	11406116	-
ENSSMAG00000010890	291.737	-0.460508	0.102217	-4.50519	6.63e-06	0.000183566	ENSSMAG00000010890	ensembl (name in other DB)	ppp1r26	protein phosphatase 1, regulatory subunit 26 [Source:ZFIN;Acc:ZDB-GENE-061103-607]	Scophthalmus maximus (Turbot)	protein_coding	16	14320366	14323608	-
ENSSMAG00000008255	489.144	-0.459676	0.165444	-2.77844	0.00546202	0.0470303	ENSSMAG00000008255	ensembl	si:ch73-335l21.1	si:ch73-335l21.1 [Source:ZFIN;Acc:ZDB-GENE-130530-591]	Scophthalmus maximus (Turbot)	protein_coding	2	5855117	5896108	-
ENSSMAG00000012925	797.632	-0.455016	0.10874	-4.18443	2.86e-05	0.000666556	ENSSMAG00000012925	ensembl	zmynd8	zinc finger, MYND-type containing 8 [Source:ZFIN;Acc:ZDB-GENE-041119-1]	Scophthalmus maximus (Turbot)	protein_coding	6	20482222	20502405	-
ENSSMAG00000016074	771.011	-0.453643	0.131776	-3.44254	0.00057628	0.00832631	ENSSMAG00000016074	ensembl	hrc	histidine rich calcium binding protein [Source:ZFIN;Acc:ZDB-GENE-041008-189]	Scophthalmus maximus (Turbot)	protein_coding	18	12177584	12193304	+
ENSSMAG00000001354	17144.5	-0.453117	0.113559	-3.99015	6.6e-05	0.00137032	ENSSMAG00000001354	ensembl	ncf2	neutrophil cytosolic factor 2 [Source:ZFIN;Acc:ZDB-GENE-070209-29]	Scophthalmus maximus (Turbot)	protein_coding	21	8108384	8113717	+
ENSSMAG00000012721	2046.46	-0.452769	0.133004	-3.40417	0.000663659	0.00938031	ENSSMAG00000012721	ensembl	PCTP	phosphatidylcholine transfer protein [Source:HGNC Symbol;Acc:HGNC:8752]	Scophthalmus maximus (Turbot)	protein_coding	19	19396842	19404100	-
ENSSMAG00000002389	1268.09	-0.452754	0.160896	-2.81395	0.00489363	0.0434254	ENSSMAG00000002389	ensembl	sept15	septin 15 [Source:ZFIN;Acc:ZDB-GENE-061103-265]	Scophthalmus maximus (Turbot)	protein_coding	10	4554418	4602480	+
ENSSMAG00000029649	7287.07	-0.450611	0.128731	-3.50041	0.000464537	0.00703669	ENSSMAG00000029649	ensembl	myl12.1	myosin, light chain 12, genome duplicate 1 [Source:ZFIN;Acc:ZDB-GENE-030131-4918]	Scophthalmus maximus (Turbot)	protein_coding	18	1066939	1071367	-
ENSSMAG00000009598	14658.1	-0.449652	0.131919	-3.40853	0.000653136	0.00925678	ENSSMAG00000009598	ensembl (name in other DB)	cfl1l	cofilin 1 (non-muscle), like [Source:ZFIN;Acc:ZDB-GENE-040426-2770]	Scophthalmus maximus (Turbot)	protein_coding	15	12004453	12007632	+
ENSSMAG00000004455	922.294	-0.449303	0.133869	-3.35629	0.000789963	0.0109099	F1QUP1.1	swissprot	rpz	Protein rapunzel	Danio rerio (Zebrafish) (Brachydanio rerio)	protein_coding	22	6532209	6539237	+
ENSSMAG00000018066	1851.53	-0.445709	0.140932	-3.16258	0.00156377	0.0184733	ENSSMAG00000018066	ensembl	synj1	synaptojanin 1 [Source:ZFIN;Acc:ZDB-GENE-030131-9180]	Scophthalmus maximus (Turbot)	protein_coding	4	4939627	4958957	-
ENSSMAG00000014258	2665.59	-0.444736	0.103345	-4.30341	1.68e-05	0.000422365	ENSSMAG00000014258	ensembl	prkar1aa	protein kinase, cAMP-dependent, regulatory, type I, alpha (tissue specific extinguisher 1) a [Source:ZFIN;Acc:ZDB-GENE-050116-2]	Scophthalmus maximus (Turbot)	protein_coding	19	861808	871126	+
ENSSMAG00000014068	417.665	-0.444721	0.146513	-3.03537	0.00240239	0.025829	ENSSMAG00000014068	ensembl	pde8a	phosphodiesterase 8A [Source:ZFIN;Acc:ZDB-GENE-070112-622]	Scophthalmus maximus (Turbot)	protein_coding	5	8418866	8455489	-
ENSSMAG00000014693	248.835	-0.444523	0.103427	-4.29794	1.72e-05	0.000430655	ENSSMAG00000014693	ensembl	park7	parkinson protein 7 [Source:NCBI gene;Acc:449674]	Scophthalmus maximus (Turbot)	protein_coding	6	10341392	10346490	-
ENSSMAG00000004924	1445.37	-0.442924	0.159831	-2.7712	0.00558493	0.0478806	ENSSMAG00000004924	ensembl	erlin1	ER lipid raft associated 1 [Source:NCBI gene;Acc:541490]	Scophthalmus maximus (Turbot)	protein_coding	15	9523671	9528882	-
ENSSMAG00000015115	830.866	-0.442233	0.141774	-3.11927	0.001813	0.0208092	NCBI:118288346	ncbi	abat	4-aminobutyrate aminotransferase	Scophthalmus maximus (Turbot)	protein_coding	19	1754239	1783354	-
ENSSMAG00000009565	357.312	-0.441953	0.128129	-3.44928	0.000562085	0.00819717	ENSSMAG00000009565	ensembl	NA	novel gene	Scophthalmus maximus (Turbot)	protein_coding	4	11272596	11277668	+
ENSSMAG00000009583	3477.21	-0.441131	0.153979	-2.86488	0.00417172	0.0387849	NCBI:118299356	ncbi	gmfg	glia maturation factor, gamma	Scophthalmus maximus (Turbot)	protein_coding	3	11095598	11097280	-
ENSSMAG00000016906	1783.51	-0.44002	0.111244	-3.95545	7.64e-05	0.00154223	ENSSMAG00000016906	ensembl	tnfaip8l2b	tumor necrosis factor, alpha-induced protein 8-like 2b [Source:NCBI gene;Acc:393345]	Scophthalmus maximus (Turbot)	protein_coding	16	20304084	20306592	-
ENSSMAG00000002085	827.868	-0.439574	0.126867	-3.46484	0.000530546	0.00784666	ENSSMAG00000002085	ensembl	acat1	acetyl-CoA acetyltransferase 1 [Source:NCBI gene;Acc:445290]	Scophthalmus maximus (Turbot)	protein_coding	4	18898802	18905069	-
ENSSMAG00000009376	148.951	-0.438969	0.148972	-2.94665	0.00321238	0.0318862	ENSSMAG00000009376	ensembl	cep70	centrosomal protein 70 [Source:ZFIN;Acc:ZDB-GENE-070705-311]	Scophthalmus maximus (Turbot)	protein_coding	1	6936375	6943726	+
ENSSMAG00000020262	342.457	-0.436792	0.13796	-3.16607	0.00154514	0.0183231	ENSSMAG00000020262	ensembl	rai14	retinoic acid induced 14 [Source:ZFIN;Acc:ZDB-GENE-040718-235]	Scophthalmus maximus (Turbot)	protein_coding	16	7859665	7891301	-
ENSSMAG00000001624	984.393	-0.436365	0.0940893	-4.63777	3.52e-06	0.000103658	ENSSMAG00000001624	ensembl	xpnpep1	X-prolyl aminopeptidase (aminopeptidase P) 1, soluble [Source:ZFIN;Acc:ZDB-GENE-040426-999]	Scophthalmus maximus (Turbot)	protein_coding	8	16587722	16598972	+
ENSSMAG00000016218	249.173	-0.436192	0.142144	-3.06867	0.00215013	0.0237393	NCBI:118300406	ncbi	mtmr2	myotubularin related protein 2	Scophthalmus maximus (Turbot)	protein_coding	4	13597622	13602856	-
ENSSMAG00000023085	155.345	-0.434639	0.157806	-2.75426	0.00588258	0.0498929	NCBI:118320042	ncbi	slc44a1b	solute carrier family 44 member 1b	Scophthalmus maximus (Turbot)	protein_coding	13	146006	155438	-
ENSSMAG00000000752	429.207	-0.432996	0.128119	-3.37963	0.00072583	0.0100946	ENSSMAG00000000752	ensembl	emc3	ER membrane protein complex subunit 3 [Source:NCBI gene;Acc:406826]	Scophthalmus maximus (Turbot)	protein_coding	6	13713931	13717258	-
ENSSMAG00000019129	164.806	-0.431959	0.120832	-3.57487	0.000350407	0.00558537	ENSSMAG00000019129	ensembl	DNAJC9	DnaJ heat shock protein family (Hsp40) member C9 [Source:HGNC Symbol;Acc:HGNC:19123]	Scophthalmus maximus (Turbot)	protein_coding	15	730705	734156	-
ENSSMAG00000017356	252.986	-0.431534	0.141986	-3.03928	0.00237148	0.025566	NCBI:118287658	ncbi	LOC118287658	transforming growth factor beta-1-induced transcript 1 protein-like	Scophthalmus maximus (Turbot)	protein_coding	18	12565253	12575064	-
ENSSMAG00000022427	442.435	-0.429654	0.112533	-3.81801	0.000134534	0.00250744	NCBI:118290210	ncbi	arf6a	ADP-ribosylation factor 6a	Scophthalmus maximus (Turbot)	protein_coding	20	8090153	8091065	-
ENSSMAG00000031300	713.586	-0.427871	0.117939	-3.62789	0.000285749	0.00475223	ENSSMAG00000031300	ensembl	atp5if1b	ATP synthase inhibitory factor subunit 1b [Source:NCBI gene;Acc:558368]	Scophthalmus maximus (Turbot)	protein_coding	17	9659769	9660953	-
ENSSMAG00000026855	7578.23	-0.427285	0.0888182	-4.81078	1.5e-06	4.86e-05	NCBI:118287503	ncbi	LOC118287503	ras-related protein Rap-1b	Scophthalmus maximus (Turbot)	protein_coding	2	24233212	24237904	-
ENSSMAG00000004584	2939.39	-0.425801	0.108301	-3.93162	8.44e-05	0.0016722	NCBI:118313795	ncbi	ostf1	osteoclast stimulating factor 1	Scophthalmus maximus (Turbot)	protein_coding	9	18427959	18436740	+
ENSSMAG00000006276	273.153	-0.425141	0.148728	-2.85851	0.00425642	0.039449	ENSSMAG00000006276	ensembl	znf451	zinc finger protein 451 [Source:ZFIN;Acc:ZDB-GENE-081107-14]	Scophthalmus maximus (Turbot)	protein_coding	15	9999583	10004877	+
ENSSMAG00000012351	806.311	-0.422744	0.0947323	-4.46251	8.1e-06	0.000221941	ENSSMAG00000012351	ensembl	GTF2E2	general transcription factor IIE subunit 2 [Source:HGNC Symbol;Acc:HGNC:4651]	Scophthalmus maximus (Turbot)	protein_coding	8	12097676	12107200	-
ENSSMAG00000020939	250.959	-0.41974	0.130903	-3.2065	0.00134362	0.0165222	ENSSMAG00000020939	ensembl	babam1	BRISC and BRCA1 A complex member 1 [Source:NCBI gene;Acc:445296]	Scophthalmus maximus (Turbot)	protein_coding	12	7567451	7569477	+
ENSSMAG00000011360	4159.05	-0.419491	0.138319	-3.03277	0.00242324	0.026006	NCBI:118319689	ncbi	gsr	glutathione reductase	Scophthalmus maximus (Turbot)	protein_coding	13	7128586	7136734	+
ENSSMAG00000017396	17857.3	-0.418705	0.108881	-3.84553	0.000120292	0.00227047	NCBI:118283150	ncbi	itgb2	integrin, beta 2	Scophthalmus maximus (Turbot)	protein_coding	14	22470	42583	+
ENSSMAG00000000698	267.475	-0.417924	0.116647	-3.58282	0.000339905	0.00545488	ENSSMAG00000000698	ensembl	gfod2	glucose-fructose oxidoreductase domain containing 2 [Source:ZFIN;Acc:ZDB-GENE-061103-64]	Scophthalmus maximus (Turbot)	protein_coding	5	14385070	14389516	-
ENSSMAG00000007673	731.283	-0.416037	0.142614	-2.91721	0.00353173	0.0343946	ENSSMAG00000007673	ensembl	pgrmc1	progesterone receptor membrane component 1 [Source:ZFIN;Acc:ZDB-GENE-041114-91]	Scophthalmus maximus (Turbot)	protein_coding	4	10358501	10361512	+
ENSSMAG00000016877	1813.58	-0.415411	0.0862296	-4.8175	1.45e-06	4.71e-05	ENSSMAG00000016877	ensembl	pef1	penta-EF-hand domain containing 1 [Source:NCBI gene;Acc:445249]	Scophthalmus maximus (Turbot)	protein_coding	22	13099373	13102107	-
ENSSMAG00000003509	846.051	-0.415114	0.0990177	-4.19232	2.76e-05	0.000650163	ENSSMAG00000003509	ensembl	picalma	phosphatidylinositol binding clathrin assembly protein a [Source:ZFIN;Acc:ZDB-GENE-040426-761]	Scophthalmus maximus (Turbot)	protein_coding	4	19814643	19853319	+
ENSSMAG00000017259	181.988	-0.414928	0.122313	-3.39234	0.00069299	0.00971739	NCBI:118318157	ncbi	pyroxd1	pyridine nucleotide-disulphide oxidoreductase domain 1	Scophthalmus maximus (Turbot)	protein_coding	2	14125130	14131799	-
ENSSMAG00000021207	928.606	-0.413879	0.139449	-2.96796	0.00299787	0.0303901	NCBI:118312664	ncbi	cbx6a	chromobox homolog 6a	Scophthalmus maximus (Turbot)	protein_coding	8	3452474	3459978	-
ENSSMAG00000019809	200.122	-0.413672	0.118805	-3.48193	0.000497806	0.00743644	ENSSMAG00000019809	ensembl	exd3	exonuclease 3'-5' domain containing 3 [Source:ZFIN;Acc:ZDB-GENE-091204-349]	Scophthalmus maximus (Turbot)	protein_coding	16	7100573	7135524	+
ENSSMAG00000034622	143.85	-0.413055	0.133985	-3.08285	0.00205028	0.0229134	ENSSMAG00000034622	ensembl	NA	novel gene	Scophthalmus maximus (Turbot)	protein_coding	9	25724422	25725733	+
ENSSMAG00000026711	403.331	-0.412531	0.136437	-3.0236	0.00249784	0.026567	ENSSMAG00000026711	ensembl	dap1b	death associated protein 1b [Source:ZFIN;Acc:ZDB-GENE-000511-4]	Scophthalmus maximus (Turbot)	protein_coding	14	11644892	11647254	+
ENSSMAG00000008770	229.492	-0.411302	0.112458	-3.65739	0.000254797	0.00431179	ENSSMAG00000008770	ensembl	mlst8	MTOR associated protein, LST8 homolog (S. cerevisiae) [Source:NCBI gene;Acc:792689]	Scophthalmus maximus (Turbot)	protein_coding	18	9653447	9656831	-
ENSSMAG00000004075	5878.81	-0.410465	0.110287	-3.72179	0.000197813	0.00352125	NCBI:118288707	ncbi	icam5	intercellular adhesion molecule 5	Scophthalmus maximus (Turbot)	protein_coding	19	14439559	14443838	-
ENSSMAG00000001962	884.074	-0.410207	0.144306	-2.84262	0.00447441	0.0410534	NCBI:118318101	ncbi	prkacba	protein kinase, cAMP-dependent, catalytic, beta a	Scophthalmus maximus (Turbot)	protein_coding	12	10972934	10980573	-
ENSSMAG00000016546	145.365	-0.410032	0.117722	-3.48305	0.000495729	0.00743131	ENSSMAG00000016546	ensembl	lactb	lactamase, beta [Source:ZFIN;Acc:ZDB-GENE-020111-1]	Scophthalmus maximus (Turbot)	protein_coding	10	13340811	13344164	+
ENSSMAG00000009987	1662.93	-0.408296	0.113154	-3.60833	0.000308177	0.0050268	ENSSMAG00000009987	ensembl	psat1	phosphoserine aminotransferase 1 [Source:ZFIN;Acc:ZDB-GENE-030131-5723]	Scophthalmus maximus (Turbot)	protein_coding	9	21330146	21335873	-
ENSSMAG00000007401	822.348	-0.408038	0.1419	-2.87553	0.00403352	0.037854	ENSSMAG00000007401	ensembl	appl2	adaptor protein, phosphotyrosine interaction, PH domain and leucine zipper containing 2 [Source:ZFIN;Acc:ZDB-GENE-081016-2]	Scophthalmus maximus (Turbot)	protein_coding	10	8951747	8978894	+
ENSSMAG00000033731	563.52	-0.407416	0.115536	-3.52629	0.000421418	0.00653335	ENSSMAG00000033731	ensembl	f2r	coagulation factor II (thrombin) receptor [Source:ZFIN;Acc:ZDB-GENE-060526-30]	Scophthalmus maximus (Turbot)	protein_coding	9	12851863	12856421	-
ENSSMAG00000000524	8015.62	-0.407405	0.0901366	-4.51986	6.19e-06	0.000172728	Q8VC88.1	swissprot	Gca	Grancalcin	Mus musculus (Mouse)	protein_coding	1	1217459	1220802	+
ENSSMAG00000009873	174.917	-0.405772	0.109525	-3.70483	0.000211531	0.00371539	ENSSMAG00000009873	ensembl (name in other DB)	CERT1	ceramide transporter 1 [Source:HGNC Symbol;Acc:HGNC:2205]	Scophthalmus maximus (Turbot)	protein_coding	9	12946465	12963126	+
ENSSMAG00000001670	914.802	-0.403411	0.139566	-2.89046	0.00384683	0.0368298	ENSSMAG00000001670	ensembl	slco3a1	solute carrier organic anion transporter family, member 3A1 [Source:ZFIN;Acc:ZDB-GENE-030131-8662]	Scophthalmus maximus (Turbot)	protein_coding	10	13866197	13896241	+
ENSSMAG00000018345	601.346	-0.403309	0.122426	-3.2943	0.000986671	0.0129784	NCBI:118301589	ncbi	slc46a3	solute carrier family 46 member 3	Scophthalmus maximus (Turbot)	protein_coding	4	4960334	4965082	+
ENSSMAG00000000791	1041.46	-0.403112	0.142874	-2.82145	0.00478065	0.0427854	ENSSMAG00000000791	ensembl	VCL	vinculin [Source:HGNC Symbol;Acc:HGNC:12665]	Scophthalmus maximus (Turbot)	protein_coding	18	14713489	14736475	+
ENSSMAG00000009132	382.716	-0.399364	0.0849683	-4.70016	2.6e-06	7.89e-05	NCBI:118317352	ncbi	LOC118317352	glucose-induced degradation protein 8-B homolog	Scophthalmus maximus (Turbot)	protein_coding	11	16804888	16806801	-
ENSSMAG00000013292	152.661	-0.399089	0.134782	-2.96101	0.00306635	0.0308738	NCBI:118299158	ncbi	c3h19orf54	chromosome 3 C19orf54 homolog	Scophthalmus maximus (Turbot)	protein_coding	3	13025607	13027733	-
ENSSMAG00000011459	447.141	-0.398385	0.120063	-3.31814	0.000906175	0.0121841	ENSSMAG00000011459	ensembl	atp8a1	ATPase phospholipid transporting 8A1 [Source:ZFIN;Acc:ZDB-GENE-060929-36]	Scophthalmus maximus (Turbot)	protein_coding	13	7164246	7258534	+
ENSSMAG00000012007	220.589	-0.397675	0.108695	-3.65862	0.000253574	0.00430749	ENSSMAG00000012007	ensembl	gstk4	glutathione S-transferase kappa 4 [Source:ZFIN;Acc:ZDB-GENE-060421-6530]	Scophthalmus maximus (Turbot)	protein_coding	1	18317626	18320002	+
ENSSMAG00000003178	95.3948	-0.397469	0.133543	-2.97633	0.00291716	0.0297496	ENSSMAG00000003178	ensembl	vcpkmt	valosin containing protein lysine (K) methyltransferase [Source:ZFIN;Acc:ZDB-GENE-060825-19]	Scophthalmus maximus (Turbot)	protein_coding	17	11827675	11828942	-
ENSSMAG00000001721	122.395	-0.397274	0.141017	-2.8172	0.00484437	0.0430955	ENSSMAG00000001721	ensembl	ap4s1	adaptor related protein complex 4 subunit sigma 1 [Source:ZFIN;Acc:ZDB-GENE-030616-404]	Scophthalmus maximus (Turbot)	protein_coding	17	1228734	1230045	-
ENSSMAG00000024704	3887.32	-0.396433	0.111892	-3.54298	0.000395636	0.00618201	NCBI:118284692	ncbi	sri	sorcin	Scophthalmus maximus (Turbot)	protein_coding	16	21018452	21024147	-
ENSSMAG00000020894	930.453	-0.395617	0.142172	-2.78267	0.00539129	0.0466239	ENSSMAG00000020894	ensembl	rereb	arginine-glutamic acid dipeptide (RE) repeats b [Source:ZFIN;Acc:ZDB-GENE-070212-3]	Scophthalmus maximus (Turbot)	protein_coding	6	12356555	12366259	+
ENSSMAG00000018848	3369.97	-0.3947	0.116286	-3.39423	0.000688223	0.00967336	ENSSMAG00000018848	ensembl	gpn3	GPN-loop GTPase 3 [Source:NCBI gene;Acc:100000326]	Scophthalmus maximus (Turbot)	protein_coding	16	6529489	6535283	+
ENSSMAG00000031724	4639.31	-0.393934	0.113112	-3.48268	0.000496424	0.00743131	ENSSMAG00000031724	ensembl	cd63	CD63 molecule [Source:ZFIN;Acc:ZDB-GENE-030131-180]	Scophthalmus maximus (Turbot)	protein_coding	11	22770403	22784016	-
ENSSMAG00000006975	2016.79	-0.39251	0.109515	-3.58407	0.000338278	0.00544311	NCBI:118300699	ncbi	reep5	receptor accessory protein 5	Scophthalmus maximus (Turbot)	protein_coding	4	21865863	21870647	+
ENSSMAG00000003282	357.721	-0.38806	0.115488	-3.36017	0.000778949	0.0107947	NCBI:118299241	ncbi	gbe1b	glucan (1,4-alpha-), branching enzyme 1b	Scophthalmus maximus (Turbot)	protein_coding	3	8297618	8365655	-
ENSSMAG00000006828	617.588	-0.386769	0.116738	-3.31315	0.00092252	0.0123255	NCBI:118290209	ncbi	fkbp3	FKBP prolyl isomerase 3	Scophthalmus maximus (Turbot)	protein_coding	20	8103877	8105497	-
ENSSMAG00000003679	179.009	-0.386477	0.108546	-3.56049	0.00037016	0.00583763	NCBI:118310745	ncbi	LOC118310745	alpha/beta hydrolase domain-containing protein 17A-like	Scophthalmus maximus (Turbot)	protein_coding	7	13410749	13417426	+
ENSSMAG00000010744	722.347	-0.386004	0.0929856	-4.15122	3.31e-05	0.000753327	ENSSMAG00000010744	ensembl	ACADL	acyl-CoA dehydrogenase long chain [Source:HGNC Symbol;Acc:HGNC:88]	Scophthalmus maximus (Turbot)	protein_coding	1	8420091	8424418	+
ENSSMAG00000014110	1719.62	-0.385711	0.0622178	-6.19937	5.67e-10	3.26e-08	ENSSMAG00000014110	ensembl	gramd1c	GRAM domain containing 1c [Source:ZFIN;Acc:ZDB-GENE-050506-88]	Scophthalmus maximus (Turbot)	protein_coding	21	2543783	2555390	-
ENSSMAG00000003139	1521.98	-0.384594	0.101864	-3.77558	0.000159637	0.00292038	NCBI:118315515	ncbi	LOC118315515	palmitoyltransferase ZDHHC7-like	Scophthalmus maximus (Turbot)	protein_coding	10	4800430	4811181	+
ENSSMAG00000017011	230.494	-0.382253	0.117939	-3.2411	0.00119071	0.0151431	NCBI:118290344	ncbi	LOC118290344	heat shock factor protein 2-like	Scophthalmus maximus (Turbot)	protein_coding	20	1666079	1686755	+
ENSSMAG00000011174	2936.44	-0.382177	0.109105	-3.50284	0.000460324	0.00699359	NCBI:118289799	ncbi	ccm2	CCM2 scaffold protein	Scophthalmus maximus (Turbot)	protein_coding	20	10429115	10438040	-
ENSSMAG00000003911	1194.84	-0.38166	0.0874867	-4.36249	1.29e-05	0.000336797	ENSSMAG00000003911	ensembl	PIP5K1A	phosphatidylinositol-4-phosphate 5-kinase type 1 alpha [Source:HGNC Symbol;Acc:HGNC:8994]	Scophthalmus maximus (Turbot)	protein_coding	22	6317834	6323710	-
ENSSMAG00000013322	151.774	-0.381627	0.129187	-2.95407	0.00313613	0.0313113	ENSSMAG00000013322	ensembl	fam204a	family with sequence similarity 204 member A [Source:ZFIN;Acc:ZDB-GENE-040718-271]	Scophthalmus maximus (Turbot)	protein_coding	15	14488891	14503872	+
ENSSMAG00000007835	2141.82	-0.380803	0.123213	-3.0906	0.00199754	0.0224082	NCBI:118288632	ncbi	LOC118288632	branched-chain-amino-acid aminotransferase, cytosolic-like	Scophthalmus maximus (Turbot)	protein_coding	19	16692368	16706693	-
ENSSMAG00000012500	669.319	-0.380138	0.0860261	-4.41887	9.92e-06	0.000267127	ENSSMAG00000012500	ensembl	herc4	HECT and RLD domain containing E3 ubiquitin protein ligase 4 [Source:ZFIN;Acc:ZDB-GENE-070801-1]	Scophthalmus maximus (Turbot)	protein_coding	15	14245803	14253864	+
ENSSMAG00000000611	413.519	-0.379986	0.107223	-3.54389	0.000394273	0.00616882	ENSSMAG00000000611	ensembl (name in other DB)	vrk3	VRK serine/threonine kinase 3 [Source:ZFIN;Acc:ZDB-GENE-030131-246]	Scophthalmus maximus (Turbot)	protein_coding	5	14305615	14311419	+
ENSSMAG00000019043	1138.81	-0.378922	0.133227	-2.84419	0.00445246	0.0409152	NCBI:118283164	ncbi	gabpa	GA binding protein transcription factor subunit alpha	Scophthalmus maximus (Turbot)	protein_coding	14	15282434	15286003	+
ENSSMAG00000002732	2239.11	-0.378914	0.0908985	-4.16854	3.07e-05	0.000702356	NCBI:118301455	ncbi	micu2	mitochondrial calcium uptake 2	Scophthalmus maximus (Turbot)	protein_coding	4	19275463	19282037	+
ENSSMAG00000009621	180.963	-0.377607	0.133695	-2.8244	0.00473691	0.0425749	ENSSMAG00000009621	ensembl	neil3	nei-like DNA glycosylase 3 [Source:ZFIN;Acc:ZDB-GENE-041114-18]	Scophthalmus maximus (Turbot)	protein_coding	13	5208200	5251301	+
ENSSMAG00000025037	149.193	-0.376865	0.11898	-3.16747	0.00153774	0.0182805	ENSSMAG00000025037	ensembl	NA	novel gene	Scophthalmus maximus (Turbot)	protein_coding	13	11524320	11527398	+
ENSSMAG00000009826	584.762	-0.375615	0.101937	-3.68476	0.000228917	0.00396227	NCBI:118314307	ncbi	mccc2	methylcrotonoyl-CoA carboxylase 2 (beta)	Scophthalmus maximus (Turbot)	protein_coding	9	21251439	21268943	-
ENSSMAG00000011686	2042.51	-0.375562	0.130982	-2.86729	0.00414003	0.0385229	NCBI:118302197	ncbi	mctp2b	multiple C2 domains, transmembrane 2b	Scophthalmus maximus (Turbot)	protein_coding	5	23461382	23493524	-
ENSSMAG00000010624	6051.51	-0.374441	0.133693	-2.80074	0.00509854	0.0447878	NCBI:118310381	ncbi	LOC118310381	actin-related protein 3	Scophthalmus maximus (Turbot)	protein_coding	1	8725520	8732434	+
ENSSMAG00000024656	288.847	-0.374337	0.132687	-2.82121	0.00478423	0.0427854	ENSSMAG00000024656	ensembl	NA	novel gene	Scophthalmus maximus (Turbot)	lncRNA	13	13238603	13248106	+
ENSSMAG00000001486	1304.4	-0.374218	0.111521	-3.35558	0.000791983	0.0109251	ENSSMAG00000001486	ensembl (name in other DB)	tubb2b	tubulin, beta 2b [Source:ZFIN;Acc:ZDB-GENE-030131-722]	Scophthalmus maximus (Turbot)	protein_coding	9	2433070	2437391	-
ENSSMAG00000026915	1914.44	-0.373232	0.0978923	-3.81268	0.000137469	0.00255813	ENSSMAG00000026915	ensembl (name in other DB)	rgn	regucalcin [Source:NCBI gene;Acc:403070]	Scophthalmus maximus (Turbot)	protein_coding	1	71466	74511	-
ENSSMAG00000002070	2561.07	-0.371753	0.0789208	-4.71046	2.47e-06	7.57e-05	ENSSMAG00000002070	ensembl	CPNE3	copine 3 [Source:HGNC Symbol;Acc:HGNC:2316]	Scophthalmus maximus (Turbot)	protein_coding	21	8321900	8330646	+
ENSSMAG00000014091	13787	-0.370253	0.10341	-3.58043	0.000343029	0.00549725	NCBI:118282482	ncbi	LOC118282482	thymosin beta-12	Scophthalmus maximus (Turbot)	protein_coding	1	11966525	11968364	-
ENSSMAG00000005662	979.329	-0.370006	0.111584	-3.31592	0.000913406	0.012245	ENSSMAG00000005662	ensembl	FAHD2A	fumarylacetoacetate hydrolase domain containing 2A [Source:HGNC Symbol;Acc:HGNC:24252]	Scophthalmus maximus (Turbot)	protein_coding	9	19242505	19248294	-
ENSSMAG00000007838	394.885	-0.366656	0.127876	-2.86727	0.0041403	0.0385229	NCBI:118312376	ncbi	LOC118312376	ADP-ribosylation factor-binding protein GGA1-like	Scophthalmus maximus (Turbot)	protein_coding	8	18848052	18855302	-
ENSSMAG00000016514	577.757	-0.366024	0.0989732	-3.69821	0.000217125	0.00378567	ENSSMAG00000016514	ensembl	fibpa	fibroblast growth factor (acidic) intracellular binding protein a [Source:ZFIN;Acc:ZDB-GENE-040426-1363]	Scophthalmus maximus (Turbot)	protein_coding	13	10083054	10087363	-
ENSSMAG00000002636	320.454	-0.363776	0.0863121	-4.21466	2.5e-05	0.000597307	NCBI:118286964	ncbi	map2k4b	mitogen-activated protein kinase kinase 4b	Scophthalmus maximus (Turbot)	protein_coding	18	6376953	6388068	-
ENSSMAG00000011131	1820.82	-0.363101	0.101907	-3.56307	0.000366541	0.00579593	ENSSMAG00000011131	ensembl (name in other DB)	fnbp1b	formin binding protein 1b [Source:ZFIN;Acc:ZDB-GENE-091117-6]	Scophthalmus maximus (Turbot)	protein_coding	16	14613292	14668610	-
ENSSMAG00000011561	325.181	-0.361692	0.114749	-3.15204	0.00162137	0.0190699	ENSSMAG00000011561	ensembl	hmg20b	high mobility group 20B [Source:ZFIN;Acc:ZDB-GENE-030131-4258]	Scophthalmus maximus (Turbot)	protein_coding	12	16208941	16212552	-
ENSSMAG00000016168	1854.46	-0.360231	0.111237	-3.23842	0.00120196	0.0152209	ENSSMAG00000016168	ensembl	fam49bb	family with sequence similarity 49 member Bb [Source:ZFIN;Acc:ZDB-GENE-040426-2590]	Scophthalmus maximus (Turbot)	protein_coding	18	594068	608090	+
ENSSMAG00000015559	755.037	-0.359298	0.088111	-4.07779	4.55e-05	0.00100303	NCBI:118288832	ncbi	LOC118288832	cytochrome b-c1 complex subunit 2, mitochondrial	Scophthalmus maximus (Turbot)	protein_coding	19	11499292	11505309	+
ENSSMAG00000016551	3804.56	-0.358902	0.0854606	-4.19961	2.67e-05	0.000633325	ENSSMAG00000016551	ensembl	ptbp1a	polypyrimidine tract binding protein 1a [Source:ZFIN;Acc:ZDB-GENE-050522-492]	Scophthalmus maximus (Turbot)	protein_coding	17	6420131	6432684	+
ENSSMAG00000033147	129.706	-0.358047	0.118138	-3.03076	0.00243941	0.0260892	NCBI:118291393	ncbi	LOC118291393	transmembrane protein 241-like	Scophthalmus maximus (Turbot)	protein_coding	21	7483005	7487676	+
ENSSMAG00000009432	343.916	-0.357923	0.120162	-2.97868	0.00289494	0.0296245	ENSSMAG00000009432	ensembl	aqp7	aquaporin 7 [Source:ZFIN;Acc:ZDB-GENE-030131-6461]	Scophthalmus maximus (Turbot)	protein_coding	6	18311947	18316546	-
ENSSMAG00000020242	5847.92	-0.357897	0.0956139	-3.74315	0.000181731	0.00327199	ENSSMAG00000020242	ensembl	slka	STE20-like kinase a [Source:ZFIN;Acc:ZDB-GENE-050411-66]	Scophthalmus maximus (Turbot)	protein_coding	15	6038973	6059373	+
ENSSMAG00000014291	269.343	-0.35778	0.108047	-3.31132	0.000928555	0.012386	ENSSMAG00000014291	ensembl	nubp2	nucleotide binding protein 2 (MinD homolog, E. coli) [Source:NCBI gene;Acc:641290]	Scophthalmus maximus (Turbot)	protein_coding	18	11525952	11528759	+
ENSSMAG00000001531	461.839	-0.35746	0.0905213	-3.94891	7.85e-05	0.00157692	NCBI:118311368	ncbi	ticam1	toll-like receptor adaptor molecule 1	Scophthalmus maximus (Turbot)	protein_coding	7	12548645	12551700	+
ENSSMAG00000003967	654.362	-0.356837	0.1211	-2.94664	0.00321248	0.0318862	ENSSMAG00000003967	ensembl (name in other DB)	TBL1XR1	TBL1X receptor 1 [Source:HGNC Symbol;Acc:HGNC:29529]	Scophthalmus maximus (Turbot)	protein_coding	12	22446738	22494430	+
ENSSMAG00000011642	4360.96	-0.356564	0.0927895	-3.84272	0.00012168	0.00228939	NCBI:118286382	ncbi	calm1a	calmodulin 1a	Scophthalmus maximus (Turbot)	protein_coding	17	17211024	17218515	-
ENSSMAG00000012506	610.713	-0.356296	0.118208	-3.01414	0.0025771	0.027191	NCBI:118311317	ncbi	LOC118311317	kidney mitochondrial carrier protein 1-like	Scophthalmus maximus (Turbot)	protein_coding	7	16950973	16957199	+
ENSSMAG00000029966	1747.02	-0.355559	0.114247	-3.11218	0.00185708	0.0212332	ENSSMAG00000029966	ensembl	ctdsp2	CTD (carboxy-terminal domain, RNA polymerase II, polypeptide A) small phosphatase 2 [Source:ZFIN;Acc:ZDB-GENE-030131-184]	Scophthalmus maximus (Turbot)	protein_coding	11	20599933	20608368	+
ENSSMAG00000007645	671.584	-0.354165	0.0914494	-3.8728	0.000107592	0.00206684	ENSSMAG00000007645	ensembl	nsd1b	nuclear receptor binding SET domain protein 1b [Source:ZFIN;Acc:ZDB-GENE-080519-2]	Scophthalmus maximus (Turbot)	protein_coding	4	10332017	10347332	+
ENSSMAG00000017722	527.105	-0.35281	0.0783242	-4.50448	6.65e-06	0.000183566	ENSSMAG00000017722	ensembl (name in other DB)	GINM1	glycoprotein integral membrane 1 [Source:HGNC Symbol;Acc:HGNC:21074]	Scophthalmus maximus (Turbot)	protein_coding	20	352861	358442	-
ENSSMAG00000003426	272.116	-0.351743	0.125434	-2.80422	0.00504383	0.0444268	NCBI:118317950	ncbi	med8	mediator complex subunit 8	Scophthalmus maximus (Turbot)	protein_coding	12	22211531	22214906	-
ENSSMAG00000002379	6982.64	-0.350333	0.109382	-3.20283	0.00136087	0.0166997	ENSSMAG00000002379	ensembl	zgc:153867	zgc:153867 [Source:ZFIN;Acc:ZDB-GENE-030131-9170]	Scophthalmus maximus (Turbot)	protein_coding	11	13476264	13504556	-
ENSSMAG00000011685	431.292	-0.349923	0.0955659	-3.66159	0.000250652	0.00426396	NCBI:118289110	ncbi	fus	FUS RNA binding protein	Scophthalmus maximus (Turbot)	protein_coding	19	20153568	20166926	-
ENSSMAG00000004842	740.61	-0.34623	0.10387	-3.33329	0.000858257	0.0116104	ENSSMAG00000004842	ensembl	sept8a	septin 8a [Source:NCBI gene;Acc:321590]	Scophthalmus maximus (Turbot)	protein_coding	4	8136326	8161182	+
ENSSMAG00000007182	127.185	-0.346	0.115999	-2.98277	0.00285649	0.0293574	NCBI:118316947	ncbi	sike1	suppressor of IKBKE 1	Scophthalmus maximus (Turbot)	protein_coding	11	6658491	6660530	-
ENSSMAG00000006047	2635.35	-0.344594	0.114872	-2.99982	0.00270143	0.0282026	ENSSMAG00000006047	ensembl	hmgb1b	high mobility group box 1b [Source:ZFIN;Acc:ZDB-GENE-030131-8480]	Scophthalmus maximus (Turbot)	protein_coding	3	9981919	9983314	-
ENSSMAG00000014919	1887.65	-0.342648	0.115935	-2.95551	0.00312153	0.0312705	ENSSMAG00000014919	ensembl	ap2a1	adaptor related protein complex 2 subunit alpha 1 [Source:ZFIN;Acc:ZDB-GENE-090302-2]	Scophthalmus maximus (Turbot)	protein_coding	19	1607781	1639990	+
ENSSMAG00000007486	3466.52	-0.340974	0.11906	-2.86388	0.00418488	0.0388466	NCBI:118288770	ncbi	napsa	napsin A aspartic peptidase	Scophthalmus maximus (Turbot)	protein_coding	19	7638376	7649477	+
ENSSMAG00000019916	1641.75	-0.338584	0.118977	-2.84581	0.0044299	0.0407709	NCBI:118317991	ncbi	slc25a24	solute carrier family 25 member 24	Scophthalmus maximus (Turbot)	protein_coding	12	4570199	4586863	+
ENSSMAG00000000097	2830.29	-0.338275	0.0875129	-3.86542	0.000110897	0.00211326	NCBI:118309280	ncbi	LOC118309280	transforming protein RhoA	Scophthalmus maximus (Turbot)	protein_coding	6	12883603	12887042	+
ENSSMAG00000007199	9807.27	-0.337672	0.0928579	-3.63644	0.000276437	0.00462974	ENSSMAG00000007199	ensembl	syk	spleen tyrosine kinase [Source:ZFIN;Acc:ZDB-GENE-040702-3]	Scophthalmus maximus (Turbot)	protein_coding	4	21904106	21919961	+
ENSSMAG00000009386	1220.95	-0.337234	0.0659144	-5.11624	3.12e-07	1.19e-05	ENSSMAG00000009386	ensembl	kctd9b	potassium channel tetramerization domain containing 9b [Source:ZFIN;Acc:ZDB-GENE-040718-238]	Scophthalmus maximus (Turbot)	protein_coding	16	636868	640983	-
ENSSMAG00000009555	6171.01	-0.337158	0.0588546	-5.72866	1.01e-08	4.74e-07	ENSSMAG00000009555	ensembl	TPM4	tropomyosin 4 [Source:HGNC Symbol;Acc:HGNC:12013]	Scophthalmus maximus (Turbot)	protein_coding	12	15218277	15239441	+
ENSSMAG00000019693	1313.07	-0.336603	0.0771385	-4.36361	1.28e-05	0.000335814	ENSSMAG00000019693	ensembl	frmd8	FERM domain containing 8 [Source:NCBI gene;Acc:559410]	Scophthalmus maximus (Turbot)	protein_coding	4	16143061	16151400	-
ENSSMAG00000010753	599.714	-0.335605	0.103353	-3.24717	0.00116559	0.0149033	ENSSMAG00000010753	ensembl	lpcat3	lysophosphatidylcholine acyltransferase 3 [Source:ZFIN;Acc:ZDB-GENE-041111-232]	Scophthalmus maximus (Turbot)	protein_coding	1	17986205	17998984	-
ENSSMAG00000003028	696.57	-0.332447	0.0856662	-3.88073	0.000104144	0.00201362	NCBI:118300730	ncbi	hlcs	holocarboxylase synthetase (biotin-(proprionyl-CoA-carboxylase (ATP-hydrolysing)) ligase)	Scophthalmus maximus (Turbot)	protein_coding	4	19338334	19355727	+
ENSSMAG00000010048	368.545	-0.332017	0.117563	-2.82415	0.00474061	0.0425759	NCBI:118310682	ncbi	LOC118310682	dual specificity testis-specific protein kinase 2-like	Scophthalmus maximus (Turbot)	protein_coding	7	3975388	3995738	-
ENSSMAG00000030505	567.681	-0.330315	0.109215	-3.02446	0.0024908	0.0265157	NCBI:118285130	ncbi	nt5c3a	5'-nucleotidase, cytosolic IIIA	Scophthalmus maximus (Turbot)	protein_coding	16	19797512	19810603	-
ENSSMAG00000010231	2027.09	-0.329745	0.0774761	-4.25609	2.08e-05	0.000506914	ENSSMAG00000010231	ensembl	zgc:55558	zgc:55558 [Source:ZFIN;Acc:ZDB-GENE-040426-740]	Scophthalmus maximus (Turbot)	protein_coding	19	9309572	9313177	-
ENSSMAG00000008101	893.587	-0.328831	0.0859903	-3.82405	0.000131278	0.00245445	ENSSMAG00000008101	ensembl	unc45a	unc-45 myosin chaperone A [Source:ZFIN;Acc:ZDB-GENE-050417-158]	Scophthalmus maximus (Turbot)	protein_coding	10	17145469	17152378	-
ENSSMAG00000018104	771.367	-0.328584	0.11591	-2.83482	0.00458514	0.0415703	NCBI:118300096	ncbi	pcxb	pyruvate carboxylase b	Scophthalmus maximus (Turbot)	protein_coding	4	29962259	30210417	+
ENSSMAG00000025081	15112	-0.328181	0.103499	-3.17087	0.00151985	0.0181451	ENSSMAG00000025081	ensembl	YWHAZ	tyrosine 3-monooxygenase/tryptophan 5-monooxygenase activation protein zeta [Source:HGNC Symbol;Acc:HGNC:12855]	Scophthalmus maximus (Turbot)	protein_coding	1	30155759	30163185	-
ENSSMAG00000019406	2147.76	-0.327427	0.115377	-2.83788	0.00454144	0.0413394	NCBI:118300838	ncbi	LOC118300838	transmembrane protein 164	Scophthalmus maximus (Turbot)	protein_coding	4	15936581	15951795	+
ENSSMAG00000018723	1850.19	-0.327	0.118714	-2.75453	0.00587763	0.0498929	ENSSMAG00000018723	ensembl	svild	supervillin d [Source:ZFIN;Acc:ZDB-GENE-081104-483]	Scophthalmus maximus (Turbot)	protein_coding	18	12932478	12943197	-
ENSSMAG00000000675	2038.11	-0.326664	0.083649	-3.90517	9.42e-05	0.00184757	NCBI:118301831	ncbi	fxyd5	FXYD domain containing ion transport regulator 5	Scophthalmus maximus (Turbot)	protein_coding	1	22143672	22150450	-
ENSSMAG00000000997	643.496	-0.325955	0.116971	-2.78663	0.00532585	0.0461857	NCBI:118316609	ncbi	LOC118316609	protein-L-isoaspartate O-methyltransferase domain-containing protein 2	Scophthalmus maximus (Turbot)	protein_coding	11	1525325	1533227	+
ENSSMAG00000020309	1884.51	-0.32549	0.102882	-3.16373	0.00155759	0.0184291	NCBI:118291974	ncbi	clic1	chloride intracellular channel 1	Scophthalmus maximus (Turbot)	protein_coding	22	3943457	3947948	+
ENSSMAG00000005174	212.784	-0.324554	0.0948668	-3.42116	0.000623554	0.00891763	NCBI:118302154	ncbi	adpgk2	ADP-dependent glucokinase 2	Scophthalmus maximus (Turbot)	protein_coding	5	16827108	16833057	-
ENSSMAG00000012281	728.595	-0.320294	0.0989227	-3.23782	0.00120448	0.0152367	ENSSMAG00000012281	ensembl	hgsnat	heparan-alpha-glucosaminide N-acetyltransferase [Source:ZFIN;Acc:ZDB-GENE-140106-144]	Scophthalmus maximus (Turbot)	protein_coding	8	12085811	12094690	-
ENSSMAG00000000971	1969.66	-0.318627	0.0975601	-3.26595	0.00109096	0.0140853	NCBI:118313702	ncbi	anapc7	anaphase promoting complex subunit 7	Scophthalmus maximus (Turbot)	protein_coding	9	4852443	4858037	-
ENSSMAG00000031477	1760.4	-0.317208	0.111486	-2.84528	0.00443722	0.0408066	NCBI:118311166	ncbi	LOC118311166	spindlin-Z-like	Scophthalmus maximus (Turbot)	protein_coding	7	13066798	13072587	+
ENSSMAG00000004166	894.165	-0.316958	0.10236	-3.0965	0.00195817	0.0220916	ENSSMAG00000004166	ensembl	tipin	timeless interacting protein [Source:NCBI gene;Acc:445058]	Scophthalmus maximus (Turbot)	protein_coding	5	277306	281192	+
ENSSMAG00000001782	728.871	-0.316657	0.104505	-3.03007	0.00244496	0.0261213	ENSSMAG00000001782	ensembl	vhl	von Hippel-Lindau tumor suppressor [Source:ZFIN;Acc:ZDB-GENE-070112-1042]	Scophthalmus maximus (Turbot)	protein_coding	6	14201710	14204445	-
ENSSMAG00000016803	1138.14	-0.31414	0.0638103	-4.92303	8.52e-07	2.94e-05	NCBI:118313436	ncbi	srp19	signal recognition particle 19	Scophthalmus maximus (Turbot)	protein_coding	9	25583574	25586118	+
ENSSMAG00000016732	2032.63	-0.312932	0.097551	-3.20788	0.00133716	0.0164768	ENSSMAG00000016732	ensembl	MAPRE1	microtubule associated protein RP/EB family member 1 [Source:HGNC Symbol;Acc:HGNC:6890]	Scophthalmus maximus (Turbot)	protein_coding	11	19368042	19375704	-
ENSSMAG00000019676	922.692	-0.310958	0.0902954	-3.44379	0.000573627	0.00829806	ENSSMAG00000019676	ensembl	tubgcp5	tubulin, gamma complex associated protein 5 [Source:ZFIN;Acc:ZDB-GENE-050522-344]	Scophthalmus maximus (Turbot)	protein_coding	12	19947097	19959063	+
ENSSMAG00000009514	928.843	-0.310641	0.0741774	-4.18781	2.82e-05	0.000661885	ENSSMAG00000009514	ensembl	abhd16a	abhydrolase domain containing 16A [Source:ZFIN;Acc:ZDB-GENE-010601-2]	Scophthalmus maximus (Turbot)	protein_coding	1	17713620	17747584	+
ENSSMAG00000005581	800.294	-0.31031	0.0989653	-3.13554	0.00171536	0.0198998	ENSSMAG00000005581	ensembl	CIAO1	cytosolic iron-sulfur assembly component 1 [Source:NCBI gene;Acc:795104]	Scophthalmus maximus (Turbot)	protein_coding	9	9183701	9186411	-
ENSSMAG00000005422	952.538	-0.309964	0.0871572	-3.55638	0.000376007	0.00591415	NCBI:118302472	ncbi	LOC118302472	saccharopine dehydrogenase-like oxidoreductase	Scophthalmus maximus (Turbot)	protein_coding	5	16907963	16915933	-
ENSSMAG00000006150	950.997	-0.309447	0.109678	-2.82141	0.00478136	0.0427854	ENSSMAG00000006150	ensembl	anp32b	acidic (leucine-rich) nuclear phosphoprotein 32 family, member B [Source:ZFIN;Acc:ZDB-GENE-030131-719]	Scophthalmus maximus (Turbot)	protein_coding	8	8265837	8271983	-
ENSSMAG00000020901	844.086	-0.309258	0.102886	-3.00583	0.00264856	0.0278216	ENSSMAG00000020901	ensembl	pan2	poly(A) specific ribonuclease subunit PAN2 [Source:ZFIN;Acc:ZDB-GENE-030131-3113]	Scophthalmus maximus (Turbot)	protein_coding	11	22807310	22820941	+
ENSSMAG00000037271	1298.37	-0.307224	0.0919514	-3.34115	0.000834316	0.0113343	ENSSMAG00000037271	ensembl (name in other DB)	TUBA4A	tubulin alpha 4a [Source:HGNC Symbol;Acc:HGNC:12407]	Scophthalmus maximus (Turbot)	protein_coding	14	10406461	10410115	-
ENSSMAG00000019571	1274.29	-0.306681	0.0987278	-3.10633	0.00189428	0.0215549	ENSSMAG00000019571	ensembl	rp2	RP2 activator of ARL3 GTPase [Source:NCBI gene;Acc:406755]	Scophthalmus maximus (Turbot)	protein_coding	12	19912088	19915586	-
ENSSMAG00000016536	840.676	-0.306502	0.102137	-3.0009	0.00269186	0.0281273	NCBI:118311887	ncbi	grk4	G protein-coupled receptor kinase 4	Scophthalmus maximus (Turbot)	protein_coding	8	25239321	25294488	-
ENSSMAG00000019751	948.47	-0.304142	0.104826	-2.90139	0.00371506	0.0358279	ENSSMAG00000019751	ensembl	RCL1	RNA terminal phosphate cyclase like 1 [Source:HGNC Symbol;Acc:HGNC:17687]	Scophthalmus maximus (Turbot)	protein_coding	16	7076735	7088102	-
ENSSMAG00000019854	1249.23	-0.303156	0.10736	-2.82373	0.00474677	0.0425992	ENSSMAG00000019854	ensembl	ssh2b	slingshot protein phosphatase 2b [Source:ZFIN;Acc:ZDB-GENE-081205-4]	Scophthalmus maximus (Turbot)	protein_coding	4	5861414	5880192	+
ENSSMAG00000018613	1363.38	-0.303121	0.105856	-2.86352	0.00418963	0.0388603	NCBI:118317975	ncbi	LOC118317975	ras-related protein Rab-11B-like	Scophthalmus maximus (Turbot)	protein_coding	12	17369969	17372926	+
ENSSMAG00000000797	1383.15	-0.301522	0.074152	-4.06627	4.78e-05	0.00104422	ENSSMAG00000000797	ensembl	PPP1CC	protein phosphatase 1 catalytic subunit gamma [Source:HGNC Symbol;Acc:HGNC:9283]	Scophthalmus maximus (Turbot)	protein_coding	9	4883930	4887008	-
ENSSMAG00000001226	1492.66	-0.301257	0.101817	-2.95882	0.00308823	0.0310415	ENSSMAG00000001226	ensembl	rhof	ras homolog family member F [Source:ZFIN;Acc:ZDB-GENE-050522-280]	Scophthalmus maximus (Turbot)	protein_coding	16	8522941	8525244	-
ENSSMAG00000015683	1425.95	-0.300334	0.101495	-2.95909	0.00308546	0.03104	NCBI:118287970	ncbi	LOC118287970	carnitine O-palmitoyltransferase 1, liver isoform-like	Scophthalmus maximus (Turbot)	protein_coding	18	12108314	12119667	-
ENSSMAG00000005435	619.394	-0.297466	0.0982105	-3.02886	0.00245476	0.0262025	NCBI:118318033	ncbi	ctns	cystinosin, lysosomal cystine transporter	Scophthalmus maximus (Turbot)	protein_coding	12	27579707	27592760	+
ENSSMAG00000006755	5051.67	-0.297264	0.0967029	-3.07399	0.00211217	0.023407	NCBI:118310614	ncbi	LOC118310614	CYFIP-related Rac1 interactor B-like	Scophthalmus maximus (Turbot)	protein_coding	7	768897	772343	+
ENSSMAG00000015882	1246.11	-0.294786	0.0965121	-3.05439	0.00225516	0.0246472	ENSSMAG00000015882	ensembl	chpf2	chondroitin polymerizing factor 2 [Source:ZFIN;Acc:ZDB-GENE-030131-7797]	Scophthalmus maximus (Turbot)	protein_coding	18	401664	405264	+
ENSSMAG00000007189	454.039	-0.292907	0.0876333	-3.34241	0.000830532	0.0113125	ENSSMAG00000007189	ensembl	mxd3	MAX dimerization protein 3 [Source:NCBI gene;Acc:394031]	Scophthalmus maximus (Turbot)	protein_coding	13	15465745	15469235	-
ENSSMAG00000002885	25475.5	-0.292668	0.0632983	-4.62363	3.77e-06	0.00010963	ENSSMAG00000002885	ensembl	myh9b	myosin, heavy chain 9b, non-muscle [Source:ZFIN;Acc:ZDB-GENE-030131-998]	Scophthalmus maximus (Turbot)	protein_coding	19	5508197	5541487	+
ENSSMAG00000009077	1504.48	-0.292467	0.0822896	-3.55411	0.000379256	0.00594952	ENSSMAG00000009077	ensembl	ddx42	DEAD (Asp-Glu-Ala-Asp) box helicase 42 [Source:ZFIN;Acc:ZDB-GENE-050706-53]	Scophthalmus maximus (Turbot)	protein_coding	19	17354029	17360922	-
ENSSMAG00000021130	204.093	-0.28579	0.102458	-2.78935	0.00528141	0.0460021	ENSSMAG00000021130	ensembl	wdr83	WD repeat domain containing 83 [Source:NCBI gene;Acc:436702]	Scophthalmus maximus (Turbot)	protein_coding	8	2036926	2041905	-
ENSSMAG00000021956	2789.26	-0.28527	0.0973525	-2.93028	0.00338654	0.0332255	NCBI:118298968	ncbi	LOC118298968	histone H3.3A	Scophthalmus maximus (Turbot)	protein_coding	3	20501288	20502034	+
ENSSMAG00000008453	1323.58	-0.284937	0.0788881	-3.61192	0.000303943	0.00497137	NCBI:118300808	ncbi	ap2b1	adaptor related protein complex 2 subunit beta 1	Scophthalmus maximus (Turbot)	protein_coding	4	10615854	10630112	+
ENSSMAG00000018576	1663.62	-0.284644	0.0962408	-2.95763	0.00310017	0.0310827	NCBI:118287504	ncbi	rab3gap1	RAB3 GTPase activating protein subunit 1	Scophthalmus maximus (Turbot)	protein_coding	18	3759347	3791200	-
ENSSMAG00000003766	1480.93	-0.28444	0.095552	-2.9768	0.00291269	0.0297496	ENSSMAG00000003766	ensembl	LDB1	LIM domain binding 1 [Source:HGNC Symbol;Acc:HGNC:6532]	Scophthalmus maximus (Turbot)	protein_coding	15	9051731	9069330	-
ENSSMAG00000016533	1532.07	-0.284137	0.0861169	-3.29944	0.000968796	0.0127983	NCBI:118314109	ncbi	trafd1	TRAF-type zinc finger domain containing 1	Scophthalmus maximus (Turbot)	protein_coding	9	14595417	14602966	-
ENSSMAG00000014125	479.24	-0.28385	0.0984271	-2.88386	0.00392838	0.0374298	ENSSMAG00000014125	ensembl	yipf1	Yip1 domain family, member 1 [Source:ZFIN;Acc:ZDB-GENE-040822-35]	Scophthalmus maximus (Turbot)	protein_coding	7	5799294	5802043	-
ENSSMAG00000006954	4756.86	-0.280419	0.0718447	-3.90313	9.5e-05	0.00185711	ENSSMAG00000006954	ensembl	stat3	signal transducer and activator of transcription 3 (acute-phase response factor) [Source:ZFIN;Acc:ZDB-GENE-980526-68]	Scophthalmus maximus (Turbot)	protein_coding	19	16321418	16335014	+
ENSSMAG00000005765	394.402	-0.278072	0.0963113	-2.88722	0.00388658	0.0371506	ENSSMAG00000005765	ensembl	sfxn2	sideroflexin 2 [Source:ZFIN;Acc:ZDB-GENE-040426-2831]	Scophthalmus maximus (Turbot)	protein_coding	18	17218382	17223002	-
ENSSMAG00000015614	723.87	-0.277842	0.0923467	-3.00868	0.00262387	0.027611	NCBI:118286462	ncbi	cog5	component of oligomeric golgi complex 5	Scophthalmus maximus (Turbot)	protein_coding	2	13078539	13132764	-
ENSSMAG00000009223	399.291	-0.272206	0.0982942	-2.7693	0.00561769	0.0481268	ENSSMAG00000009223	ensembl	acads	acyl-CoA dehydrogenase short chain [Source:ZFIN;Acc:ZDB-GENE-040808-64]	Scophthalmus maximus (Turbot)	protein_coding	4	22726848	22739163	+
ENSSMAG00000006113	1719.57	-0.271368	0.0849153	-3.19575	0.00139466	0.0170441	ENSSMAG00000006113	ensembl	zgc:63587	zgc:63587 [Source:ZFIN;Acc:ZDB-GENE-040426-1175]	Scophthalmus maximus (Turbot)	protein_coding	9	19429617	19447317	+
ENSSMAG00000018506	12873	-0.271115	0.0867924	-3.12371	0.00178584	0.0205571	ENSSMAG00000018506	ensembl	lrrfip1a	leucine rich repeat (in FLII) interacting protein 1a [Source:ZFIN;Acc:ZDB-GENE-030131-99]	Scophthalmus maximus (Turbot)	protein_coding	14	708168	750650	-
ENSSMAG00000002471	274.886	-0.269165	0.084537	-3.18399	0.0014526	0.0176031	ENSSMAG00000002471	ensembl	hs2st1b	heparan sulfate 2-O-sulfotransferase 1b [Source:ZFIN;Acc:ZDB-GENE-100304-1]	Scophthalmus maximus (Turbot)	protein_coding	12	21246992	21259494	+
ENSSMAG00000003481	1495.83	-0.264695	0.0848374	-3.12003	0.00180832	0.0207756	ENSSMAG00000003481	ensembl	exoc5	exocyst complex component 5 [Source:ZFIN;Acc:ZDB-GENE-080204-126]	Scophthalmus maximus (Turbot)	protein_coding	17	11972716	11983622	-
ENSSMAG00000001735	8991.23	-0.263836	0.0903796	-2.9192	0.00350936	0.034261	NCBI:118300425	ncbi	LOC118300425	rab GDP dissociation inhibitor beta-like	Scophthalmus maximus (Turbot)	protein_coding	4	31214830	31224435	-
ENSSMAG00000024223	1665.42	-0.260225	0.0903098	-2.88147	0.0039583	0.0375973	ENSSMAG00000024223	ensembl (name in other DB)	tollip	toll interacting protein [Source:NCBI gene;Acc:336876]	Scophthalmus maximus (Turbot)	protein_coding	5	26443934	26454168	+
ENSSMAG00000006699	1021.01	-0.26013	0.0859101	-3.02793	0.00246231	0.0262595	ENSSMAG00000006699	ensembl	actr10	actin related protein 10 [Source:ZFIN;Acc:ZDB-GENE-040426-768]	Scophthalmus maximus (Turbot)	protein_coding	20	8007723	8015033	-
ENSSMAG00000020553	3732.74	-0.258552	0.0661073	-3.91109	9.19e-05	0.00181185	ENSSMAG00000020553	ensembl (name in other DB)	YWHAQ	tyrosine 3-monooxygenase/tryptophan 5-monooxygenase activation protein theta [Source:HGNC Symbol;Acc:HGNC:12854]	Scophthalmus maximus (Turbot)	protein_coding	17	10692407	10699213	-
ENSSMAG00000021441	6676.52	-0.252783	0.0898101	-2.81464	0.00488321	0.0433654	ENSSMAG00000021441	ensembl	kars1	lysyl-tRNA synthetase 1 [Source:ZFIN;Acc:ZDB-GENE-021115-8]	Scophthalmus maximus (Turbot)	protein_coding	5	13086027	13093237	+
ENSSMAG00000000529	1766.81	-0.251803	0.0838454	-3.00318	0.00267175	0.027991	ENSSMAG00000000529	ensembl	ddx23	DEAD (Asp-Glu-Ala-Asp) box polypeptide 23 [Source:ZFIN;Acc:ZDB-GENE-030131-6215]	Scophthalmus maximus (Turbot)	protein_coding	11	23706032	23711458	+
ENSSMAG00000007876	687.092	-0.25144	0.0812705	-3.09387	0.00197564	0.0222465	NCBI:118300394	ncbi	vps26c	VPS26 endosomal protein sorting factor C	Scophthalmus maximus (Turbot)	protein_coding	4	10440258	10448378	-
ENSSMAG00000019026	2187.99	-0.250594	0.0701864	-3.5704	0.000356432	0.00566623	NCBI:118283166	ncbi	u2af1	U2 small nuclear RNA auxiliary factor 1	Scophthalmus maximus (Turbot)	protein_coding	14	15273477	15278106	-
ENSSMAG00000001080	2155.32	-0.247989	0.0841151	-2.94821	0.00319616	0.0317772	ENSSMAG00000001080	ensembl	ppt1	palmitoyl-protein thioesterase 1 (ceroid-lipofuscinosis, neuronal 1, infantile) [Source:ZFIN;Acc:ZDB-GENE-040426-2653]	Scophthalmus maximus (Turbot)	protein_coding	22	5133389	5139106	-
ENSSMAG00000011602	2283.56	-0.245041	0.0818869	-2.99244	0.00276761	0.0286286	NCBI:118309303	ncbi	LOC118309303	ras-related protein Rap-1A	Scophthalmus maximus (Turbot)	protein_coding	6	8492664	8508118	-
ENSSMAG00000007502	938.948	-0.243983	0.0859789	-2.83771	0.00454382	0.0413394	ENSSMAG00000007502	ensembl	nkiras2	NFKB inhibitor interacting Ras-like 2 [Source:NCBI gene;Acc:445039]	Scophthalmus maximus (Turbot)	protein_coding	19	16621412	16624625	-
ENSSMAG00000016349	620.039	-0.241436	0.0839928	-2.87449	0.00404687	0.0378908	ENSSMAG00000016349	ensembl	CAPN7	calpain 7 [Source:HGNC Symbol;Acc:HGNC:1484]	Scophthalmus maximus (Turbot)	protein_coding	16	19489943	19520490	+
ENSSMAG00000015449	1842.33	-0.239006	0.0829876	-2.88003	0.00397643	0.0375973	ENSSMAG00000015449	ensembl	ewsr1b	EWS RNA-binding protein 1b [Source:ZFIN;Acc:ZDB-GENE-030131-1600]	Scophthalmus maximus (Turbot)	protein_coding	9	14219069	14227623	+
ENSSMAG00000019330	827.873	-0.237458	0.0797978	-2.97575	0.00292276	0.0297811	ENSSMAG00000019330	ensembl	nhlrc2	NHL repeat containing 2 [Source:ZFIN;Acc:ZDB-GENE-100318-2]	Scophthalmus maximus (Turbot)	protein_coding	18	13805562	13824653	-
ENSSMAG00000016560	999.073	-0.234736	0.0815919	-2.87695	0.00401536	0.0378042	ENSSMAG00000016560	ensembl	mob1a	MOB kinase activator 1A [Source:ZFIN;Acc:ZDB-GENE-030131-6506]	Scophthalmus maximus (Turbot)	protein_coding	9	14607002	14610607	-
ENSSMAG00000020856	686.401	-0.234549	0.0814351	-2.8802	0.00397427	0.0375973	NCBI:118310068	ncbi	sfi1	SFI1 centrin binding protein	Scophthalmus maximus (Turbot)	protein_coding	6	12268775	12280108	+
ENSSMAG00000005731	3641.65	-0.233257	0.0795345	-2.93278	0.00335942	0.033014	NCBI:118315509	ncbi	LOC118315509	sorting nexin-1-like	Scophthalmus maximus (Turbot)	protein_coding	10	7700696	7719080	-
ENSSMAG00000003529	675.472	-0.232923	0.0819681	-2.84163	0.00448835	0.0411178	NCBI:118287018	ncbi	spag9b	sperm associated antigen 9b	Scophthalmus maximus (Turbot)	protein_coding	18	7009878	7042667	-
ENSSMAG00000007734	499.162	-0.231418	0.0824525	-2.80668	0.00500546	0.0442199	NCBI:118311399	ncbi	pold3	polymerase (DNA-directed), delta 3, accessory subunit	Scophthalmus maximus (Turbot)	protein_coding	7	3213965	3219579	-
ENSSMAG00000015787	486.051	-0.230693	0.0815675	-2.82824	0.0046804	0.0421626	ENSSMAG00000015787	ensembl	samm50l	sorting and assembly machinery component 50 homolog, like [Source:NCBI gene;Acc:492471]	Scophthalmus maximus (Turbot)	protein_coding	2	13273871	13284097	-
ENSSMAG00000015223	1062.41	-0.23053	0.0737454	-3.12603	0.00177186	0.0204357	NCBI:118317837	ncbi	LOC118317837	nardilysin-like	Scophthalmus maximus (Turbot)	protein_coding	12	817941	830615	-
ENSSMAG00000000848	2956.25	-0.228863	0.0683788	-3.34698	0.000816965	0.0111925	NCBI:118309080	ncbi	LOC118309080	guanine nucleotide-binding protein G(i) subunit alpha-2	Scophthalmus maximus (Turbot)	protein_coding	6	13762050	13808293	+
ENSSMAG00000012128	1872.15	-0.228357	0.0751809	-3.03743	0.00238606	0.0256998	ENSSMAG00000012128	ensembl	cd302	CD302 molecule [Source:ZFIN;Acc:ZDB-GENE-111118-1]	Scophthalmus maximus (Turbot)	protein_coding	14	11803105	11810054	-
ENSSMAG00000017977	1848.1	-0.228229	0.0691868	-3.29874	0.000971184	0.012803	ENSSMAG00000017977	ensembl	vps41	VPS41 subunit of HOPS complex [Source:ZFIN;Acc:ZDB-GENE-030131-6671]	Scophthalmus maximus (Turbot)	protein_coding	18	872346	892373	+
ENSSMAG00000006492	868.02	-0.218419	0.0783929	-2.78621	0.00533285	0.0461857	ENSSMAG00000006492	ensembl	capns1a	calpain, small subunit 1 a [Source:ZFIN;Acc:ZDB-GENE-030113-3]	Scophthalmus maximus (Turbot)	protein_coding	4	21672936	21676753	+
ENSSMAG00000009907	1664.14	-0.213198	0.0741259	-2.87616	0.00402549	0.037854	ENSSMAG00000009907	ensembl	rtf2	replication termination factor 2 [Source:ZFIN;Acc:ZDB-GENE-030131-4825]	Scophthalmus maximus (Turbot)	protein_coding	6	7645820	7659027	+
ENSSMAG00000009050	938.991	-0.212012	0.0755248	-2.80719	0.00499755	0.0441828	NCBI:118288692	ncbi	prpsap1	phosphoribosyl pyrophosphate synthetase-associated protein 1	Scophthalmus maximus (Turbot)	protein_coding	19	8733705	8749769	+
ENSSMAG00000017048	1638.9	-0.205046	0.0620456	-3.30477	0.000950543	0.0126431	ENSSMAG00000017048	ensembl	pdcd10b	programmed cell death 10b [Source:NCBI gene;Acc:405869]	Scophthalmus maximus (Turbot)	protein_coding	17	6765550	6771754	+
ENSSMAG00000006702	1084.48	-0.19746	0.0707956	-2.78915	0.00528458	0.0460021	NCBI:118300486	ncbi	actr1	actin related protein 1, centractin	Scophthalmus maximus (Turbot)	protein_coding	4	21775386	21787692	-
ENSSMAG00000009905	606.193	-0.194465	0.0699238	-2.78109	0.00541765	0.0468178	NCBI:118292463	ncbi	nfyc	nuclear transcription factor Y, gamma	Scophthalmus maximus (Turbot)	protein_coding	22	9453110	9462167	-
ENSSMAG00000006205	3647.84	-0.166189	0.0595683	-2.7899	0.00527247	0.045964	ENSSMAG00000006205	ensembl (name in other DB)	gnaia	guanine nucleotide binding protein (G protein), alpha inhibiting activity polypeptide a [Source:ZFIN;Acc:ZDB-GENE-030131-2229]	Scophthalmus maximus (Turbot)	protein_coding	10	16481173	16491349	-

## Sheet: Vibrio in vitro
Supplementary table 4B. Differential gene expression results of the in vitro challenge stimulated with Vibrio (p-value < 0.05). The simbol on column "log2FoldChange" denotes the direction of the differential expression, with negative values (-) refering to genes upregulated in the control condition, and positive values refering to genes upregulated in the tested condition (either Poly I:C or Vibr…
Gene ID (ENSEMBL)	baseMean	log2FoldChange	lfcSE	stat	pvalue	padj	alternate_alias	annotated_in	Gene symbol	description	organism	gene_biotype	chrom	start	end	strand
ENSSMAG00000009138	1150.09	9.71571	0.704537	13.7902	2.92e-43	7.08e-41	ENSSMAG00000009138	ensembl	NA	novel gene	Scophthalmus maximus (Turbot)	protein_coding	2	24202431	24207896	-
ENSSMAG00000035251	103.887	7.4612	0.900956	8.28142	1.22e-16	2.12e-15	NCBI:118311127	ncbi	LOC118311127	hepcidin-like	Scophthalmus maximus (Turbot)	protein_coding	1	27973559	27974134	+
ENSSMAG00000000978	171.655	5.81745	0.40006	14.5414	6.62e-48	2.06e-45	ENSSMAG00000000978	ensembl	tp63	tumor protein p63 [Source:ZFIN;Acc:ZDB-GENE-030819-1]	Scophthalmus maximus (Turbot)	protein_coding	12	20372990	20399696	-
ENSSMAG00000009146	213.157	5.46226	0.875677	6.23775	4.44e-10	3.46e-09	NCBI:118287459	ncbi	il22	interleukin 22	Scophthalmus maximus (Turbot)	protein_coding	2	24218991	24221491	-
ENSSMAG00000029177	21.878	5.40996	1.21423	4.45548	8.37e-06	3.29e-05	ENSSMAG00000029177	ensembl	NA	novel gene	Scophthalmus maximus (Turbot)	lncRNA	2	19064868	19074338	+
ENSSMAG00000005770	115.142	5.15069	0.44694	11.5243	9.95e-31	8.43e-29	NCBI:118288642	ncbi	csdc2b	cold shock domain containing C2, RNA binding b	Scophthalmus maximus (Turbot)	protein_coding	19	6824911	6828919	-
ENSSMAG00000021281	3.96716	4.94825	1.54643	3.19979	0.00137529	0.00348477	ENSSMAG00000021281	ensembl	slc12a1	solute carrier family 12 member 1 [Source:ZFIN;Acc:ZDB-GENE-080130-3]	Scophthalmus maximus (Turbot)	protein_coding	5	8943862	8956786	+
ENSSMAG00000017650	264.312	4.94702	0.378021	13.0866	3.93e-39	6.9e-37	ENSSMAG00000017650	ensembl	myom1b	myomesin 1b [Source:ZFIN;Acc:ZDB-GENE-080416-2]	Scophthalmus maximus (Turbot)	protein_coding	18	1076752	1105788	+
ENSSMAG00000010970	76.9861	4.79617	0.358648	13.3729	8.71e-41	1.65e-38	NCBI:118317454	ncbi	ren	renin	Scophthalmus maximus (Turbot)	protein_coding	11	17294745	17299447	-
ENSSMAG00000004284	242.537	4.64445	0.344938	13.4646	2.53e-41	5.03e-39	NCBI:118285000	ncbi	tmem116	transmembrane protein 116	Scophthalmus maximus (Turbot)	protein_coding	16	21701061	21707174	+
ENSSMAG00000002348	92334.2	4.63214	0.481502	9.62018	6.57e-22	2.13e-20	NCBI:118315888	ncbi	LOC118315888	monocyte chemotactic protein 1B-like	Scophthalmus maximus (Turbot)	protein_coding	10	4548263	4550331	+
ENSSMAG00000022771	82.0444	4.60216	0.96262	4.78087	1.75e-06	7.7e-06	ENSSMAG00000022771	ensembl	NA	novel gene	Scophthalmus maximus (Turbot)	protein_coding	18	14205470	14206283	-
ENSSMAG00000003991	482.842	4.14534	0.412825	10.0414	1e-23	3.9e-22	ENSSMAG00000003991	ensembl	MARCHF9	membrane associated ring-CH-type finger 9 [Source:HGNC Symbol;Acc:HGNC:25139]	Scophthalmus maximus (Turbot)	protein_coding	6	15143684	15150392	+
ENSSMAG00000007191	38.6254	4.12744	0.48835	8.4518	2.87e-17	5.49e-16	ENSSMAG00000007191	ensembl	dio1	iodothyronine deiodinase 1 [Source:ZFIN;Acc:ZDB-GENE-030328-41]	Scophthalmus maximus (Turbot)	protein_coding	12	14045835	14047191	+
ENSSMAG00000005780	2901.72	4.11414	0.933223	4.40853	1.04e-05	4.02e-05	ENSSMAG00000005780	ensembl	il10	interleukin 10 [Source:ZFIN;Acc:ZDB-GENE-051111-1]	Scophthalmus maximus (Turbot)	protein_coding	6	15637973	15639961	+
ENSSMAG00000028072	74.4921	4.09717	0.414251	9.89054	4.58e-23	1.66e-21	ENSSMAG00000028072	ensembl	dio1	iodothyronine deiodinase 1 [Source:ZFIN;Acc:ZDB-GENE-030328-41]	Scophthalmus maximus (Turbot)	protein_coding	12	14044890	14046076	+
ENSSMAG00000005170	602.771	4.01017	0.33336	12.0295	2.49e-33	2.62e-31	NCBI:118289829	ncbi	gpr31	G protein-coupled receptor 31	Scophthalmus maximus (Turbot)	protein_coding	20	18229963	18232395	+
ENSSMAG00000003395	85.736	4.00427	0.384585	10.4119	2.19e-25	9.94e-24	ENSSMAG00000003395	ensembl	avp	arginine vasopressin [Source:ZFIN;Acc:ZDB-GENE-030407-2]	Scophthalmus maximus (Turbot)	protein_coding	9	18251088	18293365	-
ENSSMAG00000036851	64.8282	3.99086	0.834683	4.78129	1.74e-06	7.69e-06	ENSSMAG00000036851	ensembl	NA	novel gene	Scophthalmus maximus (Turbot)	lncRNA	2	160296	162045	+
ENSSMAG00000001099	262.752	3.95552	0.54862	7.20995	5.6e-13	6.45e-12	NCBI:118319889	ncbi	LOC118319889	neuronal acetylcholine receptor subunit non-alpha-2-like	Scophthalmus maximus (Turbot)	protein_coding	13	11568425	11575000	-
ENSSMAG00000004982	1.45169	3.95348	1.30829	3.02187	0.00251221	0.00601136	NCBI:118292082	ncbi	LOC118292082	cytosolic non-specific dipeptidase-like	Scophthalmus maximus (Turbot)	protein_coding	22	6632129	6633790	+
ENSSMAG00000033433	11.3827	3.92681	0.717327	5.47423	4.39e-08	2.55e-07	NCBI:118309716	ncbi	si:ch211-236d3.4	protein FAM107B	Scophthalmus maximus (Turbot)	protein_coding	6	5330676	5332217	-
ENSSMAG00000014736	455.45	3.91372	0.388099	10.0843	6.48e-24	2.59e-22	ENSSMAG00000014736	ensembl	NA	novel gene	Scophthalmus maximus (Turbot)	protein_coding	8	13455418	13460777	+
ENSSMAG00000002406	8128.1	3.81552	0.53387	7.14691	8.88e-13	9.96e-12	NCBI:118299803	ncbi	mmp13b	matrix metallopeptidase 13b	Scophthalmus maximus (Turbot)	protein_coding	3	22055643	22059656	-
ENSSMAG00000000923	42.385	3.7753	0.43495	8.67984	3.96e-18	8.3e-17	ENSSMAG00000000923	ensembl	antxr1b	ANTXR cell adhesion molecule 1b [Source:ZFIN;Acc:ZDB-GENE-091204-21]	Scophthalmus maximus (Turbot)	protein_coding	16	8311055	8328295	+
ENSSMAG00000013785	344.782	3.73605	0.306472	12.1905	3.49e-34	4.19e-32	NCBI:118285924	ncbi	LOC118285924	ovarian cancer G-protein coupled receptor 1	Scophthalmus maximus (Turbot)	protein_coding	17	21277022	21281344	-
ENSSMAG00000036607	130.285	3.70011	0.335446	11.0304	2.73e-28	1.73e-26	ENSSMAG00000036607	ensembl	NA	novel gene	Scophthalmus maximus (Turbot)	lncRNA	1	18157669	18161572	+
ENSSMAG00000011183	272.127	3.69907	0.81188	4.55617	5.21e-06	2.12e-05	ENSSMAG00000011183	ensembl	NA	novel gene	Scophthalmus maximus (Turbot)	lncRNA	19	18175048	18185046	+
ENSSMAG00000016041	1208.51	3.69596	0.35455	10.4244	1.92e-25	8.85e-24	ENSSMAG00000016041	ensembl	NA	novel gene	Scophthalmus maximus (Turbot)	protein_coding	18	12175182	12175853	+
ENSSMAG00000010141	324.04	3.6872	0.417054	8.84106	9.48e-19	2.19e-17	P12544.2	swissprot	GZMA	Granzyme A (EC 3.4.21.78) (CTL tryptase) (Cytotoxic T-lymphocyte proteinase 1) (Fragmentin-1) (Granzyme-1) (Hanukkah factor) (H factor) (HF)	Homo sapiens (Human)	protein_coding	9	21388562	21395469	+
ENSSMAG00000022529	428.919	3.65427	0.333925	10.9434	7.15e-28	4.29e-26	ENSSMAG00000022529	ensembl	ARF3	ADP ribosylation factor 3 [Source:HGNC Symbol;Acc:HGNC:654]	Scophthalmus maximus (Turbot)	protein_coding	11	13803300	13806995	+
ENSSMAG00000002919	897.041	3.64527	0.188425	19.346	2.2e-83	5.34e-80	NCBI:118319629	ncbi	anks1b	ankyrin repeat and sterile alpha motif domain containing 1B	Scophthalmus maximus (Turbot)	protein_coding	2	20438271	20595133	-
ENSSMAG00000016726	244.987	3.55467	0.377773	9.40954	4.98e-21	1.46e-19	NCBI:118308878	ncbi	LOC118308878	tumor necrosis factor receptor superfamily member 14-like	Scophthalmus maximus (Turbot)	protein_coding	6	11330856	11333210	+
ENSSMAG00000025055	75.1454	3.54769	0.493735	7.18542	6.7e-13	7.64e-12	NCBI:118288325	ncbi	LOC118288325	LITAF domain-containing protein-like	Scophthalmus maximus (Turbot)	protein_coding	19	10016363	10017917	-
ENSSMAG00000016485	144.641	3.48523	0.610527	5.70855	1.14e-08	7.25e-08	P69526.1	swissprot	Tmprss9	Transmembrane protease serine 9 (EC 3.4.21.-) (Polyserase-I) (Polyserine protease 1) (Polyserase-1) [Cleaved into: Serase-1; Serase-2; Serase-3]	Rattus norvegicus (Rat)	protein_coding	18	12275026	12284025	+
ENSSMAG00000009210	234.742	3.47385	0.334739	10.3778	3.13e-25	1.39e-23	ENSSMAG00000009210	ensembl	DNAI1	dynein axonemal intermediate chain 1 [Source:HGNC Symbol;Acc:HGNC:2954]	Scophthalmus maximus (Turbot)	protein_coding	6	17912036	17931200	-
ENSSMAG00000019649	1016.46	3.46501	0.303405	11.4204	3.31e-30	2.62e-28	ENSSMAG00000019649	ensembl	ctsl.1	cathepsin L.1 [Source:ZFIN;Acc:ZDB-GENE-040718-61]	Scophthalmus maximus (Turbot)	protein_coding	17	9037928	9042167	-
ENSSMAG00000026293	3.07765	3.43944	1.05606	3.25685	0.00112657	0.00291112	P06312.1	swissprot	IGKV4-1	Immunoglobulin kappa variable 4-1 (Ig kappa chain V-IV region B17) (Ig kappa chain V-IV region JI) (Ig kappa chain V-IV region Len) (Ig kappa chain V-IV region STH)	Homo sapiens (Human)	protein_coding	22	901647	902191	+
ENSSMAG00000030195	362.007	3.43644	0.329912	10.4162	2.09e-25	9.57e-24	NCBI:118287887	ncbi	LOC118287887	tumor necrosis factor receptor superfamily member 13B	Scophthalmus maximus (Turbot)	protein_coding	18	7802247	7807579	+
ENSSMAG00000002854	335.602	3.42579	0.765049	4.47788	7.54e-06	2.99e-05	NCBI:118287279	ncbi	LOC118287279	carbohydrate sulfotransferase 15-like	Scophthalmus maximus (Turbot)	protein_coding	18	15916528	15936047	-
ENSSMAG00000015146	388.554	3.42046	0.609694	5.61012	2.02e-08	1.24e-07	NCBI:118309826	ncbi	LOC118309826	vascular endothelial growth factor C-like	Scophthalmus maximus (Turbot)	protein_coding	1	11801567	11823220	+
ENSSMAG00000027781	72.5418	3.40773	0.408381	8.34449	7.15e-17	1.3e-15	ENSSMAG00000027781	ensembl	INSM2	INSM transcriptional repressor 2 [Source:HGNC Symbol;Acc:HGNC:17539]	Scophthalmus maximus (Turbot)	protein_coding	17	17143296	17145356	-
ENSSMAG00000015650	1792.94	3.39605	0.260008	13.0613	5.48e-39	9.36e-37	NCBI:118292412	ncbi	LOC118292412	gasdermin-E-like	Scophthalmus maximus (Turbot)	protein_coding	22	12054431	12059608	+
ENSSMAG00000018614	29.4431	3.36376	0.439237	7.65817	1.89e-14	2.57e-13	ENSSMAG00000018614	ensembl (name in other DB)	RAB17	RAB17, member RAS oncogene family [Source:HGNC Symbol;Acc:HGNC:16523]	Scophthalmus maximus (Turbot)	protein_coding	14	754357	757408	+
ENSSMAG00000037937	374.425	3.31818	0.31455	10.549	5.13e-26	2.57e-24	ENSSMAG00000037937	ensembl	cbx4	chromobox homolog 4 (Pc class homolog, Drosophila) [Source:ZFIN;Acc:ZDB-GENE-040329-2]	Scophthalmus maximus (Turbot)	protein_coding	19	11086197	11093970	-
ENSSMAG00000003890	5103.26	3.28137	0.845163	3.88252	0.000103378	0.000331045	ENSSMAG00000003890	ensembl	NA	novel gene	Scophthalmus maximus (Turbot)	protein_coding	7	13577322	13584368	-
ENSSMAG00000003749	86923.2	3.28011	0.298041	11.0056	3.59e-28	2.21e-26	NCBI:118313794	ncbi	LOC118313794	gamma-glutamyl hydrolase	Scophthalmus maximus (Turbot)	protein_coding	9	18417892	18422199	-
ENSSMAG00000004064	1.93785	3.26081	1.15932	2.8127	0.00491273	0.0109858	Q76FK4.1	swissprot	NOL8	Nucleolar protein 8 (Nucleolar protein Nop132)	Homo sapiens (Human)	protein_coding	6	3425872	3427392	+
ENSSMAG00000002487	2.12062	3.25896	1.29529	2.51601	0.0118693	0.0241955	Q75A26.3	swissprot	ARF1	ADP-ribosylation factor	Ashbya gossypii (strain ATCC 10895 / CBS 109.51 / FGSC 9923 / NRRL Y-1056) (Yeast) (Eremothecium gossypii)	protein_coding	6	2827164	2827963	+
ENSSMAG00000027635	8.5946	3.21801	0.616276	5.22171	1.77e-07	9.25e-07	ENSSMAG00000027635	ensembl	cryba1l1	crystallin, beta A1, like 1 [Source:ZFIN;Acc:ZDB-GENE-050417-249]	Scophthalmus maximus (Turbot)	protein_coding	13	11906937	11909081	-
ENSSMAG00000011746	118.773	3.19913	1.17397	2.72505	0.00642919	0.01397	ENSSMAG00000011746	ensembl	NA	novel gene	Scophthalmus maximus (Turbot)	protein_coding	9	22203480	22204694	-
ENSSMAG00000027504	8.19397	3.19108	0.714547	4.46588	7.97e-06	3.14e-05	ENSSMAG00000027504	ensembl	NA	novel gene	Scophthalmus maximus (Turbot)	protein_coding	19	20950037	20951654	+
ENSSMAG00000002509	12995.7	3.17363	0.267606	11.8594	1.92e-32	1.81e-30	ENSSMAG00000002509	ensembl	pglyrp6	peptidoglycan recognition protein 6 [Source:ZFIN;Acc:ZDB-GENE-071227-2]	Scophthalmus maximus (Turbot)	protein_coding	19	5351669	5354246	-
ENSSMAG00000012465	53.4832	3.15887	0.902374	3.50062	0.000464177	0.00130484	ENSSMAG00000012465	ensembl	IL12A	interleukin 12a [Source:ZFIN;Acc:ZDB-GENE-060724-1]	Scophthalmus maximus (Turbot)	protein_coding	3	12631071	12632727	+
ENSSMAG00000016572	97.1217	3.15724	0.457596	6.89962	5.21e-12	5.24e-11	Q5K2P9.1	swissprot	Prss36	Polyserase-2 (EC 3.4.21.-) (Polyserine protease 2) (Serine protease 36)	Rattus norvegicus (Rat)	protein_coding	18	12289181	12292126	+
ENSSMAG00000013702	19.726	3.15008	0.482515	6.52847	6.64e-11	5.81e-10	ENSSMAG00000013702	ensembl	emp1	epithelial membrane protein 1 [Source:ZFIN;Acc:ZDB-GENE-070822-2]	Scophthalmus maximus (Turbot)	protein_coding	8	12699806	12703250	+
ENSSMAG00000007015	508.949	3.10761	0.28623	10.857	1.85e-27	1.08e-25	ENSSMAG00000007015	ensembl	serpind1	serpin peptidase inhibitor, clade D (heparin cofactor), member 1 [Source:ZFIN;Acc:ZDB-GENE-030711-2]	Scophthalmus maximus (Turbot)	protein_coding	9	19637882	19642766	-
ENSSMAG00000013625	525.373	3.10728	0.328087	9.47092	2.77e-21	8.29e-20	NCBI:118291633	ncbi	LOC118291633	venom phosphodiesterase 1	Scophthalmus maximus (Turbot)	protein_coding	22	738078	757061	+
ENSSMAG00000003863	1249.55	3.07759	1.05805	2.90874	0.00362883	0.00836632	NCBI:118315687	ncbi	LOC118315687	leptin-like	Scophthalmus maximus (Turbot)	protein_coding	10	15490652	15492468	+
ENSSMAG00000000287	4860.83	3.03331	0.347103	8.73894	2.35e-18	5.15e-17	ENSSMAG00000000287	ensembl	c4b	complement 4B (Chido blood group) [Source:ZFIN;Acc:ZDB-GENE-100805-2]	Scophthalmus maximus (Turbot)	protein_coding	1	21977667	21990909	+
ENSSMAG00000012223	839.547	3.0327	0.204586	14.8236	1.03e-49	3.79e-47	NCBI:118292093	ncbi	ctnnal1	catenin (cadherin-associated protein), alpha-like 1	Scophthalmus maximus (Turbot)	protein_coding	22	10307826	10365698	+
ENSSMAG00000020206	1260.9	3.02161	0.33851	8.92621	4.41e-19	1.04e-17	NCBI:118286241	ncbi	LOC118286241	gamma-aminobutyric acid receptor subunit rho-1	Scophthalmus maximus (Turbot)	protein_coding	17	9748535	9777037	+
ENSSMAG00000019091	2099.51	3.00501	0.342814	8.76572	1.86e-18	4.12e-17	NCBI:118288235	ncbi	il17rel	interleukin 17 receptor E-like	Scophthalmus maximus (Turbot)	protein_coding	2	14549868	14563134	+
ENSSMAG00000003338	125433	2.99128	0.668795	4.47264	7.73e-06	3.05e-05	NCBI:118310334	ncbi	LOC118310334	tumor necrosis factor receptor superfamily member 6B-like	Scophthalmus maximus (Turbot)	protein_coding	1	23706955	23710782	-
ENSSMAG00000015477	1245	2.95902	0.260193	11.3724	5.74e-30	4.4e-28	ENSSMAG00000015477	ensembl	si:dkey-85k7.12	si:dkey-85k7.12 [Source:ZFIN;Acc:ZDB-GENE-130530-855]	Scophthalmus maximus (Turbot)	protein_coding	4	28584247	28592118	-
ENSSMAG00000014958	8.16794	2.92992	0.727688	4.02635	5.67e-05	0.000190886	NCBI:118288870	ncbi	LOC118288870	meteorin-like protein	Scophthalmus maximus (Turbot)	protein_coding	19	11071442	11074846	-
ENSSMAG00000020809	6.13996	2.91436	0.680615	4.28196	1.85e-05	6.88e-05	ENSSMAG00000020809	ensembl	si:ch211-210c8.7	si:ch211-210c8.7 [Source:ZFIN;Acc:ZDB-GENE-090313-81]	Scophthalmus maximus (Turbot)	protein_coding	11	22587132	22588099	-
ENSSMAG00000001477	4264.35	2.91428	0.226112	12.8886	5.22e-38	8.55e-36	ENSSMAG00000001477	ensembl	sema4ba	sema domain, immunoglobulin domain (Ig), transmembrane domain (TM) and short cytoplasmic domain, (semaphorin) 4Ba [Source:ZFIN;Acc:ZDB-GENE-070705-31]	Scophthalmus maximus (Turbot)	protein_coding	10	13705587	13741635	+
ENSSMAG00000025893	2196.94	2.90834	0.322121	9.02872	1.74e-19	4.25e-18	ENSSMAG00000025893	ensembl	rsph9	radial spoke head component 9 [Source:NCBI gene;Acc:558005]	Scophthalmus maximus (Turbot)	protein_coding	20	9547372	9550809	+
ENSSMAG00000035953	15.4295	2.88556	0.469084	6.15149	7.68e-10	5.78e-09	ENSSMAG00000035953	ensembl	NA	novel gene	Scophthalmus maximus (Turbot)	protein_coding	11	22082150	22082773	+
ENSSMAG00000018875	215.897	2.8714	0.297739	9.64402	5.21e-22	1.73e-20	ENSSMAG00000018875	ensembl	si:dkey-78k11.9	si:dkey-78k11.9 [Source:ZFIN;Acc:ZDB-GENE-060503-929]	Scophthalmus maximus (Turbot)	protein_coding	11	20838710	20839699	+
ENSSMAG00000003884	2527.88	2.86656	0.153862	18.6308	1.81e-77	3.66e-74	ENSSMAG00000003884	ensembl	ASS1	argininosuccinate synthase 1 [Source:HGNC Symbol;Acc:HGNC:758]	Scophthalmus maximus (Turbot)	protein_coding	16	9932774	9963087	-
ENSSMAG00000008149	2093.49	2.8522	0.236535	12.0583	1.75e-33	1.93e-31	Q8IX06.2	swissprot	REXO1L1P	Putative exonuclease GOR (EC 3.1.-.-) (Antigen GOR homolog) (RNA exonuclease 1 homolog-like 1)	Homo sapiens (Human)	protein_coding	9	20278318	20285668	-
ENSSMAG00000030659	2.68863	2.84796	1.00587	2.83135	0.0046352	0.0104365	P06312.1	swissprot	IGKV4-1	Immunoglobulin kappa variable 4-1 (Ig kappa chain V-IV region B17) (Ig kappa chain V-IV region JI) (Ig kappa chain V-IV region Len) (Ig kappa chain V-IV region STH)	Homo sapiens (Human)	protein_coding	22	939837	942283	+
ENSSMAG00000016691	5420.12	2.83605	0.496513	5.71194	1.12e-08	7.11e-08	NCBI:118284255	ncbi	LOC118284255	L-amino-acid oxidase-like	Scophthalmus maximus (Turbot)	protein_coding	2	1170008	1175721	-
ENSSMAG00000017652	5.13665	2.78371	0.722815	3.85121	0.000117537	0.000372939	ENSSMAG00000017652	ensembl	si:dkey-23i12.7	si:dkey-23i12.7 [Source:ZFIN;Acc:ZDB-GENE-160728-52]	Scophthalmus maximus (Turbot)	protein_coding	4	29638481	29642982	+
ENSSMAG00000023971	11.7612	2.78042	0.729177	3.8131	0.000137235	0.000429595	ENSSMAG00000023971	ensembl	si:ch73-233k15.2	si:ch73-233k15.2 [Source:ZFIN;Acc:ZDB-GENE-120215-22]	Scophthalmus maximus (Turbot)	protein_coding	19	19881537	19883836	-
ENSSMAG00000011821	361.694	2.77786	0.275055	10.0993	5.57e-24	2.23e-22	ENSSMAG00000011821	ensembl	MME	membrane metalloendopeptidase [Source:HGNC Symbol;Acc:HGNC:7154]	Scophthalmus maximus (Turbot)	protein_coding	3	12139937	12167678	-
ENSSMAG00000013402	469.8	2.77359	0.314563	8.81727	1.17e-18	2.66e-17	ENSSMAG00000013402	ensembl	tfpi2	tissue factor pathway inhibitor 2 [Source:ZFIN;Acc:ZDB-GENE-060503-38]	Scophthalmus maximus (Turbot)	protein_coding	22	11038695	11041118	-
ENSSMAG00000016164	72.8499	2.76787	0.389122	7.1131	1.13e-12	1.25e-11	ENSSMAG00000016164	ensembl	si:dkey-152b24.6	si:dkey-152b24.6 [Source:ZFIN;Acc:ZDB-GENE-100922-31]	Scophthalmus maximus (Turbot)	protein_coding	1	13656425	13660201	-
ENSSMAG00000031037	479.005	2.76489	0.243189	11.3693	5.95e-30	4.54e-28	NCBI:118285214	ncbi	il21r.1	interleukin 21 receptor, tandem duplicate 1	Scophthalmus maximus (Turbot)	protein_coding	16	15849355	15857375	-
ENSSMAG00000037065	286.956	2.75106	0.25655	10.7233	7.92e-27	4.36e-25	ENSSMAG00000037065	ensembl	prf1.9	perforin 1.9 [Source:ZFIN;Acc:ZDB-GENE-131127-344]	Scophthalmus maximus (Turbot)	protein_coding	19	17145719	17149946	+
ENSSMAG00000018073	46.8179	2.72845	0.50483	5.40469	6.49e-08	3.65e-07	NCBI:118288527	ncbi	LOC118288527	tetraspanin-10	Scophthalmus maximus (Turbot)	protein_coding	19	13074819	13077690	-
ENSSMAG00000018760	4.71932	2.72805	0.767466	3.55461	0.000378534	0.00108241	ENSSMAG00000018760	ensembl	wnt9a	wingless-type MMTV integration site family, member 9A [Source:ZFIN;Acc:ZDB-GENE-060825-97]	Scophthalmus maximus (Turbot)	protein_coding	7	8427165	8444515	-
ENSSMAG00000005066	3.73257	2.71513	0.930151	2.91902	0.0035113	0.00810923	NCBI:118287886	ncbi	LOC118287886	somatostatin receptor type 5	Scophthalmus maximus (Turbot)	protein_coding	18	7770731	7772544	+
ENSSMAG00000005094	27.9068	2.7084	0.506537	5.3469	8.95e-08	4.93e-07	NCBI:118283549	ncbi	LOC118283549	gonadotropin subunit beta-2-like	Scophthalmus maximus (Turbot)	protein_coding	15	22048630	22051129	-
ENSSMAG00000014470	2505.49	2.7036	0.316603	8.53938	1.35e-17	2.68e-16	ENSSMAG00000014470	ensembl	pim2	Pim-2 proto-oncogene, serine/threonine kinase [Source:NCBI gene;Acc:58054]	Scophthalmus maximus (Turbot)	protein_coding	11	18426082	18429705	+
ENSSMAG00000021355	1247.27	2.69151	0.361368	7.4481	9.47e-14	1.19e-12	NCBI:118302519	ncbi	dpep1	dipeptidase 1	Scophthalmus maximus (Turbot)	protein_coding	5	10676295	10801807	-
ENSSMAG00000019280	1032.36	2.68548	0.248152	10.8219	2.71e-27	1.56e-25	ENSSMAG00000019280	ensembl (name in other DB)	cd40	CD40 molecule, TNF receptor superfamily member 5 [Source:ZFIN;Acc:ZDB-GENE-090313-95]	Scophthalmus maximus (Turbot)	protein_coding	11	21350583	21355671	+
ENSSMAG00000017522	320.053	2.68114	0.217297	12.3386	5.62e-35	7.24e-33	ENSSMAG00000017522	ensembl	emilin2b	elastin microfibril interfacer 2b [Source:ZFIN;Acc:ZDB-GENE-080416-1]	Scophthalmus maximus (Turbot)	protein_coding	18	1128312	1141057	-
ENSSMAG00000010758	22.9042	2.65285	0.504472	5.25868	1.45e-07	7.69e-07	ENSSMAG00000010758	ensembl	ighv1-1	immunoglobulin heavy variable 1-4 [Source:ZFIN;Acc:ZDB-GENE-040514-1]	Scophthalmus maximus (Turbot)	protein_coding	19	9444222	9445186	+
ENSSMAG00000028984	96404.7	2.65133	0.496573	5.33926	9.33e-08	5.12e-07	NCBI:118289098	ncbi	LOC118289098	heat shock 70 kDa protein 1	Scophthalmus maximus (Turbot)	protein_coding	19	20473100	20476077	+
ENSSMAG00000010159	85.5887	2.63674	0.36768	7.17128	7.43e-13	8.4e-12	Q6DBV4.1	swissprot	phospho1	Probable phosphatase phospho1 (EC 3.1.3.75)	Danio rerio (Zebrafish) (Brachydanio rerio)	pseudogene	19	17783094	17783942	+
ENSSMAG00000017427	3248.24	2.62559	0.210775	12.4569	1.28e-35	1.71e-33	ENSSMAG00000017427	ensembl	irf4b	interferon regulatory factor 4b [Source:ZFIN;Acc:ZDB-GENE-041001-131]	Scophthalmus maximus (Turbot)	protein_coding	12	2278550	2287131	+
ENSSMAG00000002478	112.576	2.61137	0.682752	3.82478	0.00013089	0.000411645	ENSSMAG00000002478	ensembl	celf3a	cugbp, Elav-like family member 3a [Source:NCBI gene;Acc:57922]	Scophthalmus maximus (Turbot)	protein_coding	22	5832945	5854824	-
ENSSMAG00000005871	28.5052	2.6035	1.05795	2.46089	0.0138592	0.0276795	ENSSMAG00000005871	ensembl	il17a/f1	interleukin 17a/f1 [Source:ZFIN;Acc:ZDB-GENE-061031-3]	Scophthalmus maximus (Turbot)	protein_coding	5	1263133	1264263	-
ENSSMAG00000002679	24.0732	2.56207	0.350122	7.31764	2.52e-13	3.03e-12	ENSSMAG00000002679	ensembl	csf1ra	colony stimulating factor 1 receptor, a [Source:NCBI gene;Acc:64274]	Scophthalmus maximus (Turbot)	protein_coding	13	13347515	13358277	+
ENSSMAG00000029657	1176.86	2.55957	0.285976	8.95031	3.54e-19	8.45e-18	NCBI:118310816	ncbi	LOC118310816	neoverrucotoxin subunit alpha-like	Scophthalmus maximus (Turbot)	protein_coding	7	888040	1004341	+
ENSSMAG00000012273	65.4296	2.55435	0.360063	7.09416	1.3e-12	1.42e-11	ENSSMAG00000012273	ensembl	slc2a3a	solute carrier family 2 member 3a [Source:ZFIN;Acc:ZDB-GENE-040718-390]	Scophthalmus maximus (Turbot)	protein_coding	22	1330139	1336509	-
ENSSMAG00000017559	2808.79	2.54867	0.211282	12.0629	1.66e-33	1.85e-31	ENSSMAG00000017559	ensembl	LPIN2	lipin 2 [Source:HGNC Symbol;Acc:HGNC:14450]	Scophthalmus maximus (Turbot)	protein_coding	18	1107724	1128022	+
ENSSMAG00000008884	794.83	2.53934	0.318309	7.9776	1.49e-15	2.3e-14	NCBI:118300694	ncbi	LOC118300694	interleukin-1 beta-like	Scophthalmus maximus (Turbot)	protein_coding	4	22525621	22532567	-
ENSSMAG00000016714	244.89	2.52152	0.306098	8.23763	1.76e-16	3.01e-15	NCBI:118309919	ncbi	si:ch73-361p23.3	tumor necrosis factor receptor superfamily member 1B	Scophthalmus maximus (Turbot)	protein_coding	6	11324519	11327132	+
ENSSMAG00000007092	1727.12	2.51947	0.863782	2.91678	0.0035366	0.008163	ENSSMAG00000007092	ensembl	cdab	cytidine deaminase b [Source:ZFIN;Acc:ZDB-GENE-040426-1911]	Scophthalmus maximus (Turbot)	protein_coding	6	16568640	16571568	-
ENSSMAG00000003343	2251.92	2.5176	0.610751	4.12215	3.75e-05	0.00013137	ENSSMAG00000003343	ensembl	TNFRSF11B	TNF receptor superfamily member 11b [Source:HGNC Symbol;Acc:HGNC:11909]	Scophthalmus maximus (Turbot)	protein_coding	1	23711953	23728853	-
ENSSMAG00000018672	500.984	2.50256	0.207995	12.0318	2.42e-33	2.57e-31	ENSSMAG00000018672	ensembl	stra6l	STRA6-like [Source:ZFIN;Acc:ZDB-GENE-070410-116]	Scophthalmus maximus (Turbot)	protein_coding	8	15919842	15925481	+
ENSSMAG00000020467	945.79	2.49275	0.585715	4.25592	2.08e-05	7.64e-05	NCBI:118291967	ncbi	prdm1b	PR domain containing 1b, with ZNF domain	Scophthalmus maximus (Turbot)	protein_coding	22	4669686	4680636	-
ENSSMAG00000023026	115.746	2.48963	0.295328	8.43004	3.46e-17	6.55e-16	ENSSMAG00000023026	ensembl	NA	novel gene	Scophthalmus maximus (Turbot)	protein_coding	13	6802540	6805318	+
ENSSMAG00000014602	31.8458	2.48666	0.437967	5.67773	1.36e-08	8.6e-08	ENSSMAG00000014602	ensembl	usta	uronyl 2-sulfotransferase a [Source:ZFIN;Acc:ZDB-GENE-041001-163]	Scophthalmus maximus (Turbot)	protein_coding	20	12080019	12125107	-
ENSSMAG00000004858	21.6801	2.48586	0.556395	4.4678	7.9e-06	3.12e-05	ENSSMAG00000004858	ensembl	star	steroidogenic acute regulatory protein [Source:NCBI gene;Acc:63999]	Scophthalmus maximus (Turbot)	protein_coding	9	8912449	8914293	-
ENSSMAG00000006127	65.3061	2.48401	0.327516	7.5844	3.34e-14	4.4e-13	ENSSMAG00000006127	ensembl	CORO2A	coronin, actin binding protein, 2A [Source:ZFIN;Acc:ZDB-GENE-030131-2258]	Scophthalmus maximus (Turbot)	protein_coding	8	8231449	8260483	+
ENSSMAG00000008361	30.2162	2.48101	0.413688	5.99729	2.01e-09	1.43e-08	ENSSMAG00000008361	ensembl	socs1a	suppressor of cytokine signaling 1a [Source:ZFIN;Acc:ZDB-GENE-040801-205]	Scophthalmus maximus (Turbot)	protein_coding	19	8124755	8125446	+
ENSSMAG00000006050	29440.9	2.47902	0.605755	4.09245	4.27e-05	0.000147306	NCBI:118292116	ncbi	LOC118292116	apoptosis facilitator Bcl-2-like protein 14	Scophthalmus maximus (Turbot)	protein_coding	2	22666644	22669538	+
ENSSMAG00000012666	119.442	2.47352	0.318104	7.77581	7.5e-15	1.07e-13	ENSSMAG00000012666	ensembl	zmp:0000000624	zmp:0000000624 [Source:ZFIN;Acc:ZDB-GENE-130530-627]	Scophthalmus maximus (Turbot)	protein_coding	18	11114039	11115829	-
ENSSMAG00000009126	658.031	2.46624	0.324075	7.61009	2.74e-14	3.67e-13	NCBI:118287492	ncbi	LOC118287492	interferon gamma-like	Scophthalmus maximus (Turbot)	protein_coding	2	24192822	24198213	-
ENSSMAG00000012085	441.309	2.46247	0.307123	8.01786	1.08e-15	1.69e-14	NCBI:118314529	ncbi	arhgef5	Rho guanine nucleotide exchange factor (GEF) 5	Scophthalmus maximus (Turbot)	protein_coding	1	18349147	18352665	+
ENSSMAG00000004091	684.708	2.45116	0.510194	4.80436	1.55e-06	6.9e-06	NCBI:118310007	ncbi	mmp19	matrix metallopeptidase 19	Scophthalmus maximus (Turbot)	protein_coding	6	15196056	15200651	+
ENSSMAG00000034106	2744.75	2.439	0.234205	10.4139	2.14e-25	9.76e-24	ENSSMAG00000034106	ensembl	SLC35G1	solute carrier family 35 member G1 [Source:HGNC Symbol;Acc:HGNC:26607]	Scophthalmus maximus (Turbot)	protein_coding	18	13301916	13307686	-
ENSSMAG00000035128	1637.13	2.43783	0.396639	6.14621	7.94e-10	5.95e-09	ENSSMAG00000035128	ensembl	ocstamp	osteoclast stimulatory transmembrane protein [Source:ZFIN;Acc:ZDB-GENE-050327-65]	Scophthalmus maximus (Turbot)	protein_coding	11	26018923	26021325	+
ENSSMAG00000018262	170.486	2.43095	0.26114	9.309	1.29e-20	3.58e-19	ENSSMAG00000018262	ensembl	plekhn1	pleckstrin homology domain containing, family N member 1 [Source:ZFIN;Acc:ZDB-GENE-090313-357]	Scophthalmus maximus (Turbot)	protein_coding	11	11951756	11965157	-
ENSSMAG00000022709	34.2834	2.42992	0.504965	4.81205	1.49e-06	6.68e-06	P06312.1	swissprot	IGKV4-1	Immunoglobulin kappa variable 4-1 (Ig kappa chain V-IV region B17) (Ig kappa chain V-IV region JI) (Ig kappa chain V-IV region Len) (Ig kappa chain V-IV region STH)	Homo sapiens (Human)	protein_coding	22	929240	930368	+
ENSSMAG00000020121	16114.8	2.4251	0.542116	4.47339	7.7e-06	3.04e-05	NCBI:118285256	ncbi	LOC118285256	butyrophilin subfamily 2 member A2-like	Scophthalmus maximus (Turbot)	protein_coding	16	7585369	7596032	+
ENSSMAG00000016777	9.90845	2.42426	0.522079	4.64348	3.43e-06	1.43e-05	NCBI:118302008	ncbi	il17a/f2	interleukin 17a/f2	Scophthalmus maximus (Turbot)	protein_coding	5	1268999	1270900	+
ENSSMAG00000002522	5490.25	2.41545	0.3185	7.58384	3.35e-14	4.42e-13	ENSSMAG00000002522	ensembl	hspa4l	heat shock protein 4 like [Source:ZFIN;Acc:ZDB-GENE-030131-2412]	Scophthalmus maximus (Turbot)	protein_coding	17	11398323	11406973	+
ENSSMAG00000013045	200.43	2.40635	0.716246	3.35967	0.000780365	0.00208217	P14778.1	swissprot	IL1R1	Interleukin-1 receptor type 1 (IL-1R-1) (IL-1RT-1) (IL-1RT1) (EC 3.2.2.6) (CD121 antigen-like family member A) (Interleukin-1 receptor alpha) (IL-1R-alpha) (Interleukin-1 receptor type I) (p80) (CD antigen CD121a) [Cleaved into: Interleukin-1 receptor type 1, membrane form (mIL-1R1) (mIL-1RI); Interleukin-1 receptor type 1, soluble form (sIL-1R1) (sIL-1RI)]	Homo sapiens (Human)	protein_coding	5	8026009	8036355	-
ENSSMAG00000021245	35.5437	2.38951	0.429405	5.5647	2.63e-08	1.58e-07	NCBI:118312192	ncbi	LOC118312192	pyrin-like	Scophthalmus maximus (Turbot)	protein_coding	8	3782541	3783746	-
ENSSMAG00000007097	30.6678	2.38798	0.647818	3.6862	0.000227628	0.000682266	ENSSMAG00000007097	ensembl	si:dkey-33m11.8	si:dkey-33m11.8 [Source:ZFIN;Acc:ZDB-GENE-141215-49]	Scophthalmus maximus (Turbot)	protein_coding	6	16571466	16574785	-
ENSSMAG00000030841	21.4264	2.38621	0.492838	4.84178	1.29e-06	5.82e-06	P06312.1	swissprot	IGKV4-1	Immunoglobulin kappa variable 4-1 (Ig kappa chain V-IV region B17) (Ig kappa chain V-IV region JI) (Ig kappa chain V-IV region Len) (Ig kappa chain V-IV region STH)	Homo sapiens (Human)	protein_coding	22	896525	897685	+
ENSSMAG00000022408	691.879	2.38514	0.251233	9.49375	2.23e-21	6.74e-20	ENSSMAG00000022408	ensembl	slc48a1b	solute carrier family 48 member 1b [Source:NCBI gene;Acc:792763]	Scophthalmus maximus (Turbot)	protein_coding	6	16770241	16773621	+
ENSSMAG00000003448	224.689	2.38409	0.20935	11.3881	4.79e-30	3.73e-28	ENSSMAG00000003448	ensembl	lman2la	lectin, mannose-binding 2-like a [Source:ZFIN;Acc:ZDB-GENE-040715-4]	Scophthalmus maximus (Turbot)	protein_coding	16	9757033	9761436	+
ENSSMAG00000002900	198.946	2.38119	0.30343	7.84759	4.24e-15	6.23e-14	ENSSMAG00000002900	ensembl	wnt10b	wingless-type MMTV integration site family, member 10b [Source:NCBI gene;Acc:30308]	Scophthalmus maximus (Turbot)	protein_coding	11	13797288	13801358	+
ENSSMAG00000009667	683.988	2.37174	0.239258	9.91292	3.66e-23	1.34e-21	ENSSMAG00000009667	ensembl	NA	novel gene	Scophthalmus maximus (Turbot)	protein_coding	8	19259361	19261658	+
ENSSMAG00000003838	14.0363	2.36071	0.461891	5.11096	3.21e-07	1.6e-06	ENSSMAG00000003838	ensembl	hgfb	hepatocyte growth factor b [Source:ZFIN;Acc:ZDB-GENE-041014-3]	Scophthalmus maximus (Turbot)	protein_coding	10	15348557	15364618	+
ENSSMAG00000002682	892.11	2.35819	0.261046	9.03363	1.66e-19	4.08e-18	ENSSMAG00000002682	ensembl	socs1b	suppressor of cytokine signaling 1b [Source:ZFIN;Acc:ZDB-GENE-090313-141]	Scophthalmus maximus (Turbot)	protein_coding	8	6390633	6393988	+
ENSSMAG00000002338	245.595	2.35506	0.270821	8.69598	3.44e-18	7.29e-17	ENSSMAG00000002338	ensembl	tnfsf14	TNF superfamily member 14 [Source:ZFIN;Acc:ZDB-GENE-101109-3]	Scophthalmus maximus (Turbot)	protein_coding	19	13770882	13773599	+
ENSSMAG00000025551	7.92386	2.35268	0.666394	3.53047	0.000414825	0.00117748	NCBI:118288929	ncbi	LOC118288929	coiled-coil-helix-coiled-coil-helix domain-containing protein 5	Scophthalmus maximus (Turbot)	protein_coding	19	14035232	14036685	-
ENSSMAG00000034638	205.834	2.34239	0.285017	8.21842	2.06e-16	3.51e-15	NCBI:118316747	ncbi	LOC118316747	interleukin-17 receptor E	Scophthalmus maximus (Turbot)	protein_coding	11	18246504	18251664	+
ENSSMAG00000002666	2979.72	2.33226	0.933718	2.49782	0.0124961	0.02532	ENSSMAG00000002666	ensembl	IL12B	interleukin 12B [Source:HGNC Symbol;Acc:HGNC:5970]	Scophthalmus maximus (Turbot)	protein_coding	4	6897739	6900820	+
ENSSMAG00000010797	910.949	2.32582	0.244727	9.50376	2.02e-21	6.15e-20	ENSSMAG00000010797	ensembl	NA	novel gene	Scophthalmus maximus (Turbot)	protein_coding	13	6761770	6805318	+
ENSSMAG00000010101	2372.63	2.32432	0.774572	3.00078	0.00269291	0.00639831	ENSSMAG00000010101	ensembl	zgc:174917	zgc:174917 [Source:ZFIN;Acc:ZDB-GENE-070928-42]	Scophthalmus maximus (Turbot)	protein_coding	13	14652395	14654075	-
ENSSMAG00000004662	24775	2.31873	0.216006	10.7346	7e-27	3.88e-25	ENSSMAG00000004662	ensembl	hspa4a	heat shock protein 4a [Source:ZFIN;Acc:ZDB-GENE-040426-2832]	Scophthalmus maximus (Turbot)	protein_coding	4	8034910	8049695	-
ENSSMAG00000002332	230.71	2.31669	0.204403	11.3339	8.91e-30	6.59e-28	ENSSMAG00000002332	ensembl	smpd3	sphingomyelin phosphodiesterase 3 [Source:ZFIN;Acc:ZDB-GENE-081104-280]	Scophthalmus maximus (Turbot)	protein_coding	10	4464144	4539285	+
ENSSMAG00000000124	399.588	2.31442	0.839181	2.75794	0.0058166	0.0127717	NCBI:118310604	ncbi	LOC118310604	G-protein coupled receptor 55	Scophthalmus maximus (Turbot)	protein_coding	7	10781942	10784275	+
ENSSMAG00000000353	355.886	2.29939	0.312973	7.34692	2.03e-13	2.47e-12	NCBI:118295617	ncbi	si:ch1073-280e3.1	complement C2	Scophthalmus maximus (Turbot)	protein_coding	3	20747434	20753539	-
ENSSMAG00000006425	3243.02	2.28752	0.604698	3.78291	0.000155007	0.000480906	NCBI:118314417	ncbi	LOC118314417	E3 ubiquitin-protein ligase NEURL3	Scophthalmus maximus (Turbot)	protein_coding	9	9935480	9937913	+
ENSSMAG00000008739	272.643	2.28693	0.313495	7.29496	2.99e-13	3.57e-12	ENSSMAG00000008739	ensembl	si:dkey-38p12.3	si:dkey-38p12.3 [Source:ZFIN;Acc:ZDB-GENE-060810-103]	Scophthalmus maximus (Turbot)	protein_coding	2	5997789	6007532	-
ENSSMAG00000037921	50178.6	2.27947	0.60365	3.77614	0.000159276	0.000492363	ENSSMAG00000037921	ensembl (name in other DB)	dnajb1b	DnaJ heat shock protein family (Hsp40) member B1b [Source:ZFIN;Acc:ZDB-GENE-030131-5455]	Scophthalmus maximus (Turbot)	protein_coding	8	16996745	16999792	-
ENSSMAG00000032784	4991.29	2.27656	0.257622	8.83681	9.85e-19	2.26e-17	ENSSMAG00000032784	ensembl	NA	novel gene	Scophthalmus maximus (Turbot)	protein_coding	3	17458654	17460528	+
ENSSMAG00000004089	299.126	2.27515	0.308549	7.37372	1.66e-13	2.04e-12	NCBI:118288468	ncbi	angptl6	angiopoietin-like 6	Scophthalmus maximus (Turbot)	protein_coding	19	14444278	14448635	-
ENSSMAG00000010278	53.1914	2.26805	0.354146	6.40427	1.51e-10	1.26e-09	ENSSMAG00000010278	ensembl	fam102ab	family with sequence similarity 102 member Ab [Source:ZFIN;Acc:ZDB-GENE-060929-412]	Scophthalmus maximus (Turbot)	protein_coding	16	718721	728255	+
ENSSMAG00000018484	377.703	2.26334	0.197346	11.4689	1.89e-30	1.52e-28	NCBI:118300753	ncbi	msi2b	musashi RNA-binding protein 2b	Scophthalmus maximus (Turbot)	protein_coding	4	14387886	14617606	-
ENSSMAG00000014733	1507.67	2.25245	0.661856	3.40324	0.000665923	0.00181068	ENSSMAG00000014733	ensembl	NA	novel gene	Scophthalmus maximus (Turbot)	protein_coding	8	13451106	13452760	+
ENSSMAG00000006974	62285.5	2.23979	0.300152	7.46218	8.51e-14	1.08e-12	ENSSMAG00000006974	ensembl	hsp90aa1.2	heat shock protein 90, alpha (cytosolic), class A member 1, tandem duplicate 2 [Source:ZFIN;Acc:ZDB-GENE-031001-3]	Scophthalmus maximus (Turbot)	protein_coding	20	8422026	8428621	+
ENSSMAG00000034610	225.9	2.23071	0.353267	6.31452	2.71e-10	2.19e-09	NCBI:118314440	ncbi	LOC118314440	C-C motif chemokine 19-like	Scophthalmus maximus (Turbot)	protein_coding	9	23951596	23954319	-
ENSSMAG00000031566	351.248	2.22451	0.185502	11.9919	3.92e-33	4.1e-31	ENSSMAG00000031566	ensembl	cep112	centrosomal protein 112 [Source:ZFIN;Acc:ZDB-GENE-120104-2]	Scophthalmus maximus (Turbot)	protein_coding	19	11262454	11348584	-
ENSSMAG00000003935	33.7251	2.21839	0.487568	4.54991	5.37e-06	2.17e-05	ENSSMAG00000003935	ensembl	NA	novel gene	Scophthalmus maximus (Turbot)	protein_coding	7	13587613	13589004	+
ENSSMAG00000023587	39.8012	2.21727	0.40901	5.42105	5.92e-08	3.37e-07	ENSSMAG00000023587	ensembl	tmem86b	transmembrane protein 86B [Source:ZFIN;Acc:ZDB-GENE-060825-132]	Scophthalmus maximus (Turbot)	protein_coding	19	9283130	9284175	-
ENSSMAG00000021785	106.015	2.21582	0.326021	6.79655	1.07e-11	1.04e-10	ENSSMAG00000021785	ensembl	NA	novel gene	Scophthalmus maximus (Turbot)	lncRNA	5	7701460	7703473	+
ENSSMAG00000010092	1256.92	2.21549	0.261662	8.46699	2.52e-17	4.85e-16	NCBI:118288713	ncbi	hspbp1	HSPA (heat shock 70kDa) binding protein, cytoplasmic cochaperone 1	Scophthalmus maximus (Turbot)	protein_coding	19	9279657	9284810	+
ENSSMAG00000021259	12944.4	2.21474	0.651953	3.39709	0.000681064	0.00184606	NCBI:118312066	ncbi	LOC118312066	hemicentin-1-like	Scophthalmus maximus (Turbot)	protein_coding	8	4053608	4056454	-
ENSSMAG00000002168	268.365	2.20506	0.249469	8.83902	9.66e-19	2.22e-17	NCBI:118320390	ncbi	LOC118320390	granzyme B-like	Scophthalmus maximus (Turbot)	protein_coding	14	7880950	7883125	-
ENSSMAG00000007220	1682.77	2.20499	0.354614	6.218	5.04e-10	3.88e-09	NCBI:118320586	ncbi	LOC118320586	interleukin-1 receptor type 1-like	Scophthalmus maximus (Turbot)	protein_coding	14	19306489	19314802	+
ENSSMAG00000013041	148.345	2.19924	0.242788	9.0583	1.33e-19	3.3e-18	NCBI:118302118	ncbi	LOC118302118	interleukin-18 receptor accessory protein-like	Scophthalmus maximus (Turbot)	protein_coding	5	8017752	8027053	-
ENSSMAG00000023243	255.914	2.18557	0.27029	8.08599	6.17e-16	9.93e-15	NCBI:118313947	ncbi	arid5a	AT rich interactive domain 5A (MRF1-like)	Scophthalmus maximus (Turbot)	protein_coding	9	9868949	9870775	+
ENSSMAG00000015932	5954.72	2.18316	0.279436	7.81275	5.6e-15	8.07e-14	ENSSMAG00000015932	ensembl	irf3	interferon regulatory factor 3 [Source:ZFIN;Acc:ZDB-GENE-071120-7]	Scophthalmus maximus (Turbot)	protein_coding	18	12159911	12165967	+
ENSSMAG00000015337	144.204	2.1822	0.291298	7.49128	6.82e-14	8.72e-13	NCBI:118318125	ncbi	rab3b	RAB3B, member RAS oncogene family	Scophthalmus maximus (Turbot)	protein_coding	12	833523	838848	-
ENSSMAG00000035853	172.288	2.17867	0.193726	11.2461	2.42e-29	1.73e-27	ENSSMAG00000035853	ensembl	NA	novel gene	Scophthalmus maximus (Turbot)	lncRNA	4	5840345	5843372	+
ENSSMAG00000017942	102.715	2.17356	0.249364	8.71639	2.87e-18	6.18e-17	NCBI:118282844	ncbi	ackr3a	atypical chemokine receptor 3a	Scophthalmus maximus (Turbot)	protein_coding	14	14485017	14486150	-
ENSSMAG00000020244	3366.06	2.17276	0.193674	11.2187	3.3e-29	2.29e-27	ENSSMAG00000020244	ensembl	nnt	nicotinamide nucleotide transhydrogenase [Source:ZFIN;Acc:ZDB-GENE-040426-2592]	Scophthalmus maximus (Turbot)	protein_coding	16	7745826	7774086	+
ENSSMAG00000037731	26.4071	2.17205	0.440939	4.92595	8.4e-07	3.93e-06	NCBI:118290140	ncbi	LOC118290140	protein yippee-like 5	Scophthalmus maximus (Turbot)	protein_coding	20	15800849	15802062	+
ENSSMAG00000016497	56.4503	2.1694	0.381911	5.68037	1.34e-08	8.48e-08	ENSSMAG00000016497	ensembl	NA	novel gene	Scophthalmus maximus (Turbot)	protein_coding	16	19561425	19563139	+
ENSSMAG00000012478	11098.2	2.16933	0.262713	8.25742	1.49e-16	2.56e-15	ENSSMAG00000012478	ensembl	tnfrsf9a	tumor necrosis factor receptor superfamily, member 9a [Source:ZFIN;Acc:ZDB-GENE-060421-8213]	Scophthalmus maximus (Turbot)	protein_coding	11	25229061	25231209	-
ENSSMAG00000007368	1076.57	2.16911	0.177094	12.2483	1.72e-34	2.12e-32	ENSSMAG00000007368	ensembl	agpat4	1-acylglycerol-3-phosphate O-acyltransferase 4 (lysophosphatidic acid acyltransferase, delta) [Source:ZFIN;Acc:ZDB-GENE-040426-1924]	Scophthalmus maximus (Turbot)	protein_coding	15	10723704	10729714	-
ENSSMAG00000018059	20.4567	2.16749	0.485873	4.46102	8.16e-06	3.21e-05	ENSSMAG00000018059	ensembl	NA	novel gene	Scophthalmus maximus (Turbot)	protein_coding	11	20327287	20327769	+
ENSSMAG00000026297	9.81991	2.16019	0.588164	3.67276	0.000239941	0.000715457	P06312.1	swissprot	IGKV4-1	Immunoglobulin kappa variable 4-1 (Ig kappa chain V-IV region B17) (Ig kappa chain V-IV region JI) (Ig kappa chain V-IV region Len) (Ig kappa chain V-IV region STH)	Homo sapiens (Human)	protein_coding	22	878739	879401	+
ENSSMAG00000032878	2941.58	2.15254	0.282659	7.61532	2.63e-14	3.54e-13	ENSSMAG00000032878	ensembl	hspa1b	heat shock protein family A (Hsp70) member 1B [Source:ZFIN;Acc:ZDB-GENE-060503-867]	Scophthalmus maximus (Turbot)	protein_coding	11	12334742	12337233	-
ENSSMAG00000020687	312.111	2.1477	0.212602	10.102	5.42e-24	2.18e-22	ENSSMAG00000020687	ensembl	lepr	leptin receptor [Source:ZFIN;Acc:ZDB-GENE-080104-1]	Scophthalmus maximus (Turbot)	protein_coding	12	6625076	6650314	+
ENSSMAG00000001864	103.679	2.14553	0.232303	9.23591	2.56e-20	6.84e-19	ENSSMAG00000001864	ensembl	mafa	v-maf avian musculoaponeurotic fibrosarcoma oncogene homolog a (paralog a) [Source:ZFIN;Acc:ZDB-GENE-010605-2]	Scophthalmus maximus (Turbot)	protein_coding	5	15344697	15389059	-
ENSSMAG00000000533	3876.02	2.12608	0.222901	9.53822	1.45e-21	4.54e-20	ENSSMAG00000000533	ensembl	NEDD4	NEDD4 E3 ubiquitin protein ligase [Source:HGNC Symbol;Acc:HGNC:7727]	Scophthalmus maximus (Turbot)	protein_coding	5	14217761	14238608	+
ENSSMAG00000013604	2946.07	2.12217	0.188893	11.2348	2.75e-29	1.95e-27	ENSSMAG00000013604	ensembl (name in other DB)	tap1	transporter 1, ATP-binding cassette, sub-family B (MDR/TAP) [Source:ZFIN;Acc:ZDB-GENE-050517-43]	Scophthalmus maximus (Turbot)	protein_coding	16	16438992	16447257	+
ENSSMAG00000016276	514.245	2.11963	0.243244	8.71399	2.93e-18	6.29e-17	NCBI:118308967	ncbi	si:ch211-161c3.6	high mobility group protein HMGI-C	Scophthalmus maximus (Turbot)	protein_coding	6	11231661	11233970	+
ENSSMAG00000015751	7518	2.11833	0.225588	9.39027	5.98e-21	1.73e-19	ENSSMAG00000015751	ensembl	DNAJA4	DnaJ heat shock protein family (Hsp40) member A4 [Source:HGNC Symbol;Acc:HGNC:14885]	Scophthalmus maximus (Turbot)	protein_coding	10	12798876	12802054	+
ENSSMAG00000025410	410.166	2.11433	0.221713	9.53633	1.48e-21	4.61e-20	NCBI:118285265	ncbi	surf6	surfeit 6	Scophthalmus maximus (Turbot)	protein_coding	16	13444391	13446467	-
ENSSMAG00000016762	5838.1	2.1103	0.216798	9.73394	2.16e-22	7.36e-21	NCBI:118311901	ncbi	LOC118311901	lysozyme g-like	Scophthalmus maximus (Turbot)	protein_coding	8	14490291	14493474	-
ENSSMAG00000021509	193.907	2.10747	0.296814	7.10032	1.24e-12	1.36e-11	ENSSMAG00000021509	ensembl	traf4a	tnf receptor-associated factor 4a [Source:ZFIN;Acc:ZDB-GENE-040308-1]	Scophthalmus maximus (Turbot)	protein_coding	3	9001366	9035003	-
ENSSMAG00000002840	67.4014	2.10473	0.473073	4.44906	8.62e-06	3.37e-05	ENSSMAG00000002840	ensembl	ikzf4	IKAROS family zinc finger 4 [Source:ZFIN;Acc:ZDB-GENE-180319-1]	Scophthalmus maximus (Turbot)	protein_coding	11	13771251	13776189	+
ENSSMAG00000009404	121.117	2.08588	0.38007	5.48816	4.06e-08	2.36e-07	NCBI:118312273	ncbi	LOC118312273	microtubule-associated tumor suppressor 1 homolog	Scophthalmus maximus (Turbot)	protein_coding	8	19086710	19126955	+
ENSSMAG00000003703	1551.9	2.08444	0.270523	7.70521	1.31e-14	1.81e-13	ENSSMAG00000003703	ensembl	thrap3a	thyroid hormone receptor associated protein 3a [Source:ZFIN;Acc:ZDB-GENE-030219-79]	Scophthalmus maximus (Turbot)	protein_coding	1	15737525	15747803	+
ENSSMAG00000015006	974.713	2.08232	0.227496	9.15323	5.53e-20	1.43e-18	ENSSMAG00000015006	ensembl	hacd3	3-hydroxyacyl-CoA dehydratase 3 [Source:NCBI gene;Acc:393441]	Scophthalmus maximus (Turbot)	protein_coding	10	12532596	12536102	-
ENSSMAG00000016060	9.73373	2.07034	0.597847	3.463	0.000534183	0.00147968	ENSSMAG00000016060	ensembl	tmem88b	transmembrane protein 88 b [Source:ZFIN;Acc:ZDB-GENE-060929-644]	Scophthalmus maximus (Turbot)	protein_coding	4	29180821	29184521	+
ENSSMAG00000007090	122.853	2.06138	0.358079	5.75678	8.57e-09	5.57e-08	NCBI:118314177	ncbi	si:dkey-88e18.2	interleukin-12 subunit beta	Scophthalmus maximus (Turbot)	protein_coding	9	19724671	19728874	-
ENSSMAG00000015174	8149.09	2.05954	0.203899	10.1008	5.48e-24	2.2e-22	NCBI:118318112	ncbi	osbpl1a	oxysterol binding protein-like 1A	Scophthalmus maximus (Turbot)	protein_coding	12	18503311	18520180	-
ENSSMAG00000006091	1261.28	2.05319	0.294432	6.97337	3.09e-12	3.2e-11	Q9UTT1.2	swissprot	ubp15	Ubiquitin carboxyl-terminal hydrolase 15 (EC 3.4.19.12) (Deubiquitinating enzyme 15) (Ubiquitin thioesterase 15) (Ubiquitin-specific-processing protease 15)	Schizosaccharomyces pombe (strain 972 / ATCC 24843) (Fission yeast)	protein_coding	2	4409988	4419031	+
ENSSMAG00000035036	2305.76	2.0474	0.533008	3.84121	0.000122429	0.000387143	ENSSMAG00000035036	ensembl	rgs13	regulator of G protein signaling 13 [Source:ZFIN;Acc:ZDB-GENE-070410-138]	Scophthalmus maximus (Turbot)	protein_coding	7	15640153	15641741	-
ENSSMAG00000006104	10414.9	2.04357	0.187425	10.9034	1.11e-27	6.6e-26	ENSSMAG00000006104	ensembl	tfeb	transcription factor EB [Source:ZFIN;Acc:ZDB-GENE-090807-3]	Scophthalmus maximus (Turbot)	protein_coding	6	16058936	16085230	-
ENSSMAG00000011990	98.8549	2.03788	0.272581	7.47623	7.65e-14	9.72e-13	NCBI:118285334	ncbi	mfsd14ba	major facilitator superfamily domain containing 14Ba	Scophthalmus maximus (Turbot)	protein_coding	16	1399383	1404683	+
ENSSMAG00000036614	1457.12	2.03778	0.385108	5.29144	1.21e-07	6.52e-07	ENSSMAG00000036614	ensembl	atf3	activating transcription factor 3 [Source:ZFIN;Acc:ZDB-GENE-040426-728]	Scophthalmus maximus (Turbot)	protein_coding	20	18825109	18826308	-
ENSSMAG00000022875	216.351	2.0338	0.200781	10.1295	4.09e-24	1.67e-22	ENSSMAG00000022875	ensembl	NA	novel gene	Scophthalmus maximus (Turbot)	protein_coding	18	2564877	2567517	-
ENSSMAG00000015093	1042.04	2.03252	0.212951	9.54452	1.37e-21	4.31e-20	ENSSMAG00000015093	ensembl	si:dkey-28b4.8	si:dkey-28b4.8 [Source:ZFIN;Acc:ZDB-GENE-090501-2]	Scophthalmus maximus (Turbot)	protein_coding	8	23314946	23338621	+
ENSSMAG00000015156	941.268	2.02893	0.226868	8.94321	3.78e-19	8.97e-18	ENSSMAG00000015156	ensembl	utp3	UTP3 small subunit processome component [Source:ZFIN;Acc:ZDB-GENE-040912-163]	Scophthalmus maximus (Turbot)	protein_coding	6	10683193	10688227	+
ENSSMAG00000016778	172.884	2.02822	0.181558	11.1712	5.64e-29	3.78e-27	ENSSMAG00000016778	ensembl	yipf2	Yip1 domain family, member 2 [Source:ZFIN;Acc:ZDB-GENE-040724-124]	Scophthalmus maximus (Turbot)	protein_coding	19	3528952	3532612	-
ENSSMAG00000020462	21.5432	2.0213	0.369438	5.47128	4.47e-08	2.59e-07	ENSSMAG00000020462	ensembl	osbp2	oxysterol binding protein 2 [Source:ZFIN;Acc:ZDB-GENE-091113-18]	Scophthalmus maximus (Turbot)	protein_coding	16	8206679	8218768	-
ENSSMAG00000004749	21.7199	2.01938	0.378374	5.33698	9.45e-08	5.17e-07	ENSSMAG00000004749	ensembl (name in other DB)	rhoua	ras homolog family member Ua [Source:ZFIN;Acc:ZDB-GENE-040618-3]	Scophthalmus maximus (Turbot)	protein_coding	5	16634613	16637578	-
ENSSMAG00000028220	37.1909	2.0161	0.362972	5.55443	2.79e-08	1.67e-07	P06312.1	swissprot	IGKV4-1	Immunoglobulin kappa variable 4-1 (Ig kappa chain V-IV region B17) (Ig kappa chain V-IV region JI) (Ig kappa chain V-IV region Len) (Ig kappa chain V-IV region STH)	Homo sapiens (Human)	protein_coding	22	908736	909911	+
ENSSMAG00000011738	1318.73	2.01407	0.203052	9.91897	3.44e-23	1.27e-21	NCBI:118314798	ncbi	nop2	NOP2 nucleolar protein homolog (yeast)	Scophthalmus maximus (Turbot)	protein_coding	1	18214104	18219452	-
ENSSMAG00000006076	1737.36	2.01341	0.287772	6.99656	2.62e-12	2.74e-11	ENSSMAG00000006076	ensembl	NA	novel gene	Scophthalmus maximus (Turbot)	protein_coding	2	4407267	4408554	+
ENSSMAG00000037129	346.892	2.00699	0.217671	9.22027	2.96e-20	7.85e-19	NCBI:118289451	ncbi	desi1a	desumoylating isopeptidase 1a	Scophthalmus maximus (Turbot)	protein_coding	19	7265243	7269949	+
ENSSMAG00000020600	1903.38	2.00195	0.210814	9.49625	2.18e-21	6.6e-20	ENSSMAG00000020600	ensembl	EBNA1BP2	EBNA1 binding protein 2 [Source:HGNC Symbol;Acc:HGNC:15531]	Scophthalmus maximus (Turbot)	protein_coding	12	5673170	5678566	+
ENSSMAG00000032214	77.1069	1.99709	0.379017	5.26914	1.37e-07	7.3e-07	P06312.1	swissprot	IGKV4-1	Immunoglobulin kappa variable 4-1 (Ig kappa chain V-IV region B17) (Ig kappa chain V-IV region JI) (Ig kappa chain V-IV region Len) (Ig kappa chain V-IV region STH)	Homo sapiens (Human)	protein_coding	22	912927	913434	+
ENSSMAG00000006662	1790.96	1.9962	0.198809	10.0408	1.01e-23	3.91e-22	ENSSMAG00000006662	ensembl	gnl3	guanine nucleotide binding protein-like 3 (nucleolar) [Source:NCBI gene;Acc:321897]	Scophthalmus maximus (Turbot)	protein_coding	6	16288661	16314318	-
ENSSMAG00000033593	103.329	1.99614	0.331265	6.02582	1.68e-09	1.21e-08	ENSSMAG00000033593	ensembl	si:ch73-334d15.2	si:ch73-334d15.2 [Source:ZFIN;Acc:ZDB-GENE-091204-158]	Scophthalmus maximus (Turbot)	protein_coding	18	20483735	20486895	+
ENSSMAG00000020951	868.086	1.98671	0.275663	7.207	5.72e-13	6.58e-12	NCBI:118316586	ncbi	LOC118316586	dual specificity protein phosphatase 7-like	Scophthalmus maximus (Turbot)	protein_coding	11	22926995	22945869	-
ENSSMAG00000006153	285.56	1.98283	0.358761	5.52687	3.26e-08	1.93e-07	ENSSMAG00000006153	ensembl	ppfia4	PTPRF interacting protein alpha 4 [Source:ZFIN;Acc:ZDB-GENE-070720-14]	Scophthalmus maximus (Turbot)	protein_coding	6	16087281	16141105	+
ENSSMAG00000016368	34.8333	1.9804	0.492645	4.01993	5.82e-05	0.000195725	ENSSMAG00000016368	ensembl	copz2	coatomer protein complex, subunit zeta 2 [Source:ZFIN;Acc:ZDB-GENE-000406-5]	Scophthalmus maximus (Turbot)	protein_coding	19	3170471	3181801	+
ENSSMAG00000025028	1201.29	1.97922	0.356503	5.55174	2.83e-08	1.69e-07	NCBI:118318717	ncbi	LOC118318717	growth arrest and DNA damage-inducible protein GADD45 beta-like	Scophthalmus maximus (Turbot)	protein_coding	12	321023	322476	-
ENSSMAG00000002784	771.252	1.97874	0.207855	9.51983	1.73e-21	5.33e-20	ENSSMAG00000002784	ensembl	ddx24	DEAD (Asp-Glu-Ala-Asp) box helicase 24 [Source:ZFIN;Acc:ZDB-GENE-100716-4]	Scophthalmus maximus (Turbot)	protein_coding	17	11541618	11546463	-
ENSSMAG00000017705	10.403	1.97796	0.626648	3.15642	0.00159721	0.00398875	ENSSMAG00000017705	ensembl	slc51a	solute carrier family 51 alpha subunit [Source:NCBI gene;Acc:447807]	Scophthalmus maximus (Turbot)	protein_coding	21	4713944	4720992	+
ENSSMAG00000010043	13.2985	1.97695	0.530136	3.72913	0.000192145	0.000585316	NCBI:118301492	ncbi	LOC118301492	thy-1 membrane glycoprotein-like	Scophthalmus maximus (Turbot)	protein_coding	4	11404914	11407054	-
ENSSMAG00000006042	1952.96	1.97474	0.244969	8.06118	7.56e-16	1.21e-14	NCBI:118291361	ncbi	LOC118291361	probable E3 ubiquitin-protein ligase ARI5	Scophthalmus maximus (Turbot)	protein_coding	2	4404180	4407027	-
ENSSMAG00000005518	12294.5	1.96752	0.299374	6.57212	4.96e-11	4.42e-10	ENSSMAG00000005518	ensembl	zfand2a	zinc finger, AN1-type domain 2A [Source:ZFIN;Acc:ZDB-GENE-040426-1596]	Scophthalmus maximus (Turbot)	protein_coding	19	15346163	15351069	-
ENSSMAG00000017946	73.9009	1.96687	0.340911	5.76945	7.95e-09	5.19e-08	NCBI:118282998	ncbi	c14h2orf76	chromosome 14 C2orf76 homolog	Scophthalmus maximus (Turbot)	protein_coding	14	371135	374648	-
ENSSMAG00000004502	21.9686	1.96504	0.495031	3.96953	7.2e-05	0.000237383	ENSSMAG00000004502	ensembl	ednraa	endothelin receptor type Aa [Source:ZFIN;Acc:ZDB-GENE-010906-2]	Scophthalmus maximus (Turbot)	protein_coding	8	7277095	7287336	-
ENSSMAG00000003273	84.3202	1.95628	0.418775	4.67145	2.99e-06	1.26e-05	ENSSMAG00000003273	ensembl	emilin1a	elastin microfibril interfacer 1a [Source:ZFIN;Acc:ZDB-GENE-041001-191]	Scophthalmus maximus (Turbot)	protein_coding	20	4857516	4884329	+
ENSSMAG00000004537	404.566	1.9539	0.591508	3.30326	0.00095569	0.00250804	NCBI:118311679	ncbi	inhbab	inhibin subunit beta Ab	Scophthalmus maximus (Turbot)	protein_coding	7	45155	48995	+
ENSSMAG00000015633	150.163	1.9488	0.233746	8.33725	7.6e-17	1.37e-15	ENSSMAG00000015633	ensembl	slc35f2	solute carrier family 35 member F2 [Source:ZFIN;Acc:ZDB-GENE-030131-5516]	Scophthalmus maximus (Turbot)	protein_coding	4	1998086	2003205	-
ENSSMAG00000017666	22.2946	1.94811	0.67033	2.9062	0.00365853	0.00843318	ENSSMAG00000017666	ensembl	rab38b	RAB38b, member of RAS oncogene family [Source:ZFIN;Acc:ZDB-GENE-091204-345]	Scophthalmus maximus (Turbot)	protein_coding	4	4752140	4754836	+
ENSSMAG00000019090	2014.76	1.94747	0.15992	12.1777	4.08e-34	4.76e-32	NCBI:118300738	ncbi	npm1a	nucleophosmin 1a	Scophthalmus maximus (Turbot)	protein_coding	4	15509802	15515168	+
ENSSMAG00000010102	6.69045	1.94689	0.720826	2.70092	0.00691476	0.0149129	ENSSMAG00000010102	ensembl	aspdh	aspartate dehydrogenase domain containing [Source:NCBI gene;Acc:447919]	Scophthalmus maximus (Turbot)	protein_coding	19	9285414	9287801	+
ENSSMAG00000000123	969.47	1.94615	0.374682	5.19413	2.06e-07	1.06e-06	ENSSMAG00000000123	ensembl	crispld2	cysteine-rich secretory protein LCCL domain containing 2 [Source:ZFIN;Acc:ZDB-GENE-130131-1]	Scophthalmus maximus (Turbot)	protein_coding	5	13666134	13694844	-
ENSSMAG00000024145	417.48	1.94254	0.337096	5.76257	8.28e-09	5.4e-08	ENSSMAG00000024145	ensembl	NA	novel gene	Scophthalmus maximus (Turbot)	lncRNA	19	13091229	13094185	-
ENSSMAG00000012698	7609.43	1.94041	0.212424	9.13461	6.56e-20	1.68e-18	NCBI:118302777	ncbi	LOC118302777	adhesion G protein-coupled receptor G3-like	Scophthalmus maximus (Turbot)	protein_coding	5	24693170	24700743	-
ENSSMAG00000018022	187.114	1.9394	0.270104	7.18018	6.96e-13	7.91e-12	NCBI:118285253	ncbi	dusp4	dual specificity phosphatase 4	Scophthalmus maximus (Turbot)	protein_coding	16	5759541	5766976	+
ENSSMAG00000013857	1526.26	1.93886	0.197835	9.8004	1.12e-22	3.94e-21	ENSSMAG00000013857	ensembl	tbcb	tubulin folding cofactor B [Source:ZFIN;Acc:ZDB-GENE-030131-9296]	Scophthalmus maximus (Turbot)	protein_coding	3	13275961	13278489	+
ENSSMAG00000005909	1169.75	1.93302	0.20637	9.36677	7.48e-21	2.12e-19	NCBI:118284477	ncbi	bxdc2	brix domain containing 2	Scophthalmus maximus (Turbot)	protein_coding	16	11715841	11719313	-
ENSSMAG00000010122	330.317	1.92789	0.232304	8.29901	1.05e-16	1.85e-15	NCBI:118313324	ncbi	dimt1l	DIM1 dimethyladenosine transferase 1-like (S. cerevisiae)	Scophthalmus maximus (Turbot)	protein_coding	9	13028800	13033538	-
ENSSMAG00000009195	3821.57	1.92585	0.217175	8.86775	7.46e-19	1.73e-17	ENSSMAG00000009195	ensembl	rgs18	regulator of G protein signaling 18 [Source:ZFIN;Acc:ZDB-GENE-061013-722]	Scophthalmus maximus (Turbot)	protein_coding	7	15653089	15657312	-
ENSSMAG00000019697	28.1763	1.92516	0.385737	4.99087	6.01e-07	2.88e-06	NCBI:118308780	ncbi	gra	granulito	Scophthalmus maximus (Turbot)	protein_coding	1	21091748	21093536	-
ENSSMAG00000011280	651.974	1.92273	0.189443	10.1494	3.33e-24	1.37e-22	NCBI:118301299	ncbi	ddx56	DEAD (Asp-Glu-Ala-Asp) box helicase 56	Scophthalmus maximus (Turbot)	protein_coding	4	24259105	24268279	+
ENSSMAG00000023447	98.5973	1.92118	0.377716	5.0863	3.65e-07	1.81e-06	NCBI:118298553	ncbi	LOC118298553	transmembrane 4 L6 family member 5	Scophthalmus maximus (Turbot)	protein_coding	3	25507957	25510405	-
ENSSMAG00000011486	216.569	1.91805	0.284789	6.735	1.64e-11	1.55e-10	Q9GLY5.1	swissprot	ITIH3	Inter-alpha-trypsin inhibitor heavy chain H3 (ITI heavy chain H3) (ITI-HC3) (Inter-alpha-inhibitor heavy chain 3)	Oryctolagus cuniculus (Rabbit)	protein_coding	6	19794500	19812252	+
ENSSMAG00000007987	15.3271	1.91696	0.408137	4.69685	2.64e-06	1.12e-05	ENSSMAG00000007987	ensembl (name in other DB)	polr3g	polymerase (RNA) III (DNA directed) polypeptide G [Source:ZFIN;Acc:ZDB-GENE-081104-312]	Scophthalmus maximus (Turbot)	protein_coding	9	10912821	10915192	+
ENSSMAG00000006294	5447.36	1.91439	0.165126	11.5935	4.45e-31	3.85e-29	NCBI:118285786	ncbi	LOC118285786	activator of 90 kDa heat shock protein ATPase homolog 1-like	Scophthalmus maximus (Turbot)	protein_coding	17	2234380	2238437	+
ENSSMAG00000034425	2626.8	1.91254	0.602442	3.17465	0.00150018	0.00377208	NCBI:118284736	ncbi	LOC118284736	heat shock protein 30-like	Scophthalmus maximus (Turbot)	protein_coding	16	5222310	5223455	+
ENSSMAG00000011142	202.785	1.91176	0.229209	8.34068	7.39e-17	1.33e-15	ENSSMAG00000011142	ensembl	dnajb6b	DnaJ heat shock protein family (Hsp40) member B6b [Source:ZFIN;Acc:ZDB-GENE-040426-1122]	Scophthalmus maximus (Turbot)	protein_coding	21	748002	773968	-
ENSSMAG00000005165	6.7614	1.90511	0.643113	2.96233	0.0030532	0.0071565	NCBI:118289824	ncbi	si:ch211-140l13.3	serine/arginine repetitive matrix protein 2	Scophthalmus maximus (Turbot)	protein_coding	20	18217275	18219550	-
ENSSMAG00000004859	497.393	1.90253	0.207454	9.17081	4.69e-20	1.22e-18	ENSSMAG00000004859	ensembl	rrp8	ribosomal RNA processing 8 [Source:ZFIN;Acc:ZDB-GENE-030131-8898]	Scophthalmus maximus (Turbot)	protein_coding	3	9209931	9251289	-
ENSSMAG00000025720	15.7998	1.90184	0.547216	3.47548	0.000509941	0.00142129	P06312.1	swissprot	IGKV4-1	Immunoglobulin kappa variable 4-1 (Ig kappa chain V-IV region B17) (Ig kappa chain V-IV region JI) (Ig kappa chain V-IV region Len) (Ig kappa chain V-IV region STH)	Homo sapiens (Human)	protein_coding	22	915684	916986	+
ENSSMAG00000008839	445.767	1.90046	0.167802	11.3256	9.8e-30	7.2e-28	ENSSMAG00000008839	ensembl	APTX	aprataxin [Source:HGNC Symbol;Acc:HGNC:15984]	Scophthalmus maximus (Turbot)	protein_coding	8	9796207	9800268	+
ENSSMAG00000019847	2008.1	1.90039	0.181569	10.4664	1.23e-25	5.9e-24	ENSSMAG00000019847	ensembl	EDRF1	erythroid differentiation regulatory factor 1 [Source:HGNC Symbol;Acc:HGNC:24640]	Scophthalmus maximus (Turbot)	protein_coding	15	5287380	5300506	+
ENSSMAG00000021362	971.772	1.90034	0.191388	9.92922	3.11e-23	1.16e-21	NCBI:118302076	ncbi	mphosph10	M-phase phosphoprotein 10 (U3 small nucleolar ribonucleoprotein)	Scophthalmus maximus (Turbot)	protein_coding	5	10849556	10854444	-
ENSSMAG00000005589	15.6963	1.89795	0.580413	3.27	0.00107548	0.00279101	ENSSMAG00000005589	ensembl	NA	novel gene	Scophthalmus maximus (Turbot)	protein_coding	20	18449425	18451123	+
ENSSMAG00000009284	3.62013	1.89481	0.808626	2.34325	0.0191167	0.036734	ENSSMAG00000009284	ensembl	pih1d3	PIH1 domain containing 3 [Source:ZFIN;Acc:ZDB-GENE-040722-2]	Scophthalmus maximus (Turbot)	protein_coding	7	3535689	3538055	+
ENSSMAG00000035739	74.497	1.89313	0.208984	9.05874	1.32e-19	3.29e-18	ENSSMAG00000035739	ensembl	zgc:153733	zgc:153733 [Source:ZFIN;Acc:ZDB-GENE-060825-273]	Scophthalmus maximus (Turbot)	protein_coding	19	17218553	17221097	+
ENSSMAG00000003817	229.806	1.89241	0.223116	8.48174	2.22e-17	4.3e-16	ENSSMAG00000003817	ensembl	llph	LLP homolog, long-term synaptic facilitation factor [Source:NCBI gene;Acc:100003313]	Scophthalmus maximus (Turbot)	protein_coding	2	20906246	20906731	+
ENSSMAG00000006217	292.493	1.89183	0.269981	7.0073	2.43e-12	2.54e-11	ENSSMAG00000006217	ensembl	nip7	NIP7 nucleolar pre-rRNA processing protein [Source:NCBI gene;Acc:553616]	Scophthalmus maximus (Turbot)	protein_coding	5	17749160	17751339	+
ENSSMAG00000016222	382.426	1.88728	0.210439	8.96832	3.01e-19	7.23e-18	ENSSMAG00000016222	ensembl	vrk2	VRK serine/threonine kinase 2 [Source:HGNC Symbol;Acc:HGNC:12719]	Scophthalmus maximus (Turbot)	protein_coding	15	17214934	17226657	-
ENSSMAG00000014935	593.259	1.88492	0.227973	8.26818	1.36e-16	2.36e-15	ENSSMAG00000014935	ensembl	NA	novel gene	Scophthalmus maximus (Turbot)	protein_coding	4	27991709	28081091	-
ENSSMAG00000030685	521.932	1.88353	0.351904	5.35241	8.68e-08	4.79e-07	NCBI:118312496	ncbi	LOC118312496	heme oxygenase-like	Scophthalmus maximus (Turbot)	protein_coding	8	13186977	13188720	+
ENSSMAG00000016793	174.136	1.88167	0.231316	8.13463	4.13e-16	6.74e-15	ENSSMAG00000016793	ensembl	cd226	CD226 molecule [Source:ZFIN;Acc:ZDB-GENE-070112-1322]	Scophthalmus maximus (Turbot)	protein_coding	21	4168170	4173506	-
ENSSMAG00000008859	300.938	1.8792	0.203005	9.25696	2.1e-20	5.67e-19	NCBI:118315648	ncbi	LOC118315648	ankyrin repeat and SOCS box protein 13-like	Scophthalmus maximus (Turbot)	protein_coding	10	9993948	9997782	-
ENSSMAG00000018020	162.883	1.8776	0.591159	3.17614	0.0014925	0.00375353	NCBI:118288071	ncbi	rundc3ab	RUN domain containing 3Ab	Scophthalmus maximus (Turbot)	protein_coding	18	12661492	12668993	+
ENSSMAG00000037916	74.7437	1.87703	0.346918	5.41057	6.28e-08	3.55e-07	NCBI:118318113	ncbi	LOC118318113	histamine H3 receptor	Scophthalmus maximus (Turbot)	protein_coding	12	18536332	18540013	+
ENSSMAG00000035924	12.7951	1.87683	0.53369	3.51671	0.000436935	0.00123427	ENSSMAG00000035924	ensembl	adora2b	adenosine A2b receptor [Source:ZFIN;Acc:ZDB-GENE-060511-1]	Scophthalmus maximus (Turbot)	protein_coding	4	16594460	16594783	+
ENSSMAG00000025982	38.7068	1.86724	0.434438	4.29807	1.72e-05	6.44e-05	P06312.1	swissprot	IGKV4-1	Immunoglobulin kappa variable 4-1 (Ig kappa chain V-IV region B17) (Ig kappa chain V-IV region JI) (Ig kappa chain V-IV region Len) (Ig kappa chain V-IV region STH)	Homo sapiens (Human)	protein_coding	22	899161	899646	+
ENSSMAG00000005622	313.265	1.86541	0.211109	8.83623	9.9e-19	2.27e-17	NCBI:118291211	ncbi	rbis	ribosomal biogenesis factor	Scophthalmus maximus (Turbot)	protein_coding	21	12276100	12277238	-
ENSSMAG00000012887	615.621	1.86422	0.220849	8.44115	3.14e-17	5.97e-16	ENSSMAG00000012887	ensembl	nmd3	NMD3 ribosome export adaptor [Source:NCBI gene;Acc:541444]	Scophthalmus maximus (Turbot)	protein_coding	3	12776719	12786966	+
ENSSMAG00000025652	17.6557	1.86375	0.372092	5.00884	5.48e-07	2.64e-06	NCBI:118286741	ncbi	acyp1	acylphosphatase 1, erythrocyte (common) type	Scophthalmus maximus (Turbot)	protein_coding	17	12244498	12245679	+
ENSSMAG00000012391	410.45	1.86056	0.245946	7.56489	3.88e-14	5.06e-13	ENSSMAG00000012391	ensembl	PAK1IP1	PAK1 interacting protein 1 [Source:HGNC Symbol;Acc:HGNC:20882]	Scophthalmus maximus (Turbot)	protein_coding	7	4714644	4718691	+
ENSSMAG00000009092	85.567	1.85571	0.207203	8.95601	3.37e-19	8.04e-18	ENSSMAG00000009092	ensembl	CTHRC1	collagen triple helix repeat containing 1 [Source:HGNC Symbol;Acc:HGNC:18831]	Scophthalmus maximus (Turbot)	protein_coding	1	29030121	29032418	+
ENSSMAG00000018008	212.122	1.84824	0.26608	6.94617	3.75e-12	3.82e-11	P49947.1	swissprot	FRIM	Ferritin, middle subunit (Ferritin M) (EC 1.16.3.1)	Salmo salar (Atlantic salmon)	protein_coding	19	4464471	4465023	+
ENSSMAG00000037348	5014.38	1.84636	0.331571	5.56851	2.57e-08	1.55e-07	ENSSMAG00000037348	ensembl	cxcl19	chemokine (C-X-C motif) ligand 19 [Source:ZFIN;Acc:ZDB-GENE-140708-2]	Scophthalmus maximus (Turbot)	protein_coding	2	3822274	3824751	-
ENSSMAG00000003192	12.113	1.84503	0.60329	3.05828	0.00222609	0.00539227	NCBI:118282686	ncbi	col18a1a	collagen type XVIII alpha 1 chain a	Scophthalmus maximus (Turbot)	protein_coding	14	4751555	4824018	-
ENSSMAG00000000253	469.311	1.84464	0.205893	8.95924	3.27e-19	7.82e-18	ENSSMAG00000000253	ensembl	pwp1	PWP1 homolog, endonuclein [Source:ZFIN;Acc:ZDB-GENE-040426-1049]	Scophthalmus maximus (Turbot)	protein_coding	2	17571691	17576659	+
ENSSMAG00000020125	241.86	1.84381	0.223235	8.25953	1.46e-16	2.53e-15	ENSSMAG00000020125	ensembl	znf593	zinc finger protein 593 [Source:ZFIN;Acc:ZDB-GENE-040426-1789]	Scophthalmus maximus (Turbot)	protein_coding	17	9683114	9684667	+
ENSSMAG00000016270	4047.29	1.84203	0.232867	7.91022	2.57e-15	3.84e-14	ENSSMAG00000016270	ensembl	nfe2l1a	nuclear factor, erythroid 2-like 1a [Source:ZFIN;Acc:ZDB-GENE-040630-5]	Scophthalmus maximus (Turbot)	protein_coding	19	3134927	3152091	-
ENSSMAG00000014255	16.2236	1.83577	0.671594	2.73345	0.00626745	0.0136799	Q92104.1	swissprot	CYP11B	Cytochrome P450 11B, mitochondrial (CYPXIB) (Cytochrome P450C11) (P-450(11 beta,aldo)) (Steroid 11-beta-hydroxylase) (EC 1.14.15.4)	Lithobates catesbeianus (American bullfrog) (Rana catesbeiana)	protein_coding	1	19131672	19139835	-
ENSSMAG00000029600	227.534	1.83498	0.211303	8.68409	3.82e-18	8.04e-17	NCBI:118299681	ncbi	tmem97	transmembrane protein 97	Scophthalmus maximus (Turbot)	protein_coding	3	1357312	1360401	+
ENSSMAG00000011837	243.437	1.82993	0.351741	5.20251	1.97e-07	1.02e-06	NCBI:118319690	ncbi	LOC118319690	endothelin receptor type B-like	Scophthalmus maximus (Turbot)	protein_coding	13	18339406	18350096	+
ENSSMAG00000017147	419.174	1.82466	0.197579	9.23512	2.58e-20	6.88e-19	ENSSMAG00000017147	ensembl	ttc27	tetratricopeptide repeat domain 27 [Source:ZFIN;Acc:ZDB-GENE-030102-1]	Scophthalmus maximus (Turbot)	protein_coding	15	17950789	17993538	+
ENSSMAG00000014550	271.438	1.82096	0.184408	9.87465	5.36e-23	1.93e-21	NCBI:118315130	ncbi	exosc6	exosome component 6	Scophthalmus maximus (Turbot)	protein_coding	10	22425305	22427459	+
ENSSMAG00000000371	645.591	1.82071	0.221975	8.20229	2.36e-16	3.98e-15	ENSSMAG00000000371	ensembl	bysl	bystin-like [Source:ZFIN;Acc:ZDB-GENE-040426-1287]	Scophthalmus maximus (Turbot)	protein_coding	6	13191935	13197669	-
ENSSMAG00000024046	1099.62	1.8207	0.181308	10.042	9.96e-24	3.88e-22	NCBI:118300309	ncbi	LOC118300309	cornifelin homolog B-like	Scophthalmus maximus (Turbot)	protein_coding	4	981421	986434	+
ENSSMAG00000016847	369.383	1.8164	0.200972	9.0381	1.59e-19	3.93e-18	NCBI:118282483	ncbi	rrp1	ribosomal RNA processing 1	Scophthalmus maximus (Turbot)	protein_coding	14	2858639	2879440	+
ENSSMAG00000013885	1298.92	1.81145	0.192505	9.40989	4.97e-21	1.45e-19	ENSSMAG00000013885	ensembl	SSB	small RNA binding exonuclease protection factor La [Source:HGNC Symbol;Acc:HGNC:11316]	Scophthalmus maximus (Turbot)	protein_coding	14	12428215	12432430	+
ENSSMAG00000027207	185.135	1.81104	0.207456	8.7298	2.55e-18	5.55e-17	NCBI:118299184	ncbi	polr1g	RNA polymerase I subunit G	Scophthalmus maximus (Turbot)	protein_coding	3	6114722	6295905	+
ENSSMAG00000015038	62.0316	1.81052	0.298429	6.06683	1.3e-09	9.55e-09	NCBI:118288841	ncbi	tspan4b	tetraspanin 4b	Scophthalmus maximus (Turbot)	protein_coding	19	1700196	1709612	+
ENSSMAG00000006271	371.276	1.80642	0.149385	12.0924	1.16e-33	1.31e-31	NCBI:118313572	ncbi	polr3d	polymerase (RNA) III (DNA directed) polypeptide D	Scophthalmus maximus (Turbot)	protein_coding	9	9891922	9894530	+
ENSSMAG00000019210	10.4733	1.80148	0.715736	2.51696	0.0118373	0.0241464	ENSSMAG00000019210	ensembl	cabp2b	calcium binding protein 2b [Source:ZFIN;Acc:ZDB-GENE-081028-55]	Scophthalmus maximus (Turbot)	protein_coding	13	11914120	11926235	-
ENSSMAG00000011901	262.868	1.796	0.220707	8.13749	4.04e-16	6.6e-15	NCBI:118286370	ncbi	utp25	UTP25 small subunit processor component	Scophthalmus maximus (Turbot)	protein_coding	17	17307978	17313908	-
ENSSMAG00000001892	446.747	1.79503	0.243168	7.38185	1.56e-13	1.93e-12	ENSSMAG00000001892	ensembl	sfxn3	sideroflexin 3 [Source:ZFIN;Acc:ZDB-GENE-070112-2092]	Scophthalmus maximus (Turbot)	protein_coding	15	8003466	8009319	+
ENSSMAG00000026165	177.582	1.7936	0.452377	3.96484	7.34e-05	0.000241828	NCBI:118319939	ncbi	LOC118319939	platelet basic protein-like	Scophthalmus maximus (Turbot)	protein_coding	13	13704970	13706457	+
ENSSMAG00000000297	454.427	1.79261	0.234414	7.64719	2.05e-14	2.79e-13	ENSSMAG00000000297	ensembl	WDR12	WD repeat domain 12 [Source:HGNC Symbol;Acc:HGNC:14098]	Scophthalmus maximus (Turbot)	protein_coding	1	1079071	1082299	+
ENSSMAG00000027834	223330	1.79207	0.261842	6.84409	7.7e-12	7.6e-11	NCBI:118288185	ncbi	LOC118288185	ferritin, middle subunit	Scophthalmus maximus (Turbot)	protein_coding	19	4453271	4455288	-
ENSSMAG00000003818	194.835	1.79206	0.220589	8.12399	4.51e-16	7.32e-15	ENSSMAG00000003818	ensembl	zgc:194224	zgc:194224 [Source:ZFIN;Acc:ZDB-GENE-081022-79]	Scophthalmus maximus (Turbot)	protein_coding	20	17419183	17422414	+
ENSSMAG00000021308	1094.28	1.78996	0.331801	5.39468	6.86e-08	3.85e-07	ENSSMAG00000021308	ensembl	uacab	uveal autoantigen with coiled-coil domains and ankyrin repeats b [Source:ZFIN;Acc:ZDB-GENE-030521-32]	Scophthalmus maximus (Turbot)	protein_coding	5	9453082	9490722	+
ENSSMAG00000033434	85.2339	1.78849	0.341965	5.23006	1.69e-07	8.87e-07	ENSSMAG00000033434	ensembl	rbm24b	RNA binding motif protein 24b [Source:ZFIN;Acc:ZDB-GENE-060312-43]	Scophthalmus maximus (Turbot)	protein_coding	1	21343443	21347309	+
ENSSMAG00000029262	71.2729	1.78315	0.292532	6.09556	1.09e-09	8.04e-09	ENSSMAG00000029262	ensembl	NA	novel gene	Scophthalmus maximus (Turbot)	protein_coding	2	133995	135737	-
ENSSMAG00000001717	2821.24	1.78136	0.302196	5.89473	3.75e-09	2.56e-08	ENSSMAG00000001717	ensembl	rnd3a	Rho family GTPase 3a [Source:ZFIN;Acc:ZDB-GENE-010319-40]	Scophthalmus maximus (Turbot)	protein_coding	1	2231009	2243234	+
ENSSMAG00000022213	929.522	1.77806	0.270048	6.58426	4.57e-11	4.09e-10	ENSSMAG00000022213	ensembl	NA	novel gene	Scophthalmus maximus (Turbot)	protein_coding	7	880104	883464	-
ENSSMAG00000002517	152.902	1.77763	0.295224	6.02129	1.73e-09	1.24e-08	NCBI:118291203	ncbi	LOC118291203	cAMP-responsive element modulator-like	Scophthalmus maximus (Turbot)	protein_coding	21	8907552	8914170	-
ENSSMAG00000012513	173.978	1.77704	0.362837	4.89762	9.7e-07	4.5e-06	NCBI:118292265	ncbi	LOC118292265	glyceraldehyde-3-phosphate dehydrogenase-like	Scophthalmus maximus (Turbot)	protein_coding	22	1234689	1242152	-
ENSSMAG00000004992	928.839	1.77683	0.233382	7.61341	2.67e-14	3.59e-13	ENSSMAG00000004992	ensembl	dlc	deltaC [Source:NCBI gene;Acc:30120]	Scophthalmus maximus (Turbot)	protein_coding	3	24589001	24597487	+
ENSSMAG00000027307	2710	1.77512	0.190745	9.30626	1.32e-20	3.67e-19	NCBI:118311903	ncbi	LOC118311903	lysozyme g-like	Scophthalmus maximus (Turbot)	protein_coding	8	14492250	14494069	-
ENSSMAG00000016683	148.484	1.77495	0.283017	6.27152	3.58e-10	2.84e-09	NCBI:118284351	ncbi	LOC118284351	butyrophilin subfamily 3 member A2-like	Scophthalmus maximus (Turbot)	protein_coding	2	1211401	1286726	+
ENSSMAG00000001700	684.53	1.77329	0.195433	9.07361	1.15e-19	2.88e-18	ENSSMAG00000001700	ensembl	mrpl12	mitochondrial ribosomal protein L12 [Source:ZFIN;Acc:ZDB-GENE-050417-187]	Scophthalmus maximus (Turbot)	protein_coding	19	13554703	13559426	+
ENSSMAG00000009161	13316.4	1.77297	0.181401	9.77378	1.46e-22	5.08e-21	ENSSMAG00000009161	ensembl	hephl1b	hephaestin-like 1b [Source:ZFIN;Acc:ZDB-GENE-091204-388]	Scophthalmus maximus (Turbot)	protein_coding	4	11138126	11149991	+
ENSSMAG00000037531	617.672	1.77254	0.183209	9.67496	3.85e-22	1.29e-20	ENSSMAG00000037531	ensembl	mrto4	MRT4 homolog, ribosome maturation factor [Source:ZFIN;Acc:ZDB-GENE-050417-142]	Scophthalmus maximus (Turbot)	protein_coding	6	10197215	10216328	+
ENSSMAG00000018550	8970.6	1.76758	0.183446	9.63542	5.67e-22	1.86e-20	ENSSMAG00000018550	ensembl	ksr1a	kinase suppressor of ras 1a [Source:ZFIN;Acc:ZDB-GENE-091113-34]	Scophthalmus maximus (Turbot)	protein_coding	4	14630494	14662911	-
ENSSMAG00000024304	2140.64	1.76741	0.676383	2.61303	0.00897437	0.0188275	ENSSMAG00000024304	ensembl	itm2cb	integral membrane protein 2Cb [Source:ZFIN;Acc:ZDB-GENE-030131-7806]	Scophthalmus maximus (Turbot)	protein_coding	7	10785174	10790080	-
ENSSMAG00000009128	417.734	1.76713	0.417673	4.23089	2.33e-05	8.45e-05	ENSSMAG00000009128	ensembl	abca12	ATP-binding cassette, sub-family A (ABC1), member 12 [Source:ZFIN;Acc:ZDB-GENE-030131-9790]	Scophthalmus maximus (Turbot)	protein_coding	14	10333529	10394396	-
ENSSMAG00000019525	6121.02	1.76629	0.166571	10.6038	2.86e-26	1.46e-24	NCBI:118310635	ncbi	ccr12a	chemokine (C-C motif) receptor 12a	Scophthalmus maximus (Turbot)	protein_coding	7	21207541	21211894	-
ENSSMAG00000017499	400.979	1.76624	0.231412	7.63244	2.3e-14	3.11e-13	ENSSMAG00000017499	ensembl	RPF2	ribosome production factor 2 homolog [Source:HGNC Symbol;Acc:HGNC:20870]	Scophthalmus maximus (Turbot)	protein_coding	20	548642	555342	+
ENSSMAG00000009108	1007.31	1.76472	0.211503	8.34373	7.2e-17	1.3e-15	ENSSMAG00000009108	ensembl	RGS2	regulator of G protein signaling 2 [Source:HGNC Symbol;Acc:HGNC:9998]	Scophthalmus maximus (Turbot)	protein_coding	7	15635622	15637261	-
ENSSMAG00000007133	877.19	1.76094	0.213288	8.25617	1.5e-16	2.59e-15	NCBI:118314429	ncbi	utp15	UTP15 small subunit processome component	Scophthalmus maximus (Turbot)	protein_coding	9	19734018	19739630	+
ENSSMAG00000037726	299.564	1.7599	0.193449	9.09751	9.24e-20	2.33e-18	ENSSMAG00000037726	ensembl	NA	novel gene	Scophthalmus maximus (Turbot)	lncRNA	14	2879461	2880672	+
ENSSMAG00000002623	2292.23	1.75967	0.539208	3.26343	0.00110072	0.00284918	ENSSMAG00000002623	ensembl	acod1	aconitate decarboxylase 1 [Source:ZFIN;Acc:ZDB-GENE-081104-428]	Scophthalmus maximus (Turbot)	protein_coding	14	16864899	16867886	-
ENSSMAG00000004535	666.824	1.75908	0.268469	6.55228	5.67e-11	5.01e-10	NCBI:118289903	ncbi	afdna	afadin, adherens junction formation factor a	Scophthalmus maximus (Turbot)	protein_coding	20	18003726	18075295	+
ENSSMAG00000008868	1995.57	1.75769	0.219617	8.00345	1.21e-15	1.88e-14	ENSSMAG00000008868	ensembl	dnaja1	DnaJ heat shock protein family (Hsp40) member A1 [Source:ZFIN;Acc:ZDB-GENE-030131-2642]	Scophthalmus maximus (Turbot)	protein_coding	8	9792408	9796256	-
ENSSMAG00000017421	2094.5	1.75646	0.231625	7.58323	3.37e-14	4.43e-13	NCBI:118283152	ncbi	nmi	N-myc (and STAT) interactor	Scophthalmus maximus (Turbot)	protein_coding	14	63416	70109	+
ENSSMAG00000001384	223.064	1.75447	0.205748	8.52729	1.5e-17	2.95e-16	ENSSMAG00000001384	ensembl	dph2	diphthamide biosynthesis 2 [Source:NCBI gene;Acc:562538]	Scophthalmus maximus (Turbot)	protein_coding	21	8113146	8116901	-
[truncated: 6,219 more rows]

## Sheet: Poly IC in vivo
Supplementary table 4C. Differential gene expression results of the in vivo challenge stimulated with Poly (I:C) (p-value < 0.05). The simbol on column "log2FoldChange" denotes the direction of the differential expression, with negative values (-) refering to genes upregulated in the control condition, and positive values refering to genes upregulated in the tested condition (either Poly I:C or V…
[truncated: 3,920 more rows]

[truncated: 1 more sheets: Vibrio in vivo]
