# Supplementary material for: Multiomics uncovers the epigenomic and transcriptomic response to viral and bacterial stimulation in turbot
Source: Gigascience. 2025 Jul 15;14:giaf077. doi: 10.1093/gigascience/giaf077 (PMC12263217; doi:10.1093/gigascience/giaf077)
Supplement: giaf077_Supplemental_Files [file giaf077_supplemental_files.zip › Supplementary_table_5_GO_analysis.xlsx]

## Sheet: in vitro Poly down (enrichment)
Supplementary table 5A. GO enrichment analysis of the down-regulated differentialy expressed genes for Poly (I:C) in vitro for Biological Process (p-value < 0.05).
Enrichment FDR	nGenes	Pathway Genes	Fold Enrichment	Pathway	GO ID	Genes (Ensembl ID)	Genes (Gene Symbol)
8.54845e-05	21	185	3.94129	Supramolecular fiber organization	GO:0097435	ENSSMAG00000000323 ENSSMAG00000001627 ENSSMAG00000002389 ENSSMAG00000002885 ENSSMAG00000006755 ENSSMAG00000007401 ENSSMAG00000009583 ENSSMAG00000009598 ENSSMAG00000010624 ENSSMAG00000010802 ENSSMAG00000012173 ENSSMAG00000014091 ENSSMAG00000014188 ENSSMAG00000015309 ENSSMAG00000016168 ENSSMAG00000016681 ENSSMAG00000018899 ENSSMAG00000019171 ENSSMAG00000019676 ENSSMAG00000019854 ENSSMAG00000020781	capzb LOC118282676 sept15 myh9b LOC118310614 appl2 gmfg cfl1l LOC118310381 lcp1 LOC118309959 LOC118282482 LOC118319644 gsna fam49bb cfl1 arpc3 mmp9 tubgcp5 ssh2b arpc5b
0.000193933	17	130	4.32744	Actin filament organization	GO:0007015	ENSSMAG00000000323 ENSSMAG00000001627 ENSSMAG00000002885 ENSSMAG00000006755 ENSSMAG00000009583 ENSSMAG00000009598 ENSSMAG00000010624 ENSSMAG00000010802 ENSSMAG00000012173 ENSSMAG00000014091 ENSSMAG00000014188 ENSSMAG00000015309 ENSSMAG00000016168 ENSSMAG00000016681 ENSSMAG00000018899 ENSSMAG00000019854 ENSSMAG00000020781	capzb LOC118282676 myh9b LOC118310614 gmfg cfl1l LOC118310381 lcp1 LOC118309959 LOC118282482 LOC118319644 gsna fam49bb cfl1 arpc3 ssh2b arpc5b
0.000285496	35	585	2.48436	Regulation of biological quality	GO:0065008	ENSSMAG00000000323 ENSSMAG00000000667 ENSSMAG00000000752 ENSSMAG00000001184 ENSSMAG00000001627 ENSSMAG00000002885 ENSSMAG00000003481 ENSSMAG00000006605 ENSSMAG00000006755 ENSSMAG00000006954 ENSSMAG00000007732 ENSSMAG00000008073 ENSSMAG00000008565 ENSSMAG00000009583 ENSSMAG00000009733 ENSSMAG00000010624 ENSSMAG00000011360 ENSSMAG00000012173 ENSSMAG00000014976 ENSSMAG00000015115 ENSSMAG00000015309 …	capzb nrf1 emc3 adora2aa LOC118282676 myh9b exoc5 adss1 LOC118310614 stat3 f13a1b ptgs1 emp2 gmfg itgb3a LOC118310381 gsr LOC118309959 atp11c abat gsna proza hrc fam49bb ptbp1a arpc3 NUCB2 rp2 ssh2b arpc5b tspo pan2 si:ch211-132p1.2 PID1 f2r
0.00175724	11	74	4.77665	Regulation of actin filament length	GO:0030832	ENSSMAG00000000323 ENSSMAG00000001627 ENSSMAG00000006755 ENSSMAG00000009583 ENSSMAG00000010624 ENSSMAG00000012173 ENSSMAG00000015309 ENSSMAG00000016168 ENSSMAG00000018899 ENSSMAG00000019854 ENSSMAG00000020781	capzb LOC118282676 LOC118310614 gmfg LOC118310381 LOC118309959 gsna fam49bb arpc3 ssh2b arpc5b
0.00175724	11	70	4.97162	Regulation of actin filament polymerization	GO:0030833	ENSSMAG00000000323 ENSSMAG00000001627 ENSSMAG00000006755 ENSSMAG00000009583 ENSSMAG00000010624 ENSSMAG00000012173 ENSSMAG00000015309 ENSSMAG00000016168 ENSSMAG00000018899 ENSSMAG00000019854 ENSSMAG00000020781	capzb LOC118282676 LOC118310614 gmfg LOC118310381 LOC118309959 gsna fam49bb arpc3 ssh2b arpc5b
0.00175724	11	73	4.77665	Regulation of protein polymerization	GO:0032271	ENSSMAG00000000323 ENSSMAG00000001627 ENSSMAG00000006755 ENSSMAG00000009583 ENSSMAG00000010624 ENSSMAG00000012173 ENSSMAG00000015309 ENSSMAG00000016168 ENSSMAG00000018899 ENSSMAG00000019854 ENSSMAG00000020781	capzb LOC118282676 LOC118310614 gmfg LOC118310381 LOC118309959 gsna fam49bb arpc3 ssh2b arpc5b
0.00175724	12	97	4.28638	Regulation of cellular component size	GO:0032535	ENSSMAG00000000323 ENSSMAG00000001627 ENSSMAG00000006755 ENSSMAG00000006954 ENSSMAG00000009583 ENSSMAG00000010624 ENSSMAG00000012173 ENSSMAG00000015309 ENSSMAG00000016168 ENSSMAG00000018899 ENSSMAG00000019854 ENSSMAG00000020781	capzb LOC118282676 LOC118310614 stat3 gmfg LOC118310381 LOC118309959 gsna fam49bb arpc3 ssh2b arpc5b
0.00175724	11	74	4.68479	Regulation of protein-containing complex assembly	GO:0043254	ENSSMAG00000000323 ENSSMAG00000001627 ENSSMAG00000006755 ENSSMAG00000009583 ENSSMAG00000010624 ENSSMAG00000012173 ENSSMAG00000015309 ENSSMAG00000016168 ENSSMAG00000018899 ENSSMAG00000019854 ENSSMAG00000020781	capzb LOC118282676 LOC118310614 gmfg LOC118310381 LOC118309959 gsna fam49bb arpc3 ssh2b arpc5b
0.00175724	7	33	7.7512	Actin nucleation	GO:0045010	ENSSMAG00000001627 ENSSMAG00000009583 ENSSMAG00000010624 ENSSMAG00000012173 ENSSMAG00000015309 ENSSMAG00000018899 ENSSMAG00000020781	LOC118282676 gmfg LOC118310381 LOC118309959 gsna arpc3 arpc5b
0.00175724	13	91	4.42926	Protein polymerization	GO:0051258	ENSSMAG00000000323 ENSSMAG00000001627 ENSSMAG00000006755 ENSSMAG00000007401 ENSSMAG00000009583 ENSSMAG00000010624 ENSSMAG00000012173 ENSSMAG00000015309 ENSSMAG00000016168 ENSSMAG00000018899 ENSSMAG00000019676 ENSSMAG00000019854 ENSSMAG00000020781	capzb LOC118282676 LOC118310614 appl2 gmfg LOC118310381 LOC118309959 gsna fam49bb arpc3 tubgcp5 ssh2b arpc5b
0.00175724	13	135	4.11288	Regulation of anatomical structure size	GO:0090066	ENSSMAG00000000323 ENSSMAG00000001627 ENSSMAG00000006755 ENSSMAG00000006954 ENSSMAG00000009583 ENSSMAG00000010624 ENSSMAG00000012173 ENSSMAG00000015309 ENSSMAG00000016074 ENSSMAG00000016168 ENSSMAG00000018899 ENSSMAG00000019854 ENSSMAG00000020781	capzb LOC118282676 LOC118310614 stat3 gmfg LOC118310381 LOC118309959 gsna hrc fam49bb arpc3 ssh2b arpc5b
0.00175724	11	80	4.68479	Regulation of actin filament organization	GO:0110053	ENSSMAG00000000323 ENSSMAG00000001627 ENSSMAG00000006755 ENSSMAG00000009583 ENSSMAG00000010624 ENSSMAG00000012173 ENSSMAG00000015309 ENSSMAG00000016168 ENSSMAG00000018899 ENSSMAG00000019854 ENSSMAG00000020781	capzb LOC118282676 LOC118310614 gmfg LOC118310381 LOC118309959 gsna fam49bb arpc3 ssh2b arpc5b
0.00175724	11	74	4.77665	Regulation of actin polymerization or depolymerization	GO:0008064	ENSSMAG00000000323 ENSSMAG00000001627 ENSSMAG00000006755 ENSSMAG00000009583 ENSSMAG00000010624 ENSSMAG00000012173 ENSSMAG00000015309 ENSSMAG00000016168 ENSSMAG00000018899 ENSSMAG00000019854 ENSSMAG00000020781	capzb LOC118282676 LOC118310614 gmfg LOC118310381 LOC118309959 gsna fam49bb arpc3 ssh2b arpc5b
0.00175724	13	92	4.23385	Actin polymerization or depolymerization	GO:0008154	ENSSMAG00000000323 ENSSMAG00000001627 ENSSMAG00000006755 ENSSMAG00000009583 ENSSMAG00000009598 ENSSMAG00000010624 ENSSMAG00000012173 ENSSMAG00000015309 ENSSMAG00000016168 ENSSMAG00000016681 ENSSMAG00000018899 ENSSMAG00000019854 ENSSMAG00000020781	capzb LOC118282676 LOC118310614 gmfg cfl1l LOC118310381 LOC118309959 gsna fam49bb cfl1 arpc3 ssh2b arpc5b
0.00177437	4	6	17.717	Long-chain fatty acid metabolic process	GO:0001676	ENSSMAG00000002325 ENSSMAG00000005574 ENSSMAG00000008073 ENSSMAG00000010744	alox5a ELO ptgs1 ACADL
0.00177437	13	117	3.94386	Regulation of cytoskeleton organization	GO:0051493	ENSSMAG00000000323 ENSSMAG00000001627 ENSSMAG00000006755 ENSSMAG00000009376 ENSSMAG00000009583 ENSSMAG00000010624 ENSSMAG00000012173 ENSSMAG00000015309 ENSSMAG00000016168 ENSSMAG00000016732 ENSSMAG00000018899 ENSSMAG00000019854 ENSSMAG00000020781	capzb LOC118282676 LOC118310614 cep70 gmfg LOC118310381 LOC118309959 gsna fam49bb MAPRE1 arpc3 ssh2b arpc5b
0.00221519	11	76	4.42926	Actin filament polymerization	GO:0030041	ENSSMAG00000000323 ENSSMAG00000001627 ENSSMAG00000006755 ENSSMAG00000009583 ENSSMAG00000010624 ENSSMAG00000012173 ENSSMAG00000015309 ENSSMAG00000016168 ENSSMAG00000018899 ENSSMAG00000019854 ENSSMAG00000020781	capzb LOC118282676 LOC118310614 gmfg LOC118310381 LOC118309959 gsna fam49bb arpc3 ssh2b arpc5b
0.00221519	11	86	4.42926	Regulation of supramolecular fiber organization	GO:1902903	ENSSMAG00000000323 ENSSMAG00000001627 ENSSMAG00000006755 ENSSMAG00000009583 ENSSMAG00000010624 ENSSMAG00000012173 ENSSMAG00000015309 ENSSMAG00000016168 ENSSMAG00000018899 ENSSMAG00000019854 ENSSMAG00000020781	capzb LOC118282676 LOC118310614 gmfg LOC118310381 LOC118309959 gsna fam49bb arpc3 ssh2b arpc5b
0.00291846	18	227	2.93113	Actin cytoskeleton organization	GO:0030036	ENSSMAG00000000323 ENSSMAG00000001627 ENSSMAG00000002389 ENSSMAG00000002885 ENSSMAG00000006755 ENSSMAG00000009583 ENSSMAG00000009598 ENSSMAG00000010624 ENSSMAG00000010802 ENSSMAG00000012173 ENSSMAG00000014091 ENSSMAG00000014188 ENSSMAG00000015309 ENSSMAG00000016168 ENSSMAG00000016681 ENSSMAG00000018899 ENSSMAG00000019854 ENSSMAG00000020781	capzb LOC118282676 sept15 myh9b LOC118310614 gmfg cfl1l LOC118310381 lcp1 LOC118309959 LOC118282482 LOC118319644 gsna fam49bb cfl1 arpc3 ssh2b arpc5b
0.00317118	6	20	8.30486	Arp2/3 complex-mediated actin nucleation	GO:0034314	ENSSMAG00000001627 ENSSMAG00000009583 ENSSMAG00000010624 ENSSMAG00000012173 ENSSMAG00000018899 ENSSMAG00000020781	LOC118282676 gmfg LOC118310381 LOC118309959 arpc3 arpc5b
0.00344262	18	231	2.86787	Actin filament-based process	GO:0030029	ENSSMAG00000000323 ENSSMAG00000001627 ENSSMAG00000002389 ENSSMAG00000002885 ENSSMAG00000006755 ENSSMAG00000009583 ENSSMAG00000009598 ENSSMAG00000010624 ENSSMAG00000010802 ENSSMAG00000012173 ENSSMAG00000014091 ENSSMAG00000014188 ENSSMAG00000015309 ENSSMAG00000016168 ENSSMAG00000016681 ENSSMAG00000018899 ENSSMAG00000019854 ENSSMAG00000020781	capzb LOC118282676 sept15 myh9b LOC118310614 gmfg cfl1l LOC118310381 lcp1 LOC118309959 LOC118282482 LOC118319644 gsna fam49bb cfl1 arpc3 ssh2b arpc5b
0.00344262	11	91	4.12897	Regulation of actin cytoskeleton organization	GO:0032956	ENSSMAG00000000323 ENSSMAG00000001627 ENSSMAG00000006755 ENSSMAG00000009583 ENSSMAG00000010624 ENSSMAG00000012173 ENSSMAG00000015309 ENSSMAG00000016168 ENSSMAG00000018899 ENSSMAG00000019854 ENSSMAG00000020781	capzb LOC118282676 LOC118310614 gmfg LOC118310381 LOC118309959 gsna fam49bb arpc3 ssh2b arpc5b
0.00344262	11	92	4.12897	Regulation of actin filament-based process	GO:0032970	ENSSMAG00000000323 ENSSMAG00000001627 ENSSMAG00000006755 ENSSMAG00000009583 ENSSMAG00000010624 ENSSMAG00000012173 ENSSMAG00000015309 ENSSMAG00000016168 ENSSMAG00000018899 ENSSMAG00000019854 ENSSMAG00000020781	capzb LOC118282676 LOC118310614 gmfg LOC118310381 LOC118309959 gsna fam49bb arpc3 ssh2b arpc5b
0.00373722	8	47	5.53657	Positive regulation of organelle organization	GO:0010638	ENSSMAG00000001627 ENSSMAG00000009583 ENSSMAG00000010624 ENSSMAG00000012173 ENSSMAG00000015112 ENSSMAG00000015309 ENSSMAG00000018899 ENSSMAG00000020781	LOC118282676 gmfg LOC118310381 LOC118309959 lnpa gsna arpc3 arpc5b
0.00373722	7	37	6.45934	Positive regulation of actin filament polymerization	GO:0030838	ENSSMAG00000001627 ENSSMAG00000009583 ENSSMAG00000010624 ENSSMAG00000012173 ENSSMAG00000015309 ENSSMAG00000018899 ENSSMAG00000020781	LOC118282676 gmfg LOC118310381 LOC118309959 gsna arpc3 arpc5b
0.00558248	7	40	5.96246	Positive regulation of protein-containing complex assembly	GO:0031334	ENSSMAG00000001627 ENSSMAG00000009583 ENSSMAG00000010624 ENSSMAG00000012173 ENSSMAG00000015309 ENSSMAG00000018899 ENSSMAG00000020781	LOC118282676 gmfg LOC118310381 LOC118309959 gsna arpc3 arpc5b
0.00558248	7	40	5.96246	Positive regulation of protein polymerization	GO:0032273	ENSSMAG00000001627 ENSSMAG00000009583 ENSSMAG00000010624 ENSSMAG00000012173 ENSSMAG00000015309 ENSSMAG00000018899 ENSSMAG00000020781	LOC118282676 gmfg LOC118310381 LOC118309959 gsna arpc3 arpc5b
0.00558248	7	41	5.96246	Positive regulation of cytoskeleton organization	GO:0051495	ENSSMAG00000001627 ENSSMAG00000009583 ENSSMAG00000010624 ENSSMAG00000012173 ENSSMAG00000015309 ENSSMAG00000018899 ENSSMAG00000020781	LOC118282676 gmfg LOC118310381 LOC118309959 gsna arpc3 arpc5b
0.00558248	7	41	5.96246	Positive regulation of supramolecular fiber organization	GO:1902905	ENSSMAG00000001627 ENSSMAG00000009583 ENSSMAG00000010624 ENSSMAG00000012173 ENSSMAG00000015309 ENSSMAG00000018899 ENSSMAG00000020781	LOC118282676 gmfg LOC118310381 LOC118309959 gsna arpc3 arpc5b
0.00616851	24	397	2.291	Cytoskeleton organization	GO:0007010	ENSSMAG00000000323 ENSSMAG00000001627 ENSSMAG00000002389 ENSSMAG00000002885 ENSSMAG00000006755 ENSSMAG00000007401 ENSSMAG00000009376 ENSSMAG00000009583 ENSSMAG00000009598 ENSSMAG00000010624 ENSSMAG00000010802 ENSSMAG00000012173 ENSSMAG00000014091 ENSSMAG00000014188 ENSSMAG00000015309 ENSSMAG00000016168 ENSSMAG00000016681 ENSSMAG00000016732 ENSSMAG00000018723 ENSSMAG00000018899 ENSSMAG00000019676 …	capzb LOC118282676 sept15 myh9b LOC118310614 appl2 cep70 gmfg cfl1l LOC118310381 lcp1 LOC118309959 LOC118282482 LOC118319644 gsna fam49bb cfl1 MAPRE1 svild arpc3 tubgcp5 ssh2b arpc5b cep43
0.00623857	14	147	3.1318	Regulation of organelle organization	GO:0033043	ENSSMAG00000000323 ENSSMAG00000001627 ENSSMAG00000006755 ENSSMAG00000009376 ENSSMAG00000009583 ENSSMAG00000010624 ENSSMAG00000012173 ENSSMAG00000015112 ENSSMAG00000015309 ENSSMAG00000016168 ENSSMAG00000016732 ENSSMAG00000018899 ENSSMAG00000019854 ENSSMAG00000020781	capzb LOC118282676 LOC118310614 cep70 gmfg LOC118310381 LOC118309959 lnpa gsna fam49bb MAPRE1 arpc3 ssh2b arpc5b
0.00841781	7	43	5.53657	Positive regulation of cellular component biogenesis	GO:0044089	ENSSMAG00000001627 ENSSMAG00000009583 ENSSMAG00000010624 ENSSMAG00000012173 ENSSMAG00000015309 ENSSMAG00000018899 ENSSMAG00000020781	LOC118282676 gmfg LOC118310381 LOC118309959 gsna arpc3 arpc5b
0.00910061	11	107	3.58249	Regulation of cellular component biogenesis	GO:0044087	ENSSMAG00000000323 ENSSMAG00000001627 ENSSMAG00000006755 ENSSMAG00000009583 ENSSMAG00000010624 ENSSMAG00000012173 ENSSMAG00000015309 ENSSMAG00000016168 ENSSMAG00000018899 ENSSMAG00000019854 ENSSMAG00000020781	capzb LOC118282676 LOC118310614 gmfg LOC118310381 LOC118309959 gsna fam49bb arpc3 ssh2b arpc5b
0.0100413	7	46	5.34566	Anatomical structure homeostasis	GO:0060249	ENSSMAG00000000667 ENSSMAG00000000752 ENSSMAG00000001184 ENSSMAG00000003481 ENSSMAG00000006605 ENSSMAG00000016551 ENSSMAG00000019571	nrf1 emc3 adora2aa exoc5 adss1 ptbp1a rp2
0.0141935	8	59	4.42926	Positive regulation of cellular component organization	GO:0051130	ENSSMAG00000001627 ENSSMAG00000009583 ENSSMAG00000010624 ENSSMAG00000012173 ENSSMAG00000015112 ENSSMAG00000015309 ENSSMAG00000018899 ENSSMAG00000020781	LOC118282676 gmfg LOC118310381 LOC118309959 lnpa gsna arpc3 arpc5b
0.0217416	6	36	5.53657	Tissue homeostasis	GO:0001894	ENSSMAG00000000667 ENSSMAG00000000752 ENSSMAG00000001184 ENSSMAG00000003481 ENSSMAG00000016551 ENSSMAG00000019571	nrf1 emc3 adora2aa exoc5 ptbp1a rp2
0.0260791	4	15	8.85852	Photoreceptor cell maintenance	GO:0045494	ENSSMAG00000000667 ENSSMAG00000000752 ENSSMAG00000003481 ENSSMAG00000019571	nrf1 emc3 exoc5 rp2
0.0260791	6	39	5.31511	Multicellular organismal homeostasis	GO:0048871	ENSSMAG00000000667 ENSSMAG00000000752 ENSSMAG00000001184 ENSSMAG00000003481 ENSSMAG00000016551 ENSSMAG00000019571	nrf1 emc3 adora2aa exoc5 ptbp1a rp2
0.0272586	30	583	1.86626	Cellular component assembly	GO:0022607	ENSSMAG00000000323 ENSSMAG00000001627 ENSSMAG00000002389 ENSSMAG00000003481 ENSSMAG00000003509 ENSSMAG00000005147 ENSSMAG00000005581 ENSSMAG00000006216 ENSSMAG00000006290 ENSSMAG00000006699 ENSSMAG00000006755 ENSSMAG00000007401 ENSSMAG00000008562 ENSSMAG00000009376 ENSSMAG00000009386 ENSSMAG00000009583 ENSSMAG00000010624 ENSSMAG00000010802 ENSSMAG00000011717 ENSSMAG00000012173 ENSSMAG00000014188 …	capzb LOC118282676 sept15 exoc5 picalma inpp5b CIAO1 kctd12b cenpk actr10 LOC118310614 appl2 coro1a cep70 kctd9b gmfg LOC118310381 lcp1 cep131 LOC118309959 LOC118319644 nubp2 gsna fam49bb cfl1 arpc3 tubgcp5 ssh2b arpc5b cenpx
0.0302735	3	7	13.2878	Phagocytosis	GO:0006909	ENSSMAG00000001354 ENSSMAG00000008562 ENSSMAG00000021193	ncf2 coro1a ncf4
0.0363443	4	16	8.0532	Peptidyl-tyrosine dephosphorylation	GO:0035335	ENSSMAG00000000498 ENSSMAG00000011269 ENSSMAG00000019159 ENSSMAG00000019854	dusp6 ptpn6 mtmr6 ssh2b
0.0426239	5	24	5.82797	Phosphatidylinositol dephosphorylation	GO:0046856	ENSSMAG00000005147 ENSSMAG00000008728 ENSSMAG00000018066 ENSSMAG00000018090 ENSSMAG00000019159	inpp5b tpte synj1 INPP5K mtmr6
0.0426999	6	51	4.74563	Wound healing	GO:0042060	ENSSMAG00000007732 ENSSMAG00000009733 ENSSMAG00000015684 ENSSMAG00000019171 ENSSMAG00000025438 ENSSMAG00000033731	f13a1b itgb3a proza mmp9 si:ch211-132p1.2 f2r
0.0426999	6	55	4.74563	Regulation of body fluid levels	GO:0050878	ENSSMAG00000007732 ENSSMAG00000008565 ENSSMAG00000009733 ENSSMAG00000015684 ENSSMAG00000025438 ENSSMAG00000033731	f13a1b emp2 itgb3a proza si:ch211-132p1.2 f2r

## Sheet: in vitro Poly up (enrichment)
Supplementary table 5B. GO enrichment analysis of the up-regulated differentialy expressed genes for Poly (I:C) in vitro for Biological Process (p-value < 0.05).
Enrichment FDR	nGenes	Pathway Genes	Fold Enrichment	Pathway	GO ID	Genes (Ensembl ID)	Genes (Gene Symbol)
2.74751e-07	21	64	5.03143	Protein folding	GO:0006457	ENSSMAG00000000983 ENSSMAG00000001645 ENSSMAG00000001980 ENSSMAG00000002596 ENSSMAG00000006479 ENSSMAG00000006974 ENSSMAG00000007407 ENSSMAG00000008868 ENSSMAG00000009581 ENSSMAG00000009810 ENSSMAG00000014018 ENSSMAG00000014056 ENSSMAG00000014926 ENSSMAG00000015366 ENSSMAG00000015751 ENSSMAG00000016441 ENSSMAG00000017109 ENSSMAG00000017148 ENSSMAG00000017547 ENSSMAG00000021011 ENSSMAG00000037921	DNAJC2 cct6a dnajb1a hsp90ab1 calr hsp90aa1.2 cct2 dnaja1 LOC118301188 hsp90b1 hspd1 mob4 calr3b hspa9 DNAJA4 dnaja3a cct7 TCP1 cct5 cct4 dnajb1b
3.61423e-06	33	202	3.04893	Immune response	GO:0006955	ENSSMAG00000000353 ENSSMAG00000000738 ENSSMAG00000001573 ENSSMAG00000002051 ENSSMAG00000002141 ENSSMAG00000002338 ENSSMAG00000002682 ENSSMAG00000003443 ENSSMAG00000004414 ENSSMAG00000004695 ENSSMAG00000007061 ENSSMAG00000007302 ENSSMAG00000008361 ENSSMAG00000009305 ENSSMAG00000009581 ENSSMAG00000012345 ENSSMAG00000012393 ENSSMAG00000012654 ENSSMAG00000012899 ENSSMAG00000016413 ENSSMAG00000016793 …	si:ch1073-280e3.1 usp4 TASL irak3 LOC118300005 tnfsf14 socs1b dram1 pycard LOC118283925 sp100.1 nfil3 socs1a nod2 LOC118301188 ifih1 btk sting1 cxcl11.5 tec cd226 foxo3b tlr8 nmi LOC118286241 fas c1qa tnfsf11 LOC118319939 faslg LOC118311903 LOC118314440 cxcl19
0.000176852	50	435	2.09732	Immune system process	GO:0002376	ENSSMAG00000000353 ENSSMAG00000000738 ENSSMAG00000001479 ENSSMAG00000001573 ENSSMAG00000002051 ENSSMAG00000002141 ENSSMAG00000002338 ENSSMAG00000002596 ENSSMAG00000002682 ENSSMAG00000003443 ENSSMAG00000004414 ENSSMAG00000004695 ENSSMAG00000006052 ENSSMAG00000007061 ENSSMAG00000007302 ENSSMAG00000007655 ENSSMAG00000008361 ENSSMAG00000008566 ENSSMAG00000008938 ENSSMAG00000009305 ENSSMAG00000009581 …	si:ch1073-280e3.1 usp4 IRF8 TASL irak3 LOC118300005 tnfsf14 hsp90ab1 socs1b dram1 pycard LOC118283925 etv7 sp100.1 nfil3 ift88 socs1a irf7 erap1b nod2 LOC118301188 psmb10 tapbpl smyd5 ifih1 btk sting1 cxcl11.5 satb1b wdr43 tec psmb9a cd226 foxo3b tlr8 tapbp.2 nmi smchd1 smarcd2 nol9 LOC118286241 fas zap70 c1qa tnfsf11 LOC118319939 faslg LOC118311903 LOC118314440 cxcl19
0.00308378	10	35	5.04855	Innate immune response	GO:0045087	ENSSMAG00000002051 ENSSMAG00000002682 ENSSMAG00000004414 ENSSMAG00000008361 ENSSMAG00000009305 ENSSMAG00000012345 ENSSMAG00000012654 ENSSMAG00000016793 ENSSMAG00000017362 ENSSMAG00000017421	irak3 socs1b pycard socs1a nod2 ifih1 sting1 cd226 tlr8 nmi
0.00308378	14	63	3.80583	Defense response to other organism	GO:0098542	ENSSMAG00000002051 ENSSMAG00000002682 ENSSMAG00000003443 ENSSMAG00000004414 ENSSMAG00000008361 ENSSMAG00000009305 ENSSMAG00000012345 ENSSMAG00000012654 ENSSMAG00000016793 ENSSMAG00000016818 ENSSMAG00000017362 ENSSMAG00000017421 ENSSMAG00000020206 ENSSMAG00000027307	irak3 socs1b dram1 pycard socs1a nod2 ifih1 sting1 cd226 foxo3b tlr8 nmi LOC118286241 LOC118311903
0.00397133	4	4	14.1359	Response to interferon-gamma	GO:0034341	ENSSMAG00000002682 ENSSMAG00000008361 ENSSMAG00000009305 ENSSMAG00000017421	socs1b socs1a nod2 nmi
0.00397133	4	4	14.1359	Interferon-gamma-mediated signaling pathway	GO:0060333	ENSSMAG00000002682 ENSSMAG00000008361 ENSSMAG00000009305 ENSSMAG00000017421	socs1b socs1a nod2 nmi
0.00397133	4	4	14.1359	Cellular response to interferon-gamma	GO:0071346	ENSSMAG00000002682 ENSSMAG00000008361 ENSSMAG00000009305 ENSSMAG00000017421	socs1b socs1a nod2 nmi
0.00462738	5	8	10.0971	Regulation of innate immune response	GO:0045088	ENSSMAG00000002051 ENSSMAG00000002682 ENSSMAG00000008361 ENSSMAG00000012654 ENSSMAG00000016793	irak3 socs1b socs1a sting1 cd226
0.00533536	6	12	7.71051	Regulation of response to biotic stimulus	GO:0002831	ENSSMAG00000002051 ENSSMAG00000002682 ENSSMAG00000008361 ENSSMAG00000012654 ENSSMAG00000016793 ENSSMAG00000016818	irak3 socs1b socs1a sting1 cd226 foxo3b
0.00766512	16	93	2.93734	Response to biotic stimulus	GO:0009607	ENSSMAG00000002051 ENSSMAG00000002682 ENSSMAG00000003443 ENSSMAG00000004414 ENSSMAG00000008361 ENSSMAG00000008566 ENSSMAG00000009305 ENSSMAG00000012345 ENSSMAG00000012654 ENSSMAG00000016444 ENSSMAG00000016793 ENSSMAG00000016818 ENSSMAG00000017362 ENSSMAG00000017421 ENSSMAG00000020206 ENSSMAG00000027307	irak3 socs1b dram1 pycard socs1a irf7 nod2 ifih1 sting1 psmb9a cd226 foxo3b tlr8 nmi LOC118286241 LOC118311903
0.00766512	16	93	2.93734	Response to external biotic stimulus	GO:0043207	ENSSMAG00000002051 ENSSMAG00000002682 ENSSMAG00000003443 ENSSMAG00000004414 ENSSMAG00000008361 ENSSMAG00000008566 ENSSMAG00000009305 ENSSMAG00000012345 ENSSMAG00000012654 ENSSMAG00000016444 ENSSMAG00000016793 ENSSMAG00000016818 ENSSMAG00000017362 ENSSMAG00000017421 ENSSMAG00000020206 ENSSMAG00000027307	irak3 socs1b dram1 pycard socs1a irf7 nod2 ifih1 sting1 psmb9a cd226 foxo3b tlr8 nmi LOC118286241 LOC118311903
0.00766512	16	93	2.93734	Response to other organism	GO:0051707	ENSSMAG00000002051 ENSSMAG00000002682 ENSSMAG00000003443 ENSSMAG00000004414 ENSSMAG00000008361 ENSSMAG00000008566 ENSSMAG00000009305 ENSSMAG00000012345 ENSSMAG00000012654 ENSSMAG00000016444 ENSSMAG00000016793 ENSSMAG00000016818 ENSSMAG00000017362 ENSSMAG00000017421 ENSSMAG00000020206 ENSSMAG00000027307	irak3 socs1b dram1 pycard socs1a irf7 nod2 ifih1 sting1 psmb9a cd226 foxo3b tlr8 nmi LOC118286241 LOC118311903
0.0083769	16	102	2.89968	Biological process involved in interspecies interaction between organisms	GO:0044419	ENSSMAG00000002051 ENSSMAG00000002682 ENSSMAG00000003443 ENSSMAG00000004414 ENSSMAG00000008361 ENSSMAG00000008566 ENSSMAG00000009305 ENSSMAG00000012345 ENSSMAG00000012654 ENSSMAG00000016444 ENSSMAG00000016793 ENSSMAG00000016818 ENSSMAG00000017362 ENSSMAG00000017421 ENSSMAG00000020206 ENSSMAG00000027307	irak3 socs1b dram1 pycard socs1a irf7 nod2 ifih1 sting1 psmb9a cd226 foxo3b tlr8 nmi LOC118286241 LOC118311903
0.00992706	12	65	3.46186	Regulation of immune response	GO:0050776	ENSSMAG00000000353 ENSSMAG00000000738 ENSSMAG00000001573 ENSSMAG00000002051 ENSSMAG00000002682 ENSSMAG00000008361 ENSSMAG00000009581 ENSSMAG00000012654 ENSSMAG00000016793 ENSSMAG00000016818 ENSSMAG00000017362 ENSSMAG00000024268	si:ch1073-280e3.1 usp4 TASL irak3 socs1b socs1a LOC118301188 sting1 cd226 foxo3b tlr8 c1qa
0.0114043	8	31	4.71198	Cytokine-mediated signaling pathway	GO:0019221	ENSSMAG00000002682 ENSSMAG00000003707 ENSSMAG00000008361 ENSSMAG00000009305 ENSSMAG00000012356 ENSSMAG00000016006 ENSSMAG00000017421 ENSSMAG00000017996	socs1b TRAF2 socs1a nod2 il15ra ackr4a nmi stat4
0.0114043	8	31	4.71198	Response to cytokine	GO:0034097	ENSSMAG00000002682 ENSSMAG00000003707 ENSSMAG00000008361 ENSSMAG00000009305 ENSSMAG00000012356 ENSSMAG00000016006 ENSSMAG00000017421 ENSSMAG00000017996	socs1b TRAF2 socs1a nod2 il15ra ackr4a nmi stat4
0.0114043	8	31	4.71198	Cellular response to cytokine stimulus	GO:0071345	ENSSMAG00000002682 ENSSMAG00000003707 ENSSMAG00000008361 ENSSMAG00000009305 ENSSMAG00000012356 ENSSMAG00000016006 ENSSMAG00000017421 ENSSMAG00000017996	socs1b TRAF2 socs1a nod2 il15ra ackr4a nmi stat4
0.0133006	16	110	2.725	Defense response	GO:0006952	ENSSMAG00000002051 ENSSMAG00000002682 ENSSMAG00000003443 ENSSMAG00000004414 ENSSMAG00000008361 ENSSMAG00000009305 ENSSMAG00000012345 ENSSMAG00000012654 ENSSMAG00000016793 ENSSMAG00000016818 ENSSMAG00000017362 ENSSMAG00000017421 ENSSMAG00000020206 ENSSMAG00000027307 ENSSMAG00000027504 ENSSMAG00000037348	irak3 socs1b dram1 pycard socs1a nod2 ifih1 sting1 cd226 foxo3b tlr8 nmi LOC118286241 LOC118311903 ENSSMAG00000027504 cxcl19
0.0224202	3	4	14.1359	Regulation of toll-like receptor signaling pathway	GO:0034121	ENSSMAG00000000738 ENSSMAG00000001573 ENSSMAG00000002051	usp4 TASL irak3
0.0224202	15	100	2.68404	Regulation of immune system process	GO:0002682	ENSSMAG00000000353 ENSSMAG00000000738 ENSSMAG00000001479 ENSSMAG00000001573 ENSSMAG00000002051 ENSSMAG00000002682 ENSSMAG00000008361 ENSSMAG00000008566 ENSSMAG00000009581 ENSSMAG00000011748 ENSSMAG00000012654 ENSSMAG00000016793 ENSSMAG00000016818 ENSSMAG00000017362 ENSSMAG00000024268	si:ch1073-280e3.1 usp4 IRF8 TASL irak3 socs1b socs1a irf7 LOC118301188 smyd5 sting1 cd226 foxo3b tlr8 c1qa

## Sheet: in vitro Vibrio down (enrich)
Supplementary table 5C. GO enrichment analysis of the down-regulated differentialy expressed genes for Vibrio in vitro for Biological Process (p-value < 0.05).
Enrichment FDR	nGenes	Pathway Genes	Fold Enrichment	Pathway	GO ID	Genes (Ensembl ID)	Genes (Gene Symbol)
3.91889e-11	42	67	2.88541	DNA replication	GO:0006260	ENSSMAG00000000511 ENSSMAG00000001283 ENSSMAG00000002536 ENSSMAG00000002796 ENSSMAG00000002911 ENSSMAG00000003130 ENSSMAG00000003508 ENSSMAG00000003553 ENSSMAG00000003873 ENSSMAG00000004166 ENSSMAG00000004425 ENSSMAG00000004476 ENSSMAG00000005300 ENSSMAG00000005886 ENSSMAG00000006027 ENSSMAG00000006372 ENSSMAG00000007654 ENSSMAG00000007734 ENSSMAG00000010177 ENSSMAG00000010732 ENSSMAG00000011017 …	PRIM1 mcm2 ORC4 chtf18 rtel1 mcm3 rfc3 mcm5 orc5 tipin ticrr rfc4 rpa2 rpa1 cdc45 PRIM2 gins1 pold3 pold1 rfc1 mcm7 obi1 rfc5 mcm10 mcm6 orc2 pole LOC118294455 LOC118300560 rfc2 RAD51 pola1 pola2 pole2 mcm4 fen1 wrnip1 orc3 cdc6 gins2 rpa3 pcna
8.18484e-10	112	397	1.82411	Cytoskeleton organization	GO:0007010	ENSSMAG00000000139 ENSSMAG00000000323 ENSSMAG00000000395 ENSSMAG00000001063 ENSSMAG00000001065 ENSSMAG00000001191 ENSSMAG00000001627 ENSSMAG00000001715 ENSSMAG00000001987 ENSSMAG00000002389 ENSSMAG00000002417 ENSSMAG00000002752 ENSSMAG00000002885 ENSSMAG00000003015 ENSSMAG00000003103 ENSSMAG00000003807 ENSSMAG00000003846 ENSSMAG00000003850 ENSSMAG00000004005 ENSSMAG00000004318 ENSSMAG00000004561 …	ARPC1A capzb CAPZA2 cap1 pcm1 map7d1b LOC118282676 stmn1b abi2b sept15 wipf1b asb2b myh9b FLNB hook2 hcls1 LIMA1 vangl2 trip10a LOC118301915 ARHGAP26 tubgcp3 ect2 cnn2 haus5 abi1a fmnl1a tubg1 kptn fscn1a scinlb LOC118310614 haus3 parvb parvg appl2 cenpj pstpip2 twf1a tacc1 capgb cep70 gmfg wtip tubgcp2 nusap1 CEP192 LOC118308956 lcp1 fmnl2a cep152 mical3b diaph3 ROCK2 LOC118309959 dbn1 LOC118315…
7.21078e-09	67	166	2.10967	Cell cycle process	GO:0022402	ENSSMAG00000000012 ENSSMAG00000000054 ENSSMAG00000000587 ENSSMAG00000001418 ENSSMAG00000002581 ENSSMAG00000002852 ENSSMAG00000002977 ENSSMAG00000003533 ENSSMAG00000003850 ENSSMAG00000004166 ENSSMAG00000004385 ENSSMAG00000004425 ENSSMAG00000004933 ENSSMAG00000005503 ENSSMAG00000005507 ENSSMAG00000005889 ENSSMAG00000006333 ENSSMAG00000006933 ENSSMAG00000007218 ENSSMAG00000007239 ENSSMAG00000007507 …	LOC118313474 LOC118316809 ncaph smc3 dscc1 knl1 ccnb3 pds5b vangl2 tipin foxm1 ticrr ect2 snx33 haus5 rad21a si:dkey-25o16.4 bub1bb nsl1 haus3 cenpj pgrmc1 cdc25b ttk tacc1 cita BUB1 wtip sgo1 ncapg chek1 nusap1 CEP192 cep152 aurkb ncapd2 ROCK2 LOC118315252 mlh1 KIF20A incenp haus4 zwilch cep135 antxr2a tmpoa spdl1 RAD51 NCAPD3 ccne2 haus1 chtf8 aspm ndc80 haus6 ANKLE2 pla2g4ab racgap1 ENSSMAG000…
4.68973e-07	198	799	1.44709	Phosphorylation	GO:0016310	ENSSMAG00000000289 ENSSMAG00000000324 ENSSMAG00000000437 ENSSMAG00000000450 ENSSMAG00000000541 ENSSMAG00000000544 ENSSMAG00000000648 ENSSMAG00000000794 ENSSMAG00000000915 ENSSMAG00000000981 ENSSMAG00000001137 ENSSMAG00000001205 ENSSMAG00000001218 ENSSMAG00000001300 ENSSMAG00000001962 ENSSMAG00000002251 ENSSMAG00000002407 ENSSMAG00000002513 ENSSMAG00000002554 ENSSMAG00000002580 ENSSMAG00000002589 …	shpk BMPR2 Wnk1 stk24b camkk1a plk1 lrrk2 nme7 STK26 aak1b akt2 pask map3k2 LOC118309112 prkacba TAK1 clk2a aldob scyl2 ACVR2A pkn1b acvrl1 map2k4b nucks1a stk38a map2k2b nek3 ccnb3 si:ch211-63o20.7 MLKL LOC118300732 tab3 pgam1b stk40 cdk2 mapk8a LOC118301915 tgfbr1b LOC118286732 LOC118299001 ephb4b grk5l AK1 camk2g1 LOC118301279 matk EEF2K CILK1 stk10 LOC118288586 mapk8b mark3a mastl dyrk3 Prkce…
4.68973e-07	45	94	2.26711	Mitotic cell cycle process	GO:1903047	ENSSMAG00000000012 ENSSMAG00000000054 ENSSMAG00000000587 ENSSMAG00000001418 ENSSMAG00000002581 ENSSMAG00000002977 ENSSMAG00000003533 ENSSMAG00000003850 ENSSMAG00000004385 ENSSMAG00000004425 ENSSMAG00000005503 ENSSMAG00000006933 ENSSMAG00000007218 ENSSMAG00000008348 ENSSMAG00000008511 ENSSMAG00000008881 ENSSMAG00000009179 ENSSMAG00000009606 ENSSMAG00000009694 ENSSMAG00000009929 ENSSMAG00000010065 …	LOC118313474 LOC118316809 ncaph smc3 dscc1 ccnb3 pds5b vangl2 foxm1 ticrr snx33 bub1bb nsl1 ttk tacc1 cita BUB1 wtip sgo1 ncapg chek1 nusap1 aurkb ncapd2 KIF20A incenp zwilch antxr2a tmpoa spdl1 RAD51 NCAPD3 ccne2 chtf8 ndc80 ANKLE2 pla2g4ab racgap1 ENSSMAG00000023809 LOC118283596 BUB1 tpx2-b LOC118284967 KIF20B id2a
4.68973e-07	311	1326	1.33385	Phosphate-containing compound metabolic process	GO:0006796	ENSSMAG00000000112 ENSSMAG00000000289 ENSSMAG00000000303 ENSSMAG00000000324 ENSSMAG00000000328 ENSSMAG00000000369 ENSSMAG00000000437 ENSSMAG00000000450 ENSSMAG00000000498 ENSSMAG00000000541 ENSSMAG00000000544 ENSSMAG00000000552 ENSSMAG00000000595 ENSSMAG00000000648 ENSSMAG00000000721 ENSSMAG00000000794 ENSSMAG00000000900 ENSSMAG00000000915 ENSSMAG00000000981 ENSSMAG00000001068 ENSSMAG00000001137 …	PIK3CB shpk ptpn12 BMPR2 pigw plcg2 Wnk1 stk24b dusp6 camkk1a plk1 adcy6a LOC118316426 lrrk2 mtmr3 nme7 ip6k1 STK26 aak1b pnpla6 akt2 inpp5d ip6k2b pask map3k2 LOC118309112 pfkfb4b si:ch73-267c23.10 RNGTT nt5c1bb prkacba dtymk TAK1 ppap2d clk2a aldob scyl2 ACVR2A pkn1b acvrl1 pgls map2k4b nucks1a stk38a map2k2b nek3 ccnb3 cdc14b si:ch211-63o20.7 ppp6r2b MLKL LOC118300732 tab3 dctpp1 LOC118313715 …
4.68973e-07	206	815	1.43877	Organelle organization	GO:0006996	ENSSMAG00000000054 ENSSMAG00000000130 ENSSMAG00000000139 ENSSMAG00000000323 ENSSMAG00000000395 ENSSMAG00000000415 ENSSMAG00000000484 ENSSMAG00000000587 ENSSMAG00000000882 ENSSMAG00000001063 ENSSMAG00000001065 ENSSMAG00000001191 ENSSMAG00000001283 ENSSMAG00000001418 ENSSMAG00000001627 ENSSMAG00000001715 ENSSMAG00000001825 ENSSMAG00000001987 ENSSMAG00000001989 ENSSMAG00000002033 ENSSMAG00000002048 …	LOC118316809 hdac9b ARPC1A capzb CAPZA2 cav1 poc1b ncaph armc9 cap1 pcm1 map7d1b mcm2 smc3 LOC118282676 stmn1b cenpn abi2b pot1 arid1aa HP1BP3 sept15 wipf1b dscc1 asb2b myh9b rtel1 FLNB hook2 mcm3 rab14l esyt1b pds5b mcm5 FRMPD4 zfyve27 ing2 hcls1 LIMA1 vangl2 cenpp trip10a hdac4 LOC118301915 ARHGAP26 tubgcp3 grk5l ect2 nr3c1 dlst inpp5b cnn2 haus5 tinf2 abi1a rad21a g3bp2a fmnl1a cenpk tubg1 kpt…
5.40774e-07	28	52	2.78417	Chromosome segregation	GO:0007059	ENSSMAG00000000054 ENSSMAG00000000587 ENSSMAG00000001418 ENSSMAG00000001825 ENSSMAG00000002581 ENSSMAG00000002826 ENSSMAG00000002852 ENSSMAG00000003533 ENSSMAG00000005889 ENSSMAG00000006333 ENSSMAG00000006933 ENSSMAG00000007218 ENSSMAG00000007939 ENSSMAG00000008348 ENSSMAG00000009179 ENSSMAG00000009694 ENSSMAG00000009929 ENSSMAG00000011168 ENSSMAG00000011611 ENSSMAG00000012372 ENSSMAG00000013251 …	LOC118316809 ncaph smc3 cenpn dscc1 dsn1 knl1 pds5b rad21a si:dkey-25o16.4 bub1bb nsl1 ska3 ttk BUB1 sgo1 ncapg aurkb ncapd2 mlh1 incenp spdl1 NCAPD3 chtf8 ndc80 LOC118283596 knstrn BUB1
8.35318e-07	170	691	1.48006	Protein phosphorylation	GO:0006468	ENSSMAG00000000324 ENSSMAG00000000437 ENSSMAG00000000450 ENSSMAG00000000541 ENSSMAG00000000544 ENSSMAG00000000648 ENSSMAG00000000915 ENSSMAG00000000981 ENSSMAG00000001137 ENSSMAG00000001205 ENSSMAG00000001218 ENSSMAG00000001300 ENSSMAG00000001962 ENSSMAG00000002251 ENSSMAG00000002407 ENSSMAG00000002554 ENSSMAG00000002580 ENSSMAG00000002589 ENSSMAG00000002601 ENSSMAG00000002636 ENSSMAG00000002693 …	BMPR2 Wnk1 stk24b camkk1a plk1 lrrk2 STK26 aak1b akt2 pask map3k2 LOC118309112 prkacba TAK1 clk2a scyl2 ACVR2A pkn1b acvrl1 map2k4b stk38a map2k2b nek3 ccnb3 si:ch211-63o20.7 MLKL LOC118300732 stk40 cdk2 mapk8a LOC118301915 tgfbr1b LOC118286732 LOC118299001 ephb4b grk5l camk2g1 LOC118301279 matk EEF2K CILK1 stk10 LOC118288586 mapk8b mark3a mastl dyrk3 Prkce camk1b LOC118313827 akt1 mylk5 cdc7 map…
8.69851e-07	69	231	1.87567	Actin filament-based process	GO:0030029	ENSSMAG00000000139 ENSSMAG00000000323 ENSSMAG00000000395 ENSSMAG00000001627 ENSSMAG00000001987 ENSSMAG00000002389 ENSSMAG00000002417 ENSSMAG00000002752 ENSSMAG00000002885 ENSSMAG00000003015 ENSSMAG00000003807 ENSSMAG00000003846 ENSSMAG00000003850 ENSSMAG00000004005 ENSSMAG00000004318 ENSSMAG00000004561 ENSSMAG00000004758 ENSSMAG00000004933 ENSSMAG00000005375 ENSSMAG00000005852 ENSSMAG00000006213 …	ARPC1A capzb CAPZA2 LOC118282676 abi2b sept15 wipf1b asb2b myh9b FLNB hcls1 LIMA1 vangl2 trip10a LOC118301915 ARHGAP26 LOC118317738 ect2 cnn2 abi1a fmnl1a kptn fscn1a scinlb LOC118310614 parvb parvg twf1a capgb gmfg LOC118308956 lcp1 fmnl2a mical3b diaph3 ROCK2 LOC118309959 dbn1 elmo1 wasa nck1b sptbn2 LOC118282482 LOC118319644 zgc:86896 arpc2 gsna myo18ab mef2d fam49bb mical2b ENSSMAG00000017384…
8.69851e-07	68	227	1.88926	Actin cytoskeleton organization	GO:0030036	ENSSMAG00000000139 ENSSMAG00000000323 ENSSMAG00000000395 ENSSMAG00000001627 ENSSMAG00000001987 ENSSMAG00000002389 ENSSMAG00000002417 ENSSMAG00000002752 ENSSMAG00000002885 ENSSMAG00000003015 ENSSMAG00000003807 ENSSMAG00000003846 ENSSMAG00000003850 ENSSMAG00000004005 ENSSMAG00000004318 ENSSMAG00000004561 ENSSMAG00000004933 ENSSMAG00000005375 ENSSMAG00000005852 ENSSMAG00000006213 ENSSMAG00000006441 …	ARPC1A capzb CAPZA2 LOC118282676 abi2b sept15 wipf1b asb2b myh9b FLNB hcls1 LIMA1 vangl2 trip10a LOC118301915 ARHGAP26 ect2 cnn2 abi1a fmnl1a kptn fscn1a scinlb LOC118310614 parvb parvg twf1a capgb gmfg LOC118308956 lcp1 fmnl2a mical3b diaph3 ROCK2 LOC118309959 dbn1 elmo1 wasa nck1b sptbn2 LOC118282482 LOC118319644 zgc:86896 arpc2 gsna myo18ab mef2d fam49bb mical2b ENSSMAG00000017384 rock1 rflnb …
8.69851e-07	61	185	1.9533	Supramolecular fiber organization	GO:0097435	ENSSMAG00000000139 ENSSMAG00000000323 ENSSMAG00000000395 ENSSMAG00000001627 ENSSMAG00000001987 ENSSMAG00000002389 ENSSMAG00000002417 ENSSMAG00000002752 ENSSMAG00000002885 ENSSMAG00000003103 ENSSMAG00000003807 ENSSMAG00000003846 ENSSMAG00000003850 ENSSMAG00000004863 ENSSMAG00000005852 ENSSMAG00000006308 ENSSMAG00000006441 ENSSMAG00000006599 ENSSMAG00000006621 ENSSMAG00000006755 ENSSMAG00000007401 …	ARPC1A capzb CAPZA2 LOC118282676 abi2b sept15 wipf1b asb2b myh9b hook2 hcls1 LIMA1 vangl2 tubgcp3 abi1a tubg1 kptn fscn1a scinlb LOC118310614 appl2 twf1a capgb gmfg tubgcp2 CEP192 LOC118308956 lcp1 mical3b LOC118309959 dbn1 wasa nck1b sptbn2 LOC118282482 LOC118319644 zgc:86896 arpc2 gsna myo18ab mef2d fam49bb mical2b clip1a ENSSMAG00000017384 rflnb tmod1 LOC118318994 arpc3 ACTR2 mmp9 tubgcp5 cyfi…
8.69851e-07	311	1336	1.32036	Phosphorus metabolic process	GO:0006793	ENSSMAG00000000112 ENSSMAG00000000289 ENSSMAG00000000303 ENSSMAG00000000324 ENSSMAG00000000328 ENSSMAG00000000369 ENSSMAG00000000437 ENSSMAG00000000450 ENSSMAG00000000498 ENSSMAG00000000541 ENSSMAG00000000544 ENSSMAG00000000552 ENSSMAG00000000595 ENSSMAG00000000648 ENSSMAG00000000721 ENSSMAG00000000794 ENSSMAG00000000900 ENSSMAG00000000915 ENSSMAG00000000981 ENSSMAG00000001068 ENSSMAG00000001137 …	PIK3CB shpk ptpn12 BMPR2 pigw plcg2 Wnk1 stk24b dusp6 camkk1a plk1 adcy6a LOC118316426 lrrk2 mtmr3 nme7 ip6k1 STK26 aak1b pnpla6 akt2 inpp5d ip6k2b pask map3k2 LOC118309112 pfkfb4b si:ch73-267c23.10 RNGTT nt5c1bb prkacba dtymk TAK1 ppap2d clk2a aldob scyl2 ACVR2A pkn1b acvrl1 pgls map2k4b nucks1a stk38a map2k2b nek3 ccnb3 cdc14b si:ch211-63o20.7 ppp6r2b MLKL LOC118300732 tab3 dctpp1 LOC118313715 …
1.10633e-06	51	123	2.07209	Mitotic cell cycle	GO:0000278	ENSSMAG00000000012 ENSSMAG00000000054 ENSSMAG00000000587 ENSSMAG00000001418 ENSSMAG00000002581 ENSSMAG00000002977 ENSSMAG00000003533 ENSSMAG00000003553 ENSSMAG00000003850 ENSSMAG00000004385 ENSSMAG00000004425 ENSSMAG00000004916 ENSSMAG00000005503 ENSSMAG00000006933 ENSSMAG00000007218 ENSSMAG00000007896 ENSSMAG00000008348 ENSSMAG00000008511 ENSSMAG00000008881 ENSSMAG00000009179 ENSSMAG00000009606 …	LOC118313474 LOC118316809 ncaph smc3 dscc1 ccnb3 pds5b mcm5 vangl2 foxm1 ticrr ccsapb snx33 bub1bb nsl1 SNX18 ttk tacc1 cita BUB1 wtip sgo1 ncapg chek1 nusap1 aurkb ncapd2 KIF20A incenp zwilch antxr2a tmpoa spdl1 RAD51 NCAPD3 ccne2 chtf8 chaf1b aspm ndc80 ANKLE2 pla2g4ab racgap1 ENSSMAG00000023809 LOC118283596 BUB1 mis12 tpx2-b LOC118284967 KIF20B id2a
1.99562e-06	65	169	1.87484	Chromosome organization	GO:0051276	ENSSMAG00000000054 ENSSMAG00000000130 ENSSMAG00000000587 ENSSMAG00000001283 ENSSMAG00000001418 ENSSMAG00000001825 ENSSMAG00000001989 ENSSMAG00000002033 ENSSMAG00000002048 ENSSMAG00000002581 ENSSMAG00000002911 ENSSMAG00000003130 ENSSMAG00000003533 ENSSMAG00000003553 ENSSMAG00000003618 ENSSMAG00000003759 ENSSMAG00000003964 ENSSMAG00000004037 ENSSMAG00000004972 ENSSMAG00000005775 ENSSMAG00000005889 …	LOC118316809 hdac9b ncaph mcm2 smc3 cenpn pot1 arid1aa HP1BP3 dscc1 rtel1 mcm3 pds5b mcm5 FRMPD4 ing2 cenpp hdac4 nr3c1 tinf2 rad21a cenpk bub1bb atad2 nsl1 macroh2a1 BUB1 sgo1 ino80e ncapg cenph ncaph2 mcm7 aurkb top2a ncapd2 mlh1 smc4 mcm6 tspy h1-0 LOC118314156 smc2 incenp cenpi SMARCA2 terf2ip hat1 spdl1 macroh2a2 cenps NCAPD3 chtf8 cenpt ndc80 RNF8 chd1l mcm4 arid1ab LOC118302052 cenpx LOC11…
7.13487e-06	47	130	2.04127	Actin filament organization	GO:0007015	ENSSMAG00000000139 ENSSMAG00000000323 ENSSMAG00000000395 ENSSMAG00000001627 ENSSMAG00000001987 ENSSMAG00000002417 ENSSMAG00000002885 ENSSMAG00000003807 ENSSMAG00000003846 ENSSMAG00000003850 ENSSMAG00000005852 ENSSMAG00000006441 ENSSMAG00000006599 ENSSMAG00000006621 ENSSMAG00000006755 ENSSMAG00000007848 ENSSMAG00000009181 ENSSMAG00000009583 ENSSMAG00000010579 ENSSMAG00000010802 ENSSMAG00000011272 …	ARPC1A capzb CAPZA2 LOC118282676 abi2b wipf1b myh9b hcls1 LIMA1 vangl2 abi1a kptn fscn1a scinlb LOC118310614 twf1a capgb gmfg LOC118308956 lcp1 mical3b LOC118309959 dbn1 wasa nck1b sptbn2 LOC118282482 LOC118319644 zgc:86896 arpc2 gsna fam49bb mical2b ENSSMAG00000017384 rflnb tmod1 LOC118318994 arpc3 ACTR2 cyfip1 nck2a LOC118311701 ssh2b arpc5b mical2a Ssh3 ap1ar
1.38721e-05	51	147	1.94651	Regulation of organelle organization	GO:0033043	ENSSMAG00000000139 ENSSMAG00000000323 ENSSMAG00000000395 ENSSMAG00000001283 ENSSMAG00000001627 ENSSMAG00000001715 ENSSMAG00000003846 ENSSMAG00000004318 ENSSMAG00000004889 ENSSMAG00000004933 ENSSMAG00000006594 ENSSMAG00000006621 ENSSMAG00000006755 ENSSMAG00000006933 ENSSMAG00000007507 ENSSMAG00000007848 ENSSMAG00000009179 ENSSMAG00000009181 ENSSMAG00000009376 ENSSMAG00000009583 ENSSMAG00000010579 …	ARPC1A capzb CAPZA2 mcm2 LOC118282676 stmn1b LIMA1 LOC118301915 grk5l ect2 vdac3 scinlb LOC118310614 bub1bb cenpj twf1a BUB1 capgb cep70 gmfg LOC118308956 aurkb ROCK2 LOC118309959 wasa nck1b sptbn2 zgc:86896 arpc2 lnpa gsna spdl1 fam49bb MAPRE1 clip1a LOC118311055 tmod1 arpc3 ACTR2 cyfip1 nck2a LOC118311701 ssh2b stmn1a arpc5b Ssh3 BUB1 tpx2-b ap1ar LOC118284967 KIF20B
1.38721e-05	24	45	2.66719	Nuclear chromosome segregation	GO:0098813	ENSSMAG00000000054 ENSSMAG00000000587 ENSSMAG00000001418 ENSSMAG00000002581 ENSSMAG00000002852 ENSSMAG00000003533 ENSSMAG00000005889 ENSSMAG00000006333 ENSSMAG00000006933 ENSSMAG00000007218 ENSSMAG00000009179 ENSSMAG00000009694 ENSSMAG00000009929 ENSSMAG00000011168 ENSSMAG00000011611 ENSSMAG00000012372 ENSSMAG00000013251 ENSSMAG00000015592 ENSSMAG00000017159 ENSSMAG00000018002 ENSSMAG00000019051 …	LOC118316809 ncaph smc3 dscc1 knl1 pds5b rad21a si:dkey-25o16.4 bub1bb nsl1 BUB1 sgo1 ncapg aurkb ncapd2 mlh1 incenp spdl1 NCAPD3 chtf8 ndc80 LOC118283596 knstrn BUB1
1.38721e-05	91	282	1.6296	Cell cycle	GO:0007049	ENSSMAG00000000012 ENSSMAG00000000054 ENSSMAG00000000587 ENSSMAG00000001418 ENSSMAG00000002581 ENSSMAG00000002852 ENSSMAG00000002977 ENSSMAG00000003533 ENSSMAG00000003553 ENSSMAG00000003850 ENSSMAG00000004166 ENSSMAG00000004170 ENSSMAG00000004385 ENSSMAG00000004425 ENSSMAG00000004916 ENSSMAG00000004933 ENSSMAG00000005503 ENSSMAG00000005507 ENSSMAG00000005889 ENSSMAG00000006027 ENSSMAG00000006333 …	LOC118313474 LOC118316809 ncaph smc3 dscc1 knl1 ccnb3 pds5b mcm5 vangl2 tipin sass6 foxm1 ticrr ccsapb ect2 snx33 haus5 rad21a cdc45 si:dkey-25o16.4 bub1bb nsl1 haus3 cenpj pgrmc1 cdc25b SNX18 ttk tacc1 cita BUB1 wtip sgo1 ncapg chek1 nusap1 CEP192 CCNYL1 mcm7 cep152 aurkb ncapd2 ROCK2 ccni ccng2 LOC118315252 mlh1 ppp1r13bb KIF20A mcm6 spc25 incenp haus4 lin9 zwilch cep135 antxr2a tmpoa spdl1 rb1…
2.32549e-05	271	1322	1.30277	Cellular component organization	GO:0016043	ENSSMAG00000000054 ENSSMAG00000000130 ENSSMAG00000000139 ENSSMAG00000000323 ENSSMAG00000000395 ENSSMAG00000000415 ENSSMAG00000000484 ENSSMAG00000000587 ENSSMAG00000000882 ENSSMAG00000001063 ENSSMAG00000001065 ENSSMAG00000001191 ENSSMAG00000001283 ENSSMAG00000001332 ENSSMAG00000001418 ENSSMAG00000001542 ENSSMAG00000001627 ENSSMAG00000001715 ENSSMAG00000001825 ENSSMAG00000001987 ENSSMAG00000001989 …	LOC118316809 hdac9b ARPC1A capzb CAPZA2 cav1 poc1b ncaph armc9 cap1 pcm1 map7d1b mcm2 nectin1b smc3 camsap2b LOC118282676 stmn1b cenpn abi2b pot1 arid1aa HP1BP3 sept15 wipf1b mycbp2 dscc1 slc35b2 asb2b pbx4 myh9b rtel1 FLNB hook2 mcm3 rab14l esyt1b picalma pds5b mcm5 slc12a7b FRMPD4 zfyve27 ing2 hcls1 LIMA1 vangl2 cenpp trip10a hdac4 LOC118301915 ARHGAP26 tubgcp3 grk5l ect2 nr3c1 dlst inpp5b crtc…
2.51743e-05	37	91	2.15085	Protein polymerization	GO:0051258	ENSSMAG00000000139 ENSSMAG00000000323 ENSSMAG00000000395 ENSSMAG00000001627 ENSSMAG00000003807 ENSSMAG00000004863 ENSSMAG00000006308 ENSSMAG00000006621 ENSSMAG00000006755 ENSSMAG00000007401 ENSSMAG00000007848 ENSSMAG00000009181 ENSSMAG00000009583 ENSSMAG00000010024 ENSSMAG00000010573 ENSSMAG00000010579 ENSSMAG00000012173 ENSSMAG00000012879 ENSSMAG00000012993 ENSSMAG00000013776 ENSSMAG00000014288 …	ARPC1A capzb CAPZA2 LOC118282676 hcls1 tubgcp3 tubg1 scinlb LOC118310614 appl2 twf1a capgb gmfg tubgcp2 CEP192 LOC118308956 LOC118309959 wasa nck1b sptbn2 zgc:86896 arpc2 gsna fam49bb clip1a tmod1 LOC118318994 arpc3 ACTR2 tubgcp5 cyfip1 nck2a LOC118311701 ssh2b arpc5b Ssh3 ap1ar
2.70379e-05	229	1203	1.33325	Regulation of nucleobase-containing compound metabolic process	GO:0019219	ENSSMAG00000000104 ENSSMAG00000000110 ENSSMAG00000000158 ENSSMAG00000000186 ENSSMAG00000000667 ENSSMAG00000000964 ENSSMAG00000001014 ENSSMAG00000001250 ENSSMAG00000001254 ENSSMAG00000001418 ENSSMAG00000001440 ENSSMAG00000001505 ENSSMAG00000001815 ENSSMAG00000001981 ENSSMAG00000001986 ENSSMAG00000002048 ENSSMAG00000002073 ENSSMAG00000002075 ENSSMAG00000002077 ENSSMAG00000002323 ENSSMAG00000002339 …	foxk1 ZFHX3 LOC118316315 LOC118316316 nrf1 LOC118314225 hhex LOC118287490 yeats2 smc3 hif1aa sap130a zmp:0000001236 crebbpa tcea3 HP1BP3 foxk2 nfil3-6 LOC118288206 klf6a nrip1b LIMD1 tbrg1 EBF1 gmeb2 hmbox1b pbx4 fli1a smarca4a MED13L LOC118318377 ENSSMAG00000003453 E2F3 FRMPD4 nr1d4b LDB1 ctbp1 dnmt1 khsrp LOC118288292 fli1b nr3c2 foxm1 rarga NR3C1 mta3 nr3c1 crtc1a CAMTA2 sin3b sin3aa LOC118311…
5.39604e-05	231	1203	1.32048	Regulation of cellular macromolecule biosynthetic process	GO:2000112	ENSSMAG00000000104 ENSSMAG00000000110 ENSSMAG00000000158 ENSSMAG00000000186 ENSSMAG00000000667 ENSSMAG00000000964 ENSSMAG00000001014 ENSSMAG00000001250 ENSSMAG00000001254 ENSSMAG00000001418 ENSSMAG00000001440 ENSSMAG00000001505 ENSSMAG00000001815 ENSSMAG00000001981 ENSSMAG00000001986 ENSSMAG00000002048 ENSSMAG00000002073 ENSSMAG00000002075 ENSSMAG00000002077 ENSSMAG00000002323 ENSSMAG00000002339 …	foxk1 ZFHX3 LOC118316315 LOC118316316 nrf1 LOC118314225 hhex LOC118287490 yeats2 smc3 hif1aa sap130a zmp:0000001236 crebbpa tcea3 HP1BP3 foxk2 nfil3-6 LOC118288206 klf6a nrip1b LIMD1 tbrg1 EBF1 gmeb2 hmbox1b pbx4 fli1a smarca4a MED13L LOC118318377 ENSSMAG00000003453 E2F3 FRMPD4 nr1d4b LDB1 ctbp1 tipin khsrp fli1b nr3c2 foxm1 rarga NR3C1 mta3 nr3c1 crtc1a CAMTA2 sin3b sin3aa LOC118311318 nfic nr2f…
5.63325e-05	214	1137	1.33433	Regulation of nucleic acid-templated transcription	GO:1903506	ENSSMAG00000000104 ENSSMAG00000000110 ENSSMAG00000000158 ENSSMAG00000000186 ENSSMAG00000000667 ENSSMAG00000000964 ENSSMAG00000001014 ENSSMAG00000001250 ENSSMAG00000001254 ENSSMAG00000001418 ENSSMAG00000001440 ENSSMAG00000001505 ENSSMAG00000001815 ENSSMAG00000001981 ENSSMAG00000001986 ENSSMAG00000002048 ENSSMAG00000002073 ENSSMAG00000002075 ENSSMAG00000002077 ENSSMAG00000002323 ENSSMAG00000002339 …	foxk1 ZFHX3 LOC118316315 LOC118316316 nrf1 LOC118314225 hhex LOC118287490 yeats2 smc3 hif1aa sap130a zmp:0000001236 crebbpa tcea3 HP1BP3 foxk2 nfil3-6 LOC118288206 klf6a nrip1b LIMD1 tbrg1 EBF1 gmeb2 hmbox1b pbx4 fli1a smarca4a MED13L LOC118318377 ENSSMAG00000003453 E2F3 FRMPD4 nr1d4b LDB1 ctbp1 khsrp fli1b nr3c2 foxm1 rarga NR3C1 mta3 nr3c1 crtc1a CAMTA2 sin3b sin3aa LOC118311318 nfic nr2f6a ldb…
5.63325e-05	214	1137	1.33433	Regulation of transcription, DNA-templated	GO:0006355	ENSSMAG00000000104 ENSSMAG00000000110 ENSSMAG00000000158 ENSSMAG00000000186 ENSSMAG00000000667 ENSSMAG00000000964 ENSSMAG00000001014 ENSSMAG00000001250 ENSSMAG00000001254 ENSSMAG00000001418 ENSSMAG00000001440 ENSSMAG00000001505 ENSSMAG00000001815 ENSSMAG00000001981 ENSSMAG00000001986 ENSSMAG00000002048 ENSSMAG00000002073 ENSSMAG00000002075 ENSSMAG00000002077 ENSSMAG00000002323 ENSSMAG00000002339 …	foxk1 ZFHX3 LOC118316315 LOC118316316 nrf1 LOC118314225 hhex LOC118287490 yeats2 smc3 hif1aa sap130a zmp:0000001236 crebbpa tcea3 HP1BP3 foxk2 nfil3-6 LOC118288206 klf6a nrip1b LIMD1 tbrg1 EBF1 gmeb2 hmbox1b pbx4 fli1a smarca4a MED13L LOC118318377 ENSSMAG00000003453 E2F3 FRMPD4 nr1d4b LDB1 ctbp1 khsrp fli1b nr3c2 foxm1 rarga NR3C1 mta3 nr3c1 crtc1a CAMTA2 sin3b sin3aa LOC118311318 nfic nr2f6a ldb…
5.77382e-05	14	22	3.3062	DNA-dependent DNA replication	GO:0006261	ENSSMAG00000000511 ENSSMAG00000001283 ENSSMAG00000003130 ENSSMAG00000003553 ENSSMAG00000004166 ENSSMAG00000006027 ENSSMAG00000006372 ENSSMAG00000011017 ENSSMAG00000012100 ENSSMAG00000012730 ENSSMAG00000016857 ENSSMAG00000019022 ENSSMAG00000019411 ENSSMAG00000020868	PRIM1 mcm2 mcm3 mcm5 tipin cdc45 PRIM2 mcm7 mcm10 mcm6 RAD51 pole2 mcm4 cdc6
5.98889e-05	214	1138	1.33213	Regulation of RNA biosynthetic process	GO:2001141	ENSSMAG00000000104 ENSSMAG00000000110 ENSSMAG00000000158 ENSSMAG00000000186 ENSSMAG00000000667 ENSSMAG00000000964 ENSSMAG00000001014 ENSSMAG00000001250 ENSSMAG00000001254 ENSSMAG00000001418 ENSSMAG00000001440 ENSSMAG00000001505 ENSSMAG00000001815 ENSSMAG00000001981 ENSSMAG00000001986 ENSSMAG00000002048 ENSSMAG00000002073 ENSSMAG00000002075 ENSSMAG00000002077 ENSSMAG00000002323 ENSSMAG00000002339 …	foxk1 ZFHX3 LOC118316315 LOC118316316 nrf1 LOC118314225 hhex LOC118287490 yeats2 smc3 hif1aa sap130a zmp:0000001236 crebbpa tcea3 HP1BP3 foxk2 nfil3-6 LOC118288206 klf6a nrip1b LIMD1 tbrg1 EBF1 gmeb2 hmbox1b pbx4 fli1a smarca4a MED13L LOC118318377 ENSSMAG00000003453 E2F3 FRMPD4 nr1d4b LDB1 ctbp1 khsrp fli1b nr3c2 foxm1 rarga NR3C1 mta3 nr3c1 crtc1a CAMTA2 sin3b sin3aa LOC118311318 nfic nr2f6a ldb…
6.46215e-05	231	1206	1.31451	Regulation of macromolecule biosynthetic process	GO:0010556	ENSSMAG00000000104 ENSSMAG00000000110 ENSSMAG00000000158 ENSSMAG00000000186 ENSSMAG00000000667 ENSSMAG00000000964 ENSSMAG00000001014 ENSSMAG00000001250 ENSSMAG00000001254 ENSSMAG00000001418 ENSSMAG00000001440 ENSSMAG00000001505 ENSSMAG00000001815 ENSSMAG00000001981 ENSSMAG00000001986 ENSSMAG00000002048 ENSSMAG00000002073 ENSSMAG00000002075 ENSSMAG00000002077 ENSSMAG00000002323 ENSSMAG00000002339 …	foxk1 ZFHX3 LOC118316315 LOC118316316 nrf1 LOC118314225 hhex LOC118287490 yeats2 smc3 hif1aa sap130a zmp:0000001236 crebbpa tcea3 HP1BP3 foxk2 nfil3-6 LOC118288206 klf6a nrip1b LIMD1 tbrg1 EBF1 gmeb2 hmbox1b pbx4 fli1a smarca4a MED13L LOC118318377 ENSSMAG00000003453 E2F3 FRMPD4 nr1d4b LDB1 ctbp1 tipin khsrp fli1b nr3c2 foxm1 rarga NR3C1 mta3 nr3c1 crtc1a CAMTA2 sin3b sin3aa LOC118311318 nfic nr2f…
6.46215e-05	224	1182	1.32042	Regulation of RNA metabolic process	GO:0051252	ENSSMAG00000000104 ENSSMAG00000000110 ENSSMAG00000000158 ENSSMAG00000000186 ENSSMAG00000000667 ENSSMAG00000000964 ENSSMAG00000001014 ENSSMAG00000001250 ENSSMAG00000001254 ENSSMAG00000001418 ENSSMAG00000001440 ENSSMAG00000001505 ENSSMAG00000001815 ENSSMAG00000001981 ENSSMAG00000001986 ENSSMAG00000002048 ENSSMAG00000002073 ENSSMAG00000002075 ENSSMAG00000002077 ENSSMAG00000002323 ENSSMAG00000002339 …	foxk1 ZFHX3 LOC118316315 LOC118316316 nrf1 LOC118314225 hhex LOC118287490 yeats2 smc3 hif1aa sap130a zmp:0000001236 crebbpa tcea3 HP1BP3 foxk2 nfil3-6 LOC118288206 klf6a nrip1b LIMD1 tbrg1 EBF1 gmeb2 hmbox1b pbx4 fli1a smarca4a MED13L LOC118318377 ENSSMAG00000003453 E2F3 FRMPD4 nr1d4b LDB1 ctbp1 khsrp LOC118288292 fli1b nr3c2 foxm1 rarga NR3C1 mta3 nr3c1 crtc1a CAMTA2 sin3b sin3aa LOC118311318 nf…
7.79069e-05	39	117	2.01866	Regulation of cytoskeleton organization	GO:0051493	ENSSMAG00000000139 ENSSMAG00000000323 ENSSMAG00000000395 ENSSMAG00000001627 ENSSMAG00000001715 ENSSMAG00000003846 ENSSMAG00000004318 ENSSMAG00000004933 ENSSMAG00000006621 ENSSMAG00000006755 ENSSMAG00000007848 ENSSMAG00000009181 ENSSMAG00000009376 ENSSMAG00000009583 ENSSMAG00000010579 ENSSMAG00000012030 ENSSMAG00000012173 ENSSMAG00000012879 ENSSMAG00000012993 ENSSMAG00000013776 ENSSMAG00000014288 …	ARPC1A capzb CAPZA2 LOC118282676 stmn1b LIMA1 LOC118301915 ect2 scinlb LOC118310614 twf1a capgb cep70 gmfg LOC118308956 ROCK2 LOC118309959 wasa nck1b sptbn2 zgc:86896 arpc2 gsna fam49bb MAPRE1 clip1a tmod1 arpc3 ACTR2 cyfip1 nck2a LOC118311701 ssh2b stmn1a arpc5b Ssh3 tpx2-b ap1ar LOC118284967
7.9008e-05	37	92	2.05596	Actin polymerization or depolymerization	GO:0008154	ENSSMAG00000000139 ENSSMAG00000000323 ENSSMAG00000000395 ENSSMAG00000001627 ENSSMAG00000001987 ENSSMAG00000002417 ENSSMAG00000003807 ENSSMAG00000003846 ENSSMAG00000005852 ENSSMAG00000006621 ENSSMAG00000006755 ENSSMAG00000007848 ENSSMAG00000009181 ENSSMAG00000009583 ENSSMAG00000010579 ENSSMAG00000011272 ENSSMAG00000012173 ENSSMAG00000012879 ENSSMAG00000012993 ENSSMAG00000013776 ENSSMAG00000014288 …	ARPC1A capzb CAPZA2 LOC118282676 abi2b wipf1b hcls1 LIMA1 abi1a scinlb LOC118310614 twf1a capgb gmfg LOC118308956 mical3b LOC118309959 wasa nck1b sptbn2 zgc:86896 arpc2 gsna fam49bb mical2b tmod1 LOC118318994 arpc3 ACTR2 cyfip1 nck2a LOC118311701 ssh2b arpc5b mical2a Ssh3 ap1ar
8.15942e-05	232	1222	1.30838	Regulation of cellular biosynthetic process	GO:0031326	ENSSMAG00000000104 ENSSMAG00000000110 ENSSMAG00000000158 ENSSMAG00000000186 ENSSMAG00000000667 ENSSMAG00000000964 ENSSMAG00000001014 ENSSMAG00000001250 ENSSMAG00000001254 ENSSMAG00000001418 ENSSMAG00000001440 ENSSMAG00000001505 ENSSMAG00000001815 ENSSMAG00000001981 ENSSMAG00000001986 ENSSMAG00000002048 ENSSMAG00000002073 ENSSMAG00000002075 ENSSMAG00000002077 ENSSMAG00000002323 ENSSMAG00000002339 …	foxk1 ZFHX3 LOC118316315 LOC118316316 nrf1 LOC118314225 hhex LOC118287490 yeats2 smc3 hif1aa sap130a zmp:0000001236 crebbpa tcea3 HP1BP3 foxk2 nfil3-6 LOC118288206 klf6a nrip1b LIMD1 tbrg1 EBF1 gmeb2 hmbox1b pbx4 fli1a smarca4a MED13L LOC118318377 ENSSMAG00000003453 E2F3 FRMPD4 nr1d4b LDB1 ctbp1 tipin khsrp fli1b nr3c2 foxm1 rarga NR3C1 mta3 nr3c1 crtc1a CAMTA2 sin3b sin3aa LOC118311318 nfic nr2f…
9.30219e-05	261	1365	1.2841	Regulation of nitrogen compound metabolic process	GO:0051171	ENSSMAG00000000104 ENSSMAG00000000110 ENSSMAG00000000158 ENSSMAG00000000186 ENSSMAG00000000667 ENSSMAG00000000964 ENSSMAG00000001014 ENSSMAG00000001250 ENSSMAG00000001254 ENSSMAG00000001418 ENSSMAG00000001440 ENSSMAG00000001505 ENSSMAG00000001815 ENSSMAG00000001981 ENSSMAG00000001986 ENSSMAG00000002048 ENSSMAG00000002073 ENSSMAG00000002075 ENSSMAG00000002077 ENSSMAG00000002323 ENSSMAG00000002339 …	foxk1 ZFHX3 LOC118316315 LOC118316316 nrf1 LOC118314225 hhex LOC118287490 yeats2 smc3 hif1aa sap130a zmp:0000001236 crebbpa tcea3 HP1BP3 foxk2 nfil3-6 LOC118288206 klf6a nrip1b mycbp2 LIMD1 tbrg1 EBF1 gmeb2 hmbox1b pbx4 fli1a ccnb3 tfpia ppp6r2b smarca4a MED13L LOC118318377 ENSSMAG00000003453 E2F3 FRMPD4 nr1d4b LDB1 ctbp1 dnmt1 khsrp LOC118288292 fli1b nr3c2 foxm1 rarga reck NR3C1 mta3 nr3c1 crtc…
9.51331e-05	233	1227	1.30429	Regulation of biosynthetic process	GO:0009889	ENSSMAG00000000104 ENSSMAG00000000110 ENSSMAG00000000158 ENSSMAG00000000186 ENSSMAG00000000667 ENSSMAG00000000964 ENSSMAG00000001014 ENSSMAG00000001250 ENSSMAG00000001254 ENSSMAG00000001418 ENSSMAG00000001440 ENSSMAG00000001505 ENSSMAG00000001815 ENSSMAG00000001981 ENSSMAG00000001986 ENSSMAG00000002048 ENSSMAG00000002073 ENSSMAG00000002075 ENSSMAG00000002077 ENSSMAG00000002323 ENSSMAG00000002339 …	foxk1 ZFHX3 LOC118316315 LOC118316316 nrf1 LOC118314225 hhex LOC118287490 yeats2 smc3 hif1aa sap130a zmp:0000001236 crebbpa tcea3 HP1BP3 foxk2 nfil3-6 LOC118288206 klf6a nrip1b LIMD1 tbrg1 EBF1 gmeb2 hmbox1b pbx4 fli1a smarca4a MED13L LOC118318377 ENSSMAG00000003453 E2F3 FRMPD4 nr1d4b LDB1 ctbp1 tipin khsrp fli1b nr3c2 foxm1 rarga NR3C1 mta3 nr3c1 crtc1a CAMTA2 sin3b sin3aa LOC118311318 nfic nr2f…
0.000100211	151	631	1.39842	Intracellular signal transduction	GO:0035556	ENSSMAG00000000112 ENSSMAG00000000269 ENSSMAG00000000369 ENSSMAG00000000498 ENSSMAG00000000552 ENSSMAG00000000736 ENSSMAG00000000958 ENSSMAG00000001289 ENSSMAG00000001993 ENSSMAG00000002251 ENSSMAG00000002630 ENSSMAG00000002685 ENSSMAG00000003055 ENSSMAG00000003179 ENSSMAG00000003613 ENSSMAG00000003898 ENSSMAG00000003937 ENSSMAG00000004049 ENSSMAG00000004099 ENSSMAG00000004166 ENSSMAG00000004251 …	PIK3CB VAV1 plcg2 dusp6 adcy6a rap1gap2a arhgef3 rasgrf1 dock8 TAK1 tns1b gmip si:dkey-172j4.3 dock1 arhgef11 tsc2 si:rp71-17i16.5 kmt2ba asb1 tipin mapk8a ticrr ARHGAP26 arhgef7b LOC118317738 nprl3 grk5l ect2 rasgrf2b mapk8b dgki Prkce arhgef3l rapgef6 ralba akt1 prex1 bub1bb ralgapb LOC118314000 syk si:ch211-210g13.5 map4k2 psda ENSSMAG00000007919 RELL1 LOC118308985 ttk arhgef1b plcg1 ralgapa2 …
0.000125392	263	1379	1.27731	Regulation of primary metabolic process	GO:0080090	ENSSMAG00000000104 ENSSMAG00000000110 ENSSMAG00000000158 ENSSMAG00000000186 ENSSMAG00000000667 ENSSMAG00000000964 ENSSMAG00000001014 ENSSMAG00000001250 ENSSMAG00000001254 ENSSMAG00000001418 ENSSMAG00000001440 ENSSMAG00000001505 ENSSMAG00000001815 ENSSMAG00000001981 ENSSMAG00000001986 ENSSMAG00000002048 ENSSMAG00000002073 ENSSMAG00000002075 ENSSMAG00000002077 ENSSMAG00000002323 ENSSMAG00000002339 …	foxk1 ZFHX3 LOC118316315 LOC118316316 nrf1 LOC118314225 hhex LOC118287490 yeats2 smc3 hif1aa sap130a zmp:0000001236 crebbpa tcea3 HP1BP3 foxk2 nfil3-6 LOC118288206 klf6a nrip1b LIMD1 tbrg1 EBF1 gmeb2 hmbox1b pbx4 fli1a ccnb3 tfpia ppp6r2b smarca4a MED13L LOC118318377 ENSSMAG00000003453 E2F3 FRMPD4 nr1d4b LDB1 ctbp1 dnmt1 khsrp LOC118288292 fli1b nr3c2 foxm1 rarga reck NR3C1 mta3 nr3c1 crtc1a CAMT…
0.000149923	20	34	2.60587	Sister chromatid segregation	GO:0000819	ENSSMAG00000000054 ENSSMAG00000000587 ENSSMAG00000001418 ENSSMAG00000002581 ENSSMAG00000003533 ENSSMAG00000005889 ENSSMAG00000006933 ENSSMAG00000007218 ENSSMAG00000009179 ENSSMAG00000009694 ENSSMAG00000009929 ENSSMAG00000011168 ENSSMAG00000011611 ENSSMAG00000013251 ENSSMAG00000015592 ENSSMAG00000017159 ENSSMAG00000018002 ENSSMAG00000019051 ENSSMAG00000025127 ENSSMAG00000027099	LOC118316809 ncaph smc3 dscc1 pds5b rad21a bub1bb nsl1 BUB1 sgo1 ncapg aurkb ncapd2 incenp spdl1 NCAPD3 chtf8 ndc80 LOC118283596 BUB1
0.000152368	268	1408	1.27057	Regulation of cellular metabolic process	GO:0031323	ENSSMAG00000000104 ENSSMAG00000000110 ENSSMAG00000000158 ENSSMAG00000000186 ENSSMAG00000000667 ENSSMAG00000000964 ENSSMAG00000001014 ENSSMAG00000001250 ENSSMAG00000001254 ENSSMAG00000001418 ENSSMAG00000001440 ENSSMAG00000001505 ENSSMAG00000001815 ENSSMAG00000001981 ENSSMAG00000001986 ENSSMAG00000002048 ENSSMAG00000002073 ENSSMAG00000002075 ENSSMAG00000002077 ENSSMAG00000002323 ENSSMAG00000002339 …	foxk1 ZFHX3 LOC118316315 LOC118316316 nrf1 LOC118314225 hhex LOC118287490 yeats2 smc3 hif1aa sap130a zmp:0000001236 crebbpa tcea3 HP1BP3 foxk2 nfil3-6 LOC118288206 klf6a nrip1b mycbp2 LIMD1 tbrg1 EBF1 gmeb2 hmbox1b pbx4 fli1a ccnb3 tfpia ppp6r2b smarca4a MED13L LOC118318377 ENSSMAG00000003453 E2F3 FRMPD4 nr1d4b LDB1 ctbp1 dnmt1 tipin khsrp LOC118288292 fli1b nr3c2 foxm1 rarga reck NR3C1 mta3 nr3c…
0.000160505	19	29	2.65896	Mitotic sister chromatid segregation	GO:0000070	ENSSMAG00000000054 ENSSMAG00000000587 ENSSMAG00000001418 ENSSMAG00000002581 ENSSMAG00000003533 ENSSMAG00000006933 ENSSMAG00000007218 ENSSMAG00000009179 ENSSMAG00000009694 ENSSMAG00000009929 ENSSMAG00000011168 ENSSMAG00000011611 ENSSMAG00000013251 ENSSMAG00000015592 ENSSMAG00000017159 ENSSMAG00000018002 ENSSMAG00000019051 ENSSMAG00000025127 ENSSMAG00000027099	LOC118316809 ncaph smc3 dscc1 pds5b bub1bb nsl1 BUB1 sgo1 ncapg aurkb ncapd2 incenp spdl1 NCAPD3 chtf8 ndc80 LOC118283596 BUB1
0.0001718	31	86	2.12971	Regulation of supramolecular fiber organization	GO:1902903	ENSSMAG00000000139 ENSSMAG00000000323 ENSSMAG00000000395 ENSSMAG00000001627 ENSSMAG00000003846 ENSSMAG00000006621 ENSSMAG00000006755 ENSSMAG00000007848 ENSSMAG00000009181 ENSSMAG00000009583 ENSSMAG00000010579 ENSSMAG00000012173 ENSSMAG00000012879 ENSSMAG00000012993 ENSSMAG00000013776 ENSSMAG00000014288 ENSSMAG00000014668 ENSSMAG00000015309 ENSSMAG00000016168 ENSSMAG00000017216 ENSSMAG00000018697 …	ARPC1A capzb CAPZA2 LOC118282676 LIMA1 scinlb LOC118310614 twf1a capgb gmfg LOC118308956 LOC118309959 wasa nck1b sptbn2 zgc:86896 arpc2 gsna fam49bb clip1a tmod1 arpc3 ACTR2 cyfip1 nck2a LOC118311701 ssh2b arpc5b Ssh3 ap1ar LOC118284967
0.000198085	36	107	2.00039	Regulation of cellular component biogenesis	GO:0044087	ENSSMAG00000000139 ENSSMAG00000000323 ENSSMAG00000000395 ENSSMAG00000001332 ENSSMAG00000001627 ENSSMAG00000004889 ENSSMAG00000004933 ENSSMAG00000006594 ENSSMAG00000006621 ENSSMAG00000006755 ENSSMAG00000007483 ENSSMAG00000007507 ENSSMAG00000007848 ENSSMAG00000009181 ENSSMAG00000009583 ENSSMAG00000010579 ENSSMAG00000012173 ENSSMAG00000012879 ENSSMAG00000012993 ENSSMAG00000013776 ENSSMAG00000014288 …	ARPC1A capzb CAPZA2 nectin1b LOC118282676 grk5l ect2 vdac3 scinlb LOC118310614 cemip2 cenpj twf1a capgb gmfg LOC118308956 LOC118309959 wasa nck1b sptbn2 zgc:86896 arpc2 gsna fam49bb clip1a LOC118311055 tmod1 arpc3 ACTR2 cyfip1 nck2a LOC118311701 ssh2b arpc5b Ssh3 ap1ar
0.00021614	69	281	1.62948	Microtubule-based process	GO:0007017	ENSSMAG00000000484 ENSSMAG00000000548 ENSSMAG00000001065 ENSSMAG00000001191 ENSSMAG00000001486 ENSSMAG00000001715 ENSSMAG00000002108 ENSSMAG00000003103 ENSSMAG00000003268 ENSSMAG00000003850 ENSSMAG00000004863 ENSSMAG00000004916 ENSSMAG00000005507 ENSSMAG00000006308 ENSSMAG00000007239 ENSSMAG00000007401 ENSSMAG00000007507 ENSSMAG00000008511 ENSSMAG00000009376 ENSSMAG00000009606 ENSSMAG00000009876 …	poc1b kif2c pcm1 map7d1b tubb2b stmn1b kif15 hook2 ktn1 vangl2 tubgcp3 ccsapb haus5 tubg1 haus3 appl2 cenpj tacc1 cep70 wtip mapk8ip3 tubgcp2 KIF2A nusap1 dnah5l CEP192 cep152 cep131 LOC118309514 ROCK2 TBA LOC118315252 KIF20A haus4 kif23 map7d3 cep135 map1sa Cep57 antxr2a MAPRE1 LOC118287654 clip1a tube1 kifc1 haus1 LOC118300143 LOC118284268 TUBB4B aspm haus6 kif4 tubgcp5 stmn1a racgap1 mark1 kif…
0.000252424	29	74	2.14857	Regulation of actin filament length	GO:0030832	ENSSMAG00000000139 ENSSMAG00000000323 ENSSMAG00000000395 ENSSMAG00000001627 ENSSMAG00000003846 ENSSMAG00000006621 ENSSMAG00000006755 ENSSMAG00000007848 ENSSMAG00000009181 ENSSMAG00000009583 ENSSMAG00000010579 ENSSMAG00000012173 ENSSMAG00000012879 ENSSMAG00000012993 ENSSMAG00000013776 ENSSMAG00000014288 ENSSMAG00000014668 ENSSMAG00000015309 ENSSMAG00000016168 ENSSMAG00000018697 ENSSMAG00000018899 …	ARPC1A capzb CAPZA2 LOC118282676 LIMA1 scinlb LOC118310614 twf1a capgb gmfg LOC118308956 LOC118309959 wasa nck1b sptbn2 zgc:86896 arpc2 gsna fam49bb tmod1 arpc3 ACTR2 cyfip1 nck2a LOC118311701 ssh2b arpc5b Ssh3 ap1ar
0.000252424	29	73	2.14857	Regulation of protein polymerization	GO:0032271	ENSSMAG00000000139 ENSSMAG00000000323 ENSSMAG00000000395 ENSSMAG00000001627 ENSSMAG00000006621 ENSSMAG00000006755 ENSSMAG00000007848 ENSSMAG00000009181 ENSSMAG00000009583 ENSSMAG00000010579 ENSSMAG00000012173 ENSSMAG00000012879 ENSSMAG00000012993 ENSSMAG00000013776 ENSSMAG00000014288 ENSSMAG00000014668 ENSSMAG00000015309 ENSSMAG00000016168 ENSSMAG00000017216 ENSSMAG00000018697 ENSSMAG00000018899 …	ARPC1A capzb CAPZA2 LOC118282676 scinlb LOC118310614 twf1a capgb gmfg LOC118308956 LOC118309959 wasa nck1b sptbn2 zgc:86896 arpc2 gsna fam49bb clip1a tmod1 arpc3 ACTR2 cyfip1 nck2a LOC118311701 ssh2b arpc5b Ssh3 ap1ar
0.000252424	29	74	2.14857	Regulation of actin polymerization or depolymerization	GO:0008064	ENSSMAG00000000139 ENSSMAG00000000323 ENSSMAG00000000395 ENSSMAG00000001627 ENSSMAG00000003846 ENSSMAG00000006621 ENSSMAG00000006755 ENSSMAG00000007848 ENSSMAG00000009181 ENSSMAG00000009583 ENSSMAG00000010579 ENSSMAG00000012173 ENSSMAG00000012879 ENSSMAG00000012993 ENSSMAG00000013776 ENSSMAG00000014288 ENSSMAG00000014668 ENSSMAG00000015309 ENSSMAG00000016168 ENSSMAG00000018697 ENSSMAG00000018899 …	ARPC1A capzb CAPZA2 LOC118282676 LIMA1 scinlb LOC118310614 twf1a capgb gmfg LOC118308956 LOC118309959 wasa nck1b sptbn2 zgc:86896 arpc2 gsna fam49bb tmod1 arpc3 ACTR2 cyfip1 nck2a LOC118311701 ssh2b arpc5b Ssh3 ap1ar
0.0003038	28	70	2.15915	Regulation of actin filament polymerization	GO:0030833	ENSSMAG00000000139 ENSSMAG00000000323 ENSSMAG00000000395 ENSSMAG00000001627 ENSSMAG00000006621 ENSSMAG00000006755 ENSSMAG00000007848 ENSSMAG00000009181 ENSSMAG00000009583 ENSSMAG00000010579 ENSSMAG00000012173 ENSSMAG00000012879 ENSSMAG00000012993 ENSSMAG00000013776 ENSSMAG00000014288 ENSSMAG00000014668 ENSSMAG00000015309 ENSSMAG00000016168 ENSSMAG00000018697 ENSSMAG00000018899 ENSSMAG00000019164 …	ARPC1A capzb CAPZA2 LOC118282676 scinlb LOC118310614 twf1a capgb gmfg LOC118308956 LOC118309959 wasa nck1b sptbn2 zgc:86896 arpc2 gsna fam49bb tmod1 arpc3 ACTR2 cyfip1 nck2a LOC118311701 ssh2b arpc5b Ssh3 ap1ar
0.0003038	32	91	2.04936	Regulation of actin cytoskeleton organization	GO:0032956	ENSSMAG00000000139 ENSSMAG00000000323 ENSSMAG00000000395 ENSSMAG00000001627 ENSSMAG00000003846 ENSSMAG00000004318 ENSSMAG00000004933 ENSSMAG00000006621 ENSSMAG00000006755 ENSSMAG00000007848 ENSSMAG00000009181 ENSSMAG00000009583 ENSSMAG00000010579 ENSSMAG00000012030 ENSSMAG00000012173 ENSSMAG00000012879 ENSSMAG00000012993 ENSSMAG00000013776 ENSSMAG00000014288 ENSSMAG00000014668 ENSSMAG00000015309 …	ARPC1A capzb CAPZA2 LOC118282676 LIMA1 LOC118301915 ect2 scinlb LOC118310614 twf1a capgb gmfg LOC118308956 ROCK2 LOC118309959 wasa nck1b sptbn2 zgc:86896 arpc2 gsna fam49bb tmod1 arpc3 ACTR2 cyfip1 nck2a LOC118311701 ssh2b arpc5b Ssh3 ap1ar
0.0003038	32	92	2.04936	Regulation of actin filament-based process	GO:0032970	ENSSMAG00000000139 ENSSMAG00000000323 ENSSMAG00000000395 ENSSMAG00000001627 ENSSMAG00000003846 ENSSMAG00000004318 ENSSMAG00000004933 ENSSMAG00000006621 ENSSMAG00000006755 ENSSMAG00000007848 ENSSMAG00000009181 ENSSMAG00000009583 ENSSMAG00000010579 ENSSMAG00000012030 ENSSMAG00000012173 ENSSMAG00000012879 ENSSMAG00000012993 ENSSMAG00000013776 ENSSMAG00000014288 ENSSMAG00000014668 ENSSMAG00000015309 …	ARPC1A capzb CAPZA2 LOC118282676 LIMA1 LOC118301915 ect2 scinlb LOC118310614 twf1a capgb gmfg LOC118308956 ROCK2 LOC118309959 wasa nck1b sptbn2 zgc:86896 arpc2 gsna fam49bb tmod1 arpc3 ACTR2 cyfip1 nck2a LOC118311701 ssh2b arpc5b Ssh3 ap1ar
0.00035037	9	10	3.77852	DNA replication initiation	GO:0006270	ENSSMAG00000001283 ENSSMAG00000003130 ENSSMAG00000003553 ENSSMAG00000006027 ENSSMAG00000011017 ENSSMAG00000012100 ENSSMAG00000012730 ENSSMAG00000019411 ENSSMAG00000020868	mcm2 mcm3 mcm5 cdc45 mcm7 mcm10 mcm6 mcm4 cdc6
0.000353983	22	43	2.37507	Mitotic nuclear division	GO:0140014	ENSSMAG00000000054 ENSSMAG00000000587 ENSSMAG00000001418 ENSSMAG00000002581 ENSSMAG00000003533 ENSSMAG00000006933 ENSSMAG00000007218 ENSSMAG00000009179 ENSSMAG00000009694 ENSSMAG00000009929 ENSSMAG00000011168 ENSSMAG00000011611 ENSSMAG00000013251 ENSSMAG00000015088 ENSSMAG00000015592 ENSSMAG00000017159 ENSSMAG00000018002 ENSSMAG00000019051 ENSSMAG00000019562 ENSSMAG00000025127 ENSSMAG00000027099 …	LOC118316809 ncaph smc3 dscc1 pds5b bub1bb nsl1 BUB1 sgo1 ncapg aurkb ncapd2 incenp tmpoa spdl1 NCAPD3 chtf8 ndc80 ANKLE2 LOC118283596 BUB1 KIF20B
0.000355819	250	1313	1.26456	Regulation of gene expression	GO:0010468	ENSSMAG00000000104 ENSSMAG00000000110 ENSSMAG00000000158 ENSSMAG00000000186 ENSSMAG00000000667 ENSSMAG00000000948 ENSSMAG00000000964 ENSSMAG00000001014 ENSSMAG00000001250 ENSSMAG00000001254 ENSSMAG00000001352 ENSSMAG00000001418 ENSSMAG00000001440 ENSSMAG00000001505 ENSSMAG00000001815 ENSSMAG00000001981 ENSSMAG00000001986 ENSSMAG00000002048 ENSSMAG00000002073 ENSSMAG00000002075 ENSSMAG00000002077 …	foxk1 ZFHX3 LOC118316315 LOC118316316 nrf1 smg9 LOC118314225 hhex LOC118287490 yeats2 tlr3 smc3 hif1aa sap130a zmp:0000001236 crebbpa tcea3 HP1BP3 foxk2 nfil3-6 LOC118288206 tet1 klf6a nrip1b LIMD1 tbrg1 EBF1 gmeb2 LOC118290534 hmbox1b pbx4 fli1a pnrc2 smarca4a MED13L LOC118318377 ENSSMAG00000003453 E2F3 FRMPD4 nr1d4b LDB1 ctbp1 dnmt1 khsrp LOC118288292 fli1b nr3c2 foxm1 rarga NR3C1 mta3 nr3c1 cr…
0.000355819	29	74	2.10725	Regulation of protein-containing complex assembly	GO:0043254	ENSSMAG00000000139 ENSSMAG00000000323 ENSSMAG00000000395 ENSSMAG00000001627 ENSSMAG00000006621 ENSSMAG00000006755 ENSSMAG00000007848 ENSSMAG00000009181 ENSSMAG00000009583 ENSSMAG00000010579 ENSSMAG00000012173 ENSSMAG00000012879 ENSSMAG00000012993 ENSSMAG00000013776 ENSSMAG00000014288 ENSSMAG00000014668 ENSSMAG00000015309 ENSSMAG00000016168 ENSSMAG00000017216 ENSSMAG00000018697 ENSSMAG00000018899 …	ARPC1A capzb CAPZA2 LOC118282676 scinlb LOC118310614 twf1a capgb gmfg LOC118308956 LOC118309959 wasa nck1b sptbn2 zgc:86896 arpc2 gsna fam49bb clip1a tmod1 arpc3 ACTR2 cyfip1 nck2a LOC118311701 ssh2b arpc5b Ssh3 ap1ar
0.000355819	279	1455	1.24758	Regulation of macromolecule metabolic process	GO:0060255	ENSSMAG00000000104 ENSSMAG00000000110 ENSSMAG00000000158 ENSSMAG00000000186 ENSSMAG00000000667 ENSSMAG00000000948 ENSSMAG00000000964 ENSSMAG00000001014 ENSSMAG00000001250 ENSSMAG00000001254 ENSSMAG00000001352 ENSSMAG00000001418 ENSSMAG00000001440 ENSSMAG00000001505 ENSSMAG00000001815 ENSSMAG00000001981 ENSSMAG00000001986 ENSSMAG00000002048 ENSSMAG00000002073 ENSSMAG00000002075 ENSSMAG00000002077 …	foxk1 ZFHX3 LOC118316315 LOC118316316 nrf1 smg9 LOC118314225 hhex LOC118287490 yeats2 tlr3 smc3 hif1aa sap130a zmp:0000001236 crebbpa tcea3 HP1BP3 foxk2 nfil3-6 LOC118288206 tet1 klf6a nrip1b LIMD1 tbrg1 EBF1 gmeb2 LOC118290534 hmbox1b pbx4 fli1a ccnb3 tfpia ppp6r2b pnrc2 smarca4a MED13L LOC118318377 ENSSMAG00000003453 E2F3 FRMPD4 nr1d4b LDB1 ctbp1 dnmt1 tipin khsrp LOC118288292 fli1b nr3c2 foxm1…
0.000355819	29	80	2.10725	Regulation of actin filament organization	GO:0110053	ENSSMAG00000000139 ENSSMAG00000000323 ENSSMAG00000000395 ENSSMAG00000001627 ENSSMAG00000003846 ENSSMAG00000006621 ENSSMAG00000006755 ENSSMAG00000007848 ENSSMAG00000009181 ENSSMAG00000009583 ENSSMAG00000010579 ENSSMAG00000012173 ENSSMAG00000012879 ENSSMAG00000012993 ENSSMAG00000013776 ENSSMAG00000014288 ENSSMAG00000014668 ENSSMAG00000015309 ENSSMAG00000016168 ENSSMAG00000018697 ENSSMAG00000018899 …	ARPC1A capzb CAPZA2 LOC118282676 LIMA1 scinlb LOC118310614 twf1a capgb gmfg LOC118308956 LOC118309959 wasa nck1b sptbn2 zgc:86896 arpc2 gsna fam49bb tmod1 arpc3 ACTR2 cyfip1 nck2a LOC118311701 ssh2b arpc5b Ssh3 ap1ar
0.000444999	30	76	2.06101	Actin filament polymerization	GO:0030041	ENSSMAG00000000139 ENSSMAG00000000323 ENSSMAG00000000395 ENSSMAG00000001627 ENSSMAG00000003807 ENSSMAG00000006621 ENSSMAG00000006755 ENSSMAG00000007848 ENSSMAG00000009181 ENSSMAG00000009583 ENSSMAG00000010579 ENSSMAG00000012173 ENSSMAG00000012879 ENSSMAG00000012993 ENSSMAG00000013776 ENSSMAG00000014288 ENSSMAG00000014668 ENSSMAG00000015309 ENSSMAG00000016168 ENSSMAG00000018697 ENSSMAG00000018768 …	ARPC1A capzb CAPZA2 LOC118282676 hcls1 scinlb LOC118310614 twf1a capgb gmfg LOC118308956 LOC118309959 wasa nck1b sptbn2 zgc:86896 arpc2 gsna fam49bb tmod1 LOC118318994 arpc3 ACTR2 cyfip1 nck2a LOC118311701 ssh2b arpc5b Ssh3 ap1ar
0.000477498	58	217	1.66026	Regulation of cellular component organization	GO:0051128	ENSSMAG00000000139 ENSSMAG00000000323 ENSSMAG00000000395 ENSSMAG00000001283 ENSSMAG00000001332 ENSSMAG00000001627 ENSSMAG00000001715 ENSSMAG00000003846 ENSSMAG00000004318 ENSSMAG00000004889 ENSSMAG00000004933 ENSSMAG00000006594 ENSSMAG00000006621 ENSSMAG00000006755 ENSSMAG00000006933 ENSSMAG00000006981 ENSSMAG00000007483 ENSSMAG00000007507 ENSSMAG00000007848 ENSSMAG00000009179 ENSSMAG00000009181 …	ARPC1A capzb CAPZA2 mcm2 nectin1b LOC118282676 stmn1b LIMA1 LOC118301915 grk5l ect2 vdac3 scinlb LOC118310614 bub1bb ncaldb cemip2 cenpj twf1a BUB1 capgb cep70 gmfg LOC118308956 aurkb ROCK2 LOC118309959 wasa nck1b sptbn2 zgc:86896 arpc2 lnpa gsna spdl1 fam49bb MAPRE1 HIP1R clip1a LOC118311055 tmod1 arpc3 ACTR2 cyfip1 nck2a LOC118311701 ssh2b stmn1a arpc5b igfbp7 Ssh3 BUB1 tpx2-b rab5c ap1ar LOC11…
0.000477498	23	58	2.287	Nuclear division	GO:0000280	ENSSMAG00000000054 ENSSMAG00000000587 ENSSMAG00000001418 ENSSMAG00000002581 ENSSMAG00000003533 ENSSMAG00000006933 ENSSMAG00000007218 ENSSMAG00000009179 ENSSMAG00000009694 ENSSMAG00000009929 ENSSMAG00000011168 ENSSMAG00000011611 ENSSMAG00000012372 ENSSMAG00000013251 ENSSMAG00000015088 ENSSMAG00000015592 ENSSMAG00000017159 ENSSMAG00000018002 ENSSMAG00000019051 ENSSMAG00000019562 ENSSMAG00000025127 …	LOC118316809 ncaph smc3 dscc1 pds5b bub1bb nsl1 BUB1 sgo1 ncapg aurkb ncapd2 mlh1 incenp tmpoa spdl1 NCAPD3 chtf8 ndc80 ANKLE2 LOC118283596 BUB1 KIF20B
0.000882866	286	1512	1.22941	Regulation of metabolic process	GO:0019222	ENSSMAG00000000104 ENSSMAG00000000110 ENSSMAG00000000158 ENSSMAG00000000186 ENSSMAG00000000667 ENSSMAG00000000948 ENSSMAG00000000964 ENSSMAG00000001014 ENSSMAG00000001250 ENSSMAG00000001254 ENSSMAG00000001352 ENSSMAG00000001418 ENSSMAG00000001440 ENSSMAG00000001505 ENSSMAG00000001815 ENSSMAG00000001981 ENSSMAG00000001986 ENSSMAG00000002048 ENSSMAG00000002073 ENSSMAG00000002075 ENSSMAG00000002077 …	foxk1 ZFHX3 LOC118316315 LOC118316316 nrf1 smg9 LOC118314225 hhex LOC118287490 yeats2 tlr3 smc3 hif1aa sap130a zmp:0000001236 crebbpa tcea3 HP1BP3 foxk2 nfil3-6 LOC118288206 tet1 klf6a nrip1b mycbp2 LIMD1 tbrg1 EBF1 gmeb2 LOC118290534 hmbox1b pbx4 fli1a ccnb3 tfpia ppp6r2b pnrc2 smarca4a MED13L LOC118318377 ENSSMAG00000003453 E2F3 FRMPD4 nr1d4b LDB1 ctbp1 dnmt1 tipin khsrp LOC118288292 fli1b nr3c…
0.00104019	39	128	1.81929	Microtubule cytoskeleton organization	GO:0000226	ENSSMAG00000001065 ENSSMAG00000001191 ENSSMAG00000001715 ENSSMAG00000003103 ENSSMAG00000003850 ENSSMAG00000004863 ENSSMAG00000005507 ENSSMAG00000006308 ENSSMAG00000007239 ENSSMAG00000007401 ENSSMAG00000007507 ENSSMAG00000008511 ENSSMAG00000009376 ENSSMAG00000009606 ENSSMAG00000010024 ENSSMAG00000010095 ENSSMAG00000010573 ENSSMAG00000011155 ENSSMAG00000012030 ENSSMAG00000012325 ENSSMAG00000013696 …	pcm1 map7d1b stmn1b hook2 vangl2 tubgcp3 haus5 tubg1 haus3 appl2 cenpj tacc1 cep70 wtip tubgcp2 nusap1 CEP192 cep152 ROCK2 LOC118315252 haus4 map7d3 cep135 map1sa Cep57 antxr2a MAPRE1 clip1a haus1 aspm haus6 tubgcp5 stmn1a racgap1 mark1 plk4 knstrn tpx2-b LOC118284967
0.0013347	18	43	2.42905	Positive regulation of cellular component biogenesis	GO:0044089	ENSSMAG00000000139 ENSSMAG00000001627 ENSSMAG00000006621 ENSSMAG00000007483 ENSSMAG00000009583 ENSSMAG00000012173 ENSSMAG00000012879 ENSSMAG00000012993 ENSSMAG00000014288 ENSSMAG00000014668 ENSSMAG00000015309 ENSSMAG00000017216 ENSSMAG00000018899 ENSSMAG00000019164 ENSSMAG00000019775 ENSSMAG00000019811 ENSSMAG00000020781 ENSSMAG00000034216	ARPC1A LOC118282676 scinlb cemip2 gmfg LOC118309959 wasa nck1b zgc:86896 arpc2 gsna clip1a arpc3 ACTR2 nck2a LOC118311701 arpc5b ap1ar
0.00151677	17	40	2.47057	Positive regulation of protein-containing complex assembly	GO:0031334	ENSSMAG00000000139 ENSSMAG00000001627 ENSSMAG00000006621 ENSSMAG00000009583 ENSSMAG00000012173 ENSSMAG00000012879 ENSSMAG00000012993 ENSSMAG00000014288 ENSSMAG00000014668 ENSSMAG00000015309 ENSSMAG00000017216 ENSSMAG00000018899 ENSSMAG00000019164 ENSSMAG00000019775 ENSSMAG00000019811 ENSSMAG00000020781 ENSSMAG00000034216	ARPC1A LOC118282676 scinlb gmfg LOC118309959 wasa nck1b zgc:86896 arpc2 gsna clip1a arpc3 ACTR2 nck2a LOC118311701 arpc5b ap1ar
0.00151677	17	40	2.47057	Positive regulation of protein polymerization	GO:0032273	ENSSMAG00000000139 ENSSMAG00000001627 ENSSMAG00000006621 ENSSMAG00000009583 ENSSMAG00000012173 ENSSMAG00000012879 ENSSMAG00000012993 ENSSMAG00000014288 ENSSMAG00000014668 ENSSMAG00000015309 ENSSMAG00000017216 ENSSMAG00000018899 ENSSMAG00000019164 ENSSMAG00000019775 ENSSMAG00000019811 ENSSMAG00000020781 ENSSMAG00000034216	ARPC1A LOC118282676 scinlb gmfg LOC118309959 wasa nck1b zgc:86896 arpc2 gsna clip1a arpc3 ACTR2 nck2a LOC118311701 arpc5b ap1ar
0.00151677	17	41	2.47057	Positive regulation of cytoskeleton organization	GO:0051495	ENSSMAG00000000139 ENSSMAG00000001627 ENSSMAG00000006621 ENSSMAG00000009583 ENSSMAG00000012173 ENSSMAG00000012879 ENSSMAG00000012993 ENSSMAG00000014288 ENSSMAG00000014668 ENSSMAG00000015309 ENSSMAG00000017216 ENSSMAG00000018899 ENSSMAG00000019164 ENSSMAG00000019775 ENSSMAG00000019811 ENSSMAG00000020781 ENSSMAG00000034216	ARPC1A LOC118282676 scinlb gmfg LOC118309959 wasa nck1b zgc:86896 arpc2 gsna clip1a arpc3 ACTR2 nck2a LOC118311701 arpc5b ap1ar
0.00151677	17	41	2.47057	Positive regulation of supramolecular fiber organization	GO:1902905	ENSSMAG00000000139 ENSSMAG00000001627 ENSSMAG00000006621 ENSSMAG00000009583 ENSSMAG00000012173 ENSSMAG00000012879 ENSSMAG00000012993 ENSSMAG00000014288 ENSSMAG00000014668 ENSSMAG00000015309 ENSSMAG00000017216 ENSSMAG00000018899 ENSSMAG00000019164 ENSSMAG00000019775 ENSSMAG00000019811 ENSSMAG00000020781 ENSSMAG00000034216	ARPC1A LOC118282676 scinlb gmfg LOC118309959 wasa nck1b zgc:86896 arpc2 gsna clip1a arpc3 ACTR2 nck2a LOC118311701 arpc5b ap1ar
0.00178745	16	37	2.51901	Positive regulation of actin filament polymerization	GO:0030838	ENSSMAG00000000139 ENSSMAG00000001627 ENSSMAG00000006621 ENSSMAG00000009583 ENSSMAG00000012173 ENSSMAG00000012879 ENSSMAG00000012993 ENSSMAG00000014288 ENSSMAG00000014668 ENSSMAG00000015309 ENSSMAG00000018899 ENSSMAG00000019164 ENSSMAG00000019775 ENSSMAG00000019811 ENSSMAG00000020781 ENSSMAG00000034216	ARPC1A LOC118282676 scinlb gmfg LOC118309959 wasa nck1b zgc:86896 arpc2 gsna arpc3 ACTR2 nck2a LOC118311701 arpc5b ap1ar
0.00198294	9	12	3.40066	Positive regulation of DNA-binding transcription factor activity	GO:0051091	ENSSMAG00000002915 ENSSMAG00000005344 ENSSMAG00000006824 ENSSMAG00000008414 ENSSMAG00000014895 ENSSMAG00000016882 ENSSMAG00000018183 ENSSMAG00000022734 ENSSMAG00000033548	fli1a crtc1a card11 malt1 rela arid5b CRTC2 bcl10 crtc3
0.00235216	14	33	2.64496	Actin nucleation	GO:0045010	ENSSMAG00000000139 ENSSMAG00000001627 ENSSMAG00000006621 ENSSMAG00000009583 ENSSMAG00000012173 ENSSMAG00000012879 ENSSMAG00000014288 ENSSMAG00000014668 ENSSMAG00000015309 ENSSMAG00000018899 ENSSMAG00000019164 ENSSMAG00000019811 ENSSMAG00000020781 ENSSMAG00000034216	ARPC1A LOC118282676 scinlb gmfg LOC118309959 wasa zgc:86896 arpc2 gsna arpc3 ACTR2 LOC118311701 arpc5b ap1ar
0.00245365	63	196	1.54576	Hemopoiesis	GO:0030097	ENSSMAG00000000958 ENSSMAG00000001116 ENSSMAG00000001440 ENSSMAG00000001981 ENSSMAG00000002323 ENSSMAG00000003186 ENSSMAG00000003925 ENSSMAG00000004135 ENSSMAG00000004674 ENSSMAG00000004708 ENSSMAG00000004947 ENSSMAG00000004972 ENSSMAG00000004993 ENSSMAG00000005512 ENSSMAG00000006212 ENSSMAG00000007100 ENSSMAG00000007206 ENSSMAG00000007239 ENSSMAG00000007940 ENSSMAG00000008148 ENSSMAG00000008252 …	arhgef3 prkdc hif1aa crebbpa klf6a cnr2 csf3r dnmt1 sh2b3 mta3 abcb10 nr3c1 dlst ptpn9a slc7a7 stat5a flvcr1 haus3 klf1 selp znf148 plcg1 znf574 numb lpl notch1b klf3 melk ikzf1 gata1a sf3b1 idh1 cdca7a ap2a1 gfi1b klf17 cbl usb1 snrkb topbp1 dnmt3bb.1 rtkn2a acvr1l npc1 nelfb CDIN1 gpr65 ak3 jak2a irf4a tfec kdsr mpl tspo myef2 rasa3 adnpb runx3 sfxn4 slc25a37 epor nfe2 lmo2
0.00245365	31	97	1.88926	Regulation of cellular component size	GO:0032535	ENSSMAG00000000139 ENSSMAG00000000323 ENSSMAG00000000395 ENSSMAG00000001627 ENSSMAG00000003597 ENSSMAG00000003846 ENSSMAG00000006621 ENSSMAG00000006755 ENSSMAG00000006981 ENSSMAG00000007848 ENSSMAG00000009181 ENSSMAG00000009583 ENSSMAG00000010579 ENSSMAG00000012173 ENSSMAG00000012879 ENSSMAG00000012993 ENSSMAG00000013776 ENSSMAG00000014288 ENSSMAG00000014668 ENSSMAG00000015309 ENSSMAG00000016168 …	ARPC1A capzb CAPZA2 LOC118282676 slc12a7b LIMA1 scinlb LOC118310614 ncaldb twf1a capgb gmfg LOC118308956 LOC118309959 wasa nck1b sptbn2 zgc:86896 arpc2 gsna fam49bb tmod1 arpc3 ACTR2 cyfip1 nck2a LOC118311701 ssh2b arpc5b Ssh3 ap1ar
0.00247101	10	15	3.14876	Regulation of DNA-binding transcription factor activity	GO:0051090	ENSSMAG00000002915 ENSSMAG00000005344 ENSSMAG00000006824 ENSSMAG00000008414 ENSSMAG00000011831 ENSSMAG00000014895 ENSSMAG00000016882 ENSSMAG00000018183 ENSSMAG00000022734 ENSSMAG00000033548	fli1a crtc1a card11 malt1 erbin rela arid5b CRTC2 bcl10 crtc3
0.00264168	11	23	2.96883	Microtubule polymerization or depolymerization	GO:0031109	ENSSMAG00000001715 ENSSMAG00000004863 ENSSMAG00000006308 ENSSMAG00000007401 ENSSMAG00000010024 ENSSMAG00000010573 ENSSMAG00000016732 ENSSMAG00000017216 ENSSMAG00000019676 ENSSMAG00000020372 ENSSMAG00000034935	stmn1b tubgcp3 tubg1 appl2 tubgcp2 CEP192 MAPRE1 clip1a tubgcp5 stmn1a LOC118284967
0.00264168	12	20	2.83389	Arp2/3 complex-mediated actin nucleation	GO:0034314	ENSSMAG00000000139 ENSSMAG00000001627 ENSSMAG00000009583 ENSSMAG00000012173 ENSSMAG00000012879 ENSSMAG00000014288 ENSSMAG00000014668 ENSSMAG00000018899 ENSSMAG00000019164 ENSSMAG00000019811 ENSSMAG00000020781 ENSSMAG00000034216	ARPC1A LOC118282676 gmfg LOC118309959 wasa zgc:86896 arpc2 arpc3 ACTR2 LOC118311701 arpc5b ap1ar
0.00289363	64	201	1.53054	Immune system development	GO:0002520	ENSSMAG00000000958 ENSSMAG00000001116 ENSSMAG00000001440 ENSSMAG00000001981 ENSSMAG00000002323 ENSSMAG00000003186 ENSSMAG00000003925 ENSSMAG00000004135 ENSSMAG00000004674 ENSSMAG00000004708 ENSSMAG00000004947 ENSSMAG00000004972 ENSSMAG00000004993 ENSSMAG00000005512 ENSSMAG00000006212 ENSSMAG00000007100 ENSSMAG00000007206 ENSSMAG00000007239 ENSSMAG00000007940 ENSSMAG00000008148 ENSSMAG00000008252 …	arhgef3 prkdc hif1aa crebbpa klf6a cnr2 csf3r dnmt1 sh2b3 mta3 abcb10 nr3c1 dlst ptpn9a slc7a7 stat5a flvcr1 haus3 klf1 selp znf148 rag1 plcg1 znf574 numb lpl notch1b klf3 melk ikzf1 gata1a sf3b1 idh1 cdca7a ap2a1 gfi1b klf17 cbl usb1 snrkb topbp1 dnmt3bb.1 rtkn2a acvr1l npc1 nelfb CDIN1 gpr65 ak3 jak2a irf4a tfec kdsr mpl tspo myef2 rasa3 adnpb runx3 sfxn4 slc25a37 epor nfe2 lmo2
0.00289629	113	585	1.3685	Regulation of biological quality	GO:0065008	ENSSMAG00000000139 ENSSMAG00000000323 ENSSMAG00000000395 ENSSMAG00000000667 ENSSMAG00000001137 ENSSMAG00000001184 ENSSMAG00000001332 ENSSMAG00000001392 ENSSMAG00000001627 ENSSMAG00000001687 ENSSMAG00000002323 ENSSMAG00000002601 ENSSMAG00000002885 ENSSMAG00000002938 ENSSMAG00000003597 ENSSMAG00000003846 ENSSMAG00000004095 ENSSMAG00000004916 ENSSMAG00000004947 ENSSMAG00000004972 ENSSMAG00000005445 …	ARPC1A capzb CAPZA2 nrf1 akt2 adora2aa nectin1b enpp4 LOC118282676 dcbld2 klf6a acvrl1 myh9b slc9a1a slc12a7b LIMA1 hkdc1 ccsapb abcb10 nr3c1 txn ptpn9a fmnl1a adss1 scinlb tfr1b LOC118310614 ncaldb stat5a flvcr1 gck f13a1b twf1a klf1 ptgs1 tnrc6a emp2 mcu capgb numb LOC118287010 patl1 gmfg itgb3a f2rl1.1 epg5 LOC118308956 klf3 melk C8B gsr LOC118300759 LOC118309959 SLC9A9 wasa agtr1b nck1b sptbn…
0.00306317	74	259	1.47942	DNA metabolic process	GO:0006259	ENSSMAG00000000345 ENSSMAG00000000461 ENSSMAG00000000511 ENSSMAG00000000536 ENSSMAG00000000650 ENSSMAG00000000703 ENSSMAG00000001116 ENSSMAG00000001283 ENSSMAG00000001418 ENSSMAG00000001612 ENSSMAG00000001674 ENSSMAG00000001850 ENSSMAG00000001874 ENSSMAG00000001989 ENSSMAG00000002276 ENSSMAG00000002911 ENSSMAG00000003130 ENSSMAG00000003188 ENSSMAG00000003553 ENSSMAG00000004135 ENSSMAG00000004166 …	pnkp FANCA PRIM1 palb2 rad18 fancd2 prkdc mcm2 smc3 rad23aa eme1 LOC118318252 dnase2b pot1 tet1 rtel1 mcm3 rfwd3 mcm5 dnmt1 tipin rad51ap1 xrcc1 rpa2 MSH3 tinf2 rad52 rpa1 cdc45 PRIM2 fanci msh6 rag1 fto lig1 recql5 dffb neil3 xpc LOC118316254 rfc1 mcm7 top2a si:dkey-260c8.8 mcm10 mlh1 mcm6 pole dnmt3ab UNG terf2ip ALKBH2 cenps dnmt3bb.1 exo1 RAD51 eepd1 dnase1l1l xpa RNF8 chd1l mcm4 fen1 wrnip1 …
0.0033021	21	48	2.14456	Negative regulation of organelle organization	GO:0010639	ENSSMAG00000000323 ENSSMAG00000000395 ENSSMAG00000001283 ENSSMAG00000003846 ENSSMAG00000006621 ENSSMAG00000006933 ENSSMAG00000007848 ENSSMAG00000009179 ENSSMAG00000009181 ENSSMAG00000009583 ENSSMAG00000010579 ENSSMAG00000011168 ENSSMAG00000013776 ENSSMAG00000015309 ENSSMAG00000015592 ENSSMAG00000017541 ENSSMAG00000018697 ENSSMAG00000019854 ENSSMAG00000024370 ENSSMAG00000027099 ENSSMAG00000034935	capzb CAPZA2 mcm2 LIMA1 scinlb bub1bb twf1a BUB1 capgb gmfg LOC118308956 aurkb sptbn2 gsna spdl1 LOC118311055 tmod1 ssh2b Ssh3 BUB1 LOC118284967
0.00403257	68	249	1.49383	Regulation of molecular function	GO:0065009	ENSSMAG00000001246 ENSSMAG00000001283 ENSSMAG00000001619 ENSSMAG00000002806 ENSSMAG00000002915 ENSSMAG00000002977 ENSSMAG00000003038 ENSSMAG00000003158 ENSSMAG00000003898 ENSSMAG00000004366 ENSSMAG00000004462 ENSSMAG00000004933 ENSSMAG00000005344 ENSSMAG00000005609 ENSSMAG00000005748 ENSSMAG00000006487 ENSSMAG00000006824 ENSSMAG00000007001 ENSSMAG00000007764 ENSSMAG00000008414 ENSSMAG00000008648 …	klhl24a mcm2 sbf1 evi5b fli1a ccnb3 tfpia ppp6r2b tsc2 arhgap10 reck ect2 crtc1a iqgap1 stim1a e2f1 card11 ppp2r5cb arhgap27 malt1 ralgapa2 rapgef2 arhgdia nudt9 fzr1b prkar2aa ppp1r26 CCNYL1 ARHGDIA ralgapa1 erbin casp2 si:ch1073-90m23.1 ctsf rgl2 rab3gap2 rela ADAP2 ap1b1 arhgef12a asap1b LOC118291874 LOC118295227 arid5b LOC118288434 CRTC2 rap1gds1 prkab1b LOC118283162 aida wdr92 rp2 rabgap1 ar…
0.00419473	63	200	1.51622	Hematopoietic or lymphoid organ development	GO:0048534	ENSSMAG00000000958 ENSSMAG00000001116 ENSSMAG00000001440 ENSSMAG00000001981 ENSSMAG00000002323 ENSSMAG00000003186 ENSSMAG00000003925 ENSSMAG00000004135 ENSSMAG00000004674 ENSSMAG00000004708 ENSSMAG00000004947 ENSSMAG00000004972 ENSSMAG00000004993 ENSSMAG00000005512 ENSSMAG00000006212 ENSSMAG00000007100 ENSSMAG00000007206 ENSSMAG00000007239 ENSSMAG00000007940 ENSSMAG00000008148 ENSSMAG00000008252 …	arhgef3 prkdc hif1aa crebbpa klf6a cnr2 csf3r dnmt1 sh2b3 mta3 abcb10 nr3c1 dlst ptpn9a slc7a7 stat5a flvcr1 haus3 klf1 selp znf148 plcg1 znf574 numb lpl notch1b klf3 melk ikzf1 gata1a sf3b1 idh1 cdca7a ap2a1 gfi1b klf17 cbl usb1 snrkb topbp1 dnmt3bb.1 rtkn2a acvr1l npc1 nelfb CDIN1 gpr65 ak3 jak2a irf4a tfec kdsr mpl tspo myef2 rasa3 adnpb runx3 sfxn4 slc25a37 epor nfe2 lmo2
0.00419473	272	1388	1.2077	Cellular component organization or biogenesis	GO:0071840	ENSSMAG00000000054 ENSSMAG00000000130 ENSSMAG00000000139 ENSSMAG00000000323 ENSSMAG00000000395 ENSSMAG00000000415 ENSSMAG00000000484 ENSSMAG00000000587 ENSSMAG00000000882 ENSSMAG00000001063 ENSSMAG00000001065 ENSSMAG00000001191 ENSSMAG00000001283 ENSSMAG00000001332 ENSSMAG00000001418 ENSSMAG00000001542 ENSSMAG00000001627 ENSSMAG00000001715 ENSSMAG00000001825 ENSSMAG00000001987 ENSSMAG00000001989 …	LOC118316809 hdac9b ARPC1A capzb CAPZA2 cav1 poc1b ncaph armc9 cap1 pcm1 map7d1b mcm2 nectin1b smc3 camsap2b LOC118282676 stmn1b cenpn abi2b pot1 arid1aa HP1BP3 sept15 wipf1b mycbp2 dscc1 slc35b2 asb2b pbx4 myh9b rtel1 FLNB hook2 mcm3 rab14l esyt1b picalma pds5b mcm5 slc12a7b FRMPD4 zfyve27 ing2 hcls1 LIMA1 vangl2 cenpp trip10a hdac4 LOC118301915 ARHGAP26 tubgcp3 grk5l ect2 nr3c1 dlst inpp5b crtc…
0.00502975	23	65	2.02107	Organelle fission	GO:0048285	ENSSMAG00000000054 ENSSMAG00000000587 ENSSMAG00000001418 ENSSMAG00000002581 ENSSMAG00000003533 ENSSMAG00000006933 ENSSMAG00000007218 ENSSMAG00000009179 ENSSMAG00000009694 ENSSMAG00000009929 ENSSMAG00000011168 ENSSMAG00000011611 ENSSMAG00000012372 ENSSMAG00000013251 ENSSMAG00000015088 ENSSMAG00000015592 ENSSMAG00000017159 ENSSMAG00000018002 ENSSMAG00000019051 ENSSMAG00000019562 ENSSMAG00000025127 …	LOC118316809 ncaph smc3 dscc1 pds5b bub1bb nsl1 BUB1 sgo1 ncapg aurkb ncapd2 mlh1 incenp tmpoa spdl1 NCAPD3 chtf8 ndc80 ANKLE2 LOC118283596 BUB1 KIF20B
0.00515886	33	83	1.7813	Myeloid cell differentiation	GO:0030099	ENSSMAG00000000958 ENSSMAG00000002323 ENSSMAG00000003925 ENSSMAG00000004135 ENSSMAG00000004947 ENSSMAG00000005512 ENSSMAG00000006212 ENSSMAG00000007100 ENSSMAG00000007206 ENSSMAG00000007940 ENSSMAG00000008551 ENSSMAG00000009275 ENSSMAG00000011002 ENSSMAG00000011325 ENSSMAG00000013930 ENSSMAG00000013977 ENSSMAG00000015181 ENSSMAG00000015300 ENSSMAG00000015834 ENSSMAG00000017984 ENSSMAG00000018815 …	arhgef3 klf6a csf3r dnmt1 abcb10 ptpn9a slc7a7 stat5a flvcr1 klf1 plcg1 numb klf3 melk gata1a sf3b1 gfi1b klf17 usb1 npc1 CDIN1 ak3 jak2a irf4a kdsr mpl tspo rasa3 adnpb sfxn4 slc25a37 nfe2 lmo2
0.00515886	13	24	2.5853	Phosphatidylinositol dephosphorylation	GO:0046856	ENSSMAG00000001138 ENSSMAG00000005147 ENSSMAG00000006387 ENSSMAG00000008446 ENSSMAG00000008728 ENSSMAG00000010218 ENSSMAG00000014975 ENSSMAG00000016360 ENSSMAG00000018066 ENSSMAG00000018090 ENSSMAG00000019159 ENSSMAG00000019580 ENSSMAG00000020384	inpp5d inpp5b inpp5l mtmr1a tpte inpp5e INPP5A inpp5jb synj1 INPP5K mtmr6 inppl1a ptena
0.00515886	33	135	1.7813	Regulation of anatomical structure size	GO:0090066	ENSSMAG00000000139 ENSSMAG00000000323 ENSSMAG00000000395 ENSSMAG00000001627 ENSSMAG00000002601 ENSSMAG00000003597 ENSSMAG00000003846 ENSSMAG00000006621 ENSSMAG00000006755 ENSSMAG00000006981 ENSSMAG00000007848 ENSSMAG00000009181 ENSSMAG00000009583 ENSSMAG00000010579 ENSSMAG00000012173 ENSSMAG00000012879 ENSSMAG00000012881 ENSSMAG00000012993 ENSSMAG00000013776 ENSSMAG00000014288 ENSSMAG00000014668 …	ARPC1A capzb CAPZA2 LOC118282676 acvrl1 slc12a7b LIMA1 scinlb LOC118310614 ncaldb twf1a capgb gmfg LOC118308956 LOC118309959 wasa agtr1b nck1b sptbn2 zgc:86896 arpc2 gsna fam49bb tmod1 arpc3 ACTR2 cyfip1 nck2a LOC118311701 ssh2b arpc5b Ssh3 ap1ar
0.00579952	12	25	2.66719	Negative regulation of mitotic cell cycle	GO:0045930	ENSSMAG00000004425 ENSSMAG00000004916 ENSSMAG00000006933 ENSSMAG00000008348 ENSSMAG00000009179 ENSSMAG00000010065 ENSSMAG00000011168 ENSSMAG00000014527 ENSSMAG00000015592 ENSSMAG00000023809 ENSSMAG00000027099 ENSSMAG00000037449	ticrr ccsapb bub1bb ttk BUB1 chek1 aurkb zwilch spdl1 ENSSMAG00000023809 BUB1 id2a
0.00598115	230	1268	1.2223	RNA biosynthetic process	GO:0032774	ENSSMAG00000000067 ENSSMAG00000000104 ENSSMAG00000000110 ENSSMAG00000000140 ENSSMAG00000000158 ENSSMAG00000000186 ENSSMAG00000000511 ENSSMAG00000000667 ENSSMAG00000000964 ENSSMAG00000001014 ENSSMAG00000001250 ENSSMAG00000001254 ENSSMAG00000001418 ENSSMAG00000001440 ENSSMAG00000001465 ENSSMAG00000001505 ENSSMAG00000001815 ENSSMAG00000001959 ENSSMAG00000001981 ENSSMAG00000001986 ENSSMAG00000002048 …	gtf3c3 foxk1 ZFHX3 TAF4 LOC118316315 LOC118316316 PRIM1 nrf1 LOC118314225 hhex LOC118287490 yeats2 smc3 hif1aa POLR3D sap130a zmp:0000001236 skia crebbpa tcea3 HP1BP3 foxk2 nfil3-6 LOC118288206 klf6a nrip1b LIMD1 tbrg1 EBF1 gmeb2 hmbox1b pbx4 fli1a smarca4a MED13L LOC118318377 ENSSMAG00000003453 E2F3 FRMPD4 nr1d4b LDB1 ctbp1 khsrp fli1b nr3c2 foxm1 rarga NR3C1 mta3 nr3c1 crtc1a CAMTA2 sin3b sin3a…
0.00630031	11	16	2.77091	Mitotic cell cycle checkpoint signaling	GO:0007093	ENSSMAG00000004425 ENSSMAG00000006933 ENSSMAG00000008348 ENSSMAG00000009179 ENSSMAG00000010065 ENSSMAG00000011168 ENSSMAG00000014527 ENSSMAG00000015592 ENSSMAG00000023809 ENSSMAG00000027099 ENSSMAG00000037449	ticrr bub1bb ttk BUB1 chek1 aurkb zwilch spdl1 ENSSMAG00000023809 BUB1 id2a
0.0075419	228	1264	1.21853	Nucleic acid-templated transcription	GO:0097659	ENSSMAG00000000067 ENSSMAG00000000104 ENSSMAG00000000110 ENSSMAG00000000140 ENSSMAG00000000158 ENSSMAG00000000186 ENSSMAG00000000667 ENSSMAG00000000964 ENSSMAG00000001014 ENSSMAG00000001250 ENSSMAG00000001254 ENSSMAG00000001418 ENSSMAG00000001440 ENSSMAG00000001465 ENSSMAG00000001505 ENSSMAG00000001815 ENSSMAG00000001959 ENSSMAG00000001981 ENSSMAG00000001986 ENSSMAG00000002048 ENSSMAG00000002073 …	gtf3c3 foxk1 ZFHX3 TAF4 LOC118316315 LOC118316316 nrf1 LOC118314225 hhex LOC118287490 yeats2 smc3 hif1aa POLR3D sap130a zmp:0000001236 skia crebbpa tcea3 HP1BP3 foxk2 nfil3-6 LOC118288206 klf6a nrip1b LIMD1 tbrg1 EBF1 gmeb2 hmbox1b pbx4 fli1a smarca4a MED13L LOC118318377 ENSSMAG00000003453 E2F3 FRMPD4 nr1d4b LDB1 ctbp1 khsrp fli1b nr3c2 foxm1 rarga NR3C1 mta3 nr3c1 crtc1a CAMTA2 sin3b sin3aa LOC1…
0.0075419	228	1264	1.21853	Transcription, DNA-templated	GO:0006351	ENSSMAG00000000067 ENSSMAG00000000104 ENSSMAG00000000110 ENSSMAG00000000140 ENSSMAG00000000158 ENSSMAG00000000186 ENSSMAG00000000667 ENSSMAG00000000964 ENSSMAG00000001014 ENSSMAG00000001250 ENSSMAG00000001254 ENSSMAG00000001418 ENSSMAG00000001440 ENSSMAG00000001465 ENSSMAG00000001505 ENSSMAG00000001815 ENSSMAG00000001959 ENSSMAG00000001981 ENSSMAG00000001986 ENSSMAG00000002048 ENSSMAG00000002073 …	gtf3c3 foxk1 ZFHX3 TAF4 LOC118316315 LOC118316316 nrf1 LOC118314225 hhex LOC118287490 yeats2 smc3 hif1aa POLR3D sap130a zmp:0000001236 skia crebbpa tcea3 HP1BP3 foxk2 nfil3-6 LOC118288206 klf6a nrip1b LIMD1 tbrg1 EBF1 gmeb2 hmbox1b pbx4 fli1a smarca4a MED13L LOC118318377 ENSSMAG00000003453 E2F3 FRMPD4 nr1d4b LDB1 ctbp1 khsrp fli1b nr3c2 foxm1 rarga NR3C1 mta3 nr3c1 crtc1a CAMTA2 sin3b sin3aa LOC1…
0.00760283	124	583	1.31611	Cellular component assembly	GO:0022607	ENSSMAG00000000139 ENSSMAG00000000323 ENSSMAG00000000395 ENSSMAG00000000415 ENSSMAG00000000484 ENSSMAG00000000882 ENSSMAG00000001065 ENSSMAG00000001332 ENSSMAG00000001627 ENSSMAG00000001825 ENSSMAG00000002048 ENSSMAG00000002389 ENSSMAG00000002752 ENSSMAG00000003509 ENSSMAG00000003635 ENSSMAG00000003807 ENSSMAG00000003846 ENSSMAG00000003850 ENSSMAG00000003964 ENSSMAG00000004318 ENSSMAG00000004863 …	ARPC1A capzb CAPZA2 cav1 poc1b armc9 pcm1 nectin1b LOC118282676 cenpn HP1BP3 sept15 asb2b picalma zfyve27 hcls1 LIMA1 vangl2 cenpp LOC118301915 tubgcp3 grk5l ect2 inpp5b crtc1a haus5 rad52 zgc:154006 g3bp2a dbnlb kctd12b cenpk tubg1 vdac3 scinlb wipi2 LOC118310614 haus3 kctd17 appl2 cemip2 cenpj kctd7 twf1a heg1 coro1a picalmb fto capgb cep70 kctd9b gmfg wtip kctd2 tubgcp2 cenph cops7a mtss1la CE…
0.00763461	21	53	2.03459	Negative regulation of cellular component organization	GO:0051129	ENSSMAG00000000323 ENSSMAG00000000395 ENSSMAG00000001283 ENSSMAG00000003846 ENSSMAG00000006621 ENSSMAG00000006933 ENSSMAG00000007848 ENSSMAG00000009179 ENSSMAG00000009181 ENSSMAG00000009583 ENSSMAG00000010579 ENSSMAG00000011168 ENSSMAG00000013776 ENSSMAG00000015309 ENSSMAG00000015592 ENSSMAG00000017541 ENSSMAG00000018697 ENSSMAG00000019854 ENSSMAG00000024370 ENSSMAG00000027099 ENSSMAG00000034935	capzb CAPZA2 mcm2 LIMA1 scinlb bub1bb twf1a BUB1 capgb gmfg LOC118308956 aurkb sptbn2 gsna spdl1 LOC118311055 tmod1 ssh2b Ssh3 BUB1 LOC118284967
0.0100502	13	28	2.45603	Phospholipid dephosphorylation	GO:0046839	ENSSMAG00000001138 ENSSMAG00000005147 ENSSMAG00000006387 ENSSMAG00000008446 ENSSMAG00000008728 ENSSMAG00000010218 ENSSMAG00000014975 ENSSMAG00000016360 ENSSMAG00000018066 ENSSMAG00000018090 ENSSMAG00000019159 ENSSMAG00000019580 ENSSMAG00000020384	inpp5d inpp5b inpp5l mtmr1a tpte inpp5e INPP5A inpp5jb synj1 INPP5K mtmr6 inppl1a ptena
0.0100658	18	47	2.12541	Positive regulation of organelle organization	GO:0010638	ENSSMAG00000000139 ENSSMAG00000001627 ENSSMAG00000006621 ENSSMAG00000009583 ENSSMAG00000012173 ENSSMAG00000012879 ENSSMAG00000012993 ENSSMAG00000014288 ENSSMAG00000014668 ENSSMAG00000015112 ENSSMAG00000015309 ENSSMAG00000017216 ENSSMAG00000018899 ENSSMAG00000019164 ENSSMAG00000019775 ENSSMAG00000019811 ENSSMAG00000020781 ENSSMAG00000034216	ARPC1A LOC118282676 scinlb gmfg LOC118309959 wasa nck1b zgc:86896 arpc2 lnpa gsna clip1a arpc3 ACTR2 nck2a LOC118311701 arpc5b ap1ar
0.0102595	26	62	1.85361	Homeostasis of number of cells	GO:0048872	ENSSMAG00000001184 ENSSMAG00000002323 ENSSMAG00000004947 ENSSMAG00000005512 ENSSMAG00000007100 ENSSMAG00000007206 ENSSMAG00000007940 ENSSMAG00000009275 ENSSMAG00000010568 ENSSMAG00000011002 ENSSMAG00000011325 ENSSMAG00000013930 ENSSMAG00000015181 ENSSMAG00000015300 ENSSMAG00000016844 ENSSMAG00000018540 ENSSMAG00000018815 ENSSMAG00000020074 ENSSMAG00000020155 ENSSMAG00000020875 ENSSMAG00000021316 …	adora2aa klf6a abcb10 ptpn9a stat5a flvcr1 klf1 numb epg5 klf3 melk gata1a gfi1b klf17 dnmt3bb.1 tnfsf13b CDIN1 jak2a tfec tspo rasa3 adnpb sfxn4 slc25a37 nfe2 lmo2
0.0112203	27	82	1.82178	Regulation of GTPase activity	GO:0043087	ENSSMAG00000001619 ENSSMAG00000002806 ENSSMAG00000003898 ENSSMAG00000004366 ENSSMAG00000004933 ENSSMAG00000005609 ENSSMAG00000007764 ENSSMAG00000008648 ENSSMAG00000008911 ENSSMAG00000011298 ENSSMAG00000011960 ENSSMAG00000014392 ENSSMAG00000014907 ENSSMAG00000015675 ENSSMAG00000016017 ENSSMAG00000016965 ENSSMAG00000018348 ENSSMAG00000019571 ENSSMAG00000019967 ENSSMAG00000020091 ENSSMAG00000020284 …	sbf1 evi5b tsc2 arhgap10 ect2 iqgap1 arhgap27 ralgapa2 rapgef2 ralgapa1 si:ch1073-90m23.1 rab3gap2 ADAP2 arhgef12a asap1b LOC118288434 rap1gds1 rp2 rabgap1 arhgap25 agfg1a asap2a rasa3 rasal3 rasal2 asap2b iqgap3
0.0114548	21	47	1.98372	Erythrocyte differentiation	GO:0030218	ENSSMAG00000002323 ENSSMAG00000004947 ENSSMAG00000005512 ENSSMAG00000007100 ENSSMAG00000007206 ENSSMAG00000007940 ENSSMAG00000009275 ENSSMAG00000011002 ENSSMAG00000011325 ENSSMAG00000013930 ENSSMAG00000015181 ENSSMAG00000015300 ENSSMAG00000018815 ENSSMAG00000020074 ENSSMAG00000020875 ENSSMAG00000021316 ENSSMAG00000021496 ENSSMAG00000024831 ENSSMAG00000026420 ENSSMAG00000032096 ENSSMAG00000037311	klf6a abcb10 ptpn9a stat5a flvcr1 klf1 numb klf3 melk gata1a gfi1b klf17 CDIN1 jak2a tspo rasa3 adnpb sfxn4 slc25a37 nfe2 lmo2
0.0122347	19	56	2.05119	Positive regulation of transcription by RNA polymerase II	GO:0045944	ENSSMAG00000001815 ENSSMAG00000002593 ENSSMAG00000002849 ENSSMAG00000007100 ENSSMAG00000008106 ENSSMAG00000011272 ENSSMAG00000011279 ENSSMAG00000012133 ENSSMAG00000013810 ENSSMAG00000013930 ENSSMAG00000016121 ENSSMAG00000016473 ENSSMAG00000018202 ENSSMAG00000020074 ENSSMAG00000020317 ENSSMAG00000021080 ENSSMAG00000021432 ENSSMAG00000031000 ENSSMAG00000032298	zmp:0000001236 gmeb2 pbx4 stat5a e2f8 mical3b SRF MAML3 e2f7 gata1a mef2d mical2b CREB3L4 jak2a gmeb1 LOC118312030 mical2a mrtfab hmgn3
0.0128968	25	65	1.85221	Regulation of cell cycle process	GO:0010564	ENSSMAG00000002977 ENSSMAG00000004166 ENSSMAG00000004425 ENSSMAG00000004933 ENSSMAG00000006333 ENSSMAG00000006933 ENSSMAG00000007507 ENSSMAG00000007673 ENSSMAG00000007692 ENSSMAG00000008348 ENSSMAG00000009179 ENSSMAG00000010065 ENSSMAG00000011168 ENSSMAG00000012030 ENSSMAG00000012325 ENSSMAG00000013251 ENSSMAG00000014527 ENSSMAG00000015592 ENSSMAG00000020783 ENSSMAG00000023809 ENSSMAG00000025667 …	ccnb3 tipin ticrr ect2 si:dkey-25o16.4 bub1bb cenpj pgrmc1 cdc25b ttk BUB1 chek1 aurkb ROCK2 LOC118315252 incenp zwilch spdl1 pla2g4ab ENSSMAG00000023809 knstrn BUB1 tpx2-b KIF20B id2a
0.0158772	137	792	1.27502	Cellular developmental process	GO:0048869	ENSSMAG00000000323 ENSSMAG00000000415 ENSSMAG00000000498 ENSSMAG00000000552 ENSSMAG00000000958 ENSSMAG00000001116 ENSSMAG00000001230 ENSSMAG00000001440 ENSSMAG00000001481 ENSSMAG00000001542 ENSSMAG00000001701 ENSSMAG00000001981 ENSSMAG00000002323 ENSSMAG00000002389 ENSSMAG00000002420 ENSSMAG00000002710 ENSSMAG00000002752 ENSSMAG00000002849 ENSSMAG00000003015 ENSSMAG00000003179 ENSSMAG00000003186 …	capzb cav1 dusp6 adcy6a arhgef3 prkdc myofl hif1aa mgat5 camsap2b paqr7b crebbpa klf6a sept15 mycbp2 slc35b2 asb2b pbx4 FLNB dock1 cnr2 smarca4a gnptab zfyve27 ing2 vangl2 csf3r dnmt1 s1pr2 fli1b nectin3a ccsapb abcb10 nr3c1 dlst ptpn9a stim1a dyrk3 dbnlb slc7a7 e2f1 adss1 NRP1 ncaldb stat5a flvcr1 pgrmc1 klf1 ripor2 zdhhc13 ptgs1 unc45a e2f8 nptnb plcg1 coro1a grk3 numb mapk3 mapk8ip3 nusap1 not…
0.0168661	135	782	1.27525	Cell differentiation	GO:0030154	ENSSMAG00000000323 ENSSMAG00000000415 ENSSMAG00000000498 ENSSMAG00000000552 ENSSMAG00000000958 ENSSMAG00000001116 ENSSMAG00000001230 ENSSMAG00000001440 ENSSMAG00000001481 ENSSMAG00000001542 ENSSMAG00000001701 ENSSMAG00000001981 ENSSMAG00000002323 ENSSMAG00000002389 ENSSMAG00000002420 ENSSMAG00000002710 ENSSMAG00000002752 ENSSMAG00000002849 ENSSMAG00000003015 ENSSMAG00000003179 ENSSMAG00000003186 …	capzb cav1 dusp6 adcy6a arhgef3 prkdc myofl hif1aa mgat5 camsap2b paqr7b crebbpa klf6a sept15 mycbp2 slc35b2 asb2b pbx4 FLNB dock1 cnr2 smarca4a gnptab zfyve27 vangl2 csf3r dnmt1 s1pr2 fli1b nectin3a ccsapb abcb10 nr3c1 ptpn9a stim1a dyrk3 dbnlb slc7a7 e2f1 adss1 NRP1 ncaldb stat5a flvcr1 pgrmc1 klf1 ripor2 zdhhc13 ptgs1 unc45a e2f8 nptnb plcg1 coro1a grk3 numb mapk3 mapk8ip3 nusap1 notch1b notch…
0.0168661	21	48	1.93534	Erythrocyte homeostasis	GO:0034101	ENSSMAG00000002323 ENSSMAG00000004947 ENSSMAG00000005512 ENSSMAG00000007100 ENSSMAG00000007206 ENSSMAG00000007940 ENSSMAG00000009275 ENSSMAG00000011002 ENSSMAG00000011325 ENSSMAG00000013930 ENSSMAG00000015181 ENSSMAG00000015300 ENSSMAG00000018815 ENSSMAG00000020074 ENSSMAG00000020875 ENSSMAG00000021316 ENSSMAG00000021496 ENSSMAG00000024831 ENSSMAG00000026420 ENSSMAG00000032096 ENSSMAG00000037311	klf6a abcb10 ptpn9a stat5a flvcr1 klf1 numb klf3 melk gata1a gfi1b klf17 CDIN1 jak2a tspo rasa3 adnpb sfxn4 slc25a37 nfe2 lmo2
0.0170681	266	1476	1.18245	Aromatic compound biosynthetic process	GO:0019438	ENSSMAG00000000067 ENSSMAG00000000104 ENSSMAG00000000110 ENSSMAG00000000140 ENSSMAG00000000158 ENSSMAG00000000186 ENSSMAG00000000511 ENSSMAG00000000552 ENSSMAG00000000667 ENSSMAG00000000794 ENSSMAG00000000964 ENSSMAG00000001014 ENSSMAG00000001250 ENSSMAG00000001254 ENSSMAG00000001418 ENSSMAG00000001440 ENSSMAG00000001465 ENSSMAG00000001505 ENSSMAG00000001815 ENSSMAG00000001959 ENSSMAG00000001981 …	gtf3c3 foxk1 ZFHX3 TAF4 LOC118316315 LOC118316316 PRIM1 adcy6a nrf1 nme7 LOC118314225 hhex LOC118287490 yeats2 smc3 hif1aa POLR3D sap130a zmp:0000001236 skia crebbpa tcea3 HP1BP3 foxk2 nfil3-6 LOC118288206 dtymk klf6a nrip1b LIMD1 tbrg1 EBF1 gmeb2 hmbox1b pbx4 fli1a smarca4a cpox MED13L LOC118318377 ENSSMAG00000003453 E2F3 FRMPD4 LOC118313715 nr1d4b LDB1 ctbp1 khsrp fli1b nr3c2 foxm1 rarga NR3C1 …
0.017239	305	1842	1.16763	Anatomical structure development	GO:0048856	ENSSMAG00000000309 ENSSMAG00000000323 ENSSMAG00000000415 ENSSMAG00000000484 ENSSMAG00000000498 ENSSMAG00000000552 ENSSMAG00000000556 ENSSMAG00000000568 ENSSMAG00000000667 ENSSMAG00000000958 ENSSMAG00000001014 ENSSMAG00000001016 ENSSMAG00000001063 ENSSMAG00000001116 ENSSMAG00000001119 ENSSMAG00000001137 ENSSMAG00000001230 ENSSMAG00000001246 ENSSMAG00000001332 ENSSMAG00000001418 ENSSMAG00000001440 …	flot2a capzb cav1 poc1b dusp6 adcy6a eif4g2b g6pd nrf1 arhgef3 hhex lpp cap1 prkdc rfng akt2 myofl klhl24a nectin1b smc3 hif1aa scfd1 mgat5 sap130a camsap2b fbxw11a paqr7b crebbpa dnm2a TAK1 klf6a usp25 sept15 mycbp2 acvrl1 BTBD7 slc35b2 ilvbl asb2b pbx4 myh9b fli1a arf6b mcm3 dock1 cnr2 smarca4a suv39h1a gnptab mcm5 zfyve27 sox4b fryb vangl2 csf3r alox5ap lrp1ab dnmt1 s1pr2 egr1 LOC118301915 fli…
0.0190654	15	38	2.17991	Purine ribonucleoside diphosphate metabolic process	GO:0009179	ENSSMAG00000002513 ENSSMAG00000003705 ENSSMAG00000004960 ENSSMAG00000007420 ENSSMAG00000007705 ENSSMAG00000008462 ENSSMAG00000009688 ENSSMAG00000010223 ENSSMAG00000010806 ENSSMAG00000011648 ENSSMAG00000015526 ENSSMAG00000016591 ENSSMAG00000018646 ENSSMAG00000019390 ENSSMAG00000031971	aldob pgam1b AK1 gck pgk1 pkma aldocb pfkla tpi1b LOC118300759 insra aldoab eno1a GPI bpgm
0.0190654	15	38	2.17991	Ribonucleoside diphosphate metabolic process	GO:0009185	ENSSMAG00000002513 ENSSMAG00000003705 ENSSMAG00000004960 ENSSMAG00000007420 ENSSMAG00000007705 ENSSMAG00000008462 ENSSMAG00000009688 ENSSMAG00000010223 ENSSMAG00000010806 ENSSMAG00000011648 ENSSMAG00000015526 ENSSMAG00000016591 ENSSMAG00000018646 ENSSMAG00000019390 ENSSMAG00000031971	aldob pgam1b AK1 gck pgk1 pkma aldocb pfkla tpi1b LOC118300759 insra aldoab eno1a GPI bpgm
0.0190654	15	38	2.17991	ADP metabolic process	GO:0046031	ENSSMAG00000002513 ENSSMAG00000003705 ENSSMAG00000004960 ENSSMAG00000007420 ENSSMAG00000007705 ENSSMAG00000008462 ENSSMAG00000009688 ENSSMAG00000010223 ENSSMAG00000010806 ENSSMAG00000011648 ENSSMAG00000015526 ENSSMAG00000016591 ENSSMAG00000018646 ENSSMAG00000019390 ENSSMAG00000031971	aldob pgam1b AK1 gck pgk1 pkma aldocb pfkla tpi1b LOC118300759 insra aldoab eno1a GPI bpgm
0.0190654	15	38	2.17991	Purine nucleoside diphosphate metabolic process	GO:0009135	ENSSMAG00000002513 ENSSMAG00000003705 ENSSMAG00000004960 ENSSMAG00000007420 ENSSMAG00000007705 ENSSMAG00000008462 ENSSMAG00000009688 ENSSMAG00000010223 ENSSMAG00000010806 ENSSMAG00000011648 ENSSMAG00000015526 ENSSMAG00000016591 ENSSMAG00000018646 ENSSMAG00000019390 ENSSMAG00000031971	aldob pgam1b AK1 gck pgk1 pkma aldocb pfkla tpi1b LOC118300759 insra aldoab eno1a GPI bpgm
0.0216408	311	1901	1.16118	Developmental process	GO:0032502	ENSSMAG00000000309 ENSSMAG00000000323 ENSSMAG00000000415 ENSSMAG00000000484 ENSSMAG00000000498 ENSSMAG00000000552 ENSSMAG00000000556 ENSSMAG00000000568 ENSSMAG00000000667 ENSSMAG00000000958 ENSSMAG00000001014 ENSSMAG00000001016 ENSSMAG00000001063 ENSSMAG00000001116 ENSSMAG00000001119 ENSSMAG00000001137 ENSSMAG00000001230 ENSSMAG00000001246 ENSSMAG00000001332 ENSSMAG00000001418 ENSSMAG00000001440 …	flot2a capzb cav1 poc1b dusp6 adcy6a eif4g2b g6pd nrf1 arhgef3 hhex lpp cap1 prkdc rfng akt2 myofl klhl24a nectin1b smc3 hif1aa scfd1 mgat5 sap130a camsap2b fbxw11a paqr7b crebbpa dnm2a TAK1 klf6a usp25 sept15 mycbp2 acvrl1 BTBD7 slc35b2 ilvbl asb2b pbx4 myh9b fli1a FLNB arf6b mcm3 dock1 cnr2 smarca4a suv39h1a gnptab mcm5 zfyve27 sox4b fryb ing2 vangl2 csf3r alox5ap lrp1ab dnmt1 s1pr2 egr1 LOC118…
0.02256	62	299	1.42846	Regulation of transcription by RNA polymerase II	GO:0006357	ENSSMAG00000000667 ENSSMAG00000001014 ENSSMAG00000001418 ENSSMAG00000001815 ENSSMAG00000002323 ENSSMAG00000002339 ENSSMAG00000002593 ENSSMAG00000002849 ENSSMAG00000003366 ENSSMAG00000003453 ENSSMAG00000003766 ENSSMAG00000005427 ENSSMAG00000005937 ENSSMAG00000005971 ENSSMAG00000006743 ENSSMAG00000007100 ENSSMAG00000007101 ENSSMAG00000008106 ENSSMAG00000009119 ENSSMAG00000009131 ENSSMAG00000011272 …	nrf1 hhex smc3 zmp:0000001236 klf6a nrip1b gmeb2 pbx4 MED13L ENSSMAG00000003453 LDB1 CAMTA2 ldb1b nfkb1 rbpjb stat5a EPC1 e2f8 erfl3 med13b mical3b SRF SP4 fosab MAML3 HLF dbpb pbx2 tada2b e2f7 gata1a atf2 fosl2 HOXA3 TSC22D1 rb1 mef2d mical2b LOC118290344 rarab zfpm1 LOC118312587 CREB3L4 MED19 mxd1 jak2a gmeb1 ctdp1 sox4a JUND LOC118312030 atf4a myef2 mical2a fosb LOC118319289 mrtfab nfe2 hmgn3 …
0.0235526	14	28	2.20413	Myeloid cell development	GO:0061515	ENSSMAG00000000958 ENSSMAG00000002323 ENSSMAG00000005512 ENSSMAG00000006212 ENSSMAG00000007100 ENSSMAG00000011002 ENSSMAG00000011325 ENSSMAG00000013930 ENSSMAG00000013977 ENSSMAG00000017984 ENSSMAG00000019793 ENSSMAG00000021496 ENSSMAG00000026420 ENSSMAG00000037311	arhgef3 klf6a ptpn9a slc7a7 stat5a klf3 melk gata1a sf3b1 npc1 ak3 adnpb slc25a37 lmo2
0.0235526	14	36	2.20413	Glycolytic process	GO:0006096	ENSSMAG00000002513 ENSSMAG00000003705 ENSSMAG00000007420 ENSSMAG00000007705 ENSSMAG00000008462 ENSSMAG00000009688 ENSSMAG00000010223 ENSSMAG00000010806 ENSSMAG00000011648 ENSSMAG00000015526 ENSSMAG00000016591 ENSSMAG00000018646 ENSSMAG00000019390 ENSSMAG00000031971	aldob pgam1b gck pgk1 pkma aldocb pfkla tpi1b LOC118300759 insra aldoab eno1a GPI bpgm
0.0235526	14	36	2.20413	ATP generation from ADP	GO:0006757	ENSSMAG00000002513 ENSSMAG00000003705 ENSSMAG00000007420 ENSSMAG00000007705 ENSSMAG00000008462 ENSSMAG00000009688 ENSSMAG00000010223 ENSSMAG00000010806 ENSSMAG00000011648 ENSSMAG00000015526 ENSSMAG00000016591 ENSSMAG00000018646 ENSSMAG00000019390 ENSSMAG00000031971	aldob pgam1b gck pgk1 pkma aldocb pfkla tpi1b LOC118300759 insra aldoab eno1a GPI bpgm
0.0235682	32	106	1.65634	Positive regulation of molecular function	GO:0044093	ENSSMAG00000002915 ENSSMAG00000003898 ENSSMAG00000004366 ENSSMAG00000004933 ENSSMAG00000005344 ENSSMAG00000005748 ENSSMAG00000006487 ENSSMAG00000006824 ENSSMAG00000007764 ENSSMAG00000008414 ENSSMAG00000008648 ENSSMAG00000008911 ENSSMAG00000010418 ENSSMAG00000011298 ENSSMAG00000011960 ENSSMAG00000014895 ENSSMAG00000014907 ENSSMAG00000015675 ENSSMAG00000016017 ENSSMAG00000016882 ENSSMAG00000016965 …	fli1a tsc2 arhgap10 ect2 crtc1a stim1a e2f1 card11 arhgap27 malt1 ralgapa2 rapgef2 fzr1b ralgapa1 si:ch1073-90m23.1 rela ADAP2 arhgef12a asap1b arid5b LOC118288434 CRTC2 rap1gds1 rp2 rabgap1 arhgap25 agfg1a asap2a bcl10 asap2b tpx2-b crtc3
0.0260171	266	1484	1.17279	Heterocycle biosynthetic process	GO:0018130	ENSSMAG00000000067 ENSSMAG00000000104 ENSSMAG00000000110 ENSSMAG00000000140 ENSSMAG00000000158 ENSSMAG00000000186 ENSSMAG00000000511 ENSSMAG00000000552 ENSSMAG00000000667 ENSSMAG00000000794 ENSSMAG00000000964 ENSSMAG00000001014 ENSSMAG00000001250 ENSSMAG00000001254 ENSSMAG00000001418 ENSSMAG00000001440 ENSSMAG00000001465 ENSSMAG00000001505 ENSSMAG00000001815 ENSSMAG00000001959 ENSSMAG00000001981 …	gtf3c3 foxk1 ZFHX3 TAF4 LOC118316315 LOC118316316 PRIM1 adcy6a nrf1 nme7 LOC118314225 hhex LOC118287490 yeats2 smc3 hif1aa POLR3D sap130a zmp:0000001236 skia crebbpa tcea3 HP1BP3 foxk2 nfil3-6 LOC118288206 dtymk klf6a nrip1b LIMD1 tbrg1 EBF1 gmeb2 hmbox1b pbx4 fli1a smarca4a cpox MED13L LOC118318377 ENSSMAG00000003453 E2F3 FRMPD4 LOC118313715 nr1d4b LDB1 ctbp1 khsrp fli1b nr3c2 foxm1 rarga NR3C1 …
0.0267428	102	420	1.30647	Organophosphate metabolic process	GO:0019637	ENSSMAG00000000112 ENSSMAG00000000328 ENSSMAG00000000369 ENSSMAG00000000552 ENSSMAG00000000595 ENSSMAG00000000794 ENSSMAG00000000900 ENSSMAG00000001068 ENSSMAG00000001138 ENSSMAG00000001168 ENSSMAG00000001321 ENSSMAG00000001376 ENSSMAG00000001867 ENSSMAG00000002214 ENSSMAG00000002369 ENSSMAG00000002513 ENSSMAG00000002613 ENSSMAG00000003598 ENSSMAG00000003630 ENSSMAG00000003705 ENSSMAG00000003911 …	PIK3CB pigw plcg2 adcy6a LOC118316426 nme7 ip6k1 pnpla6 inpp5d ip6k2b pfkfb4b si:ch73-267c23.10 nt5c1bb dtymk ppap2d aldob pgls dctpp1 LOC118313715 pgam1b PIP5K1A si:rp71-17i16.5 AK1 dlst inpp5b zgc:92162 ELO ckba inpp5l adss1 LOC118283219 gck PLPP1 pgk1 pank2 mtmr1a pkma itpkb plcg1 tpte lpcat2 plpp2b adcy7 taldo1 aldocb NADK LOC118304159 inpp5e pfkla pld1b Pde4b tpi1b LOC118312057 agpat2 LOC118…
0.0276581	256	1437	1.17533	Nucleobase-containing compound biosynthetic process	GO:0034654	ENSSMAG00000000067 ENSSMAG00000000104 ENSSMAG00000000110 ENSSMAG00000000140 ENSSMAG00000000158 ENSSMAG00000000186 ENSSMAG00000000511 ENSSMAG00000000552 ENSSMAG00000000667 ENSSMAG00000000794 ENSSMAG00000000964 ENSSMAG00000001014 ENSSMAG00000001250 ENSSMAG00000001254 ENSSMAG00000001418 ENSSMAG00000001440 ENSSMAG00000001465 ENSSMAG00000001505 ENSSMAG00000001815 ENSSMAG00000001959 ENSSMAG00000001981 …	gtf3c3 foxk1 ZFHX3 TAF4 LOC118316315 LOC118316316 PRIM1 adcy6a nrf1 nme7 LOC118314225 hhex LOC118287490 yeats2 smc3 hif1aa POLR3D sap130a zmp:0000001236 skia crebbpa tcea3 HP1BP3 foxk2 nfil3-6 LOC118288206 dtymk klf6a nrip1b LIMD1 tbrg1 EBF1 gmeb2 hmbox1b pbx4 fli1a smarca4a MED13L LOC118318377 ENSSMAG00000003453 E2F3 FRMPD4 LOC118313715 nr1d4b LDB1 ctbp1 khsrp fli1b nr3c2 foxm1 rarga NR3C1 mta3 …
0.0279108	17	41	2.00734	Cell cycle phase transition	GO:0044770	ENSSMAG00000002977 ENSSMAG00000004166 ENSSMAG00000004385 ENSSMAG00000004425 ENSSMAG00000006933 ENSSMAG00000007692 ENSSMAG00000008348 ENSSMAG00000009179 ENSSMAG00000010065 ENSSMAG00000011168 ENSSMAG00000014527 ENSSMAG00000015592 ENSSMAG00000017894 ENSSMAG00000020783 ENSSMAG00000023809 ENSSMAG00000027099 ENSSMAG00000037449	ccnb3 tipin foxm1 ticrr bub1bb cdc25b ttk BUB1 chek1 aurkb zwilch spdl1 ccne2 pla2g4ab ENSSMAG00000023809 BUB1 id2a
0.0300918	5	5	3.77852	Attachment of spindle microtubules to kinetochore	GO:0008608	ENSSMAG00000000054 ENSSMAG00000002852 ENSSMAG00000006333 ENSSMAG00000019051 ENSSMAG00000025667	LOC118316809 knl1 si:dkey-25o16.4 ndc80 knstrn
0.0315309	21	51	1.84532	Myeloid cell homeostasis	GO:0002262	ENSSMAG00000002323 ENSSMAG00000004947 ENSSMAG00000005512 ENSSMAG00000007100 ENSSMAG00000007206 ENSSMAG00000007940 ENSSMAG00000009275 ENSSMAG00000011002 ENSSMAG00000011325 ENSSMAG00000013930 ENSSMAG00000015181 ENSSMAG00000015300 ENSSMAG00000018815 ENSSMAG00000020074 ENSSMAG00000020875 ENSSMAG00000021316 ENSSMAG00000021496 ENSSMAG00000024831 ENSSMAG00000026420 ENSSMAG00000032096 ENSSMAG00000037311	klf6a abcb10 ptpn9a stat5a flvcr1 klf1 numb klf3 melk gata1a gfi1b klf17 CDIN1 jak2a tspo rasa3 adnpb sfxn4 slc25a37 nfe2 lmo2
0.032484	64	259	1.39783	Carbohydrate metabolic process	GO:0005975	ENSSMAG00000000289 ENSSMAG00000000568 ENSSMAG00000000595 ENSSMAG00000001245 ENSSMAG00000001281 ENSSMAG00000001321 ENSSMAG00000002449 ENSSMAG00000002513 ENSSMAG00000002613 ENSSMAG00000002698 ENSSMAG00000003004 ENSSMAG00000003282 ENSSMAG00000003705 ENSSMAG00000004095 ENSSMAG00000004350 ENSSMAG00000004596 ENSSMAG00000006856 ENSSMAG00000006919 ENSSMAG00000007420 ENSSMAG00000007705 ENSSMAG00000008144 …	shpk g6pd LOC118316426 tkfc LOC118316555 pfkfb4b phka1a aldob pgls glb1l2 LOC118299107 gbe1b pgam1b hkdc1 man1a1 si:dkey-199f5.8 gapdhs mgat2 gck pgk1 man2a2 manba pkma man1a2 pgm3 taldo1 aldocb gys1 LOC118304159 pfkla hyal3 LANCL1 tpi1b LOC118300759 pfkfb4a phkb pygl phkg2 chst2b fbp1a chst14 LDHB rbks man2c1 insra HYAL2 LOC118316474 h6pd aldoab LOC118308890 rpe galm eno1a LOC118287135 GPI LOC11…
0.0329912	190	1043	1.20456	Animal organ development	GO:0048513	ENSSMAG00000000323 ENSSMAG00000000415 ENSSMAG00000000484 ENSSMAG00000000667 ENSSMAG00000000958 ENSSMAG00000001116 ENSSMAG00000001137 ENSSMAG00000001246 ENSSMAG00000001440 ENSSMAG00000001472 ENSSMAG00000001481 ENSSMAG00000001505 ENSSMAG00000001981 ENSSMAG00000002323 ENSSMAG00000002389 ENSSMAG00000002420 ENSSMAG00000002710 ENSSMAG00000002719 ENSSMAG00000002752 ENSSMAG00000002849 ENSSMAG00000002885 …	capzb cav1 poc1b nrf1 arhgef3 prkdc akt2 klhl24a hif1aa scfd1 mgat5 sap130a crebbpa klf6a sept15 mycbp2 slc35b2 ilvbl asb2b pbx4 myh9b arf6b mcm3 cnr2 smarca4a suv39h1a gnptab sox4b vangl2 csf3r dnmt1 s1pr2 egr1 LOC118301915 enc3 snx7 sh2b3 mta3 csad grk5l ccsapb abcb10 nr3c1 dlst galnt2 inpp5b ptpn9a rpa1 ajuba ep300b slc7a7 wls nsd2 adss1 mbtps2 stat5a flvcr1 npnta haus3 cemip2 elovl1b pgrmc1 f…
0.0352101	16	54	2.01521	Cellular response to hormone stimulus	GO:0032870	ENSSMAG00000001494 ENSSMAG00000001701 ENSSMAG00000001808 ENSSMAG00000001886 ENSSMAG00000004328 ENSSMAG00000004511 ENSSMAG00000004786 ENSSMAG00000004972 ENSSMAG00000008255 ENSSMAG00000008456 ENSSMAG00000012881 ENSSMAG00000015270 ENSSMAG00000015755 ENSSMAG00000017380 ENSSMAG00000020693 ENSSMAG00000032701	capn10 paqr7b LOC118283436 fkbp11 nr3c2 NR3C1 phip nr3c1 si:ch73-335l21.1 PRLR agtr1b nfe2l2a rxraa keap1a LOC118311103 PID1
0.0378127	33	98	1.5986	Cell division	GO:0051301	ENSSMAG00000000012 ENSSMAG00000002096 ENSSMAG00000002826 ENSSMAG00000002852 ENSSMAG00000002977 ENSSMAG00000004933 ENSSMAG00000005503 ENSSMAG00000006113 ENSSMAG00000006333 ENSSMAG00000007507 ENSSMAG00000008881 ENSSMAG00000009929 ENSSMAG00000010095 ENSSMAG00000011168 ENSSMAG00000012130 ENSSMAG00000012325 ENSSMAG00000012711 ENSSMAG00000013158 ENSSMAG00000013251 ENSSMAG00000015189 ENSSMAG00000015592 …	LOC118313474 klhl22 dsn1 knl1 ccnb3 ect2 snx33 zgc:63587 si:dkey-25o16.4 cenpj cita ncapg nusap1 aurkb ccni LOC118315252 KIF20A spc25 incenp ccnd1 spdl1 cenps ccnf MAPRE1 cdc42 haus1 si:dkey-6i22.5 fbxo5 cdca2 cdca8 racgap1 cdc6 LOC118284967
0.0391123	6	7	3.23873	Chromosome condensation	GO:0030261	ENSSMAG00000000587 ENSSMAG00000009929 ENSSMAG00000010921 ENSSMAG00000011611 ENSSMAG00000017159 ENSSMAG00000025127	ncaph ncapg ncaph2 ncapd2 NCAPD3 LOC118283596
0.0391123	8	11	2.74801	Centromere complex assembly	GO:0034508	ENSSMAG00000001825 ENSSMAG00000003964 ENSSMAG00000006290 ENSSMAG00000010188 ENSSMAG00000013589 ENSSMAG00000016450 ENSSMAG00000018138 ENSSMAG00000023720	cenpn cenpp cenpk cenph cenpi cenps cenpt cenpx
0.0391123	6	7	3.23873	Kinetochore assembly	GO:0051382	ENSSMAG00000001825 ENSSMAG00000006290 ENSSMAG00000010188 ENSSMAG00000016450 ENSSMAG00000018138 ENSSMAG00000023720	cenpn cenpk cenph cenps cenpt cenpx
0.0391123	6	7	3.23873	Kinetochore organization	GO:0051383	ENSSMAG00000001825 ENSSMAG00000006290 ENSSMAG00000010188 ENSSMAG00000016450 ENSSMAG00000018138 ENSSMAG00000023720	cenpn cenpk cenph cenps cenpt cenpx
0.0391123	20	54	1.84318	DNA conformation change	GO:0071103	ENSSMAG00000000587 ENSSMAG00000001283 ENSSMAG00000002048 ENSSMAG00000003130 ENSSMAG00000003553 ENSSMAG00000003964 ENSSMAG00000009929 ENSSMAG00000010921 ENSSMAG00000011017 ENSSMAG00000011555 ENSSMAG00000011611 ENSSMAG00000012730 ENSSMAG00000012931 ENSSMAG00000013086 ENSSMAG00000016405 ENSSMAG00000017159 ENSSMAG00000019411 ENSSMAG00000025127 ENSSMAG00000030927 ENSSMAG00000037682	ncaph mcm2 HP1BP3 mcm3 mcm5 cenpp ncapg ncaph2 mcm7 top2a ncapd2 mcm6 tspy h1-0 macroh2a2 NCAPD3 mcm4 LOC118283596 si:ch211-103n10.5 ENSSMAG00000037682
0.0391123	6	7	3.23873	Microtubule nucleation	GO:0007020	ENSSMAG00000004863 ENSSMAG00000006308 ENSSMAG00000007401 ENSSMAG00000010024 ENSSMAG00000010573 ENSSMAG00000019676	tubgcp3 tubg1 appl2 tubgcp2 CEP192 tubgcp5
0.0391123	17	48	1.94651	Nucleoside diphosphate metabolic process	GO:0009132	ENSSMAG00000000794 ENSSMAG00000002214 ENSSMAG00000002513 ENSSMAG00000003705 ENSSMAG00000004960 ENSSMAG00000007420 ENSSMAG00000007705 ENSSMAG00000008462 ENSSMAG00000009688 ENSSMAG00000010223 ENSSMAG00000010806 ENSSMAG00000011648 ENSSMAG00000015526 ENSSMAG00000016591 ENSSMAG00000018646 ENSSMAG00000019390 ENSSMAG00000031971	nme7 dtymk aldob pgam1b AK1 gck pgk1 pkma aldocb pfkla tpi1b LOC118300759 insra aldoab eno1a GPI bpgm
0.0443088	39	133	1.5192	Regulation of hydrolase activity	GO:0051336	ENSSMAG00000001619 ENSSMAG00000002806 ENSSMAG00000003038 ENSSMAG00000003158 ENSSMAG00000003898 ENSSMAG00000004366 ENSSMAG00000004462 ENSSMAG00000004933 ENSSMAG00000005609 ENSSMAG00000006487 ENSSMAG00000007001 ENSSMAG00000007764 ENSSMAG00000008648 ENSSMAG00000008911 ENSSMAG00000010890 ENSSMAG00000011298 ENSSMAG00000011941 ENSSMAG00000011960 ENSSMAG00000012922 ENSSMAG00000014392 ENSSMAG00000014907 …	sbf1 evi5b tfpia ppp6r2b tsc2 arhgap10 reck ect2 iqgap1 e2f1 ppp2r5cb arhgap27 ralgapa2 rapgef2 ppp1r26 ralgapa1 casp2 si:ch1073-90m23.1 ctsf rab3gap2 ADAP2 arhgef12a asap1b LOC118295227 LOC118288434 rap1gds1 LOC118283162 wdr92 rp2 rabgap1 arhgap25 agfg1a asap2a rasa3 rasal3 TIMP2 rasal2 asap2b iqgap3
0.0443088	22	61	1.76867	Endocytosis	GO:0006897	ENSSMAG00000000012 ENSSMAG00000002198 ENSSMAG00000003509 ENSSMAG00000004005 ENSSMAG00000005503 ENSSMAG00000006143 ENSSMAG00000008290 ENSSMAG00000009911 ENSSMAG00000010964 ENSSMAG00000011131 ENSSMAG00000011163 ENSSMAG00000011340 ENSSMAG00000012179 ENSSMAG00000014919 ENSSMAG00000015436 ENSSMAG00000015486 ENSSMAG00000016843 ENSSMAG00000017495 ENSSMAG00000018066 ENSSMAG00000019243 ENSSMAG00000019988 …	LOC118313474 dnm2a picalma trip10a snx33 dbnlb scarb2a LOC118290315 tln1 fnbp1b fcho2 C8B dab2 ap2a1 HHIPL1 ap1b1 HIP1R zgc:112492 synj1 reps1 hip1 rab5c
0.0446343	13	31	2.13568	Protein depolymerization	GO:0051261	ENSSMAG00000000323 ENSSMAG00000000395 ENSSMAG00000003846 ENSSMAG00000006621 ENSSMAG00000009181 ENSSMAG00000010579 ENSSMAG00000011272 ENSSMAG00000013776 ENSSMAG00000015309 ENSSMAG00000016473 ENSSMAG00000018697 ENSSMAG00000021432 ENSSMAG00000034935	capzb CAPZA2 LIMA1 scinlb capgb LOC118308956 mical3b sptbn2 gsna mical2b tmod1 mical2a LOC118284967
0.0478548	76	333	1.33566	Protein-containing complex assembly	GO:0065003	ENSSMAG00000000139 ENSSMAG00000000323 ENSSMAG00000000395 ENSSMAG00000001627 ENSSMAG00000001825 ENSSMAG00000002048 ENSSMAG00000003509 ENSSMAG00000003807 ENSSMAG00000003964 ENSSMAG00000004318 ENSSMAG00000004863 ENSSMAG00000005344 ENSSMAG00000005826 ENSSMAG00000006216 ENSSMAG00000006290 ENSSMAG00000006308 ENSSMAG00000006621 ENSSMAG00000006755 ENSSMAG00000007319 ENSSMAG00000007401 ENSSMAG00000007749 …	ARPC1A capzb CAPZA2 LOC118282676 cenpn HP1BP3 picalma hcls1 cenpp LOC118301915 tubgcp3 crtc1a rad52 kctd12b cenpk tubg1 scinlb LOC118310614 kctd17 appl2 kctd7 twf1a picalmb capgb kctd9b gmfg kctd2 tubgcp2 cenph cops7a CEP192 LOC118308956 luc7l3 si:ch211-207k7.4 LOC118309959 wasa tspy nck1b h1-0 cenpi sptbn2 zgc:158803 sf3b1 GEMIN8 zgc:86896 arpc2 si:ch211-200p22.4 gsna mef2d fam49bb macroh2a2 cen…
0.0489799	16	40	1.9502	Lipid modification	GO:0030258	ENSSMAG00000001138 ENSSMAG00000002472 ENSSMAG00000004707 ENSSMAG00000005147 ENSSMAG00000006387 ENSSMAG00000008346 ENSSMAG00000008446 ENSSMAG00000008728 ENSSMAG00000010218 ENSSMAG00000014975 ENSSMAG00000016360 ENSSMAG00000018066 ENSSMAG00000018090 ENSSMAG00000019159 ENSSMAG00000019580 ENSSMAG00000020384	inpp5d b4galnt1a hsd17b4 inpp5b inpp5l acox3 mtmr1a tpte inpp5e INPP5A inpp5jb synj1 INPP5K mtmr6 inppl1a ptena
0.0489799	16	46	1.9502	Nucleotide phosphorylation	GO:0046939	ENSSMAG00000000794 ENSSMAG00000002513 ENSSMAG00000003705 ENSSMAG00000004960 ENSSMAG00000007420 ENSSMAG00000007705 ENSSMAG00000008462 ENSSMAG00000009688 ENSSMAG00000010223 ENSSMAG00000010806 ENSSMAG00000011648 ENSSMAG00000015526 ENSSMAG00000016591 ENSSMAG00000018646 ENSSMAG00000019390 ENSSMAG00000031971	nme7 aldob pgam1b AK1 gck pgk1 pkma aldocb pfkla tpi1b LOC118300759 insra aldoab eno1a GPI bpgm
0.0489799	16	46	1.9502	Nucleoside diphosphate phosphorylation	GO:0006165	ENSSMAG00000000794 ENSSMAG00000002513 ENSSMAG00000003705 ENSSMAG00000004960 ENSSMAG00000007420 ENSSMAG00000007705 ENSSMAG00000008462 ENSSMAG00000009688 ENSSMAG00000010223 ENSSMAG00000010806 ENSSMAG00000011648 ENSSMAG00000015526 ENSSMAG00000016591 ENSSMAG00000018646 ENSSMAG00000019390 ENSSMAG00000031971	nme7 aldob pgam1b AK1 gck pgk1 pkma aldocb pfkla tpi1b LOC118300759 insra aldoab eno1a GPI bpgm

## Sheet: in vitro Vibrio up (enrichment)
Supplementary table 5D. GO enrichment analysis of the up-regulated differentialy expressed genes for Vibrio in vitro for Biological Process (p-value < 0.05).
Enrichment FDR	nGenes	Pathway Genes	Fold Enrichment	Pathway	GO ID	Genes (Ensembl ID)	Genes (Gene Symbol)
6.02895e-23	110	173	2.44179	NcRNA metabolic process	GO:0034660	ENSSMAG00000000240 ENSSMAG00000000253 ENSSMAG00000000641 ENSSMAG00000000723 ENSSMAG00000000796 ENSSMAG00000001449 ENSSMAG00000001515 ENSSMAG00000001616 ENSSMAG00000002142 ENSSMAG00000002358 ENSSMAG00000002597 ENSSMAG00000002863 ENSSMAG00000003064 ENSSMAG00000003346 ENSSMAG00000003394 ENSSMAG00000003472 ENSSMAG00000003573 ENSSMAG00000003803 ENSSMAG00000004006 ENSSMAG00000004078 ENSSMAG00000004098 …	sars2 pwp1 dus2 THUMPD1 dars2 ELAC1 rpl7l1 trmt5 qtrt1 farsa elp4 ftsj3 nob1 utp11 rpp14 gnl2 CDKAL1 cars1 mettl1 lars1b ppan sars1 dus3l zcchc4 polr3k rtcb trmt6 tfb2m trmt61a bxdc2 tsen2 dars1 elp1 yars2 utp15 pus7 ZBTB8OS tsen15 pin4 wdr36 elp5 fam207a vars1 cars2 tars1 ddx1 dimt1l NAT10 prorp sepsecs qars1 emg1 fbl elp2 mars1 NARS1 tsr3 elac2 iars1 gars1 rars1 mtfmt rpp30 qtrt2 QRSL1 tbl3 gnl…
8.50795e-22	78	103	2.7839	Ribonucleoprotein complex biogenesis	GO:0022613	ENSSMAG00000000253 ENSSMAG00000000270 ENSSMAG00000000297 ENSSMAG00000001515 ENSSMAG00000001774 ENSSMAG00000002863 ENSSMAG00000003064 ENSSMAG00000003346 ENSSMAG00000003472 ENSSMAG00000004098 ENSSMAG00000004944 ENSSMAG00000005476 ENSSMAG00000005533 ENSSMAG00000005622 ENSSMAG00000005666 ENSSMAG00000005909 ENSSMAG00000006217 ENSSMAG00000006601 ENSSMAG00000006936 ENSSMAG00000007133 ENSSMAG00000008765 …	pwp1 nop58 WDR12 rpl7l1 mdn1 ftsj3 nob1 utp11 gnl2 ppan zcchc4 tfb2m SNRPF rbis EIF6 bxdc2 nip7 Isy1 sdad1 utp15 snrpd1 pin4 wdr36 mrpl10 fam207a tsr1 gar1 dimt1l NAT10 eif2d nom1 emg1 fbl luc7l pes EIF3L tsr3 prpf31 tbl3 gnl3l bop1 utp6 rrs1 wdr43 rexo4 naf1 rrp15 shq1 usp39 coil EIF3C rrp1 rrp9 RPF2 snrpe UTP14A NOL11 noc4l snrpd3l nol9 clp1 BMS1 UTP23 clns1a EBNA1BP2 ltv1 LOC118312785 esf1 ncl…
1.01313e-21	62	74	3.09192	Ribosome biogenesis	GO:0042254	ENSSMAG00000000253 ENSSMAG00000000270 ENSSMAG00000000297 ENSSMAG00000001515 ENSSMAG00000001774 ENSSMAG00000002863 ENSSMAG00000003064 ENSSMAG00000003346 ENSSMAG00000003472 ENSSMAG00000004098 ENSSMAG00000004944 ENSSMAG00000005476 ENSSMAG00000005622 ENSSMAG00000005666 ENSSMAG00000005909 ENSSMAG00000006217 ENSSMAG00000006936 ENSSMAG00000007133 ENSSMAG00000008767 ENSSMAG00000008869 ENSSMAG00000009358 …	pwp1 nop58 WDR12 rpl7l1 mdn1 ftsj3 nob1 utp11 gnl2 ppan zcchc4 tfb2m rbis EIF6 bxdc2 nip7 sdad1 utp15 pin4 wdr36 mrpl10 fam207a tsr1 gar1 dimt1l NAT10 nom1 emg1 fbl pes tsr3 tbl3 gnl3l bop1 utp6 rrs1 wdr43 rexo4 naf1 rrp15 rrp1 rrp9 RPF2 UTP14A NOL11 noc4l nol9 BMS1 UTP23 EBNA1BP2 ltv1 LOC118312785 esf1 ncl mphosph10 bud23 exosc3 wdr74 snu13b sbds C1D mrto4
2.4613e-20	85	125	2.57868	NcRNA processing	GO:0034470	ENSSMAG00000000253 ENSSMAG00000000641 ENSSMAG00000000723 ENSSMAG00000001449 ENSSMAG00000001515 ENSSMAG00000001616 ENSSMAG00000002142 ENSSMAG00000002597 ENSSMAG00000002863 ENSSMAG00000003064 ENSSMAG00000003346 ENSSMAG00000003394 ENSSMAG00000003472 ENSSMAG00000003573 ENSSMAG00000004006 ENSSMAG00000004098 ENSSMAG00000004896 ENSSMAG00000004944 ENSSMAG00000005016 ENSSMAG00000005096 ENSSMAG00000005352 …	pwp1 dus2 THUMPD1 ELAC1 rpl7l1 trmt5 qtrt1 elp4 ftsj3 nob1 utp11 rpp14 gnl2 CDKAL1 mettl1 ppan dus3l zcchc4 polr3k rtcb trmt6 tfb2m trmt61a bxdc2 tsen2 elp1 utp15 pus7 ZBTB8OS tsen15 pin4 wdr36 elp5 fam207a ddx1 dimt1l NAT10 prorp emg1 fbl elp2 tsr3 elac2 mtfmt rpp30 qtrt2 tbl3 gnl3l bop1 utp6 trmt61b trnt1 rexo4 pop7 rrp15 osgepl1 rrp1 mto1 rrp9 RPF2 WDR4 UTP14A NOL11 dus4l ctu1 pus1 ctu2 nol9 c…
3.54103e-17	160	336	1.87896	RNA processing	GO:0006396	ENSSMAG00000000253 ENSSMAG00000000258 ENSSMAG00000000641 ENSSMAG00000000723 ENSSMAG00000001020 ENSSMAG00000001043 ENSSMAG00000001449 ENSSMAG00000001515 ENSSMAG00000001616 ENSSMAG00000001625 ENSSMAG00000002142 ENSSMAG00000002197 ENSSMAG00000002273 ENSSMAG00000002552 ENSSMAG00000002597 ENSSMAG00000002863 ENSSMAG00000003064 ENSSMAG00000003095 ENSSMAG00000003346 ENSSMAG00000003394 ENSSMAG00000003472 …	pwp1 ssu72 dus2 THUMPD1 trub1 sart1 ELAC1 rpl7l1 trmt5 cstf1 qtrt1 cstf3 prpf19 dkc1 elp4 ftsj3 nob1 xab2 utp11 rpp14 gnl2 CDKAL1 thrap3a magoh mettl1 ppan lsm7 SLU7 lsm6 dus3l zcchc4 polr3k snrnp25 rtcb prpf18 trmt6 tfb2m SNRPF trmt61a bxdc2 dhx37 tsen2 Isy1 elp1 prpf39 phf5a utp15 pus7 LOC118319107 mrm3a ZBTB8OS tsen15 smn1 snrpd1 pin4 wdr36 elp5 fam207a mrm1 bud13 ddx1 dimt1l eftud2 ptcd2 tnpo…
4.53657e-14	70	113	2.4041	TRNA metabolic process	GO:0006399	ENSSMAG00000000240 ENSSMAG00000000641 ENSSMAG00000000723 ENSSMAG00000000796 ENSSMAG00000001449 ENSSMAG00000001616 ENSSMAG00000002142 ENSSMAG00000002358 ENSSMAG00000002597 ENSSMAG00000003394 ENSSMAG00000003573 ENSSMAG00000003803 ENSSMAG00000004006 ENSSMAG00000004078 ENSSMAG00000004870 ENSSMAG00000004896 ENSSMAG00000005016 ENSSMAG00000005096 ENSSMAG00000005352 ENSSMAG00000005682 ENSSMAG00000006406 …	sars2 dus2 THUMPD1 dars2 ELAC1 trmt5 qtrt1 farsa elp4 rpp14 CDKAL1 cars1 mettl1 lars1b sars1 dus3l polr3k rtcb trmt6 trmt61a tsen2 dars1 elp1 yars2 pus7 ZBTB8OS tsen15 elp5 vars1 cars2 tars1 ddx1 NAT10 prorp sepsecs qars1 elp2 mars1 NARS1 elac2 iars1 gars1 rars1 mtfmt rpp30 qtrt2 QRSL1 hars trmt61b trnt1 pop7 osgepl1 mto1 WDR4 dus4l ctu1 pus1 ctu2 clp1 wars1 farsb yars1 vars2 trmt1 dtwd1 trmt10c …
1.26379e-13	135	289	1.84762	Peptide biosynthetic process	GO:0043043	ENSSMAG00000000214 ENSSMAG00000000240 ENSSMAG00000000398 ENSSMAG00000000475 ENSSMAG00000000509 ENSSMAG00000000634 ENSSMAG00000000796 ENSSMAG00000001235 ENSSMAG00000001384 ENSSMAG00000001456 ENSSMAG00000001680 ENSSMAG00000001690 ENSSMAG00000001696 ENSSMAG00000001700 ENSSMAG00000001706 ENSSMAG00000002207 ENSSMAG00000002255 ENSSMAG00000002358 ENSSMAG00000002467 ENSSMAG00000002544 ENSSMAG00000002558 …	mrpl20 sars2 GOLGA1 mrps14 eif2b3 gcn1 dars2 eef1g dph2 rps20 MRPS17 etf1a CPEB4 mrpl12 mrpl27 mrpl18 eif4e1c farsa TSFM mrps21 mrpl13 eif2s1b mrpl47 rps23 eif4e2rs1 mrpl58 cars1 mrps15 lars1b rpl12 mrpl9 LOC118316661 sars1 eif2a LOC118291925 rpl35a gclc EIF6 EIF5 EIF4E3 dars1 mrpl17 RPL5 yars2 mrpl43 znf385c rpl22l1 mfhas1 eif4a2 rpl37 rpl28 rpl26 rps6 mrpl23 mrpl14 vars1 cars2 tars1 gclm rps17 …
2.08274e-13	39	47	3.0865	RRNA processing	GO:0006364	ENSSMAG00000000253 ENSSMAG00000001515 ENSSMAG00000002863 ENSSMAG00000003064 ENSSMAG00000003346 ENSSMAG00000003472 ENSSMAG00000004098 ENSSMAG00000004944 ENSSMAG00000005476 ENSSMAG00000005909 ENSSMAG00000007133 ENSSMAG00000008767 ENSSMAG00000008869 ENSSMAG00000009443 ENSSMAG00000010122 ENSSMAG00000010588 ENSSMAG00000011806 ENSSMAG00000011853 ENSSMAG00000012626 ENSSMAG00000014338 ENSSMAG00000014518 …	pwp1 rpl7l1 ftsj3 nob1 utp11 gnl2 ppan zcchc4 tfb2m bxdc2 utp15 pin4 wdr36 fam207a dimt1l NAT10 emg1 fbl tsr3 tbl3 gnl3l bop1 utp6 rexo4 rrp15 rrp1 rrp9 RPF2 UTP14A NOL11 nol9 UTP23 LOC118312785 esf1 ncl mphosph10 bud23 exosc3 C1D
2.39162e-13	139	307	1.81372	Amide biosynthetic process	GO:0043604	ENSSMAG00000000214 ENSSMAG00000000240 ENSSMAG00000000398 ENSSMAG00000000475 ENSSMAG00000000509 ENSSMAG00000000634 ENSSMAG00000000796 ENSSMAG00000001235 ENSSMAG00000001384 ENSSMAG00000001456 ENSSMAG00000001680 ENSSMAG00000001690 ENSSMAG00000001696 ENSSMAG00000001700 ENSSMAG00000001706 ENSSMAG00000002207 ENSSMAG00000002255 ENSSMAG00000002358 ENSSMAG00000002467 ENSSMAG00000002544 ENSSMAG00000002558 …	mrpl20 sars2 GOLGA1 mrps14 eif2b3 gcn1 dars2 eef1g dph2 rps20 MRPS17 etf1a CPEB4 mrpl12 mrpl27 mrpl18 eif4e1c farsa TSFM mrps21 mrpl13 eif2s1b mrpl47 rps23 pdhb eif4e2rs1 mrpl58 cars1 mrps15 lars1b rpl12 mrpl9 LOC118316661 sars1 eif2a LOC118291925 rpl35a gclc EIF6 EIF5 EIF4E3 dars1 mrpl17 RPL5 yars2 mrpl43 znf385c aclya rpl22l1 mfhas1 eif4a2 rpl37 rpl28 rpl26 rps6 mrpl23 mrpl14 vars1 cars2 tars1 …
2.39162e-13	145	325	1.78939	Peptide metabolic process	GO:0006518	ENSSMAG00000000214 ENSSMAG00000000240 ENSSMAG00000000398 ENSSMAG00000000475 ENSSMAG00000000509 ENSSMAG00000000634 ENSSMAG00000000796 ENSSMAG00000001235 ENSSMAG00000001384 ENSSMAG00000001456 ENSSMAG00000001680 ENSSMAG00000001690 ENSSMAG00000001696 ENSSMAG00000001700 ENSSMAG00000001706 ENSSMAG00000002207 ENSSMAG00000002255 ENSSMAG00000002358 ENSSMAG00000002467 ENSSMAG00000002544 ENSSMAG00000002558 …	mrpl20 sars2 GOLGA1 mrps14 eif2b3 gcn1 dars2 eef1g dph2 rps20 MRPS17 etf1a CPEB4 mrpl12 mrpl27 mrpl18 eif4e1c farsa TSFM mrps21 mrpl13 eif2s1b mrpl47 rps23 eif4e2rs1 mrpl58 cars1 mrps15 lars1b rpl12 mrpl9 LOC118316661 ethe1 sars1 eif2a LOC118291925 rpl35a gsta.1 gclc EIF6 EIF5 EIF4E3 spcs1 dars1 mrpl17 RPL5 yars2 sec11a mrpl43 znf385c rpl22l1 mfhas1 eif4a2 rpl37 rpl28 rpl26 rps6 mrpl23 mrpl14 var…
5.37874e-13	132	284	1.82716	Translation	GO:0006412	ENSSMAG00000000214 ENSSMAG00000000240 ENSSMAG00000000398 ENSSMAG00000000475 ENSSMAG00000000509 ENSSMAG00000000634 ENSSMAG00000000796 ENSSMAG00000001235 ENSSMAG00000001384 ENSSMAG00000001456 ENSSMAG00000001680 ENSSMAG00000001690 ENSSMAG00000001696 ENSSMAG00000001700 ENSSMAG00000001706 ENSSMAG00000002207 ENSSMAG00000002255 ENSSMAG00000002358 ENSSMAG00000002467 ENSSMAG00000002544 ENSSMAG00000002558 …	mrpl20 sars2 GOLGA1 mrps14 eif2b3 gcn1 dars2 eef1g dph2 rps20 MRPS17 etf1a CPEB4 mrpl12 mrpl27 mrpl18 eif4e1c farsa TSFM mrps21 mrpl13 eif2s1b mrpl47 rps23 eif4e2rs1 mrpl58 cars1 mrps15 lars1b rpl12 mrpl9 sars1 eif2a LOC118291925 rpl35a EIF6 EIF5 EIF4E3 dars1 mrpl17 RPL5 yars2 mrpl43 znf385c rpl22l1 mfhas1 eif4a2 rpl37 rpl28 rpl26 rps6 mrpl23 mrpl14 vars1 cars2 tars1 rps17 eif1axb LOC118319301 tu…
2.34907e-12	39	49	2.9579	RRNA metabolic process	GO:0016072	ENSSMAG00000000253 ENSSMAG00000001515 ENSSMAG00000002863 ENSSMAG00000003064 ENSSMAG00000003346 ENSSMAG00000003472 ENSSMAG00000004098 ENSSMAG00000004944 ENSSMAG00000005476 ENSSMAG00000005909 ENSSMAG00000007133 ENSSMAG00000008767 ENSSMAG00000008869 ENSSMAG00000009443 ENSSMAG00000010122 ENSSMAG00000010588 ENSSMAG00000011806 ENSSMAG00000011853 ENSSMAG00000012626 ENSSMAG00000014338 ENSSMAG00000014518 …	pwp1 rpl7l1 ftsj3 nob1 utp11 gnl2 ppan zcchc4 tfb2m bxdc2 utp15 pin4 wdr36 fam207a dimt1l NAT10 emg1 fbl tsr3 tbl3 gnl3l bop1 utp6 rexo4 rrp15 rrp1 rrp9 RPF2 UTP14A NOL11 nol9 UTP23 LOC118312785 esf1 ncl mphosph10 bud23 exosc3 C1D
1.27948e-10	152	375	1.65675	Cellular amide metabolic process	GO:0043603	ENSSMAG00000000214 ENSSMAG00000000240 ENSSMAG00000000398 ENSSMAG00000000475 ENSSMAG00000000509 ENSSMAG00000000634 ENSSMAG00000000796 ENSSMAG00000001235 ENSSMAG00000001384 ENSSMAG00000001456 ENSSMAG00000001680 ENSSMAG00000001690 ENSSMAG00000001696 ENSSMAG00000001700 ENSSMAG00000001706 ENSSMAG00000002207 ENSSMAG00000002255 ENSSMAG00000002358 ENSSMAG00000002467 ENSSMAG00000002544 ENSSMAG00000002558 …	mrpl20 sars2 GOLGA1 mrps14 eif2b3 gcn1 dars2 eef1g dph2 rps20 MRPS17 etf1a CPEB4 mrpl12 mrpl27 mrpl18 eif4e1c farsa TSFM mrps21 mrpl13 eif2s1b mrpl47 rps23 pdhb eif4e2rs1 mrpl58 cars1 mrps15 lars1b rpl12 mrpl9 LOC118316661 ethe1 sars1 eif2a LOC118291925 rpl35a gsta.1 gclc EIF6 EIF5 EIF4E3 spcs1 dars1 mrpl17 RPL5 yars2 sec11a mrpl43 znf385c aclya rpl22l1 mfhas1 eif4a2 rpl37 rpl28 rpl26 rps6 mrpl23…
1.92652e-10	45	68	2.55972	TRNA processing	GO:0008033	ENSSMAG00000000641 ENSSMAG00000000723 ENSSMAG00000001449 ENSSMAG00000001616 ENSSMAG00000002142 ENSSMAG00000002597 ENSSMAG00000003394 ENSSMAG00000003573 ENSSMAG00000004006 ENSSMAG00000004896 ENSSMAG00000005016 ENSSMAG00000005096 ENSSMAG00000005352 ENSSMAG00000005682 ENSSMAG00000006406 ENSSMAG00000006811 ENSSMAG00000007173 ENSSMAG00000007282 ENSSMAG00000007907 ENSSMAG00000009381 ENSSMAG00000010094 …	dus2 THUMPD1 ELAC1 trmt5 qtrt1 elp4 rpp14 CDKAL1 mettl1 dus3l polr3k rtcb trmt6 trmt61a tsen2 elp1 pus7 ZBTB8OS tsen15 elp5 ddx1 NAT10 prorp elp2 elac2 mtfmt rpp30 qtrt2 trmt61b trnt1 pop7 osgepl1 mto1 WDR4 dus4l ctu1 pus1 ctu2 clp1 trmt1 dtwd1 trmt10c urm1 ELP6 pop4
5.30265e-10	42	64	2.59153	Protein folding	GO:0006457	ENSSMAG00000000983 ENSSMAG00000001594 ENSSMAG00000001645 ENSSMAG00000001980 ENSSMAG00000002596 ENSSMAG00000002767 ENSSMAG00000006974 ENSSMAG00000007407 ENSSMAG00000008868 ENSSMAG00000008993 ENSSMAG00000009341 ENSSMAG00000009581 ENSSMAG00000009810 ENSSMAG00000010093 ENSSMAG00000010486 ENSSMAG00000011311 ENSSMAG00000011973 ENSSMAG00000012081 ENSSMAG00000012294 ENSSMAG00000012335 ENSSMAG00000013775 …	DNAJC2 PPIF cct6a dnajb1a hsp90ab1 pfdn5 hsp90aa1.2 cct2 dnaja1 ppie ppid LOC118301188 hsp90b1 cwc27 tbca ppil3 dnaja2a dnajb4 clpxb pfdn6 PPIG hspd1 mob4 calr3b hspa9 mesd DNAJA4 TRAP1 dnaja3a cct7 TCP1 cct5 cct4 LOC118313253 pfdn4 pfdn1 pdrg1 ppil1 pfdn2 ppih grpel1 dnajb1b
1.40562e-09	48	78	2.39374	RNA modification	GO:0009451	ENSSMAG00000000723 ENSSMAG00000000903 ENSSMAG00000001020 ENSSMAG00000001616 ENSSMAG00000002142 ENSSMAG00000002552 ENSSMAG00000002597 ENSSMAG00000002863 ENSSMAG00000003573 ENSSMAG00000004006 ENSSMAG00000004944 ENSSMAG00000005352 ENSSMAG00000005476 ENSSMAG00000005682 ENSSMAG00000005720 ENSSMAG00000006811 ENSSMAG00000007173 ENSSMAG00000007212 ENSSMAG00000009381 ENSSMAG00000009976 ENSSMAG00000010122 …	THUMPD1 rpusd2 trub1 trmt5 qtrt1 dkc1 elp4 ftsj3 CDKAL1 mettl1 zcchc4 trmt6 tfb2m trmt61a mrm2 elp1 pus7 mrm3a elp5 gar1 dimt1l NAT10 NSUN6 nop2 emg1 elp2 mtfmt qtrt2 nsun5 trmt61b naf1 osgepl1 mto1 wtap WDR4 ctu1 pus1 ctu2 lyn pus3 nsun2 rpusd4 pus10 trmt10c bud23 urm1 ELP6 LOC118309463
7.43425e-09	219	702	1.45753	Organonitrogen compound biosynthetic process	GO:1901566	ENSSMAG00000000077 ENSSMAG00000000103 ENSSMAG00000000214 ENSSMAG00000000240 ENSSMAG00000000398 ENSSMAG00000000475 ENSSMAG00000000509 ENSSMAG00000000634 ENSSMAG00000000754 ENSSMAG00000000755 ENSSMAG00000000796 ENSSMAG00000001035 ENSSMAG00000001235 ENSSMAG00000001384 ENSSMAG00000001456 ENSSMAG00000001597 ENSSMAG00000001680 ENSSMAG00000001690 ENSSMAG00000001696 ENSSMAG00000001700 ENSSMAG00000001704 …	nampta LOC118311494 mrpl20 sars2 GOLGA1 mrps14 eif2b3 gcn1 zgc:172121 atp5l dars2 atp5pd eef1g dph2 rps20 pigm MRPS17 etf1a CPEB4 mrpl12 stt3a mrpl27 pigv impdh1b mrpl18 eif4e1c dpm1 farsa TSFM mrps21 mrpl13 eif2s1b cthl zdhhc8a oat mrpl47 dpm3 namptb rps23 glulb pdhb eif4e2rs1 LOC118284240 mrpl58 cars1 ASS1 mrps15 lars1b rpl12 mrpl9 LOC118316661 sars1 eif2a adka LOC118291925 rpl35a umps gclc EIF…
4.02692e-06	24	33	2.73037	TRNA modification	GO:0006400	ENSSMAG00000000723 ENSSMAG00000001616 ENSSMAG00000002142 ENSSMAG00000002597 ENSSMAG00000003573 ENSSMAG00000004006 ENSSMAG00000005352 ENSSMAG00000005682 ENSSMAG00000006811 ENSSMAG00000009381 ENSSMAG00000010588 ENSSMAG00000012337 ENSSMAG00000013817 ENSSMAG00000014011 ENSSMAG00000015317 ENSSMAG00000016314 ENSSMAG00000016946 ENSSMAG00000017602 ENSSMAG00000018958 ENSSMAG00000019075 ENSSMAG00000019141 …	THUMPD1 trmt5 qtrt1 elp4 CDKAL1 mettl1 trmt6 trmt61a elp1 elp5 NAT10 elp2 mtfmt qtrt2 trmt61b osgepl1 mto1 WDR4 ctu1 pus1 ctu2 trmt10c urm1 ELP6
5.30159e-06	66	153	1.80656	Protein catabolic process	GO:0030163	ENSSMAG00000000156 ENSSMAG00000000225 ENSSMAG00000000257 ENSSMAG00000000533 ENSSMAG00000000933 ENSSMAG00000001057 ENSSMAG00000001657 ENSSMAG00000002533 ENSSMAG00000002781 ENSSMAG00000002832 ENSSMAG00000003244 ENSSMAG00000003510 ENSSMAG00000004230 ENSSMAG00000004312 ENSSMAG00000004534 ENSSMAG00000004835 ENSSMAG00000004846 ENSSMAG00000004860 ENSSMAG00000004994 ENSSMAG00000005992 ENSSMAG00000006091 …	usp10 LOC118299413 psma1 NEDD4 cul3a PSMC2 psmd1 cul2 fbxo4 uchl3 uchl1 USP16 lonp1 psmc1b psmc4 psmc3 psmb1 usp38 psmb6 DDA1 ubp15 ufd1l psma5 skp1 psma2 PSMB7 ubap1 usp5 psmd6 vcp psmb3 ANAPC11 psmb10 psma6a nploc4 usp33 psma3 anapc4 usp12a usp30 psmb5 usp3 psmb4 psmb9a ube4a NGLY1 USP37 psmb13a psmb8a usp36 psmc6 ube4b LOC118312588 usp14 psmc5 uchl5 PSMA8 psmd2 psmd3 psmb12 yod1 rad23ab eloca …
1.3287e-05	110	309	1.54615	Establishment of protein localization	GO:0045184	ENSSMAG00000000003 ENSSMAG00000000204 ENSSMAG00000000751 ENSSMAG00000000877 ENSSMAG00000000966 ENSSMAG00000001194 ENSSMAG00000001287 ENSSMAG00000001548 ENSSMAG00000001648 ENSSMAG00000001770 ENSSMAG00000002441 ENSSMAG00000002617 ENSSMAG00000002983 ENSSMAG00000003726 ENSSMAG00000004030 ENSSMAG00000004086 ENSSMAG00000004298 ENSSMAG00000004635 ENSSMAG00000004929 ENSSMAG00000005025 ENSSMAG00000005078 …	vps16 ap1g1 exoc4 ap1s3b PMPCB LOC118309111 ap4b1 LOC118284021 hgs tomm40l srp54 scamp3 stxbp2 get1 timm44 vps11 timm13 copb2 LOC118310790 LOC118313866 stx16 napbb snupn uso1 oxa1l get4 stam2 tomm40 srp14 sar1b srp72 stx7l vps26c stx18 uevld snx11 rrbp1a snf8 snx5 LOC118302158 sec24d pmpca irf2bp2a sec63 tnpo3 tmed2 SCAMP1 tnpo1 PEX1 chchd4a LOC118288969 stx12 m6pr ap4e1 timm10 snx9b SYTL4 bet1 v…
1.70759e-05	89	244	1.62002	Cellular protein localization	GO:0034613	ENSSMAG00000000003 ENSSMAG00000000204 ENSSMAG00000000751 ENSSMAG00000000877 ENSSMAG00000000966 ENSSMAG00000001287 ENSSMAG00000001548 ENSSMAG00000001648 ENSSMAG00000001770 ENSSMAG00000001978 ENSSMAG00000002441 ENSSMAG00000003726 ENSSMAG00000004030 ENSSMAG00000004086 ENSSMAG00000004635 ENSSMAG00000004929 ENSSMAG00000005025 ENSSMAG00000005078 ENSSMAG00000005105 ENSSMAG00000005485 ENSSMAG00000005986 …	vps16 ap1g1 exoc4 ap1s3b PMPCB ap4b1 LOC118284021 hgs tomm40l kdelr2b srp54 get1 timm44 vps11 copb2 LOC118310790 LOC118313866 stx16 napbb snupn uso1 oxa1l get4 stam2 tomm40 srp14 sar1b srp72 stx7l vps26c snx11 snx5 LOC118302158 sec24d pmpca irf2bp2a sec63 tnpo3 tnpo1 PEX1 chchd4a LOC118288969 stx12 m6pr ap4e1 timm10 snx9b SYTL4 KPNA1 ap2s1 stx6 selenos bcap31 ap1m1 utp3 rab3b gga3a chm tram1 stam…
2.15419e-05	116	326	1.51361	Intracellular transport	GO:0046907	ENSSMAG00000000003 ENSSMAG00000000204 ENSSMAG00000000751 ENSSMAG00000000877 ENSSMAG00000000887 ENSSMAG00000000966 ENSSMAG00000001287 ENSSMAG00000001548 ENSSMAG00000001648 ENSSMAG00000001770 ENSSMAG00000002441 ENSSMAG00000002770 ENSSMAG00000002792 ENSSMAG00000004030 ENSSMAG00000004062 ENSSMAG00000004086 ENSSMAG00000004121 ENSSMAG00000004635 ENSSMAG00000004929 ENSSMAG00000005025 ENSSMAG00000005053 …	vps16 ap1g1 exoc4 ap1s3b ran PMPCB ap4b1 LOC118284021 hgs tomm40l srp54 nup155 LOC118314708 timm44 ift74 vps11 npc2 copb2 LOC118310790 LOC118313866 ABCD3 kif3a stx16 napbb xpot snupn snx8a creb3l2 uso1 vps29 sec22a lman1 stam2 tomm40 ccdc88aa srp14 sdad1 sar1b srp72 ap5s1 stx7l sec22ba vps26c fyco1a vps28 snx11 snx5 LOC118302158 sec24d pmpca irf2bp2a sec63 tnpo3 tnpo1 PEX1 wdr60 wdr91 chchd4a LOC…
2.6921e-05	89	246	1.60398	Cellular macromolecule localization	GO:0070727	ENSSMAG00000000003 ENSSMAG00000000204 ENSSMAG00000000751 ENSSMAG00000000877 ENSSMAG00000000966 ENSSMAG00000001287 ENSSMAG00000001548 ENSSMAG00000001648 ENSSMAG00000001770 ENSSMAG00000001978 ENSSMAG00000002441 ENSSMAG00000003726 ENSSMAG00000004030 ENSSMAG00000004086 ENSSMAG00000004635 ENSSMAG00000004929 ENSSMAG00000005025 ENSSMAG00000005078 ENSSMAG00000005105 ENSSMAG00000005485 ENSSMAG00000005986 …	vps16 ap1g1 exoc4 ap1s3b PMPCB ap4b1 LOC118284021 hgs tomm40l kdelr2b srp54 get1 timm44 vps11 copb2 LOC118310790 LOC118313866 stx16 napbb snupn uso1 oxa1l get4 stam2 tomm40 srp14 sar1b srp72 stx7l vps26c snx11 snx5 LOC118302158 sec24d pmpca irf2bp2a sec63 tnpo3 tnpo1 PEX1 chchd4a LOC118288969 stx12 m6pr ap4e1 timm10 snx9b SYTL4 KPNA1 ap2s1 stx6 selenos bcap31 ap1m1 utp3 rab3b gga3a chm tram1 stam…
4.06987e-05	125	386	1.47269	Nitrogen compound transport	GO:0071705	ENSSMAG00000000003 ENSSMAG00000000204 ENSSMAG00000000751 ENSSMAG00000000877 ENSSMAG00000000966 ENSSMAG00000001194 ENSSMAG00000001287 ENSSMAG00000001548 ENSSMAG00000001638 ENSSMAG00000001648 ENSSMAG00000001770 ENSSMAG00000002441 ENSSMAG00000002617 ENSSMAG00000002983 ENSSMAG00000003404 ENSSMAG00000004030 ENSSMAG00000004086 ENSSMAG00000004298 ENSSMAG00000004635 ENSSMAG00000004929 ENSSMAG00000005025 …	vps16 ap1g1 exoc4 ap1s3b PMPCB LOC118309111 ap4b1 LOC118284021 slc35a1 hgs tomm40l srp54 scamp3 stxbp2 slc15a4 timm44 vps11 timm13 copb2 LOC118310790 LOC118313866 stx16 napbb xpot snupn sfxn2 uso1 stam2 tomm40 srp14 sar1b srp72 stx7l vps26c stx18 uevld snx11 rrbp1a SLC25A32 snf8 snx5 LOC118302158 sec24d pmpca irf2bp2a nxt2 sec63 tnpo3 tmed2 SCAMP1 tnpo1 PEX1 chchd4a LOC118288969 stx12 m6pr ap4e1 …
4.11588e-05	107	305	1.52161	Protein transport	GO:0015031	ENSSMAG00000000003 ENSSMAG00000000204 ENSSMAG00000000751 ENSSMAG00000000877 ENSSMAG00000000966 ENSSMAG00000001194 ENSSMAG00000001287 ENSSMAG00000001548 ENSSMAG00000001648 ENSSMAG00000001770 ENSSMAG00000002441 ENSSMAG00000002617 ENSSMAG00000002983 ENSSMAG00000004030 ENSSMAG00000004086 ENSSMAG00000004298 ENSSMAG00000004635 ENSSMAG00000004929 ENSSMAG00000005025 ENSSMAG00000005078 ENSSMAG00000005105 …	vps16 ap1g1 exoc4 ap1s3b PMPCB LOC118309111 ap4b1 LOC118284021 hgs tomm40l srp54 scamp3 stxbp2 timm44 vps11 timm13 copb2 LOC118310790 LOC118313866 stx16 napbb snupn uso1 stam2 tomm40 srp14 sar1b srp72 stx7l vps26c stx18 uevld snx11 rrbp1a snf8 snx5 LOC118302158 sec24d pmpca irf2bp2a sec63 tnpo3 tmed2 SCAMP1 tnpo1 PEX1 chchd4a LOC118288969 stx12 m6pr ap4e1 timm10 snx9b SYTL4 bet1 vps35 KPNA1 atg4d…
4.29014e-05	113	341	1.50137	Protein localization	GO:0008104	ENSSMAG00000000003 ENSSMAG00000000204 ENSSMAG00000000751 ENSSMAG00000000877 ENSSMAG00000000966 ENSSMAG00000001194 ENSSMAG00000001287 ENSSMAG00000001548 ENSSMAG00000001648 ENSSMAG00000001770 ENSSMAG00000001978 ENSSMAG00000002441 ENSSMAG00000002617 ENSSMAG00000002983 ENSSMAG00000003726 ENSSMAG00000004030 ENSSMAG00000004086 ENSSMAG00000004298 ENSSMAG00000004635 ENSSMAG00000004929 ENSSMAG00000005025 …	vps16 ap1g1 exoc4 ap1s3b PMPCB LOC118309111 ap4b1 LOC118284021 hgs tomm40l kdelr2b srp54 scamp3 stxbp2 get1 timm44 vps11 timm13 copb2 LOC118310790 LOC118313866 stx16 napbb snupn uso1 oxa1l get4 stam2 tomm40 srp14 sar1b srp72 stx7l vps26c stx18 uevld snx11 rrbp1a snf8 snx5 LOC118302158 sec24d pmpca irf2bp2a sec63 tnpo3 tmed2 SCAMP1 tnpo1 PEX1 chchd4a LOC118288969 stx12 m6pr ap4e1 timm10 snx9b SYTL…
4.73309e-05	81	212	1.62022	Intracellular protein transport	GO:0006886	ENSSMAG00000000003 ENSSMAG00000000204 ENSSMAG00000000751 ENSSMAG00000000877 ENSSMAG00000000966 ENSSMAG00000001287 ENSSMAG00000001548 ENSSMAG00000001648 ENSSMAG00000001770 ENSSMAG00000002441 ENSSMAG00000004030 ENSSMAG00000004086 ENSSMAG00000004635 ENSSMAG00000004929 ENSSMAG00000005025 ENSSMAG00000005078 ENSSMAG00000005105 ENSSMAG00000005485 ENSSMAG00000005986 ENSSMAG00000006399 ENSSMAG00000006508 …	vps16 ap1g1 exoc4 ap1s3b PMPCB ap4b1 LOC118284021 hgs tomm40l srp54 timm44 vps11 copb2 LOC118310790 LOC118313866 stx16 napbb snupn uso1 stam2 tomm40 srp14 sar1b srp72 stx7l vps26c snx11 snx5 LOC118302158 sec24d pmpca irf2bp2a sec63 tnpo3 tnpo1 PEX1 chchd4a LOC118288969 stx12 m6pr ap4e1 timm10 snx9b SYTL4 KPNA1 ap2s1 stx6 selenos bcap31 ap1m1 rab3b gga3a chm tram1 stam LOC118311888 cog3 stx5a timm…
5.25506e-05	21	33	2.63621	RNA methylation	GO:0001510	ENSSMAG00000001616 ENSSMAG00000002863 ENSSMAG00000004944 ENSSMAG00000005352 ENSSMAG00000005476 ENSSMAG00000005682 ENSSMAG00000005720 ENSSMAG00000007212 ENSSMAG00000010122 ENSSMAG00000011608 ENSSMAG00000011738 ENSSMAG00000011806 ENSSMAG00000014614 ENSSMAG00000015317 ENSSMAG00000017133 ENSSMAG00000017602 ENSSMAG00000019469 ENSSMAG00000020669 ENSSMAG00000021322 ENSSMAG00000022293 ENSSMAG00000036123	trmt5 ftsj3 zcchc4 trmt6 tfb2m trmt61a mrm2 mrm3a dimt1l NSUN6 nop2 emg1 nsun5 trmt61b wtap WDR4 lyn nsun2 trmt10c bud23 LOC118309463
9.17389e-05	86	228	1.57328	Macromolecule catabolic process	GO:0009057	ENSSMAG00000000156 ENSSMAG00000000225 ENSSMAG00000000257 ENSSMAG00000000533 ENSSMAG00000000933 ENSSMAG00000001057 ENSSMAG00000001657 ENSSMAG00000001690 ENSSMAG00000002509 ENSSMAG00000002533 ENSSMAG00000002781 ENSSMAG00000002832 ENSSMAG00000003244 ENSSMAG00000003510 ENSSMAG00000004195 ENSSMAG00000004230 ENSSMAG00000004312 ENSSMAG00000004534 ENSSMAG00000004835 ENSSMAG00000004846 ENSSMAG00000004860 …	usp10 LOC118299413 psma1 NEDD4 cul3a PSMC2 psmd1 etf1a pglyrp6 cul2 fbxo4 uchl3 uchl1 USP16 lsm7 lonp1 psmc1b psmc4 psmc3 psmb1 usp38 psmb6 DDA1 ubp15 ufd1l psma5 skp1 psma2 PSMB7 ubap1 LOC118302249 usp5 psmd6 vcp edc3 psmb3 ANAPC11 psmb10 psma6a nploc4 usp33 psma3 upf3b rbm8a anapc4 fastkd1 usp12a usp30 psmb5 usp3 psmb4 psmb9a ube4a LOC118311901 LOC118282775 CNOT9 NGLY1 USP37 pelo psmb13a psmb8a…
0.000101718	59	144	1.73217	Cellular protein catabolic process	GO:0044257	ENSSMAG00000000156 ENSSMAG00000000225 ENSSMAG00000000257 ENSSMAG00000000533 ENSSMAG00000000933 ENSSMAG00000001057 ENSSMAG00000002533 ENSSMAG00000002781 ENSSMAG00000002832 ENSSMAG00000003244 ENSSMAG00000003510 ENSSMAG00000004230 ENSSMAG00000004534 ENSSMAG00000004846 ENSSMAG00000004860 ENSSMAG00000004994 ENSSMAG00000005992 ENSSMAG00000006091 ENSSMAG00000006297 ENSSMAG00000006628 ENSSMAG00000007007 …	usp10 LOC118299413 psma1 NEDD4 cul3a PSMC2 cul2 fbxo4 uchl3 uchl1 USP16 lonp1 psmc4 psmb1 usp38 psmb6 DDA1 ubp15 ufd1l psma5 skp1 psma2 PSMB7 ubap1 usp5 psmd6 vcp psmb3 ANAPC11 psmb10 psma6a nploc4 usp33 psma3 anapc4 usp12a usp30 psmb5 usp3 psmb4 psmb9a ube4a USP37 psmb13a psmb8a usp36 psmc6 ube4b LOC118312588 usp14 uchl5 PSMA8 psmb12 yod1 rad23ab eloca LOC118302614 psmb2 tmub1
0.000101718	59	143	1.73217	Proteolysis involved in cellular protein catabolic process	GO:0051603	ENSSMAG00000000156 ENSSMAG00000000225 ENSSMAG00000000257 ENSSMAG00000000533 ENSSMAG00000000933 ENSSMAG00000001057 ENSSMAG00000002533 ENSSMAG00000002781 ENSSMAG00000002832 ENSSMAG00000003244 ENSSMAG00000003510 ENSSMAG00000004230 ENSSMAG00000004534 ENSSMAG00000004846 ENSSMAG00000004860 ENSSMAG00000004994 ENSSMAG00000005992 ENSSMAG00000006091 ENSSMAG00000006297 ENSSMAG00000006628 ENSSMAG00000007007 …	usp10 LOC118299413 psma1 NEDD4 cul3a PSMC2 cul2 fbxo4 uchl3 uchl1 USP16 lonp1 psmc4 psmb1 usp38 psmb6 DDA1 ubp15 ufd1l psma5 skp1 psma2 PSMB7 ubap1 usp5 psmd6 vcp psmb3 ANAPC11 psmb10 psma6a nploc4 usp33 psma3 anapc4 usp12a usp30 psmb5 usp3 psmb4 psmb9a ube4a USP37 psmb13a psmb8a usp36 psmc6 ube4b LOC118312588 usp14 uchl5 PSMA8 psmb12 yod1 rad23ab eloca LOC118302614 psmb2 tmub1
0.000169296	24	39	2.3614	Protein targeting	GO:0006605	ENSSMAG00000000751 ENSSMAG00000000966 ENSSMAG00000001770 ENSSMAG00000002441 ENSSMAG00000004030 ENSSMAG00000004929 ENSSMAG00000006508 ENSSMAG00000006819 ENSSMAG00000007639 ENSSMAG00000010152 ENSSMAG00000010363 ENSSMAG00000010393 ENSSMAG00000011321 ENSSMAG00000011850 ENSSMAG00000012075 ENSSMAG00000012484 ENSSMAG00000016139 ENSSMAG00000017330 ENSSMAG00000017472 ENSSMAG00000017805 ENSSMAG00000023871 …	exoc4 PMPCB tomm40l srp54 timm44 LOC118310790 tomm40 srp14 srp72 pmpca irf2bp2a sec63 PEX1 chchd4a m6pr timm10 tram1 timm21 tram2 srp68 ssr3 sec61g immp2l timm23a
0.000319663	119	380	1.42976	Establishment of localization in cell	GO:0051649	ENSSMAG00000000003 ENSSMAG00000000204 ENSSMAG00000000751 ENSSMAG00000000877 ENSSMAG00000000887 ENSSMAG00000000966 ENSSMAG00000001287 ENSSMAG00000001548 ENSSMAG00000001648 ENSSMAG00000001770 ENSSMAG00000002441 ENSSMAG00000002770 ENSSMAG00000002792 ENSSMAG00000004030 ENSSMAG00000004062 ENSSMAG00000004086 ENSSMAG00000004121 ENSSMAG00000004635 ENSSMAG00000004929 ENSSMAG00000005025 ENSSMAG00000005053 …	vps16 ap1g1 exoc4 ap1s3b ran PMPCB ap4b1 LOC118284021 hgs tomm40l srp54 nup155 LOC118314708 timm44 ift74 vps11 npc2 copb2 LOC118310790 LOC118313866 ABCD3 kif3a stx16 napbb xpot snupn snx8a creb3l2 uso1 vps29 sec22a lman1 stam2 tomm40 ccdc88aa srp14 sdad1 sar1b srp72 ap5s1 stx7l sec22ba vps26c fyco1a ppfia3 vps28 snx11 snx5 LOC118302158 sec24d pmpca irf2bp2a sec63 tnpo3 tnpo1 PEX1 wdr60 wdr91 chch…
0.00040421	11	14	3.33711	Protein localization to mitochondrion	GO:0070585	ENSSMAG00000000966 ENSSMAG00000001770 ENSSMAG00000004030 ENSSMAG00000004929 ENSSMAG00000006508 ENSSMAG00000010152 ENSSMAG00000011850 ENSSMAG00000012484 ENSSMAG00000017330 ENSSMAG00000036437 ENSSMAG00000038106	PMPCB tomm40l timm44 LOC118310790 tomm40 pmpca chchd4a timm10 timm21 immp2l timm23a
0.00040421	11	14	3.33711	Establishment of protein localization to mitochondrion	GO:0072655	ENSSMAG00000000966 ENSSMAG00000001770 ENSSMAG00000004030 ENSSMAG00000004929 ENSSMAG00000006508 ENSSMAG00000010152 ENSSMAG00000011850 ENSSMAG00000012484 ENSSMAG00000017330 ENSSMAG00000036437 ENSSMAG00000038106	PMPCB tomm40l timm44 LOC118310790 tomm40 pmpca chchd4a timm10 timm21 immp2l timm23a
0.00040421	11	14	3.33711	Protein targeting to mitochondrion	GO:0006626	ENSSMAG00000000966 ENSSMAG00000001770 ENSSMAG00000004030 ENSSMAG00000004929 ENSSMAG00000006508 ENSSMAG00000010152 ENSSMAG00000011850 ENSSMAG00000012484 ENSSMAG00000017330 ENSSMAG00000036437 ENSSMAG00000038106	PMPCB tomm40l timm44 LOC118310790 tomm40 pmpca chchd4a timm10 timm21 immp2l timm23a
0.000427523	79	212	1.54623	Cellular macromolecule catabolic process	GO:0044265	ENSSMAG00000000156 ENSSMAG00000000225 ENSSMAG00000000257 ENSSMAG00000000533 ENSSMAG00000000933 ENSSMAG00000001057 ENSSMAG00000001690 ENSSMAG00000002533 ENSSMAG00000002781 ENSSMAG00000002832 ENSSMAG00000003244 ENSSMAG00000003510 ENSSMAG00000004195 ENSSMAG00000004230 ENSSMAG00000004534 ENSSMAG00000004846 ENSSMAG00000004860 ENSSMAG00000004994 ENSSMAG00000005992 ENSSMAG00000006091 ENSSMAG00000006297 …	usp10 LOC118299413 psma1 NEDD4 cul3a PSMC2 etf1a cul2 fbxo4 uchl3 uchl1 USP16 lsm7 lonp1 psmc4 psmb1 usp38 psmb6 DDA1 ubp15 ufd1l psma5 skp1 psma2 PSMB7 ubap1 LOC118302249 usp5 psmd6 vcp edc3 psmb3 ANAPC11 psmb10 psma6a nploc4 usp33 psma3 upf3b rbm8a anapc4 fastkd1 usp12a usp30 psmb5 usp3 psmb4 psmb9a ube4a LOC118311901 LOC118282775 CNOT9 NGLY1 USP37 pelo psmb13a psmb8a dffa usp36 psmc6 fastkd3 u…
0.000427523	130	440	1.39606	Cellular localization	GO:0051641	ENSSMAG00000000003 ENSSMAG00000000204 ENSSMAG00000000751 ENSSMAG00000000877 ENSSMAG00000000887 ENSSMAG00000000966 ENSSMAG00000001287 ENSSMAG00000001548 ENSSMAG00000001648 ENSSMAG00000001770 ENSSMAG00000001978 ENSSMAG00000002441 ENSSMAG00000002770 ENSSMAG00000002792 ENSSMAG00000002983 ENSSMAG00000003726 ENSSMAG00000004030 ENSSMAG00000004062 ENSSMAG00000004086 ENSSMAG00000004121 ENSSMAG00000004635 …	vps16 ap1g1 exoc4 ap1s3b ran PMPCB ap4b1 LOC118284021 hgs tomm40l kdelr2b srp54 nup155 LOC118314708 stxbp2 get1 timm44 ift74 vps11 npc2 copb2 LOC118310790 LOC118313866 ABCD3 kif3a stx16 napbb xpot snupn snx8a vps33a creb3l2 uso1 vps29 oxa1l sec22a lman1 get4 stam2 tomm40 ccdc88aa srp14 sdad1 sar1b srp72 ap5s1 stx7l sec22ba vps26c fyco1a ppfia3 vps28 snx11 snx5 LOC118302158 sec24d pmpca irf2bp2a s…
0.000806373	131	477	1.37833	Macromolecule localization	GO:0033036	ENSSMAG00000000003 ENSSMAG00000000204 ENSSMAG00000000751 ENSSMAG00000000877 ENSSMAG00000000966 ENSSMAG00000001194 ENSSMAG00000001287 ENSSMAG00000001548 ENSSMAG00000001648 ENSSMAG00000001770 ENSSMAG00000001978 ENSSMAG00000002441 ENSSMAG00000002617 ENSSMAG00000002983 ENSSMAG00000003726 ENSSMAG00000004030 ENSSMAG00000004086 ENSSMAG00000004121 ENSSMAG00000004298 ENSSMAG00000004635 ENSSMAG00000004858 …	vps16 ap1g1 exoc4 ap1s3b PMPCB LOC118309111 ap4b1 LOC118284021 hgs tomm40l kdelr2b srp54 scamp3 stxbp2 get1 timm44 vps11 npc2 timm13 copb2 star LOC118310790 LOC118313866 ABCD3 stx16 napbb xpot snupn uso1 LOC118314007 oxa1l get4 stam2 tomm40 srp14 sar1b srp72 stx7l vps26c stx18 uevld abca12 snx11 rrbp1a snf8 snx5 LOC118315882 LOC118302158 sec24d pmpca irf2bp2a nxt2 sec63 tnpo3 tmed2 SCAMP1 tnpo1 P…
0.000921795	24	43	2.18429	Amino acid activation	GO:0043038	ENSSMAG00000000240 ENSSMAG00000000796 ENSSMAG00000002358 ENSSMAG00000003803 ENSSMAG00000004078 ENSSMAG00000004870 ENSSMAG00000006714 ENSSMAG00000006844 ENSSMAG00000009596 ENSSMAG00000009661 ENSSMAG00000009718 ENSSMAG00000011758 ENSSMAG00000012409 ENSSMAG00000012447 ENSSMAG00000013630 ENSSMAG00000013672 ENSSMAG00000013772 ENSSMAG00000014266 ENSSMAG00000014813 ENSSMAG00000019972 ENSSMAG00000020668 …	sars2 dars2 farsa cars1 lars1b sars1 dars1 yars2 vars1 cars2 tars1 qars1 mars1 NARS1 iars1 gars1 rars1 QRSL1 hars wars1 farsb yars1 vars2 Cars1
0.000921795	24	43	2.18429	TRNA aminoacylation	GO:0043039	ENSSMAG00000000240 ENSSMAG00000000796 ENSSMAG00000002358 ENSSMAG00000003803 ENSSMAG00000004078 ENSSMAG00000004870 ENSSMAG00000006714 ENSSMAG00000006844 ENSSMAG00000009596 ENSSMAG00000009661 ENSSMAG00000009718 ENSSMAG00000011758 ENSSMAG00000012409 ENSSMAG00000012447 ENSSMAG00000013630 ENSSMAG00000013672 ENSSMAG00000013772 ENSSMAG00000014266 ENSSMAG00000014813 ENSSMAG00000019972 ENSSMAG00000020668 …	sars2 dars2 farsa cars1 lars1b sars1 dars1 yars2 vars1 cars2 tars1 qars1 mars1 NARS1 iars1 gars1 rars1 QRSL1 hars wars1 farsb yars1 vars2 Cars1
0.000921795	29	62	2.03027	Mitochondrion organization	GO:0007005	ENSSMAG00000000221 ENSSMAG00000000318 ENSSMAG00000000966 ENSSMAG00000001770 ENSSMAG00000001785 ENSSMAG00000001797 ENSSMAG00000002898 ENSSMAG00000003167 ENSSMAG00000004030 ENSSMAG00000004929 ENSSMAG00000006342 ENSSMAG00000006508 ENSSMAG00000008336 ENSSMAG00000008571 ENSSMAG00000008852 ENSSMAG00000009702 ENSSMAG00000010110 ENSSMAG00000010152 ENSSMAG00000011850 ENSSMAG00000012484 ENSSMAG00000013030 …	ATAD3A LOC118313800 PMPCB tomm40l ndufaf2 opa1 MFN1 mfn2 timm44 LOC118310790 fis1 tomm40 dnm1l grinaa slc25a46 miga2 ndufaf1 pmpca chchd4a timm10 rhot2 timm21 cluha ndufaf4 rb1cc1 LOC118283550 tmem11 immp2l timm23a
0.00108442	10	11	3.30953	Ribosomal large subunit biogenesis	GO:0042273	ENSSMAG00000001515 ENSSMAG00000001774 ENSSMAG00000003472 ENSSMAG00000005666 ENSSMAG00000006936 ENSSMAG00000014623 ENSSMAG00000017499 ENSSMAG00000019318 ENSSMAG00000024247 ENSSMAG00000037531	rpl7l1 mdn1 gnl2 EIF6 sdad1 bop1 RPF2 nol9 wdr74 mrto4
0.00108442	10	11	3.30953	Mitochondrial gene expression	GO:0140053	ENSSMAG00000005476 ENSSMAG00000007436 ENSSMAG00000011954 ENSSMAG00000013221 ENSSMAG00000014266 ENSSMAG00000014274 ENSSMAG00000014888 ENSSMAG00000020784 ENSSMAG00000027884 ENSSMAG00000037134	tfb2m mrpl43 mtres1 gfm1 QRSL1 PTCD3 tefm mrps18b mrps35 mrpl52
0.00108442	23	41	2.20345	TRNA aminoacylation for protein translation	GO:0006418	ENSSMAG00000000240 ENSSMAG00000000796 ENSSMAG00000002358 ENSSMAG00000003803 ENSSMAG00000004078 ENSSMAG00000004870 ENSSMAG00000006714 ENSSMAG00000006844 ENSSMAG00000009596 ENSSMAG00000009661 ENSSMAG00000009718 ENSSMAG00000011758 ENSSMAG00000012409 ENSSMAG00000012447 ENSSMAG00000013630 ENSSMAG00000013672 ENSSMAG00000013772 ENSSMAG00000014813 ENSSMAG00000019972 ENSSMAG00000020668 ENSSMAG00000020736 …	sars2 dars2 farsa cars1 lars1b sars1 dars1 yars2 vars1 cars2 tars1 qars1 mars1 NARS1 iars1 gars1 rars1 hars wars1 farsb yars1 vars2 Cars1
0.00114641	35	70	1.87378	RNA splicing, via transesterification reactions	GO:0000375	ENSSMAG00000001043 ENSSMAG00000002273 ENSSMAG00000004195 ENSSMAG00000004281 ENSSMAG00000004550 ENSSMAG00000005024 ENSSMAG00000005533 ENSSMAG00000006189 ENSSMAG00000006601 ENSSMAG00000007054 ENSSMAG00000007208 ENSSMAG00000008765 ENSSMAG00000010031 ENSSMAG00000010174 ENSSMAG00000011226 ENSSMAG00000011965 ENSSMAG00000013211 ENSSMAG00000014514 ENSSMAG00000014554 ENSSMAG00000014629 ENSSMAG00000015739 …	sart1 prpf19 lsm7 SLU7 lsm6 snrnp25 SNRPF dhx37 Isy1 phf5a LOC118319107 snrpd1 bud13 eftud2 prpf40a luc7l prpf31 cdc40 snrpa1 yju2 prpf3 cwc15 usp39 coil wtap snrpe sf3b5 snrpd3l sf3a3 clns1a SNRPC NCBP2 txnl4a lsm4 lsm3
0.00114641	35	70	1.87378	RNA splicing, via transesterification reactions with bulged adenosine as nucleophile	GO:0000377	ENSSMAG00000001043 ENSSMAG00000002273 ENSSMAG00000004195 ENSSMAG00000004281 ENSSMAG00000004550 ENSSMAG00000005024 ENSSMAG00000005533 ENSSMAG00000006189 ENSSMAG00000006601 ENSSMAG00000007054 ENSSMAG00000007208 ENSSMAG00000008765 ENSSMAG00000010031 ENSSMAG00000010174 ENSSMAG00000011226 ENSSMAG00000011965 ENSSMAG00000013211 ENSSMAG00000014514 ENSSMAG00000014554 ENSSMAG00000014629 ENSSMAG00000015739 …	sart1 prpf19 lsm7 SLU7 lsm6 snrnp25 SNRPF dhx37 Isy1 phf5a LOC118319107 snrpd1 bud13 eftud2 prpf40a luc7l prpf31 cdc40 snrpa1 yju2 prpf3 cwc15 usp39 coil wtap snrpe sf3b5 snrpd3l sf3a3 clns1a SNRPC NCBP2 txnl4a lsm4 lsm3
0.00114641	35	70	1.87378	MRNA splicing, via spliceosome	GO:0000398	ENSSMAG00000001043 ENSSMAG00000002273 ENSSMAG00000004195 ENSSMAG00000004281 ENSSMAG00000004550 ENSSMAG00000005024 ENSSMAG00000005533 ENSSMAG00000006189 ENSSMAG00000006601 ENSSMAG00000007054 ENSSMAG00000007208 ENSSMAG00000008765 ENSSMAG00000010031 ENSSMAG00000010174 ENSSMAG00000011226 ENSSMAG00000011965 ENSSMAG00000013211 ENSSMAG00000014514 ENSSMAG00000014554 ENSSMAG00000014629 ENSSMAG00000015739 …	sart1 prpf19 lsm7 SLU7 lsm6 snrnp25 SNRPF dhx37 Isy1 phf5a LOC118319107 snrpd1 bud13 eftud2 prpf40a luc7l prpf31 cdc40 snrpa1 yju2 prpf3 cwc15 usp39 coil wtap snrpe sf3b5 snrpd3l sf3a3 clns1a SNRPC NCBP2 txnl4a lsm4 lsm3
0.0015236	32	68	1.90976	Protein localization to organelle	GO:0033365	ENSSMAG00000000966 ENSSMAG00000001770 ENSSMAG00000001978 ENSSMAG00000002441 ENSSMAG00000003726 ENSSMAG00000004030 ENSSMAG00000004929 ENSSMAG00000005485 ENSSMAG00000006357 ENSSMAG00000006508 ENSSMAG00000006819 ENSSMAG00000007639 ENSSMAG00000010152 ENSSMAG00000010393 ENSSMAG00000011202 ENSSMAG00000011321 ENSSMAG00000011850 ENSSMAG00000012008 ENSSMAG00000012075 ENSSMAG00000012484 ENSSMAG00000013918 …	PMPCB tomm40l kdelr2b srp54 get1 timm44 LOC118310790 snupn get4 tomm40 srp14 srp72 pmpca sec63 tnpo1 PEX1 chchd4a LOC118288969 m6pr timm10 KPNA1 tram1 timm21 tram2 srp68 LOC118312532 ipo4 kpna6 ssr3 LOC118288452 immp2l timm23a
0.0016307	48	111	1.68022	RNA splicing	GO:0008380	ENSSMAG00000001043 ENSSMAG00000002273 ENSSMAG00000003703 ENSSMAG00000003712 ENSSMAG00000004195 ENSSMAG00000004281 ENSSMAG00000004550 ENSSMAG00000005024 ENSSMAG00000005096 ENSSMAG00000005308 ENSSMAG00000005533 ENSSMAG00000006189 ENSSMAG00000006406 ENSSMAG00000006601 ENSSMAG00000007054 ENSSMAG00000007208 ENSSMAG00000007907 ENSSMAG00000008765 ENSSMAG00000010031 ENSSMAG00000010174 ENSSMAG00000010422 …	sart1 prpf19 thrap3a magoh lsm7 SLU7 lsm6 snrnp25 rtcb prpf18 SNRPF dhx37 tsen2 Isy1 phf5a LOC118319107 tsen15 snrpd1 bud13 eftud2 tnpo3 prpf40a larp7 luc7l rbm8a prpf31 cdc40 snrpa1 yju2 prpf3 cwc15 usp39 coil wtap snrpe sf3b5 snrpd3l clp1 sf3a3 clns1a smx5 SNRPC NCBP2 txnl4a bud31 bcas2 lsm4 lsm3
0.00205443	153	651	1.31677	Cellular component biogenesis	GO:0044085	ENSSMAG00000000253 ENSSMAG00000000270 ENSSMAG00000000297 ENSSMAG00000000318 ENSSMAG00000000978 ENSSMAG00000001464 ENSSMAG00000001515 ENSSMAG00000001711 ENSSMAG00000001774 ENSSMAG00000001785 ENSSMAG00000002222 ENSSMAG00000002662 ENSSMAG00000002713 ENSSMAG00000002750 ENSSMAG00000002792 ENSSMAG00000002863 ENSSMAG00000003064 ENSSMAG00000003262 ENSSMAG00000003346 ENSSMAG00000003472 ENSSMAG00000003510 …	pwp1 nop58 WDR12 LOC118313800 tp63 iscub rpl7l1 CXCL12 mdn1 ndufaf2 zgc:110319 kctd12.1 wash1 CIAPIN1 LOC118314708 ftsj3 nob1 pacsin2 utp11 gnl2 USP16 fmnl3 ift74 ppan nfs1 CYRIA zcchc4 ccdc115 kif3a si:ch211-140l13.3 tfb2m BRF1 SNRPF rbis EIF6 bxdc2 nip7 ddx61 Isy1 nfu1 sdad1 gtf2b utp15 pacsin1b psmg1 nubp1 snrpd1 pin4 wdr36 atpaf2 unc119.1 psmd5 pih1d3 mrpl10 nap1l4a fam207a tsr1 gar1 ndufaf1 …
0.00228388	141	531	1.32982	Organic substance transport	GO:0071702	ENSSMAG00000000003 ENSSMAG00000000204 ENSSMAG00000000751 ENSSMAG00000000877 ENSSMAG00000000966 ENSSMAG00000001194 ENSSMAG00000001287 ENSSMAG00000001548 ENSSMAG00000001638 ENSSMAG00000001648 ENSSMAG00000001770 ENSSMAG00000002441 ENSSMAG00000002617 ENSSMAG00000002983 ENSSMAG00000003404 ENSSMAG00000004030 ENSSMAG00000004086 ENSSMAG00000004121 ENSSMAG00000004298 ENSSMAG00000004635 ENSSMAG00000004858 …	vps16 ap1g1 exoc4 ap1s3b PMPCB LOC118309111 ap4b1 LOC118284021 slc35a1 hgs tomm40l srp54 scamp3 stxbp2 slc15a4 timm44 vps11 npc2 timm13 copb2 star LOC118310790 LOC118313866 ABCD3 stx16 napbb xpot snupn ca2 sfxn2 SLC23A2 uso1 LOC118314007 stam2 tomm40 srp14 sar1b srp72 stx7l slc2a1b vps26c stx18 uevld abca12 snx11 rrbp1a SLC25A32 snf8 snx5 LOC118302158 sec24d pmpca irf2bp2a nxt2 sec63 tnpo3 tmed2 …
0.00228388	30	66	1.91605	Proton transmembrane transport	GO:1902600	ENSSMAG00000000755 ENSSMAG00000001035 ENSSMAG00000002240 ENSSMAG00000003634 ENSSMAG00000004502 ENSSMAG00000006849 ENSSMAG00000008039 ENSSMAG00000008304 ENSSMAG00000008804 ENSSMAG00000008820 ENSSMAG00000009799 ENSSMAG00000010166 ENSSMAG00000012066 ENSSMAG00000012526 ENSSMAG00000014144 ENSSMAG00000014308 ENSSMAG00000015084 ENSSMAG00000015116 ENSSMAG00000016559 ENSSMAG00000016694 ENSSMAG00000016783 …	atp5l atp5pd tcirg1b atp6v1e1b ednraa ATP6V0A1 LOC118310750 slc9a8 atp6v1c1b atp6v1g1 atp6v0ca atp6v1c1a atp5f1d LOC118301242 ATP6V1A ATP6V0C atp5mc3a atp6v0a2b atp6ap1a atp6v1ba atp6v1h atp6v0b atp6ap1b nnt dmxl2 atp6v0e1 atp6v0d1 ATP6V1F ATP5MC3 atp5pf
0.00231992	28	55	1.96026	Establishment of protein localization to organelle	GO:0072594	ENSSMAG00000000966 ENSSMAG00000001770 ENSSMAG00000002441 ENSSMAG00000004030 ENSSMAG00000004929 ENSSMAG00000005485 ENSSMAG00000006508 ENSSMAG00000006819 ENSSMAG00000007639 ENSSMAG00000010152 ENSSMAG00000010393 ENSSMAG00000011202 ENSSMAG00000011321 ENSSMAG00000011850 ENSSMAG00000012008 ENSSMAG00000012075 ENSSMAG00000012484 ENSSMAG00000013918 ENSSMAG00000016139 ENSSMAG00000017330 ENSSMAG00000017472 …	PMPCB tomm40l srp54 timm44 LOC118310790 snupn tomm40 srp14 srp72 pmpca sec63 tnpo1 PEX1 chchd4a LOC118288969 m6pr timm10 KPNA1 tram1 timm21 tram2 srp68 LOC118312532 ipo4 kpna6 ssr3 immp2l timm23a
0.00522866	20	34	2.14146	Ribonucleoprotein complex assembly	GO:0022618	ENSSMAG00000001774 ENSSMAG00000005533 ENSSMAG00000006601 ENSSMAG00000008765 ENSSMAG00000010879 ENSSMAG00000011965 ENSSMAG00000012105 ENSSMAG00000013211 ENSSMAG00000015529 ENSSMAG00000016151 ENSSMAG00000016281 ENSSMAG00000016462 ENSSMAG00000016638 ENSSMAG00000017499 ENSSMAG00000017792 ENSSMAG00000019307 ENSSMAG00000019423 ENSSMAG00000020496 ENSSMAG00000029955 ENSSMAG00000037531	mdn1 SNRPF Isy1 snrpd1 eif2d luc7l EIF3L prpf31 naf1 shq1 usp39 coil EIF3C RPF2 snrpe snrpd3l clp1 clns1a SNRPC mrto4
0.00522866	20	34	2.14146	Ribonucleoprotein complex subunit organization	GO:0071826	ENSSMAG00000001774 ENSSMAG00000005533 ENSSMAG00000006601 ENSSMAG00000008765 ENSSMAG00000010879 ENSSMAG00000011965 ENSSMAG00000012105 ENSSMAG00000013211 ENSSMAG00000015529 ENSSMAG00000016151 ENSSMAG00000016281 ENSSMAG00000016462 ENSSMAG00000016638 ENSSMAG00000017499 ENSSMAG00000017792 ENSSMAG00000019307 ENSSMAG00000019423 ENSSMAG00000020496 ENSSMAG00000029955 ENSSMAG00000037531	mdn1 SNRPF Isy1 snrpd1 eif2d luc7l EIF3L prpf31 naf1 shq1 usp39 coil EIF3C RPF2 snrpe snrpd3l clp1 clns1a SNRPC mrto4
0.0056129	146	646	1.29954	Proteolysis	GO:0006508	ENSSMAG00000000083 ENSSMAG00000000156 ENSSMAG00000000225 ENSSMAG00000000257 ENSSMAG00000000353 ENSSMAG00000000453 ENSSMAG00000000533 ENSSMAG00000000749 ENSSMAG00000000789 ENSSMAG00000000927 ENSSMAG00000000933 ENSSMAG00000000966 ENSSMAG00000001057 ENSSMAG00000001156 ENSSMAG00000001181 ENSSMAG00000001338 ENSSMAG00000001408 ENSSMAG00000002154 ENSSMAG00000002168 ENSSMAG00000002224 ENSSMAG00000002406 …	cpvl usp10 LOC118299413 psma1 si:ch1073-280e3.1 BACE1 NEDD4 si:ch211-122f10.4 psmd8 aplp2 cul3a PMPCB PSMC2 ctsh asah1b tpp1 LOC118286011 dpp3 LOC118320390 atg4b mmp13b cul2 fbxo4 uchl3 LOC118312169 lap3 uchl1 USP16 MIPEP hgfb mmp19 tmprss9 lonp1 psmc4 psmb1 usp38 rhbdf1a psmb6 ctsba psmd7 zgc:152830 adamts1 mmp14a DDA1 baxa ubp15 ufd1l desi1b pitrm1 psma5 spcs1 plat ctsa CASP6 skp1 si:dkey-33m11…
0.00891643	8	10	3.23599	TRNA wobble base modification	GO:0002097	ENSSMAG00000002597 ENSSMAG00000006811 ENSSMAG00000009381 ENSSMAG00000012337 ENSSMAG00000016946 ENSSMAG00000018958 ENSSMAG00000019141 ENSSMAG00000031965	elp4 elp1 elp5 elp2 mto1 ctu1 ctu2 ELP6
0.00891643	8	10	3.23599	TRNA wobble uridine modification	GO:0002098	ENSSMAG00000002597 ENSSMAG00000006811 ENSSMAG00000009381 ENSSMAG00000012337 ENSSMAG00000016946 ENSSMAG00000018958 ENSSMAG00000019141 ENSSMAG00000031965	elp4 elp1 elp5 elp2 mto1 ctu1 ctu2 ELP6
0.00891643	8	9	3.23599	Regulation of protein catabolic process	GO:0042176	ENSSMAG00000001057 ENSSMAG00000001657 ENSSMAG00000004534 ENSSMAG00000005992 ENSSMAG00000010653 ENSSMAG00000017773 ENSSMAG00000020589 ENSSMAG00000023379	PSMC2 psmd1 psmc4 DDA1 vcp psmc6 psmd2 psmd3
0.0090174	330	1859	1.17435	Establishment of localization	GO:0051234	ENSSMAG00000000003 ENSSMAG00000000204 ENSSMAG00000000243 ENSSMAG00000000535 ENSSMAG00000000751 ENSSMAG00000000755 ENSSMAG00000000877 ENSSMAG00000000887 ENSSMAG00000000966 ENSSMAG00000001035 ENSSMAG00000001099 ENSSMAG00000001174 ENSSMAG00000001194 ENSSMAG00000001240 ENSSMAG00000001287 ENSSMAG00000001407 ENSSMAG00000001548 ENSSMAG00000001638 ENSSMAG00000001648 ENSSMAG00000001770 ENSSMAG00000001819 …	vps16 ap1g1 tfa abcc4 exoc4 atp5l ap1s3b ran PMPCB atp5pd LOC118319889 chmp4ba LOC118309111 VDAC2 ap4b1 mcur1 LOC118284021 slc35a1 hgs tomm40l LOC118301275 sfxn3 tcirg1b slc25a16 gpr155b chmp7 srp54 atp6v1d mcoln1b scamp3 nup155 LOC118314708 stxbp2 slc15a4 ndfip2 tmco1 atp6v1e1b get1 timm44 ift74 vps11 npc2 slc30a6 timm13 LOC118310936 ednraa ccs copb2 star LOC118310790 LOC118313866 ABCD3 kif3a st…
0.0090174	56	142	1.5214	MRNA processing	GO:0006397	ENSSMAG00000000258 ENSSMAG00000001043 ENSSMAG00000001625 ENSSMAG00000002197 ENSSMAG00000002273 ENSSMAG00000004195 ENSSMAG00000004281 ENSSMAG00000004550 ENSSMAG00000005024 ENSSMAG00000005533 ENSSMAG00000006189 ENSSMAG00000006601 ENSSMAG00000007054 ENSSMAG00000007208 ENSSMAG00000007922 ENSSMAG00000008765 ENSSMAG00000010031 ENSSMAG00000010094 ENSSMAG00000010174 ENSSMAG00000010350 ENSSMAG00000010422 …	ssu72 sart1 cstf1 cstf3 prpf19 lsm7 SLU7 lsm6 snrnp25 SNRPF dhx37 Isy1 phf5a LOC118319107 smn1 snrpd1 bud13 ddx1 eftud2 ptcd2 tnpo3 thoc7 cwc25 prpf40a larp7 ERN2 TDRD3 luc7l rbm8a prpf31 cdc40 snrpa1 yju2 srrt prpf3 cwc15 usp39 coil thoc2 wtap snrpe sf3b5 LOC118295903 snrpd3l clp1 smndc1 sf3a3 clns1a smx5 SNRPC NCBP2 txnl4a rbm24b bcas2 lsm4 lsm3
0.0092484	326	1840	1.17505	Transport	GO:0006810	ENSSMAG00000000003 ENSSMAG00000000204 ENSSMAG00000000243 ENSSMAG00000000535 ENSSMAG00000000751 ENSSMAG00000000755 ENSSMAG00000000877 ENSSMAG00000000887 ENSSMAG00000000966 ENSSMAG00000001035 ENSSMAG00000001099 ENSSMAG00000001174 ENSSMAG00000001194 ENSSMAG00000001240 ENSSMAG00000001287 ENSSMAG00000001407 ENSSMAG00000001548 ENSSMAG00000001638 ENSSMAG00000001648 ENSSMAG00000001770 ENSSMAG00000001819 …	vps16 ap1g1 tfa abcc4 exoc4 atp5l ap1s3b ran PMPCB atp5pd LOC118319889 chmp4ba LOC118309111 VDAC2 ap4b1 mcur1 LOC118284021 slc35a1 hgs tomm40l LOC118301275 sfxn3 tcirg1b slc25a16 gpr155b chmp7 srp54 atp6v1d mcoln1b scamp3 nup155 LOC118314708 stxbp2 slc15a4 ndfip2 tmco1 atp6v1e1b timm44 ift74 vps11 npc2 slc30a6 timm13 LOC118310936 ednraa ccs copb2 star LOC118310790 LOC118313866 ABCD3 kif3a stx16 n…
0.010867	10	15	2.80037	Intracellular protein transmembrane transport	GO:0065002	ENSSMAG00000001770 ENSSMAG00000004030 ENSSMAG00000004929 ENSSMAG00000006508 ENSSMAG00000010393 ENSSMAG00000011850 ENSSMAG00000016139 ENSSMAG00000017330 ENSSMAG00000017472 ENSSMAG00000038106	tomm40l timm44 LOC118310790 tomm40 sec63 chchd4a tram1 timm21 tram2 timm23a
0.010867	10	15	2.80037	Protein transmembrane transport	GO:0071806	ENSSMAG00000001770 ENSSMAG00000004030 ENSSMAG00000004929 ENSSMAG00000006508 ENSSMAG00000010393 ENSSMAG00000011850 ENSSMAG00000016139 ENSSMAG00000017330 ENSSMAG00000017472 ENSSMAG00000038106	tomm40l timm44 LOC118310790 tomm40 sec63 chchd4a tram1 timm21 tram2 timm23a
0.010867	76	235	1.41886	Organonitrogen compound catabolic process	GO:1901565	ENSSMAG00000000156 ENSSMAG00000000225 ENSSMAG00000000257 ENSSMAG00000000533 ENSSMAG00000000933 ENSSMAG00000001057 ENSSMAG00000001657 ENSSMAG00000002509 ENSSMAG00000002533 ENSSMAG00000002781 ENSSMAG00000002832 ENSSMAG00000003244 ENSSMAG00000003510 ENSSMAG00000004230 ENSSMAG00000004312 ENSSMAG00000004534 ENSSMAG00000004835 ENSSMAG00000004846 ENSSMAG00000004860 ENSSMAG00000004994 ENSSMAG00000005992 …	usp10 LOC118299413 psma1 NEDD4 cul3a PSMC2 psmd1 pglyrp6 cul2 fbxo4 uchl3 uchl1 USP16 lonp1 psmc1b psmc4 psmc3 psmb1 usp38 psmb6 DDA1 ubp15 ufd1l psma5 skp1 cdab psma2 PSMB7 slc25a44b ubap1 usp5 psmd6 vcp psmb3 ANAPC11 psmb10 psma6a nploc4 usp33 psma3 anapc4 kmo usp12a usp30 psmb5 usp3 psmb4 psmb9a ube4a LOC118311901 NGLY1 USP37 psmb13a psmb8a usp36 psmc6 ube4b LOC118312588 usp14 psmc5 uchl5 LOC1…
0.0126652	20	45	2.02249	Nucleic acid phosphodiester bond hydrolysis	GO:0090305	ENSSMAG00000001449 ENSSMAG00000003064 ENSSMAG00000003472 ENSSMAG00000005016 ENSSMAG00000010094 ENSSMAG00000010176 ENSSMAG00000010695 ENSSMAG00000014892 ENSSMAG00000015441 ENSSMAG00000015536 ENSSMAG00000016020 ENSSMAG00000017171 ENSSMAG00000017318 ENSSMAG00000017473 ENSSMAG00000019318 ENSSMAG00000020361 ENSSMAG00000020911 ENSSMAG00000024081 ENSSMAG00000033427 ENSSMAG00000036053	ELAC1 nob1 gnl2 polr3k ddx1 LOC118302249 edc3 mre11a rexo4 pop7 isg20l2 pelo EXOSC10 dffa nol9 exosc7 LOC118312785 rnasekb polr1h smfn
0.0145098	6	8	3.64049	Protein import into mitochondrial matrix	GO:0030150	ENSSMAG00000001770 ENSSMAG00000004030 ENSSMAG00000004929 ENSSMAG00000006508 ENSSMAG00000017330 ENSSMAG00000038106	tomm40l timm44 LOC118310790 tomm40 timm21 timm23a
0.0145098	6	6	3.64049	Ribosome assembly	GO:0042255	ENSSMAG00000001774 ENSSMAG00000005666 ENSSMAG00000006217 ENSSMAG00000017499 ENSSMAG00000029204 ENSSMAG00000037531	mdn1 EIF6 nip7 RPF2 sbds mrto4
0.0145098	6	6	3.64049	Ribosomal small subunit biogenesis	GO:0042274	ENSSMAG00000003064 ENSSMAG00000009443 ENSSMAG00000010588 ENSSMAG00000014772 ENSSMAG00000018239 ENSSMAG00000020883	nob1 fam207a NAT10 utp6 NOL11 ltv1
0.0145098	14	25	2.31667	Establishment of protein localization to membrane	GO:0090150	ENSSMAG00000000751 ENSSMAG00000002441 ENSSMAG00000003726 ENSSMAG00000006191 ENSSMAG00000006357 ENSSMAG00000006819 ENSSMAG00000007639 ENSSMAG00000010393 ENSSMAG00000012484 ENSSMAG00000016139 ENSSMAG00000017472 ENSSMAG00000017805 ENSSMAG00000021321 ENSSMAG00000023871	exoc4 srp54 get1 oxa1l get4 srp14 srp72 sec63 timm10 tram1 tram2 srp68 blzf1 ssr3
0.0145098	17	35	2.13408	Mitochondrial transport	GO:0006839	ENSSMAG00000000966 ENSSMAG00000001770 ENSSMAG00000004030 ENSSMAG00000004929 ENSSMAG00000006508 ENSSMAG00000008571 ENSSMAG00000010152 ENSSMAG00000011850 ENSSMAG00000012399 ENSSMAG00000012484 ENSSMAG00000017125 ENSSMAG00000017330 ENSSMAG00000019389 ENSSMAG00000020662 ENSSMAG00000021767 ENSSMAG00000036437 ENSSMAG00000038106	PMPCB tomm40l timm44 LOC118310790 tomm40 grinaa pmpca chchd4a PDHA1 timm10 slc25a38b timm21 mpc2 vdac2 slc25a14 immp2l timm23a
0.0181262	68	187	1.42272	MRNA metabolic process	GO:0016071	ENSSMAG00000000258 ENSSMAG00000001043 ENSSMAG00000001625 ENSSMAG00000001690 ENSSMAG00000002197 ENSSMAG00000002273 ENSSMAG00000004195 ENSSMAG00000004281 ENSSMAG00000004550 ENSSMAG00000005024 ENSSMAG00000005533 ENSSMAG00000006189 ENSSMAG00000006601 ENSSMAG00000007054 ENSSMAG00000007208 ENSSMAG00000007922 ENSSMAG00000008765 ENSSMAG00000010031 ENSSMAG00000010094 ENSSMAG00000010174 ENSSMAG00000010176 …	ssu72 sart1 cstf1 etf1a cstf3 prpf19 lsm7 SLU7 lsm6 snrnp25 SNRPF dhx37 Isy1 phf5a LOC118319107 smn1 snrpd1 bud13 ddx1 eftud2 LOC118302249 ptcd2 tnpo3 thoc7 edc3 cwc25 prpf40a larp7 ERN2 TDRD3 luc7l upf3b rbm8a prpf31 fastkd1 cdc40 snrpa1 yju2 srrt prpf3 cwc15 usp39 coil thoc2 LOC118282775 CNOT9 wtap pelo snrpe fastkd3 PNPT1 sf3b5 LOC118295903 snrpd3l tbrg4 clp1 smndc1 sf3a3 clns1a smx5 SNRPC NCB…
0.0212048	15	31	2.18429	Protein localization to membrane	GO:0072657	ENSSMAG00000000751 ENSSMAG00000002441 ENSSMAG00000003726 ENSSMAG00000006191 ENSSMAG00000006357 ENSSMAG00000006819 ENSSMAG00000007639 ENSSMAG00000010393 ENSSMAG00000012484 ENSSMAG00000016139 ENSSMAG00000017472 ENSSMAG00000017805 ENSSMAG00000018969 ENSSMAG00000021321 ENSSMAG00000023871	exoc4 srp54 get1 oxa1l get4 srp14 srp72 sec63 timm10 tram1 tram2 srp68 atp6ap1b blzf1 ssr3
0.0229276	7	8	3.18543	Mitochondrial translation	GO:0032543	ENSSMAG00000007436 ENSSMAG00000013221 ENSSMAG00000014266 ENSSMAG00000014274 ENSSMAG00000020784 ENSSMAG00000027884 ENSSMAG00000037134	mrpl43 gfm1 QRSL1 PTCD3 mrps18b mrps35 mrpl52
0.0229276	7	9	3.18543	RRNA modification	GO:0000154	ENSSMAG00000002863 ENSSMAG00000004944 ENSSMAG00000005476 ENSSMAG00000010122 ENSSMAG00000010588 ENSSMAG00000011806 ENSSMAG00000022293	ftsj3 zcchc4 tfb2m dimt1l NAT10 emg1 bud23
0.0414513	420	1874	1.12758	Cellular protein metabolic process	GO:0044267	ENSSMAG00000000013 ENSSMAG00000000156 ENSSMAG00000000214 ENSSMAG00000000225 ENSSMAG00000000240 ENSSMAG00000000257 ENSSMAG00000000258 ENSSMAG00000000383 ENSSMAG00000000398 ENSSMAG00000000475 ENSSMAG00000000490 ENSSMAG00000000509 ENSSMAG00000000533 ENSSMAG00000000634 ENSSMAG00000000680 ENSSMAG00000000796 ENSSMAG00000000878 ENSSMAG00000000927 ENSSMAG00000000933 ENSSMAG00000000966 ENSSMAG00000000977 …	cdk15 usp10 mrpl20 LOC118299413 sars2 psma1 ssu72 cdkn1a GOLGA1 mrps14 cdk10 eif2b3 NEDD4 gcn1 parp3 dars2 frk aplp2 cul3a PMPCB NF7O PSMC2 si:dkey-91m11.5 eef1g ccnq dph2 rps20 prkcha dusp22a PPIF pigm si:ch211-195b13.1 MRPS17 etf1a CPEB4 mrpl12 stt3a mrpl27 TGM2 LOC118308949 pigv LOC118308946 mrpl18 eif4e1c tyro3 prpf19 dpm1 farsa TSFM cul2 mrps21 mrpl13 eif2s1b pdgfrb prmt7 csf1ra zdhhc8a fbxo…
0.0437396	14	31	2.12362	Cytokine-mediated signaling pathway	GO:0019221	ENSSMAG00000001711 ENSSMAG00000002679 ENSSMAG00000002682 ENSSMAG00000002788 ENSSMAG00000003707 ENSSMAG00000008361 ENSSMAG00000008640 ENSSMAG00000009305 ENSSMAG00000012356 ENSSMAG00000012466 ENSSMAG00000017421 ENSSMAG00000017996 ENSSMAG00000019525 ENSSMAG00000027561	CXCL12 csf1ra socs1b traf3 TRAF2 socs1a cxcr3.3 nod2 il15ra irak1 nmi stat4 ccr12a cxcr3.1
0.0437396	14	31	2.12362	Response to cytokine	GO:0034097	ENSSMAG00000001711 ENSSMAG00000002679 ENSSMAG00000002682 ENSSMAG00000002788 ENSSMAG00000003707 ENSSMAG00000008361 ENSSMAG00000008640 ENSSMAG00000009305 ENSSMAG00000012356 ENSSMAG00000012466 ENSSMAG00000017421 ENSSMAG00000017996 ENSSMAG00000019525 ENSSMAG00000027561	CXCL12 csf1ra socs1b traf3 TRAF2 socs1a cxcr3.3 nod2 il15ra irak1 nmi stat4 ccr12a cxcr3.1
0.0437396	14	31	2.12362	Cellular response to cytokine stimulus	GO:0071345	ENSSMAG00000001711 ENSSMAG00000002679 ENSSMAG00000002682 ENSSMAG00000002788 ENSSMAG00000003707 ENSSMAG00000008361 ENSSMAG00000008640 ENSSMAG00000009305 ENSSMAG00000012356 ENSSMAG00000012466 ENSSMAG00000017421 ENSSMAG00000017996 ENSSMAG00000019525 ENSSMAG00000027561	CXCL12 csf1ra socs1b traf3 TRAF2 socs1a cxcr3.3 nod2 il15ra irak1 nmi stat4 ccr12a cxcr3.1
0.0439739	44	125	1.49702	Modification-dependent protein catabolic process	GO:0019941	ENSSMAG00000000156 ENSSMAG00000000225 ENSSMAG00000000257 ENSSMAG00000000533 ENSSMAG00000000933 ENSSMAG00000002533 ENSSMAG00000002781 ENSSMAG00000002832 ENSSMAG00000003244 ENSSMAG00000003510 ENSSMAG00000004860 ENSSMAG00000005992 ENSSMAG00000006091 ENSSMAG00000006297 ENSSMAG00000006628 ENSSMAG00000007007 ENSSMAG00000009716 ENSSMAG00000010392 ENSSMAG00000010518 ENSSMAG00000010653 ENSSMAG00000010938 …	usp10 LOC118299413 psma1 NEDD4 cul3a cul2 fbxo4 uchl3 uchl1 USP16 usp38 DDA1 ubp15 ufd1l psma5 skp1 ubap1 usp5 psmd6 vcp psmb3 ANAPC11 psma6a nploc4 usp33 psma3 anapc4 usp12a usp30 psmb5 usp3 ube4a USP37 usp36 psmc6 ube4b LOC118312588 usp14 uchl5 PSMA8 yod1 rad23ab eloca tmub1
0.0439739	44	125	1.49702	Modification-dependent macromolecule catabolic process	GO:0043632	ENSSMAG00000000156 ENSSMAG00000000225 ENSSMAG00000000257 ENSSMAG00000000533 ENSSMAG00000000933 ENSSMAG00000002533 ENSSMAG00000002781 ENSSMAG00000002832 ENSSMAG00000003244 ENSSMAG00000003510 ENSSMAG00000004860 ENSSMAG00000005992 ENSSMAG00000006091 ENSSMAG00000006297 ENSSMAG00000006628 ENSSMAG00000007007 ENSSMAG00000009716 ENSSMAG00000010392 ENSSMAG00000010518 ENSSMAG00000010653 ENSSMAG00000010938 …	usp10 LOC118299413 psma1 NEDD4 cul3a cul2 fbxo4 uchl3 uchl1 USP16 usp38 DDA1 ubp15 ufd1l psma5 skp1 ubap1 usp5 psmd6 vcp psmb3 ANAPC11 psma6a nploc4 usp33 psma3 anapc4 usp12a usp30 psmb5 usp3 ube4a USP37 usp36 psmc6 ube4b LOC118312588 usp14 uchl5 PSMA8 yod1 rad23ab eloca tmub1
0.0439739	11	21	2.35561	Mitochondrial transmembrane transport	GO:1990542	ENSSMAG00000001770 ENSSMAG00000004030 ENSSMAG00000004929 ENSSMAG00000006508 ENSSMAG00000011850 ENSSMAG00000012399 ENSSMAG00000017125 ENSSMAG00000017330 ENSSMAG00000019389 ENSSMAG00000020662 ENSSMAG00000038106	tomm40l timm44 LOC118310790 tomm40 chchd4a PDHA1 slc25a38b timm21 mpc2 vdac2 timm23a
0.0439739	44	125	1.49702	Ubiquitin-dependent protein catabolic process	GO:0006511	ENSSMAG00000000156 ENSSMAG00000000225 ENSSMAG00000000257 ENSSMAG00000000533 ENSSMAG00000000933 ENSSMAG00000002533 ENSSMAG00000002781 ENSSMAG00000002832 ENSSMAG00000003244 ENSSMAG00000003510 ENSSMAG00000004860 ENSSMAG00000005992 ENSSMAG00000006091 ENSSMAG00000006297 ENSSMAG00000006628 ENSSMAG00000007007 ENSSMAG00000009716 ENSSMAG00000010392 ENSSMAG00000010518 ENSSMAG00000010653 ENSSMAG00000010938 …	usp10 LOC118299413 psma1 NEDD4 cul3a cul2 fbxo4 uchl3 uchl1 USP16 usp38 DDA1 ubp15 ufd1l psma5 skp1 ubap1 usp5 psmd6 vcp psmb3 ANAPC11 psma6a nploc4 usp33 psma3 anapc4 usp12a usp30 psmb5 usp3 ube4a USP37 usp36 psmc6 ube4b LOC118312588 usp14 uchl5 PSMA8 yod1 rad23ab eloca tmub1
0.0447934	5	7	3.64049	Transcription by RNA polymerase I	GO:0006360	ENSSMAG00000001236 ENSSMAG00000012159 ENSSMAG00000013682 ENSSMAG00000024265 ENSSMAG00000027207	CAVIN1 wu:fj64h06 polr1b taf1b polr1g
0.0474762	112	389	1.27417	Cellular catabolic process	GO:0044248	ENSSMAG00000000156 ENSSMAG00000000225 ENSSMAG00000000257 ENSSMAG00000000533 ENSSMAG00000000933 ENSSMAG00000001057 ENSSMAG00000001690 ENSSMAG00000002224 ENSSMAG00000002524 ENSSMAG00000002533 ENSSMAG00000002781 ENSSMAG00000002832 ENSSMAG00000003244 ENSSMAG00000003510 ENSSMAG00000004188 ENSSMAG00000004195 ENSSMAG00000004230 ENSSMAG00000004534 ENSSMAG00000004846 ENSSMAG00000004860 ENSSMAG00000004994 …	usp10 LOC118299413 psma1 NEDD4 cul3a PSMC2 etf1a atg4b mcoln1b cul2 fbxo4 uchl3 uchl1 USP16 dram2b lsm7 lonp1 psmc4 psmb1 usp38 psmb6 gpcpd1 DDA1 ubp15 ufd1l psma5 pnkd skp1 cdab psma2 fyco1a PSMB7 nt5e snx14 slc25a44b ubap1 washc4 LOC118302249 usp5 wdr41 psmd6 vcp edc3 psmb3 ANAPC11 psmb10 psma6a ACADM rmc1 nploc4 usp33 psma3 upf3b rbm8a lamp2 hadhab anapc4 fastkd1 kmo atg4da srd5a3 slc16a6b usp…
0.0485602	10	16	2.42699	Protein localization to endoplasmic reticulum	GO:0070972	ENSSMAG00000001978 ENSSMAG00000002441 ENSSMAG00000006819 ENSSMAG00000007639 ENSSMAG00000010393 ENSSMAG00000016139 ENSSMAG00000017472 ENSSMAG00000017805 ENSSMAG00000023871 ENSSMAG00000029156	kdelr2b srp54 srp14 srp72 sec63 tram1 tram2 srp68 ssr3 LOC118288452
0.0485602	22	46	1.77979	Translational initiation	GO:0006413	ENSSMAG00000000509 ENSSMAG00000002255 ENSSMAG00000002566 ENSSMAG00000003537 ENSSMAG00000005233 ENSSMAG00000005666 ENSSMAG00000006036 ENSSMAG00000006106 ENSSMAG00000008350 ENSSMAG00000009834 ENSSMAG00000010015 ENSSMAG00000010563 ENSSMAG00000010796 ENSSMAG00000010879 ENSSMAG00000011430 ENSSMAG00000012105 ENSSMAG00000014875 ENSSMAG00000015759 ENSSMAG00000016638 ENSSMAG00000019485 ENSSMAG00000021264 …	eif2b3 eif4e1c eif2s1b eif4e2rs1 eif2a EIF6 EIF5 EIF4E3 eif4a2 eif1axb LOC118319301 denr eif4eb eif2d taf10 EIF3L eif2s2 LOC118314401 EIF3C EIF3K eif3ba eif1ad
0.0485602	10	15	2.42699	Pseudouridine synthesis	GO:0001522	ENSSMAG00000000903 ENSSMAG00000001020 ENSSMAG00000002552 ENSSMAG00000007173 ENSSMAG00000009976 ENSSMAG00000015529 ENSSMAG00000019075 ENSSMAG00000020340 ENSSMAG00000020978 ENSSMAG00000021017	rpusd2 trub1 dkc1 pus7 gar1 naf1 pus1 pus3 rpusd4 pus10

## Sheet: in vivo Poly down (enrichment)
Supplementary table 5E. GO enrichment analysis of the down-regulated differentialy expressed genes for Poly (I:C) in vivo for Biological Process (p-value < 0.05).
Enrichment FDR	nGenes	Pathway Genes	Fold Enrichment	Pathway	GO ID	Genes (Ensembl ID)	Genes (Gene Symbol)
0.0209023	23	73	2.51051	Small molecule catabolic process	GO:0044282	ENSSMAG00000000410 ENSSMAG00000001415 ENSSMAG00000001489 ENSSMAG00000002694 ENSSMAG00000002789 ENSSMAG00000003096 ENSSMAG00000003602 ENSSMAG00000004452 ENSSMAG00000004707 ENSSMAG00000005484 ENSSMAG00000006159 ENSSMAG00000006812 ENSSMAG00000007092 ENSSMAG00000009206 ENSSMAG00000009775 ENSSMAG00000010744 ENSSMAG00000011446 ENSSMAG00000015579 ENSSMAG00000016664 ENSSMAG00000017269 ENSSMAG00000018017 …	zgc:56622 ALDH1L1 bpnt1 oxct1a renbp miox gcat impa1 hsd17b4 AMDHD1 aldh4a1 pnkd cdab hal tdo2a ACADL ACADM haao prodh2 ENOSF1 hgd LOC118287135 bckdha
0.0342263	105	624	1.44824	Small molecule metabolic process	GO:0044281	ENSSMAG00000000271 ENSSMAG00000000392 ENSSMAG00000000394 ENSSMAG00000000410 ENSSMAG00000000604 ENSSMAG00000000794 ENSSMAG00000000900 ENSSMAG00000001168 ENSSMAG00000001245 ENSSMAG00000001321 ENSSMAG00000001415 ENSSMAG00000001489 ENSSMAG00000001804 ENSSMAG00000001927 ENSSMAG00000002512 ENSSMAG00000002513 ENSSMAG00000002694 ENSSMAG00000002789 ENSSMAG00000002903 ENSSMAG00000003052 ENSSMAG00000003096 …	coq8b aldh1a2 hpda zgc:56622 LOC118309660 nme7 ip6k1 ip6k2b tkfc pfkfb4b ALDH1L1 bpnt1 Acot4 nars2 kyat3 aldob oxct1a renbp oat got1 miox gcat nme5 ASS1 gstz1 impa1 hsd17b4 csad bhmt LOC118309812 AMDHD1 LOC118317007 ELO aldh4a1 dars1 pnkd cdab gck gda cryl1 LOC118288632 pank2 ptgs1 gucy1b1 coq8aa atp5fa1 man2a1 ACOT2 hal pnpo cars2 tdo2a kyat1 LOC118319296 aspdh ehhadh spra ACADL LOC118285987 xyl…

## Sheet: in vivo Poli up (enrichment)
Supplementary table 5F. GO enrichment analysis of the up-regulated differentialy expressed genes for Poly (I:C) in vivo for Biological Process (p-value < 0.05).
Enrichment FDR	nGenes	Pathway Genes	Fold Enrichment	Pathway	GO ID	Genes (Ensembl ID)	Genes (Gene Symbol)
1.80953e-16	47	74	3.89067	Ribosome biogenesis	GO:0042254	ENSSMAG00000000253 ENSSMAG00000000270 ENSSMAG00000000297 ENSSMAG00000000762 ENSSMAG00000001515 ENSSMAG00000001539 ENSSMAG00000002863 ENSSMAG00000003064 ENSSMAG00000004098 ENSSMAG00000004944 ENSSMAG00000005622 ENSSMAG00000005666 ENSSMAG00000005909 ENSSMAG00000006217 ENSSMAG00000006936 ENSSMAG00000007133 ENSSMAG00000008869 ENSSMAG00000009443 ENSSMAG00000009504 ENSSMAG00000009976 ENSSMAG00000010588 …	pwp1 nop58 WDR12 nup88 rpl7l1 las1l ftsj3 nob1 ppan zcchc4 rbis EIF6 bxdc2 nip7 sdad1 utp15 wdr36 fam207a tsr1 gar1 NAT10 nom1 emg1 fbl pes tbl3 bop1 rrs1 wdr43 rexo4 naf1 rrp15 rrp1 gemin4 RPF2 UTP14A NOL11 nol9 BMS1 EBNA1BP2 ltv1 ncl mphosph10 exosc3 wdr74 snu13b mrto4
2.5088e-15	36	50	4.43972	Endopeptidase complex	GO:1905369	ENSSMAG00000000225 ENSSMAG00000000257 ENSSMAG00000000789 ENSSMAG00000001057 ENSSMAG00000001221 ENSSMAG00000001657 ENSSMAG00000004378 ENSSMAG00000004534 ENSSMAG00000004846 ENSSMAG00000005531 ENSSMAG00000006628 ENSSMAG00000006731 ENSSMAG00000007148 ENSSMAG00000007870 ENSSMAG00000009060 ENSSMAG00000009707 ENSSMAG00000009769 ENSSMAG00000010390 ENSSMAG00000010518 ENSSMAG00000010938 ENSSMAG00000011304 …	LOC118299413 psma1 psmd8 PSMC2 psmf1 psmd1 psma6b psmc4 psmb1 psmd7 psma5 psme3 psma2 PSME2 psmd11b pigs LOC118299429 psmd10 psmd6 psmb3 psmb10 psma3 ecpas psmb4 psmb9a pigt psmb13a psmb8a psmc6 gpaa1 PSMA8 psmd2 psmb12 LOC118302614 psme1 psmb2
1.59388e-14	33	45	4.53221	Proteasome complex	GO:0000502	ENSSMAG00000000225 ENSSMAG00000000257 ENSSMAG00000000789 ENSSMAG00000001057 ENSSMAG00000001221 ENSSMAG00000001657 ENSSMAG00000004378 ENSSMAG00000004534 ENSSMAG00000004846 ENSSMAG00000005531 ENSSMAG00000006628 ENSSMAG00000006731 ENSSMAG00000007148 ENSSMAG00000007870 ENSSMAG00000009060 ENSSMAG00000009769 ENSSMAG00000010390 ENSSMAG00000010518 ENSSMAG00000010938 ENSSMAG00000011304 ENSSMAG00000012319 …	LOC118299413 psma1 psmd8 PSMC2 psmf1 psmd1 psma6b psmc4 psmb1 psmd7 psma5 psme3 psma2 PSME2 psmd11b LOC118299429 psmd10 psmd6 psmb3 psmb10 psma3 ecpas psmb4 psmb9a psmb13a psmb8a psmc6 PSMA8 psmd2 psmb12 LOC118302614 psme1 psmb2
7.28214e-13	52	103	3.08072	Ribonucleoprotein complex biogenesis	GO:0022613	ENSSMAG00000000253 ENSSMAG00000000270 ENSSMAG00000000297 ENSSMAG00000000762 ENSSMAG00000001515 ENSSMAG00000001539 ENSSMAG00000002863 ENSSMAG00000003064 ENSSMAG00000004098 ENSSMAG00000004944 ENSSMAG00000005622 ENSSMAG00000005666 ENSSMAG00000005909 ENSSMAG00000006217 ENSSMAG00000006936 ENSSMAG00000007133 ENSSMAG00000008869 ENSSMAG00000009443 ENSSMAG00000009504 ENSSMAG00000009976 ENSSMAG00000010588 …	pwp1 nop58 WDR12 nup88 rpl7l1 las1l ftsj3 nob1 ppan zcchc4 rbis EIF6 bxdc2 nip7 sdad1 utp15 wdr36 fam207a tsr1 gar1 NAT10 nom1 emg1 fbl pes EIF3L zgc:158803 tbl3 bop1 rrs1 wdr43 rexo4 naf1 rrp15 coil rrp1 gemin4 RPF2 prpf8 UTP14A NOL11 nol9 clp1 BMS1 EBNA1BP2 ltv1 ncl mphosph10 exosc3 wdr74 snu13b mrto4
2.59279e-12	37	61	3.72649	Peptidase complex	GO:1905368	ENSSMAG00000000225 ENSSMAG00000000257 ENSSMAG00000000789 ENSSMAG00000001057 ENSSMAG00000001221 ENSSMAG00000001657 ENSSMAG00000004378 ENSSMAG00000004534 ENSSMAG00000004846 ENSSMAG00000005531 ENSSMAG00000006628 ENSSMAG00000006731 ENSSMAG00000007148 ENSSMAG00000007870 ENSSMAG00000009060 ENSSMAG00000009707 ENSSMAG00000009769 ENSSMAG00000010390 ENSSMAG00000010518 ENSSMAG00000010938 ENSSMAG00000011304 …	LOC118299413 psma1 psmd8 PSMC2 psmf1 psmd1 psma6b psmc4 psmb1 psmd7 psma5 psme3 psma2 PSME2 psmd11b pigs LOC118299429 psmd10 psmd6 psmb3 psmb10 psma3 ecpas psmb4 psmb9a sgf29 pigt psmb13a psmb8a psmc6 gpaa1 PSMA8 psmd2 psmb12 LOC118302614 psme1 psmb2
2.76211e-11	56	144	2.72907	Cellular protein catabolic process	GO:0044257	ENSSMAG00000000156 ENSSMAG00000000225 ENSSMAG00000000257 ENSSMAG00000000533 ENSSMAG00000000562 ENSSMAG00000000738 ENSSMAG00000001057 ENSSMAG00000001612 ENSSMAG00000002533 ENSSMAG00000002834 ENSSMAG00000003743 ENSSMAG00000004194 ENSSMAG00000004378 ENSSMAG00000004534 ENSSMAG00000004846 ENSSMAG00000004860 ENSSMAG00000006091 ENSSMAG00000006628 ENSSMAG00000007007 ENSSMAG00000007148 ENSSMAG00000008278 …	usp10 LOC118299413 psma1 NEDD4 nfatc3b usp4 PSMC2 rad23aa cul2 ubr1 usp18 usp19 psma6b psmc4 psmb1 usp38 ubp15 psma5 skp1 psma2 LOC118291306 rnf146 cylda ubap1 LOC118299429 usp42 usp5 psmd6 vcp psmb3 psmb10 psma3 syvn1 trpc4apa usp8 usp12a psmb4 usp11 cyldl psmb9a ube4a USP24 LOC118289009 psmb13a psmb8a psmc6 ube4b usp40 usp14 LOC118288195 PSMA8 usp1 usp47 psmb12 LOC118302614 psmb2
2.76211e-11	56	143	2.72907	Proteolysis involved in cellular protein catabolic process	GO:0051603	ENSSMAG00000000156 ENSSMAG00000000225 ENSSMAG00000000257 ENSSMAG00000000533 ENSSMAG00000000562 ENSSMAG00000000738 ENSSMAG00000001057 ENSSMAG00000001612 ENSSMAG00000002533 ENSSMAG00000002834 ENSSMAG00000003743 ENSSMAG00000004194 ENSSMAG00000004378 ENSSMAG00000004534 ENSSMAG00000004846 ENSSMAG00000004860 ENSSMAG00000006091 ENSSMAG00000006628 ENSSMAG00000007007 ENSSMAG00000007148 ENSSMAG00000008278 …	usp10 LOC118299413 psma1 NEDD4 nfatc3b usp4 PSMC2 rad23aa cul2 ubr1 usp18 usp19 psma6b psmc4 psmb1 usp38 ubp15 psma5 skp1 psma2 LOC118291306 rnf146 cylda ubap1 LOC118299429 usp42 usp5 psmd6 vcp psmb3 psmb10 psma3 syvn1 trpc4apa usp8 usp12a psmb4 usp11 cyldl psmb9a ube4a USP24 LOC118289009 psmb13a psmb8a psmc6 ube4b usp40 usp14 LOC118288195 PSMA8 usp1 usp47 psmb12 LOC118302614 psmb2
5.6175e-11	58	153	2.63527	Protein catabolic process	GO:0030163	ENSSMAG00000000156 ENSSMAG00000000225 ENSSMAG00000000257 ENSSMAG00000000533 ENSSMAG00000000562 ENSSMAG00000000738 ENSSMAG00000001057 ENSSMAG00000001612 ENSSMAG00000001657 ENSSMAG00000002533 ENSSMAG00000002834 ENSSMAG00000003743 ENSSMAG00000004194 ENSSMAG00000004378 ENSSMAG00000004534 ENSSMAG00000004846 ENSSMAG00000004860 ENSSMAG00000006091 ENSSMAG00000006628 ENSSMAG00000007007 ENSSMAG00000007148 …	usp10 LOC118299413 psma1 NEDD4 nfatc3b usp4 PSMC2 rad23aa psmd1 cul2 ubr1 usp18 usp19 psma6b psmc4 psmb1 usp38 ubp15 psma5 skp1 psma2 LOC118291306 rnf146 cylda ubap1 LOC118299429 usp42 usp5 psmd6 vcp psmb3 psmb10 psma3 syvn1 trpc4apa usp8 usp12a psmb4 usp11 cyldl psmb9a ube4a USP24 LOC118289009 psmb13a psmb8a psmc6 ube4b usp40 usp14 LOC118288195 PSMA8 psmd2 usp1 usp47 psmb12 LOC118302614 psmb2
2.98631e-09	69	212	2.24174	Cellular macromolecule catabolic process	GO:0044265	ENSSMAG00000000156 ENSSMAG00000000225 ENSSMAG00000000257 ENSSMAG00000000533 ENSSMAG00000000562 ENSSMAG00000000738 ENSSMAG00000001057 ENSSMAG00000001612 ENSSMAG00000001690 ENSSMAG00000002533 ENSSMAG00000002834 ENSSMAG00000003743 ENSSMAG00000004194 ENSSMAG00000004378 ENSSMAG00000004534 ENSSMAG00000004846 ENSSMAG00000004860 ENSSMAG00000006091 ENSSMAG00000006628 ENSSMAG00000007007 ENSSMAG00000007148 …	usp10 LOC118299413 psma1 NEDD4 nfatc3b usp4 PSMC2 rad23aa etf1a cul2 ubr1 usp18 usp19 psma6b psmc4 psmb1 usp38 ubp15 psma5 skp1 psma2 LOC118319039 upf2 LOC118291306 tnrc6a rnf146 cylda ubap1 LOC118299429 usp42 usp5 psmd6 vcp edc3 psmb3 psmb10 psma3 syvn1 trpc4apa usp8 usp12a smg1 psmb4 usp11 cyldl psmb9a ube4a xrn1 USP24 LOC118311901 LOC118289009 psmb13a psmb8a psmc6 ube4b usp40 usp14 LOC11828819…
1.10872e-08	71	228	2.15603	Macromolecule catabolic process	GO:0009057	ENSSMAG00000000156 ENSSMAG00000000225 ENSSMAG00000000257 ENSSMAG00000000533 ENSSMAG00000000562 ENSSMAG00000000738 ENSSMAG00000001057 ENSSMAG00000001612 ENSSMAG00000001657 ENSSMAG00000001690 ENSSMAG00000002533 ENSSMAG00000002834 ENSSMAG00000003743 ENSSMAG00000004194 ENSSMAG00000004378 ENSSMAG00000004534 ENSSMAG00000004846 ENSSMAG00000004860 ENSSMAG00000006091 ENSSMAG00000006628 ENSSMAG00000007007 …	usp10 LOC118299413 psma1 NEDD4 nfatc3b usp4 PSMC2 rad23aa psmd1 etf1a cul2 ubr1 usp18 usp19 psma6b psmc4 psmb1 usp38 ubp15 psma5 skp1 psma2 LOC118319039 upf2 LOC118291306 tnrc6a rnf146 cylda ubap1 LOC118299429 usp42 usp5 psmd6 vcp edc3 psmb3 psmb10 psma3 syvn1 trpc4apa usp8 usp12a smg1 psmb4 usp11 cyldl psmb9a ube4a xrn1 USP24 LOC118311901 LOC118289009 psmb13a psmb8a psmc6 ube4b usp40 usp14 LOC11…
3.17131e-08	27	47	3.54695	RRNA processing	GO:0006364	ENSSMAG00000000253 ENSSMAG00000001515 ENSSMAG00000001539 ENSSMAG00000002863 ENSSMAG00000003064 ENSSMAG00000004098 ENSSMAG00000004944 ENSSMAG00000005909 ENSSMAG00000007133 ENSSMAG00000008869 ENSSMAG00000009443 ENSSMAG00000010588 ENSSMAG00000011806 ENSSMAG00000011853 ENSSMAG00000014338 ENSSMAG00000014623 ENSSMAG00000015441 ENSSMAG00000015836 ENSSMAG00000016847 ENSSMAG00000017304 ENSSMAG00000017499 …	pwp1 rpl7l1 las1l ftsj3 nob1 ppan zcchc4 bxdc2 utp15 wdr36 fam207a NAT10 emg1 fbl tbl3 bop1 rexo4 rrp15 rrp1 gemin4 RPF2 UTP14A NOL11 nol9 ncl mphosph10 exosc3
9.23678e-08	89	328	1.89374	Catalytic activity, acting on a nucleic acid	GO:0140640	ENSSMAG00000000095 ENSSMAG00000000240 ENSSMAG00000000511 ENSSMAG00000000529 ENSSMAG00000000796 ENSSMAG00000001493 ENSSMAG00000001652 ENSSMAG00000001780 ENSSMAG00000002784 ENSSMAG00000002863 ENSSMAG00000003064 ENSSMAG00000003210 ENSSMAG00000003316 ENSSMAG00000003803 ENSSMAG00000003994 ENSSMAG00000004135 ENSSMAG00000004281 ENSSMAG00000004646 ENSSMAG00000004676 ENSSMAG00000004944 ENSSMAG00000005096 …	dhx38 sars2 PRIM1 ddx23 dars2 ruvbl1 ddx18 polr3a ddx24 ftsj3 nob1 ddx54 rnaset2 cars1 ddx5 dnmt1 SLU7 zgc:64201 rnaset2l zcchc4 rtcb SNRNP200 dhx37 polb pcif1 yars2 ddx27 ddx19 ttf2 xrn2 dhx8 polr2a lrrc47 vars1 tars1 ddx52 tars3 pold1 cnot8 ddx55 rfc1 mcm7 eprs1 znfx1 ddx56 tut1 DHX15 qars1 emg1 ifih1 NARS1 mcm6 pole dnase2 iars1 gars1 polr1b gars1 top1l rars1 iars2 UNG polr1a hars trmt61b dice…
1.0239e-07	27	49	3.39916	RRNA metabolic process	GO:0016072	ENSSMAG00000000253 ENSSMAG00000001515 ENSSMAG00000001539 ENSSMAG00000002863 ENSSMAG00000003064 ENSSMAG00000004098 ENSSMAG00000004944 ENSSMAG00000005909 ENSSMAG00000007133 ENSSMAG00000008869 ENSSMAG00000009443 ENSSMAG00000010588 ENSSMAG00000011806 ENSSMAG00000011853 ENSSMAG00000014338 ENSSMAG00000014623 ENSSMAG00000015441 ENSSMAG00000015836 ENSSMAG00000016847 ENSSMAG00000017304 ENSSMAG00000017499 …	pwp1 rpl7l1 las1l ftsj3 nob1 ppan zcchc4 bxdc2 utp15 wdr36 fam207a NAT10 emg1 fbl tbl3 bop1 rexo4 rrp15 rrp1 gemin4 RPF2 UTP14A NOL11 nol9 ncl mphosph10 exosc3
1.25624e-07	17	23	4.66955	Proteasome core complex	GO:0005839	ENSSMAG00000000225 ENSSMAG00000000257 ENSSMAG00000004378 ENSSMAG00000004846 ENSSMAG00000006628 ENSSMAG00000007148 ENSSMAG00000010938 ENSSMAG00000011304 ENSSMAG00000012319 ENSSMAG00000015828 ENSSMAG00000016444 ENSSMAG00000017232 ENSSMAG00000017264 ENSSMAG00000020374 ENSSMAG00000025754 ENSSMAG00000030370 ENSSMAG00000037330	LOC118299413 psma1 psma6b psmb1 psma5 psma2 psmb3 psmb10 psma3 psmb4 psmb9a psmb13a psmb8a PSMA8 psmb12 LOC118302614 psmb2
2.27579e-07	44	125	2.48495	Modification-dependent protein catabolic process	GO:0019941	ENSSMAG00000000156 ENSSMAG00000000225 ENSSMAG00000000257 ENSSMAG00000000533 ENSSMAG00000000562 ENSSMAG00000000738 ENSSMAG00000001612 ENSSMAG00000002533 ENSSMAG00000002834 ENSSMAG00000003743 ENSSMAG00000004194 ENSSMAG00000004378 ENSSMAG00000004860 ENSSMAG00000006091 ENSSMAG00000006628 ENSSMAG00000007007 ENSSMAG00000008278 ENSSMAG00000009000 ENSSMAG00000009173 ENSSMAG00000009716 ENSSMAG00000009769 …	usp10 LOC118299413 psma1 NEDD4 nfatc3b usp4 rad23aa cul2 ubr1 usp18 usp19 psma6b usp38 ubp15 psma5 skp1 LOC118291306 rnf146 cylda ubap1 LOC118299429 usp42 usp5 psmd6 vcp psmb3 psma3 syvn1 trpc4apa usp8 usp12a usp11 cyldl ube4a USP24 LOC118289009 psmc6 ube4b usp40 usp14 LOC118288195 PSMA8 usp1 usp47
2.27579e-07	44	125	2.48495	Modification-dependent macromolecule catabolic process	GO:0043632	ENSSMAG00000000156 ENSSMAG00000000225 ENSSMAG00000000257 ENSSMAG00000000533 ENSSMAG00000000562 ENSSMAG00000000738 ENSSMAG00000001612 ENSSMAG00000002533 ENSSMAG00000002834 ENSSMAG00000003743 ENSSMAG00000004194 ENSSMAG00000004378 ENSSMAG00000004860 ENSSMAG00000006091 ENSSMAG00000006628 ENSSMAG00000007007 ENSSMAG00000008278 ENSSMAG00000009000 ENSSMAG00000009173 ENSSMAG00000009716 ENSSMAG00000009769 …	usp10 LOC118299413 psma1 NEDD4 nfatc3b usp4 rad23aa cul2 ubr1 usp18 usp19 psma6b usp38 ubp15 psma5 skp1 LOC118291306 rnf146 cylda ubap1 LOC118299429 usp42 usp5 psmd6 vcp psmb3 psma3 syvn1 trpc4apa usp8 usp12a usp11 cyldl ube4a USP24 LOC118289009 psmc6 ube4b usp40 usp14 LOC118288195 PSMA8 usp1 usp47
2.27579e-07	44	125	2.48495	Ubiquitin-dependent protein catabolic process	GO:0006511	ENSSMAG00000000156 ENSSMAG00000000225 ENSSMAG00000000257 ENSSMAG00000000533 ENSSMAG00000000562 ENSSMAG00000000738 ENSSMAG00000001612 ENSSMAG00000002533 ENSSMAG00000002834 ENSSMAG00000003743 ENSSMAG00000004194 ENSSMAG00000004378 ENSSMAG00000004860 ENSSMAG00000006091 ENSSMAG00000006628 ENSSMAG00000007007 ENSSMAG00000008278 ENSSMAG00000009000 ENSSMAG00000009173 ENSSMAG00000009716 ENSSMAG00000009769 …	usp10 LOC118299413 psma1 NEDD4 nfatc3b usp4 rad23aa cul2 ubr1 usp18 usp19 psma6b usp38 ubp15 psma5 skp1 LOC118291306 rnf146 cylda ubap1 LOC118299429 usp42 usp5 psmd6 vcp psmb3 psma3 syvn1 trpc4apa usp8 usp12a usp11 cyldl ube4a USP24 LOC118289009 psmc6 ube4b usp40 usp14 LOC118288195 PSMA8 usp1 usp47
2.43669e-07	271	1764	1.38548	Purine nucleotide binding	GO:0017076	ENSSMAG00000000095 ENSSMAG00000000221 ENSSMAG00000000240 ENSSMAG00000000437 ENSSMAG00000000528 ENSSMAG00000000529 ENSSMAG00000000660 ENSSMAG00000000777 ENSSMAG00000000796 ENSSMAG00000000875 ENSSMAG00000001002 ENSSMAG00000001057 ENSSMAG00000001283 ENSSMAG00000001300 ENSSMAG00000001326 ENSSMAG00000001483 ENSSMAG00000001493 ENSSMAG00000001520 ENSSMAG00000001608 ENSSMAG00000001645 ENSSMAG00000001652 …	dhx38 ATAD3A sars2 Wnk1 LOC118302761 ddx23 rab35b aatka dars2 hck rab2a PSMC2 mcm2 LOC118309112 smarcad1a myo1g ruvbl1 plk2b si:ch211-195b13.1 cct6a ddx18 opa1 LOC118302001 hsp90ab1 apaf1 ddx24 MFN1 ehd4 mcm3 bsk146 ddx54 zgc:171452 rragca glulb LOC118285544 mcm5 si:dkeyp-67a8.4 stk40 cars1 ddx5 hyou1 hk1 rps6kb1b cdk2 pim1 msh2 camkk1b psmc4 bmpr1aa smarca5 si:ch1073-322p19.1 hspa4b ephb4b LOC11…
4.44589e-07	25	48	3.35719	Nucleolus	GO:0005730	ENSSMAG00000000270 ENSSMAG00000001049 ENSSMAG00000001845 ENSSMAG00000003210 ENSSMAG00000004098 ENSSMAG00000004944 ENSSMAG00000005666 ENSSMAG00000005909 ENSSMAG00000006217 ENSSMAG00000007133 ENSSMAG00000008179 ENSSMAG00000009443 ENSSMAG00000010588 ENSSMAG00000011442 ENSSMAG00000011449 ENSSMAG00000012102 ENSSMAG00000012628 ENSSMAG00000014338 ENSSMAG00000014623 ENSSMAG00000017499 ENSSMAG00000020600 …	nop58 polr2h nifk ddx54 ppan zcchc4 EIF6 bxdc2 nip7 utp15 mybbp1a fam207a NAT10 pinx1 tut1 pes imp4 tbl3 bop1 RPF2 EBNA1BP2 mphosph10 wdr74 snu13b polr1h
6.6385e-07	264	1724	1.37767	Purine ribonucleoside triphosphate binding	GO:0035639	ENSSMAG00000000095 ENSSMAG00000000221 ENSSMAG00000000240 ENSSMAG00000000437 ENSSMAG00000000528 ENSSMAG00000000529 ENSSMAG00000000660 ENSSMAG00000000777 ENSSMAG00000000796 ENSSMAG00000000875 ENSSMAG00000001002 ENSSMAG00000001057 ENSSMAG00000001283 ENSSMAG00000001300 ENSSMAG00000001326 ENSSMAG00000001483 ENSSMAG00000001493 ENSSMAG00000001520 ENSSMAG00000001608 ENSSMAG00000001645 ENSSMAG00000001652 …	dhx38 ATAD3A sars2 Wnk1 LOC118302761 ddx23 rab35b aatka dars2 hck rab2a PSMC2 mcm2 LOC118309112 smarcad1a myo1g ruvbl1 plk2b si:ch211-195b13.1 cct6a ddx18 opa1 LOC118302001 hsp90ab1 ddx24 MFN1 ehd4 mcm3 bsk146 ddx54 zgc:171452 rragca glulb LOC118285544 mcm5 si:dkeyp-67a8.4 stk40 cars1 ddx5 hyou1 hk1 rps6kb1b cdk2 pim1 msh2 camkk1b psmc4 bmpr1aa smarca5 si:ch1073-322p19.1 hspa4b ephb4b LOC11831467…
8.61568e-07	266	1750	1.37152	Purine ribonucleotide binding	GO:0032555	ENSSMAG00000000095 ENSSMAG00000000221 ENSSMAG00000000240 ENSSMAG00000000437 ENSSMAG00000000528 ENSSMAG00000000529 ENSSMAG00000000660 ENSSMAG00000000777 ENSSMAG00000000796 ENSSMAG00000000875 ENSSMAG00000001002 ENSSMAG00000001057 ENSSMAG00000001283 ENSSMAG00000001300 ENSSMAG00000001326 ENSSMAG00000001483 ENSSMAG00000001493 ENSSMAG00000001520 ENSSMAG00000001608 ENSSMAG00000001645 ENSSMAG00000001652 …	dhx38 ATAD3A sars2 Wnk1 LOC118302761 ddx23 rab35b aatka dars2 hck rab2a PSMC2 mcm2 LOC118309112 smarcad1a myo1g ruvbl1 plk2b si:ch211-195b13.1 cct6a ddx18 opa1 LOC118302001 hsp90ab1 apaf1 ddx24 MFN1 ehd4 mcm3 bsk146 ddx54 zgc:171452 rragca glulb LOC118285544 mcm5 si:dkeyp-67a8.4 stk40 cars1 ddx5 hyou1 hk1 rps6kb1b cdk2 pim1 msh2 camkk1b psmc4 bmpr1aa smarca5 si:ch1073-322p19.1 hspa4b ephb4b LOC11…
8.64615e-07	111	468	1.68112	RNA binding	GO:0003723	ENSSMAG00000000192 ENSSMAG00000000264 ENSSMAG00000000431 ENSSMAG00000000509 ENSSMAG00000000609 ENSSMAG00000001690 ENSSMAG00000001845 ENSSMAG00000002001 ENSSMAG00000002255 ENSSMAG00000002382 ENSSMAG00000002412 ENSSMAG00000002552 ENSSMAG00000002566 ENSSMAG00000002764 ENSSMAG00000003210 ENSSMAG00000003316 ENSSMAG00000003537 ENSSMAG00000003683 ENSSMAG00000003712 ENSSMAG00000003793 ENSSMAG00000004098 …	eif4g1a nufip1 LOC118309482 eif2b3 THUMPD3 etf1a nifk cpsf2 eif4e1c hdlbpa cirbpa dkc1 eif2s1b mtif3 ddx54 rnaset2 eif4e2rs1 rbms2a magoh fubp3 ppan khsrp sf3a1 SLU7 rnaset2l cwc22 xpot zc3h7a EIF6 ZC3H7B bxdc2 g3bp2a EIF5 eif4h nip7 g3bp1 RPL5 yars2 aimp1a KHDRBS1 LOC118319039 YTHDF1 upf2 srp72 paip1 lrrc47 tent4b eif1axb edc3 LOC118299028 pum1 nom1 larp7 tut1 rdm1 TDRD3 nop2 emg1 fbl fubp1 EIF3…
1.26153e-06	272	1824	1.35954	Carbohydrate derivative binding	GO:0097367	ENSSMAG00000000095 ENSSMAG00000000221 ENSSMAG00000000240 ENSSMAG00000000437 ENSSMAG00000000528 ENSSMAG00000000529 ENSSMAG00000000660 ENSSMAG00000000777 ENSSMAG00000000796 ENSSMAG00000000875 ENSSMAG00000001002 ENSSMAG00000001057 ENSSMAG00000001283 ENSSMAG00000001300 ENSSMAG00000001326 ENSSMAG00000001483 ENSSMAG00000001493 ENSSMAG00000001520 ENSSMAG00000001608 ENSSMAG00000001645 ENSSMAG00000001652 …	dhx38 ATAD3A sars2 Wnk1 LOC118302761 ddx23 rab35b aatka dars2 hck rab2a PSMC2 mcm2 LOC118309112 smarcad1a myo1g ruvbl1 plk2b si:ch211-195b13.1 cct6a ddx18 opa1 LOC118302001 hsp90ab1 apaf1 ddx24 MFN1 ehd4 mcm3 bsk146 ddx54 zgc:171452 rragca glulb LOC118285544 mcm5 si:dkeyp-67a8.4 stk40 cars1 ddx5 hyou1 hk1 rps6kb1b cdk2 pim1 msh2 camkk1b psmc4 hapln3 bmpr1aa smarca5 si:ch1073-322p19.1 hspa4b ephb4…
1.49277e-06	266	1760	1.36222	Ribonucleotide binding	GO:0032553	ENSSMAG00000000095 ENSSMAG00000000221 ENSSMAG00000000240 ENSSMAG00000000437 ENSSMAG00000000528 ENSSMAG00000000529 ENSSMAG00000000660 ENSSMAG00000000777 ENSSMAG00000000796 ENSSMAG00000000875 ENSSMAG00000001002 ENSSMAG00000001057 ENSSMAG00000001283 ENSSMAG00000001300 ENSSMAG00000001326 ENSSMAG00000001483 ENSSMAG00000001493 ENSSMAG00000001520 ENSSMAG00000001608 ENSSMAG00000001645 ENSSMAG00000001652 …	dhx38 ATAD3A sars2 Wnk1 LOC118302761 ddx23 rab35b aatka dars2 hck rab2a PSMC2 mcm2 LOC118309112 smarcad1a myo1g ruvbl1 plk2b si:ch211-195b13.1 cct6a ddx18 opa1 LOC118302001 hsp90ab1 apaf1 ddx24 MFN1 ehd4 mcm3 bsk146 ddx54 zgc:171452 rragca glulb LOC118285544 mcm5 si:dkeyp-67a8.4 stk40 cars1 ddx5 hyou1 hk1 rps6kb1b cdk2 pim1 msh2 camkk1b psmc4 bmpr1aa smarca5 si:ch1073-322p19.1 hspa4b ephb4b LOC11…
1.87238e-06	64	235	1.98333	Organonitrogen compound catabolic process	GO:1901565	ENSSMAG00000000156 ENSSMAG00000000225 ENSSMAG00000000257 ENSSMAG00000000533 ENSSMAG00000000562 ENSSMAG00000000738 ENSSMAG00000001057 ENSSMAG00000001612 ENSSMAG00000001657 ENSSMAG00000002533 ENSSMAG00000002834 ENSSMAG00000003743 ENSSMAG00000004194 ENSSMAG00000004378 ENSSMAG00000004534 ENSSMAG00000004846 ENSSMAG00000004860 ENSSMAG00000005631 ENSSMAG00000006091 ENSSMAG00000006628 ENSSMAG00000007007 …	usp10 LOC118299413 psma1 NEDD4 nfatc3b usp4 PSMC2 rad23aa psmd1 cul2 ubr1 usp18 usp19 psma6b psmc4 psmb1 usp38 smpdl3a ubp15 psma5 skp1 psma2 LOC118291306 gldc rnf146 cylda ubap1 LOC118299429 usp42 usp5 psmd6 vcp psmb3 psmb10 psma3 syvn1 trpc4apa usp8 usp12a psmb4 usp11 cyldl psmb9a ube4a USP24 LOC118311901 LOC118289009 psmb13a psmb8a psmc6 ube4b usp40 usp14 LOC118288195 PSMA8 psmd2 usp1 usp47 ps…
3.68733e-06	21	42	3.42978	Unfolded protein binding	GO:0051082	ENSSMAG00000001645 ENSSMAG00000002596 ENSSMAG00000005047 ENSSMAG00000006479 ENSSMAG00000006974 ENSSMAG00000007308 ENSSMAG00000007407 ENSSMAG00000008868 ENSSMAG00000009581 ENSSMAG00000009810 ENSSMAG00000011973 ENSSMAG00000012294 ENSSMAG00000014926 ENSSMAG00000015366 ENSSMAG00000015751 ENSSMAG00000015925 ENSSMAG00000017109 ENSSMAG00000017148 ENSSMAG00000017547 ENSSMAG00000021011 ENSSMAG00000037921	cct6a hsp90ab1 LOC118318042 calr hsp90aa1.2 canx cct2 dnaja1 LOC118301188 hsp90b1 dnaja2a clpxb calr3b hspa9 DNAJA4 dnajb11 cct7 TCP1 cct5 cct4 dnajb1b
4.10682e-06	284	1981	1.33142	Nucleic acid binding	GO:0003676	ENSSMAG00000000095 ENSSMAG00000000192 ENSSMAG00000000264 ENSSMAG00000000277 ENSSMAG00000000431 ENSSMAG00000000509 ENSSMAG00000000529 ENSSMAG00000000562 ENSSMAG00000000609 ENSSMAG00000000709 ENSSMAG00000000771 ENSSMAG00000000796 ENSSMAG00000001283 ENSSMAG00000001431 ENSSMAG00000001479 ENSSMAG00000001612 ENSSMAG00000001652 ENSSMAG00000001690 ENSSMAG00000001780 ENSSMAG00000001845 ENSSMAG00000001989 …	dhx38 eif4g1a nufip1 rxrbb LOC118309482 eif2b3 ddx23 nfatc3b THUMPD3 REXO5 supt6h dars2 mcm2 ENSSMAG00000001431 IRF8 rad23aa ddx18 etf1a polr3a nifk pot1 cpsf2 srsf9 eif4e1c hdlbpa cirbpa dkc1 eif2s1b mtif3 ddx24 mcm3 ddx54 rnaset2 ZEB1 eif4e2rs1 mcm5 rbms2a magoh rargb fubp3 pprc1 rbm28 ddx5 ppan dnmt1 rbm27 khsrp sf3a1 SLU7 rarga msh2 rnaset2l cwc22 nono pold2 smarca5 tbp zcchc4 znf622 xpot gcf…
7.09754e-06	65	235	1.90676	Intracellular protein-containing complex	GO:0140535	ENSSMAG00000000225 ENSSMAG00000000257 ENSSMAG00000000343 ENSSMAG00000000789 ENSSMAG00000001049 ENSSMAG00000001057 ENSSMAG00000001161 ENSSMAG00000001221 ENSSMAG00000001493 ENSSMAG00000001657 ENSSMAG00000002533 ENSSMAG00000004378 ENSSMAG00000004534 ENSSMAG00000004846 ENSSMAG00000005096 ENSSMAG00000005531 ENSSMAG00000005729 ENSSMAG00000006170 ENSSMAG00000006628 ENSSMAG00000006731 ENSSMAG00000006984 …	LOC118299413 psma1 CSNK2B psmd8 polr2h PSMC2 LOC118314543 psmf1 ruvbl1 psmd1 cul2 psma6b psmc4 psmb1 rtcb psmd7 ppp2r2aa cbx7a psma5 psme3 klhl8 skp1 psma2 LOC118319039 LOC118291520 PSME2 LOC118291306 CDC73 psmd11b paf1 LOC118299429 cnot8 psmd10 psmd6 psmb3 psmb10 taf2 psma3 cdc23 pole ecpas syvn1 trpc4apa cnot1 leo1 ppp2r2ab psmb4 cnot3b ppp4r2b psmb9a ube4a sgf29 psmb13a psmb8a psmc6 ube4b naa3…
2.5912e-05	284	1915	1.30509	Nucleotide binding	GO:0000166	ENSSMAG00000000095 ENSSMAG00000000221 ENSSMAG00000000240 ENSSMAG00000000437 ENSSMAG00000000528 ENSSMAG00000000529 ENSSMAG00000000660 ENSSMAG00000000777 ENSSMAG00000000796 ENSSMAG00000000875 ENSSMAG00000001002 ENSSMAG00000001057 ENSSMAG00000001283 ENSSMAG00000001300 ENSSMAG00000001326 ENSSMAG00000001399 ENSSMAG00000001483 ENSSMAG00000001493 ENSSMAG00000001520 ENSSMAG00000001608 ENSSMAG00000001645 …	dhx38 ATAD3A sars2 Wnk1 LOC118302761 ddx23 rab35b aatka dars2 hck rab2a PSMC2 mcm2 LOC118309112 smarcad1a me2 myo1g ruvbl1 plk2b si:ch211-195b13.1 cct6a ddx18 opa1 LOC118302001 hsp90ab1 apaf1 atp13a1 ddx24 MFN1 ehd4 mcm3 bsk146 ddx54 zgc:171452 rragca glulb LOC118285544 mcm5 si:dkeyp-67a8.4 stk40 cars1 ctbp1 ddx5 hyou1 hk1 rps6kb1b cdk2 atp7a pim1 msh2 camkk1b psmc4 bmpr1aa smarca5 si:ch1073-322p…
2.5912e-05	284	1915	1.30509	Nucleoside phosphate binding	GO:1901265	ENSSMAG00000000095 ENSSMAG00000000221 ENSSMAG00000000240 ENSSMAG00000000437 ENSSMAG00000000528 ENSSMAG00000000529 ENSSMAG00000000660 ENSSMAG00000000777 ENSSMAG00000000796 ENSSMAG00000000875 ENSSMAG00000001002 ENSSMAG00000001057 ENSSMAG00000001283 ENSSMAG00000001300 ENSSMAG00000001326 ENSSMAG00000001399 ENSSMAG00000001483 ENSSMAG00000001493 ENSSMAG00000001520 ENSSMAG00000001608 ENSSMAG00000001645 …	dhx38 ATAD3A sars2 Wnk1 LOC118302761 ddx23 rab35b aatka dars2 hck rab2a PSMC2 mcm2 LOC118309112 smarcad1a me2 myo1g ruvbl1 plk2b si:ch211-195b13.1 cct6a ddx18 opa1 LOC118302001 hsp90ab1 apaf1 atp13a1 ddx24 MFN1 ehd4 mcm3 bsk146 ddx54 zgc:171452 rragca glulb LOC118285544 mcm5 si:dkeyp-67a8.4 stk40 cars1 ctbp1 ddx5 hyou1 hk1 rps6kb1b cdk2 atp7a pim1 msh2 camkk1b psmc4 bmpr1aa smarca5 si:ch1073-322p…
5.7783e-05	24	55	2.78905	Establishment of protein localization to organelle	GO:0072594	ENSSMAG00000001286 ENSSMAG00000001460 ENSSMAG00000001770 ENSSMAG00000002942 ENSSMAG00000003501 ENSSMAG00000006508 ENSSMAG00000007639 ENSSMAG00000010152 ENSSMAG00000010393 ENSSMAG00000011321 ENSSMAG00000011850 ENSSMAG00000012008 ENSSMAG00000012075 ENSSMAG00000012766 ENSSMAG00000012862 ENSSMAG00000013918 ENSSMAG00000015879 ENSSMAG00000016139 ENSSMAG00000017805 ENSSMAG00000018905 ENSSMAG00000019912 …	tpra KPNA3 tomm40l fam53b gnptab tomm40 srp72 pmpca sec63 PEX1 chchd4a LOC118288969 m6pr kpna4 kpnb3 KPNA1 mon1bb tram1 srp68 kpna7 ipo4 kpna6 tprb kpnb1
5.86469e-05	26	64	2.663	Protein folding	GO:0006457	ENSSMAG00000000983 ENSSMAG00000001645 ENSSMAG00000002596 ENSSMAG00000005047 ENSSMAG00000006479 ENSSMAG00000006974 ENSSMAG00000007308 ENSSMAG00000007407 ENSSMAG00000008868 ENSSMAG00000009581 ENSSMAG00000009810 ENSSMAG00000011311 ENSSMAG00000011973 ENSSMAG00000012294 ENSSMAG00000013775 ENSSMAG00000014018 ENSSMAG00000014056 ENSSMAG00000014926 ENSSMAG00000015366 ENSSMAG00000015751 ENSSMAG00000015925 …	DNAJC2 cct6a hsp90ab1 LOC118318042 calr hsp90aa1.2 canx cct2 dnaja1 LOC118301188 hsp90b1 ppil3 dnaja2a clpxb PPIG hspd1 mob4 calr3b hspa9 DNAJA4 dnajb11 cct7 TCP1 cct5 cct4 dnajb1b
0.000103961	52	175	1.91606	Catalytic activity, acting on RNA	GO:0140098	ENSSMAG00000000240 ENSSMAG00000000511 ENSSMAG00000000796 ENSSMAG00000001780 ENSSMAG00000002784 ENSSMAG00000002863 ENSSMAG00000003064 ENSSMAG00000003210 ENSSMAG00000003316 ENSSMAG00000003803 ENSSMAG00000004281 ENSSMAG00000004646 ENSSMAG00000004676 ENSSMAG00000004944 ENSSMAG00000005096 ENSSMAG00000006634 ENSSMAG00000006844 ENSSMAG00000007834 ENSSMAG00000009137 ENSSMAG00000009344 ENSSMAG00000009596 …	sars2 PRIM1 dars2 polr3a ddx24 ftsj3 nob1 ddx54 rnaset2 cars1 SLU7 zgc:64201 rnaset2l zcchc4 rtcb pcif1 yars2 xrn2 polr2a lrrc47 vars1 tars1 tars3 cnot8 eprs1 tut1 DHX15 qars1 emg1 ifih1 NARS1 iars1 gars1 polr1b gars1 rars1 iars2 polr1a hars trmt61b dicer1 isg20l2 ptrh1 dis3 TRMT2A skiv2l mrpl44 kars1 rnasekb polr1h Cars1 smfn
0.000120837	26	68	2.57568	Protein localization to organelle	GO:0033365	ENSSMAG00000001286 ENSSMAG00000001460 ENSSMAG00000001770 ENSSMAG00000001978 ENSSMAG00000002942 ENSSMAG00000003501 ENSSMAG00000006357 ENSSMAG00000006508 ENSSMAG00000007639 ENSSMAG00000010152 ENSSMAG00000010393 ENSSMAG00000011321 ENSSMAG00000011850 ENSSMAG00000012008 ENSSMAG00000012075 ENSSMAG00000012766 ENSSMAG00000012862 ENSSMAG00000013918 ENSSMAG00000015879 ENSSMAG00000016139 ENSSMAG00000017805 …	tpra KPNA3 tomm40l kdelr2b fam53b gnptab get4 tomm40 srp72 pmpca sec63 PEX1 chchd4a LOC118288969 m6pr kpna4 kpnb3 KPNA1 mon1bb tram1 srp68 kpna7 ipo4 kpna6 tprb kpnb1
0.000122064	80	430	1.66129	Guanyl nucleotide binding	GO:0019001	ENSSMAG00000000660 ENSSMAG00000001002 ENSSMAG00000001797 ENSSMAG00000002569 ENSSMAG00000002898 ENSSMAG00000002935 ENSSMAG00000003288 ENSSMAG00000003327 ENSSMAG00000003506 ENSSMAG00000003569 ENSSMAG00000004803 ENSSMAG00000005096 ENSSMAG00000006196 ENSSMAG00000006205 ENSSMAG00000006225 ENSSMAG00000006572 ENSSMAG00000006662 ENSSMAG00000007106 ENSSMAG00000007297 ENSSMAG00000007886 ENSSMAG00000008012 …	rab35b rab2a opa1 LOC118302001 MFN1 ehd4 zgc:171452 rragca LOC118285544 si:dkeyp-67a8.4 si:ch1073-322p19.1 rtcb LOC118288004 gnaia rhogd ralba gnl3 sar1b sept2 gspt1 LOC118285318 dnm1l sept5b si:ch211-11k18.4 rhoca eftud2 arf2b LOC118318422 LOC118291062 rab7 si:dkey-16l2.16 LOC118317039 RAP2B TBA sting1 sept6 guf1 gfm1 gna13b gspt1l tubb2b rab3b Rac1 Septin9 si:dkey-85k7.12 LOC118301336 rab13 LOC…
0.000154119	11	16	4.4315	Threonine-type endopeptidase activity	GO:0004298	ENSSMAG00000004846 ENSSMAG00000009721 ENSSMAG00000010938 ENSSMAG00000011304 ENSSMAG00000015828 ENSSMAG00000016444 ENSSMAG00000017232 ENSSMAG00000017264 ENSSMAG00000025754 ENSSMAG00000030370 ENSSMAG00000037330	psmb1 tasp1 psmb3 psmb10 psmb4 psmb9a psmb13a psmb8a psmb12 LOC118302614 psmb2
0.00019787	275	1918	1.2793	Anion binding	GO:0043168	ENSSMAG00000000095 ENSSMAG00000000221 ENSSMAG00000000240 ENSSMAG00000000437 ENSSMAG00000000528 ENSSMAG00000000529 ENSSMAG00000000660 ENSSMAG00000000777 ENSSMAG00000000796 ENSSMAG00000000875 ENSSMAG00000001002 ENSSMAG00000001057 ENSSMAG00000001283 ENSSMAG00000001300 ENSSMAG00000001326 ENSSMAG00000001483 ENSSMAG00000001493 ENSSMAG00000001520 ENSSMAG00000001608 ENSSMAG00000001645 ENSSMAG00000001652 …	dhx38 ATAD3A sars2 Wnk1 LOC118302761 ddx23 rab35b aatka dars2 hck rab2a PSMC2 mcm2 LOC118309112 smarcad1a myo1g ruvbl1 plk2b si:ch211-195b13.1 cct6a ddx18 opa1 LOC118302001 hsp90ab1 apaf1 ddx24 MFN1 ehd4 mcm3 bsk146 ddx54 zgc:171452 rragca glulb LOC118285544 mcm5 si:dkeyp-67a8.4 stk40 cars1 ddx5 sptlc2b hyou1 hk1 rps6kb1b cdk2 pim1 msh2 camkk1b psmc4 bmpr1aa smarca5 si:ch1073-322p19.1 hspa4b ephb…
0.000216766	51	173	1.87921	NcRNA metabolic process	GO:0034660	ENSSMAG00000000240 ENSSMAG00000000253 ENSSMAG00000000796 ENSSMAG00000001515 ENSSMAG00000001539 ENSSMAG00000002863 ENSSMAG00000003064 ENSSMAG00000003803 ENSSMAG00000004098 ENSSMAG00000004944 ENSSMAG00000005096 ENSSMAG00000005909 ENSSMAG00000006844 ENSSMAG00000007133 ENSSMAG00000008869 ENSSMAG00000009443 ENSSMAG00000009596 ENSSMAG00000009718 ENSSMAG00000009984 ENSSMAG00000010588 ENSSMAG00000011150 …	sars2 pwp1 dars2 rpl7l1 las1l ftsj3 nob1 cars1 ppan zcchc4 rtcb bxdc2 yars2 utp15 wdr36 fam207a vars1 tars1 tars3 NAT10 eprs1 qars1 emg1 fbl NARS1 iars1 gars1 gars1 rars1 iars2 tbl3 bop1 hars trmt61b trnt1 rexo4 rrp15 rrp1 gemin4 RPF2 UTP14A NOL11 ints8 nol9 clp1 DGCR8 ncl mphosph10 kars1 exosc3 Cars1
0.000311292	103	646	1.52182	Proteolysis	GO:0006508	ENSSMAG00000000156 ENSSMAG00000000225 ENSSMAG00000000257 ENSSMAG00000000353 ENSSMAG00000000533 ENSSMAG00000000562 ENSSMAG00000000738 ENSSMAG00000000789 ENSSMAG00000001057 ENSSMAG00000001612 ENSSMAG00000002154 ENSSMAG00000002406 ENSSMAG00000002533 ENSSMAG00000002834 ENSSMAG00000003706 ENSSMAG00000003743 ENSSMAG00000004194 ENSSMAG00000004210 ENSSMAG00000004378 ENSSMAG00000004534 ENSSMAG00000004846 …	usp10 LOC118299413 psma1 si:ch1073-280e3.1 NEDD4 nfatc3b usp4 psmd8 PSMC2 rad23aa dpp3 mmp13b cul2 ubr1 MIPEP usp18 usp19 tmprss9 psma6b psmc4 psmb1 usp38 adam8a plaua ncln ctsba psmd7 YME1L1 baxa ubp15 aph1b psma5 CASP6 skp1 psma2 SPPL2A LOC118291306 LOC118302833 erap1b rnf146 cylda LOC118301188 serping1 ubap1 LOC118299429 ctso tinagl1 LOC118283202 GZMA ncstn pmpca usp42 usp5 erap2 psmd6 vcp psm…
0.000337191	20	45	2.81067	Nuclear transport	GO:0051169	ENSSMAG00000000762 ENSSMAG00000001286 ENSSMAG00000001460 ENSSMAG00000002770 ENSSMAG00000002942 ENSSMAG00000005164 ENSSMAG00000006936 ENSSMAG00000012008 ENSSMAG00000012398 ENSSMAG00000012667 ENSSMAG00000012766 ENSSMAG00000012862 ENSSMAG00000013918 ENSSMAG00000014503 ENSSMAG00000016574 ENSSMAG00000018905 ENSSMAG00000019912 ENSSMAG00000020597 ENSSMAG00000020792 ENSSMAG00000021949	nup88 tpra KPNA3 nup155 fam53b xpot sdad1 LOC118288969 nup98 RAE1 kpna4 kpnb3 KPNA1 nup62l thoc2 kpna7 ipo4 kpna6 tprb kpnb1
0.000378068	19	43	2.8704	Aminoacyl-tRNA ligase activity	GO:0004812	ENSSMAG00000000240 ENSSMAG00000000796 ENSSMAG00000003803 ENSSMAG00000006844 ENSSMAG00000009344 ENSSMAG00000009596 ENSSMAG00000009718 ENSSMAG00000009984 ENSSMAG00000011150 ENSSMAG00000011758 ENSSMAG00000012447 ENSSMAG00000013630 ENSSMAG00000013672 ENSSMAG00000013709 ENSSMAG00000013772 ENSSMAG00000014304 ENSSMAG00000014813 ENSSMAG00000021441 ENSSMAG00000035843	sars2 dars2 cars1 yars2 lrrc47 vars1 tars1 tars3 eprs1 qars1 NARS1 iars1 gars1 gars1 rars1 iars2 hars kars1 Cars1
0.000378068	19	43	2.8704	Ligase activity, forming carbon-oxygen bonds	GO:0016875	ENSSMAG00000000240 ENSSMAG00000000796 ENSSMAG00000003803 ENSSMAG00000006844 ENSSMAG00000009344 ENSSMAG00000009596 ENSSMAG00000009718 ENSSMAG00000009984 ENSSMAG00000011150 ENSSMAG00000011758 ENSSMAG00000012447 ENSSMAG00000013630 ENSSMAG00000013672 ENSSMAG00000013709 ENSSMAG00000013772 ENSSMAG00000014304 ENSSMAG00000014813 ENSSMAG00000021441 ENSSMAG00000035843	sars2 dars2 cars1 yars2 lrrc47 vars1 tars1 tars3 eprs1 qars1 NARS1 iars1 gars1 gars1 rars1 iars2 hars kars1 Cars1
0.000456241	12	20	3.8166	Protein localization to nucleus	GO:0034504	ENSSMAG00000001286 ENSSMAG00000001460 ENSSMAG00000002942 ENSSMAG00000012008 ENSSMAG00000012766 ENSSMAG00000012862 ENSSMAG00000013918 ENSSMAG00000018905 ENSSMAG00000019912 ENSSMAG00000020597 ENSSMAG00000020792 ENSSMAG00000021949	tpra KPNA3 fam53b LOC118288969 kpna4 kpnb3 KPNA1 kpna7 ipo4 kpna6 tprb kpnb1
0.000456241	12	20	3.8166	Import into nucleus	GO:0051170	ENSSMAG00000001286 ENSSMAG00000001460 ENSSMAG00000002942 ENSSMAG00000012008 ENSSMAG00000012766 ENSSMAG00000012862 ENSSMAG00000013918 ENSSMAG00000018905 ENSSMAG00000019912 ENSSMAG00000020597 ENSSMAG00000020792 ENSSMAG00000021949	tpra KPNA3 fam53b LOC118288969 kpna4 kpnb3 KPNA1 kpna7 ipo4 kpna6 tprb kpnb1
0.000456241	12	20	3.8166	Protein import into nucleus	GO:0006606	ENSSMAG00000001286 ENSSMAG00000001460 ENSSMAG00000002942 ENSSMAG00000012008 ENSSMAG00000012766 ENSSMAG00000012862 ENSSMAG00000013918 ENSSMAG00000018905 ENSSMAG00000019912 ENSSMAG00000020597 ENSSMAG00000020792 ENSSMAG00000021949	tpra KPNA3 fam53b LOC118288969 kpna4 kpnb3 KPNA1 kpna7 ipo4 kpna6 tprb kpnb1
0.000477632	31	102	2.2039	Helicase activity	GO:0004386	ENSSMAG00000000095 ENSSMAG00000000529 ENSSMAG00000001493 ENSSMAG00000001652 ENSSMAG00000002784 ENSSMAG00000003210 ENSSMAG00000003994 ENSSMAG00000005463 ENSSMAG00000006189 ENSSMAG00000006972 ENSSMAG00000007155 ENSSMAG00000007532 ENSSMAG00000008607 ENSSMAG00000009788 ENSSMAG00000010441 ENSSMAG00000011017 ENSSMAG00000011154 ENSSMAG00000011280 ENSSMAG00000011559 ENSSMAG00000012345 ENSSMAG00000012730 …	dhx38 ddx23 ruvbl1 ddx18 ddx24 ddx54 ddx5 SNRNP200 dhx37 ddx27 ddx19 ttf2 dhx8 ddx52 ddx55 mcm7 znfx1 ddx56 DHX15 ifih1 mcm6 ddx3xa hells HELZ ddx10 AQR mcm4 dhx57 dhx30 skiv2l LOC118318172
0.000532408	19	43	2.80039	Nucleocytoplasmic transport	GO:0006913	ENSSMAG00000000762 ENSSMAG00000001286 ENSSMAG00000001460 ENSSMAG00000002770 ENSSMAG00000002942 ENSSMAG00000005164 ENSSMAG00000006936 ENSSMAG00000012008 ENSSMAG00000012398 ENSSMAG00000012667 ENSSMAG00000012766 ENSSMAG00000012862 ENSSMAG00000013918 ENSSMAG00000016574 ENSSMAG00000018905 ENSSMAG00000019912 ENSSMAG00000020597 ENSSMAG00000020792 ENSSMAG00000021949	nup88 tpra KPNA3 nup155 fam53b xpot sdad1 LOC118288969 nup98 RAE1 kpna4 kpnb3 KPNA1 thoc2 kpna7 ipo4 kpna6 tprb kpnb1
0.000562727	86	415	1.56064	Catalytic complex	GO:1902494	ENSSMAG00000000225 ENSSMAG00000000257 ENSSMAG00000000789 ENSSMAG00000001049 ENSSMAG00000001057 ENSSMAG00000001161 ENSSMAG00000001221 ENSSMAG00000001493 ENSSMAG00000001539 ENSSMAG00000001657 ENSSMAG00000002333 ENSSMAG00000002533 ENSSMAG00000002595 ENSSMAG00000003654 ENSSMAG00000004378 ENSSMAG00000004534 ENSSMAG00000004846 ENSSMAG00000005520 ENSSMAG00000005531 ENSSMAG00000005729 ENSSMAG00000006170 …	LOC118299413 psma1 psmd8 polr2h PSMC2 LOC118314543 psmf1 ruvbl1 las1l psmd1 LOC118283696 cul2 vac14 LOC118288552 psma6b psmc4 psmb1 magt1 psmd7 ppp2r2aa cbx7a psma5 psme3 klhl8 skp1 psma2 LOC118291520 PSME2 mta2 LOC118291306 CDC73 psmd11b nsmce4a paf1 pigs LOC118299429 psmd10 psmd6 psmb3 psmb10 mbd3b dync1li1 gpd2 taf2 psma3 cdc23 pole ecpas syvn1 PHF20 trpc4apa leo1 trmt61b ppp2r2ab psmb4 ppp4r2…
0.000601661	18	41	2.86245	TRNA aminoacylation for protein translation	GO:0006418	ENSSMAG00000000240 ENSSMAG00000000796 ENSSMAG00000003803 ENSSMAG00000006844 ENSSMAG00000009596 ENSSMAG00000009718 ENSSMAG00000009984 ENSSMAG00000011150 ENSSMAG00000011758 ENSSMAG00000012447 ENSSMAG00000013630 ENSSMAG00000013672 ENSSMAG00000013709 ENSSMAG00000013772 ENSSMAG00000014304 ENSSMAG00000014813 ENSSMAG00000021441 ENSSMAG00000035843	sars2 dars2 cars1 yars2 vars1 tars1 tars3 eprs1 qars1 NARS1 iars1 gars1 gars1 rars1 iars2 hars kars1 Cars1
0.000601661	69	374	1.64808	ATP-dependent activity	GO:0140657	ENSSMAG00000000095 ENSSMAG00000000221 ENSSMAG00000000529 ENSSMAG00000001057 ENSSMAG00000001493 ENSSMAG00000001652 ENSSMAG00000002475 ENSSMAG00000002763 ENSSMAG00000002784 ENSSMAG00000003210 ENSSMAG00000003994 ENSSMAG00000004129 ENSSMAG00000004161 ENSSMAG00000004438 ENSSMAG00000004534 ENSSMAG00000004855 ENSSMAG00000005022 ENSSMAG00000005408 ENSSMAG00000005463 ENSSMAG00000005747 ENSSMAG00000006189 …	dhx38 ATAD3A ddx23 PSMC2 ruvbl1 ddx18 atp6v1d atp13a1 ddx24 ddx54 ddx5 hyou1 rad50 atp7a psmc4 hspa4b atad2b abcf3 SNRNP200 YME1L1 dhx37 ddx27 ddx19 ttf2 dhx8 nsfb LOC118301188 ddx52 hsp90b1 tap2t ddx55 vcp rfc1 mcm7 znfx1 ddx56 PEX1 DHX15 atad5a clpxb ifih1 mcm6 atp10d tap1 ATP6V1A myo9b ddx3xa ABCF2 LOC118317767 tap2a GET3 TCP1 rnf213a hells psmc6 HELZ ddx10 AQR atp2a2b mcm4 dhx57 slc27a4 dhx30…
0.000604248	81	336	1.57896	RNA processing	GO:0006396	ENSSMAG00000000253 ENSSMAG00000000258 ENSSMAG00000001043 ENSSMAG00000001515 ENSSMAG00000001539 ENSSMAG00000002001 ENSSMAG00000002273 ENSSMAG00000002552 ENSSMAG00000002863 ENSSMAG00000003064 ENSSMAG00000003095 ENSSMAG00000003712 ENSSMAG00000004061 ENSSMAG00000004098 ENSSMAG00000004138 ENSSMAG00000004275 ENSSMAG00000004281 ENSSMAG00000004944 ENSSMAG00000005096 ENSSMAG00000005909 ENSSMAG00000006189 …	pwp1 ssu72 sart1 rpl7l1 las1l cpsf2 prpf19 dkc1 ftsj3 nob1 xab2 magoh snw1 ppan rbm27 sf3a1 SLU7 zcchc4 rtcb bxdc2 dhx37 utp15 LOC118319039 crnkl1 PRPF6 akap17a dhx8 wdr36 fam207a eftud2 tnpo3 NAT10 prpf40a larp7 tut1 TDRD3 nop2 emg1 fbl u2af2a SSB zgc:158803 grsf1 tbl3 snrpa1 bop1 sart3 srsf2b trmt61b trnt1 rexo4 dicer1 prpf3 rrp15 casc3 coil adar ptbp1a thoc2 rrp1 prpf4bb gemin4 RPF2 prpf8 UTP1…
0.000641924	75	418	1.60717	Guanyl ribonucleotide binding	GO:0032561	ENSSMAG00000000660 ENSSMAG00000001002 ENSSMAG00000001797 ENSSMAG00000002569 ENSSMAG00000002898 ENSSMAG00000002935 ENSSMAG00000003288 ENSSMAG00000003327 ENSSMAG00000003506 ENSSMAG00000003569 ENSSMAG00000004803 ENSSMAG00000005096 ENSSMAG00000006205 ENSSMAG00000006225 ENSSMAG00000006572 ENSSMAG00000006662 ENSSMAG00000007106 ENSSMAG00000007297 ENSSMAG00000007886 ENSSMAG00000008336 ENSSMAG00000009333 …	rab35b rab2a opa1 LOC118302001 MFN1 ehd4 zgc:171452 rragca LOC118285544 si:dkeyp-67a8.4 si:ch1073-322p19.1 rtcb gnaia rhogd ralba gnl3 sar1b sept2 gspt1 dnm1l sept5b si:ch211-11k18.4 rhoca eftud2 arf2b LOC118318422 LOC118291062 rab7 si:dkey-16l2.16 LOC118317039 RAP2B TBA sting1 sept6 guf1 gfm1 gspt1l tubb2b rab3b Rac1 Septin9 si:dkey-85k7.12 LOC118301336 rab13 LOC118282897 arl1 LOC118291757 LOC11…
0.000678117	82	444	1.56811	Nucleoside-triphosphatase activity	GO:0017111	ENSSMAG00000000221 ENSSMAG00000000660 ENSSMAG00000001002 ENSSMAG00000001057 ENSSMAG00000001493 ENSSMAG00000001797 ENSSMAG00000002569 ENSSMAG00000002763 ENSSMAG00000002898 ENSSMAG00000003210 ENSSMAG00000004129 ENSSMAG00000004161 ENSSMAG00000004534 ENSSMAG00000004855 ENSSMAG00000005022 ENSSMAG00000005408 ENSSMAG00000005747 ENSSMAG00000005973 ENSSMAG00000006196 ENSSMAG00000006205 ENSSMAG00000006225 …	ATAD3A rab35b rab2a PSMC2 ruvbl1 opa1 LOC118302001 atp13a1 MFN1 ddx54 hyou1 rad50 psmc4 hspa4b atad2b abcf3 YME1L1 gpn1 LOC118288004 gnaia rhogd ralba gspt1 LOC118285318 dnm1l nsfb LOC118301188 hsp90b1 rhoca eftud2 vcp rfc1 mcm7 PEX1 DHX15 rab7 si:dkey-16l2.16 LOC118317039 RAP2B TBA atad5a clpxb ifih1 mcm6 guf1 gfm1 tap1 gna13b gspt1l tubb2b rab3b Rac1 ABCF2 LOC118317767 rab13 GET3 TCP1 rnf213a p…
0.000725038	86	468	1.54671	Pyrophosphatase activity	GO:0016462	ENSSMAG00000000221 ENSSMAG00000000660 ENSSMAG00000001002 ENSSMAG00000001057 ENSSMAG00000001493 ENSSMAG00000001797 ENSSMAG00000002569 ENSSMAG00000002763 ENSSMAG00000002898 ENSSMAG00000003210 ENSSMAG00000003598 ENSSMAG00000004129 ENSSMAG00000004161 ENSSMAG00000004534 ENSSMAG00000004855 ENSSMAG00000005022 ENSSMAG00000005408 ENSSMAG00000005747 ENSSMAG00000005832 ENSSMAG00000005973 ENSSMAG00000006011 …	ATAD3A rab35b rab2a PSMC2 ruvbl1 opa1 LOC118302001 atp13a1 MFN1 ddx54 dctpp1 hyou1 rad50 psmc4 hspa4b atad2b abcf3 YME1L1 cant1b gpn1 plpp5 LOC118288004 gnaia rhogd ralba gspt1 LOC118285318 dnm1l nsfb LOC118301188 hsp90b1 rhoca eftud2 vcp rfc1 mcm7 PEX1 DHX15 rab7 si:dkey-16l2.16 LOC118317039 RAP2B TBA atad5a clpxb ifih1 mcm6 guf1 gfm1 tap1 gna13b gspt1l tubb2b rab3b Rac1 ABCF2 LOC118317767 rab13…
0.00078517	15	32	3.12566	Protein import	GO:0017038	ENSSMAG00000001286 ENSSMAG00000001460 ENSSMAG00000001770 ENSSMAG00000002942 ENSSMAG00000006508 ENSSMAG00000011850 ENSSMAG00000012008 ENSSMAG00000012766 ENSSMAG00000012862 ENSSMAG00000013918 ENSSMAG00000018905 ENSSMAG00000019912 ENSSMAG00000020597 ENSSMAG00000020792 ENSSMAG00000021949	tpra KPNA3 tomm40l fam53b tomm40 chchd4a LOC118288969 kpna4 kpnb3 KPNA1 kpna7 ipo4 kpna6 tprb kpnb1
0.000905234	87	478	1.53276	Hydrolase activity, acting on acid anhydrides, in phosphorus-containing anhydrides	GO:0016818	ENSSMAG00000000221 ENSSMAG00000000660 ENSSMAG00000001002 ENSSMAG00000001057 ENSSMAG00000001493 ENSSMAG00000001797 ENSSMAG00000002569 ENSSMAG00000002763 ENSSMAG00000002898 ENSSMAG00000003210 ENSSMAG00000003598 ENSSMAG00000004129 ENSSMAG00000004161 ENSSMAG00000004534 ENSSMAG00000004801 ENSSMAG00000004855 ENSSMAG00000005022 ENSSMAG00000005408 ENSSMAG00000005747 ENSSMAG00000005832 ENSSMAG00000005973 …	ATAD3A rab35b rab2a PSMC2 ruvbl1 opa1 LOC118302001 atp13a1 MFN1 ddx54 dctpp1 hyou1 rad50 psmc4 smarca5 hspa4b atad2b abcf3 YME1L1 cant1b gpn1 plpp5 LOC118288004 gnaia rhogd ralba gspt1 LOC118285318 dnm1l nsfb LOC118301188 hsp90b1 rhoca eftud2 vcp rfc1 mcm7 PEX1 DHX15 rab7 si:dkey-16l2.16 LOC118317039 RAP2B TBA atad5a clpxb ifih1 mcm6 guf1 gfm1 tap1 gna13b gspt1l tubb2b rab3b Rac1 ABCF2 LOC1183177…
0.000968646	74	411	1.59138	GTP binding	GO:0005525	ENSSMAG00000000660 ENSSMAG00000001002 ENSSMAG00000001797 ENSSMAG00000002569 ENSSMAG00000002898 ENSSMAG00000002935 ENSSMAG00000003288 ENSSMAG00000003327 ENSSMAG00000003506 ENSSMAG00000003569 ENSSMAG00000004803 ENSSMAG00000005096 ENSSMAG00000006205 ENSSMAG00000006225 ENSSMAG00000006572 ENSSMAG00000006662 ENSSMAG00000007106 ENSSMAG00000007297 ENSSMAG00000007886 ENSSMAG00000008336 ENSSMAG00000009333 …	rab35b rab2a opa1 LOC118302001 MFN1 ehd4 zgc:171452 rragca LOC118285544 si:dkeyp-67a8.4 si:ch1073-322p19.1 rtcb gnaia rhogd ralba gnl3 sar1b sept2 gspt1 dnm1l sept5b si:ch211-11k18.4 rhoca eftud2 arf2b LOC118318422 LOC118291062 rab7 si:dkey-16l2.16 LOC118317039 RAP2B TBA sept6 guf1 gfm1 gspt1l tubb2b rab3b Rac1 Septin9 si:dkey-85k7.12 LOC118301336 rab13 LOC118282897 arl1 LOC118291757 LOC118286337…
0.000969051	8	10	4.83436	Proteasome core complex, alpha-subunit complex	GO:0019773	ENSSMAG00000000225 ENSSMAG00000000257 ENSSMAG00000004378 ENSSMAG00000006628 ENSSMAG00000007148 ENSSMAG00000012319 ENSSMAG00000020374 ENSSMAG00000030370	LOC118299413 psma1 psma6b psma5 psma2 psma3 PSMA8 LOC118302614
0.000969051	87	479	1.5283	Hydrolase activity, acting on acid anhydrides	GO:0016817	ENSSMAG00000000221 ENSSMAG00000000660 ENSSMAG00000001002 ENSSMAG00000001057 ENSSMAG00000001493 ENSSMAG00000001797 ENSSMAG00000002569 ENSSMAG00000002763 ENSSMAG00000002898 ENSSMAG00000003210 ENSSMAG00000003598 ENSSMAG00000004129 ENSSMAG00000004161 ENSSMAG00000004534 ENSSMAG00000004801 ENSSMAG00000004855 ENSSMAG00000005022 ENSSMAG00000005408 ENSSMAG00000005747 ENSSMAG00000005832 ENSSMAG00000005973 …	ATAD3A rab35b rab2a PSMC2 ruvbl1 opa1 LOC118302001 atp13a1 MFN1 ddx54 dctpp1 hyou1 rad50 psmc4 smarca5 hspa4b atad2b abcf3 YME1L1 cant1b gpn1 plpp5 LOC118288004 gnaia rhogd ralba gspt1 LOC118285318 dnm1l nsfb LOC118301188 hsp90b1 rhoca eftud2 vcp rfc1 mcm7 PEX1 DHX15 rab7 si:dkey-16l2.16 LOC118317039 RAP2B TBA atad5a clpxb ifih1 mcm6 guf1 gfm1 tap1 gna13b gspt1l tubb2b rab3b Rac1 ABCF2 LOC1183177…
0.00100305	57	246	1.70519	Cellular macromolecule localization	GO:0070727	ENSSMAG00000000204 ENSSMAG00000000580 ENSSMAG00000000751 ENSSMAG00000001286 ENSSMAG00000001460 ENSSMAG00000001770 ENSSMAG00000001978 ENSSMAG00000002942 ENSSMAG00000003501 ENSSMAG00000004560 ENSSMAG00000004635 ENSSMAG00000005117 ENSSMAG00000005986 ENSSMAG00000006191 ENSSMAG00000006357 ENSSMAG00000006508 ENSSMAG00000006713 ENSSMAG00000007010 ENSSMAG00000007106 ENSSMAG00000007639 ENSSMAG00000009006 …	ap1g1 cse1l exoc4 tpra KPNA3 tomm40l kdelr2b fam53b gnptab LOC118310940 copb2 sec24c uso1 oxa1l get4 tomm40 ramp2 sec23b sar1b srp72 ap3d1 VPS39 sec24d pmpca copa sec63 tnpo3 ap3b1a pum1 PEX1 ipo9 chchd4a LOC118288969 m6pr kpna4 kpnb3 KPNA1 stx11a ap2s1 ap1m1 utp3 rab3b mon1bb tram1 ipo8 LOC118311888 stx5a srp68 LOC118317873 kpna7 atp6ap1b ipo4 kpna6 tprb xpo1a copb1 kpnb1
0.00104973	6	6	6.04295	MCM complex	GO:0042555	ENSSMAG00000001283 ENSSMAG00000003130 ENSSMAG00000003553 ENSSMAG00000011017 ENSSMAG00000012730 ENSSMAG00000019411	mcm2 mcm3 mcm5 mcm7 mcm6 mcm4
0.00113426	18	43	2.71933	Amino acid activation	GO:0043038	ENSSMAG00000000240 ENSSMAG00000000796 ENSSMAG00000003803 ENSSMAG00000006844 ENSSMAG00000009596 ENSSMAG00000009718 ENSSMAG00000009984 ENSSMAG00000011150 ENSSMAG00000011758 ENSSMAG00000012447 ENSSMAG00000013630 ENSSMAG00000013672 ENSSMAG00000013709 ENSSMAG00000013772 ENSSMAG00000014304 ENSSMAG00000014813 ENSSMAG00000021441 ENSSMAG00000035843	sars2 dars2 cars1 yars2 vars1 tars1 tars3 eprs1 qars1 NARS1 iars1 gars1 gars1 rars1 iars2 hars kars1 Cars1
0.00113426	18	43	2.71933	TRNA aminoacylation	GO:0043039	ENSSMAG00000000240 ENSSMAG00000000796 ENSSMAG00000003803 ENSSMAG00000006844 ENSSMAG00000009596 ENSSMAG00000009718 ENSSMAG00000009984 ENSSMAG00000011150 ENSSMAG00000011758 ENSSMAG00000012447 ENSSMAG00000013630 ENSSMAG00000013672 ENSSMAG00000013709 ENSSMAG00000013772 ENSSMAG00000014304 ENSSMAG00000014813 ENSSMAG00000021441 ENSSMAG00000035843	sars2 dars2 cars1 yars2 vars1 tars1 tars3 eprs1 qars1 NARS1 iars1 gars1 gars1 rars1 iars2 hars kars1 Cars1
0.00123886	54	231	1.71747	Protein modification by small protein conjugation or removal	GO:0070647	ENSSMAG00000000156 ENSSMAG00000000247 ENSSMAG00000000661 ENSSMAG00000000738 ENSSMAG00000000977 ENSSMAG00000001794 ENSSMAG00000002273 ENSSMAG00000002381 ENSSMAG00000002573 ENSSMAG00000002834 ENSSMAG00000003493 ENSSMAG00000003743 ENSSMAG00000004183 ENSSMAG00000004194 ENSSMAG00000004860 ENSSMAG00000006034 ENSSMAG00000006042 ENSSMAG00000006091 ENSSMAG00000006984 ENSSMAG00000007007 ENSSMAG00000008383 …	usp10 DTX3 amfra usp4 NF7O crbn prpf19 march8 Fzr1 ubr1 LOC118308930 usp18 dtx1 usp19 usp38 LOC118287816 LOC118291361 ubp15 klhl8 skp1 rnf114 LOC118315648 rnf146 cylda LOC118299429 rnf144b usp42 usp5 pias4a rnf40 syvn1 LOC118311186 usp8 usp12a arih1 uba2 usp11 cyldl ube4a USP24 uba7 LOC118289009 socs6a socs3a ube4b rnf19b usp40 usp14 rnf170 LOC118288195 usp1 usp47 senp3b ube2v2
0.00137288	56	244	1.69203	Cellular protein localization	GO:0034613	ENSSMAG00000000204 ENSSMAG00000000580 ENSSMAG00000000751 ENSSMAG00000001286 ENSSMAG00000001460 ENSSMAG00000001770 ENSSMAG00000001978 ENSSMAG00000002942 ENSSMAG00000003501 ENSSMAG00000004560 ENSSMAG00000004635 ENSSMAG00000005117 ENSSMAG00000005986 ENSSMAG00000006191 ENSSMAG00000006357 ENSSMAG00000006508 ENSSMAG00000006713 ENSSMAG00000007010 ENSSMAG00000007106 ENSSMAG00000007639 ENSSMAG00000009006 …	ap1g1 cse1l exoc4 tpra KPNA3 tomm40l kdelr2b fam53b gnptab LOC118310940 copb2 sec24c uso1 oxa1l get4 tomm40 ramp2 sec23b sar1b srp72 ap3d1 VPS39 sec24d pmpca copa sec63 tnpo3 ap3b1a PEX1 ipo9 chchd4a LOC118288969 m6pr kpna4 kpnb3 KPNA1 stx11a ap2s1 ap1m1 utp3 rab3b mon1bb tram1 ipo8 LOC118311888 stx5a srp68 LOC118317873 kpna7 atp6ap1b ipo4 kpna6 tprb xpo1a copb1 kpnb1
0.00137288	35	146	1.97667	ATP hydrolysis activity	GO:0016887	ENSSMAG00000000221 ENSSMAG00000001057 ENSSMAG00000001493 ENSSMAG00000002763 ENSSMAG00000003210 ENSSMAG00000004129 ENSSMAG00000004161 ENSSMAG00000004534 ENSSMAG00000004855 ENSSMAG00000005022 ENSSMAG00000005408 ENSSMAG00000005747 ENSSMAG00000008968 ENSSMAG00000009581 ENSSMAG00000009810 ENSSMAG00000010653 ENSSMAG00000010732 ENSSMAG00000011017 ENSSMAG00000011321 ENSSMAG00000011559 ENSSMAG00000012215 …	ATAD3A PSMC2 ruvbl1 atp13a1 ddx54 hyou1 rad50 psmc4 hspa4b atad2b abcf3 YME1L1 nsfb LOC118301188 hsp90b1 vcp rfc1 mcm7 PEX1 DHX15 atad5a clpxb ifih1 mcm6 tap1 ABCF2 LOC118317767 GET3 TCP1 rnf213a psmc6 atp2a2b wrnip1 vps4b rnf213b
0.00142976	190	1316	1.30473	ATP binding	GO:0005524	ENSSMAG00000000095 ENSSMAG00000000221 ENSSMAG00000000240 ENSSMAG00000000437 ENSSMAG00000000528 ENSSMAG00000000529 ENSSMAG00000000777 ENSSMAG00000000796 ENSSMAG00000000875 ENSSMAG00000001057 ENSSMAG00000001283 ENSSMAG00000001300 ENSSMAG00000001326 ENSSMAG00000001483 ENSSMAG00000001493 ENSSMAG00000001520 ENSSMAG00000001608 ENSSMAG00000001645 ENSSMAG00000001652 ENSSMAG00000002596 ENSSMAG00000002784 …	dhx38 ATAD3A sars2 Wnk1 LOC118302761 ddx23 aatka dars2 hck PSMC2 mcm2 LOC118309112 smarcad1a myo1g ruvbl1 plk2b si:ch211-195b13.1 cct6a ddx18 hsp90ab1 ddx24 mcm3 bsk146 ddx54 glulb mcm5 stk40 cars1 ddx5 hyou1 hk1 rps6kb1b cdk2 pim1 msh2 camkk1b psmc4 bmpr1aa smarca5 hspa4b ephb4b LOC118314679 MOS atad2b atrx abcf3 SNRNP200 YME1L1 MAPKAPK2 dhx37 ikbkb yars2 fpgs papss1 ddx27 hsp90aa1.2 ddx19 stk3 …
0.00159364	9	13	4.18358	Preribosome	GO:0030684	ENSSMAG00000005394 ENSSMAG00000008869 ENSSMAG00000009443 ENSSMAG00000012628 ENSSMAG00000014338 ENSSMAG00000014623 ENSSMAG00000016847 ENSSMAG00000017825 ENSSMAG00000021362	nop14 wdr36 fam207a imp4 tbl3 bop1 rrp1 UTP14A mphosph10
0.00235258	191	1336	1.2925	Adenyl ribonucleotide binding	GO:0032559	ENSSMAG00000000095 ENSSMAG00000000221 ENSSMAG00000000240 ENSSMAG00000000437 ENSSMAG00000000528 ENSSMAG00000000529 ENSSMAG00000000777 ENSSMAG00000000796 ENSSMAG00000000875 ENSSMAG00000001057 ENSSMAG00000001283 ENSSMAG00000001300 ENSSMAG00000001326 ENSSMAG00000001483 ENSSMAG00000001493 ENSSMAG00000001520 ENSSMAG00000001608 ENSSMAG00000001645 ENSSMAG00000001652 ENSSMAG00000002596 ENSSMAG00000002753 …	dhx38 ATAD3A sars2 Wnk1 LOC118302761 ddx23 aatka dars2 hck PSMC2 mcm2 LOC118309112 smarcad1a myo1g ruvbl1 plk2b si:ch211-195b13.1 cct6a ddx18 hsp90ab1 apaf1 ddx24 mcm3 bsk146 ddx54 glulb mcm5 stk40 cars1 ddx5 hyou1 hk1 rps6kb1b cdk2 pim1 msh2 camkk1b psmc4 bmpr1aa smarca5 hspa4b ephb4b LOC118314679 MOS atad2b atrx abcf3 SNRNP200 YME1L1 MAPKAPK2 dhx37 ikbkb yars2 fpgs papss1 ddx27 hsp90aa1.2 ddx19…
0.00248078	191	1338	1.29106	Adenyl nucleotide binding	GO:0030554	ENSSMAG00000000095 ENSSMAG00000000221 ENSSMAG00000000240 ENSSMAG00000000437 ENSSMAG00000000528 ENSSMAG00000000529 ENSSMAG00000000777 ENSSMAG00000000796 ENSSMAG00000000875 ENSSMAG00000001057 ENSSMAG00000001283 ENSSMAG00000001300 ENSSMAG00000001326 ENSSMAG00000001483 ENSSMAG00000001493 ENSSMAG00000001520 ENSSMAG00000001608 ENSSMAG00000001645 ENSSMAG00000001652 ENSSMAG00000002596 ENSSMAG00000002753 …	dhx38 ATAD3A sars2 Wnk1 LOC118302761 ddx23 aatka dars2 hck PSMC2 mcm2 LOC118309112 smarcad1a myo1g ruvbl1 plk2b si:ch211-195b13.1 cct6a ddx18 hsp90ab1 apaf1 ddx24 mcm3 bsk146 ddx54 glulb mcm5 stk40 cars1 ddx5 hyou1 hk1 rps6kb1b cdk2 pim1 msh2 camkk1b psmc4 bmpr1aa smarca5 hspa4b ephb4b LOC118314679 MOS atad2b atrx abcf3 SNRNP200 YME1L1 MAPKAPK2 dhx37 ikbkb yars2 fpgs papss1 ddx27 hsp90aa1.2 ddx19…
0.00252162	8	11	4.39487	Ribosomal large subunit biogenesis	GO:0042273	ENSSMAG00000001515 ENSSMAG00000005666 ENSSMAG00000006936 ENSSMAG00000014623 ENSSMAG00000017499 ENSSMAG00000019318 ENSSMAG00000024247 ENSSMAG00000037531	rpl7l1 EIF6 sdad1 bop1 RPF2 nol9 wdr74 mrto4
0.00261113	80	389	1.51074	Cellular catabolic process	GO:0044248	ENSSMAG00000000156 ENSSMAG00000000225 ENSSMAG00000000257 ENSSMAG00000000533 ENSSMAG00000000562 ENSSMAG00000000738 ENSSMAG00000001057 ENSSMAG00000001612 ENSSMAG00000001690 ENSSMAG00000002533 ENSSMAG00000002834 ENSSMAG00000003443 ENSSMAG00000003598 ENSSMAG00000003743 ENSSMAG00000004188 ENSSMAG00000004194 ENSSMAG00000004378 ENSSMAG00000004534 ENSSMAG00000004846 ENSSMAG00000004860 ENSSMAG00000005631 …	usp10 LOC118299413 psma1 NEDD4 nfatc3b usp4 PSMC2 rad23aa etf1a cul2 ubr1 dram1 dctpp1 usp18 dram2b usp19 psma6b psmc4 psmb1 usp38 smpdl3a ubp15 psma5 skp1 psma2 LOC118319039 upf2 LOC118291306 tnrc6a gldc sec16a rnf146 cylda ubap1 LOC118299429 usp42 usp5 psmd6 vcp edc3 psmb3 psmb10 psma3 sting1 syvn1 trpc4apa usp8 slc16a6b usp12a smg1 psmb4 pnpla3 usp11 cyldl psmb9a ube4a xrn1 USP24 LOC118311901 …
0.00267464	36	125	1.89171	Ribonucleoprotein complex	GO:1990904	ENSSMAG00000001515 ENSSMAG00000001932 ENSSMAG00000002273 ENSSMAG00000003683 ENSSMAG00000004061 ENSSMAG00000005394 ENSSMAG00000007639 ENSSMAG00000007897 ENSSMAG00000008869 ENSSMAG00000008889 ENSSMAG00000009443 ENSSMAG00000010174 ENSSMAG00000010885 ENSSMAG00000011296 ENSSMAG00000012105 ENSSMAG00000012628 ENSSMAG00000013885 ENSSMAG00000013905 ENSSMAG00000014338 ENSSMAG00000014353 ENSSMAG00000014623 …	rpl7l1 snd1 prpf19 rbms2a snw1 nop14 srp72 mrps26 wdr36 prpf4 fam207a eftud2 mrps2 larp7 EIF3L imp4 SSB zgc:158803 tbl3 LOC118317672 bop1 LOC118286151 naf1 prpf3 rrp1 prpf8 srp68 UTP14A mrpl15 AQR sf3a3 mphosph10 snu13b mrpl32 sf3a2 mrps12
0.00267464	36	129	1.89171	Ligase activity	GO:0016874	ENSSMAG00000000240 ENSSMAG00000000796 ENSSMAG00000003361 ENSSMAG00000003803 ENSSMAG00000005096 ENSSMAG00000006302 ENSSMAG00000006844 ENSSMAG00000006929 ENSSMAG00000009344 ENSSMAG00000009596 ENSSMAG00000009718 ENSSMAG00000009769 ENSSMAG00000009984 ENSSMAG00000011051 ENSSMAG00000011150 ENSSMAG00000011501 ENSSMAG00000011758 ENSSMAG00000012400 ENSSMAG00000012447 ENSSMAG00000013630 ENSSMAG00000013672 …	sars2 dars2 glulb cars1 rtcb uba1 yars2 fpgs lrrc47 vars1 tars1 LOC118299429 tars3 pias4a eprs1 uba6 qars1 LOC118290542 NARS1 iars1 gars1 gars1 rars1 iars2 hars gart asns uba2 uba7 pfas slc27a4 ctps1a gmps acsl3a kars1 Cars1
0.00267464	51	212	1.69335	Intracellular protein transport	GO:0006886	ENSSMAG00000000204 ENSSMAG00000000580 ENSSMAG00000000751 ENSSMAG00000001286 ENSSMAG00000001460 ENSSMAG00000001770 ENSSMAG00000002942 ENSSMAG00000003501 ENSSMAG00000004560 ENSSMAG00000004635 ENSSMAG00000005117 ENSSMAG00000005986 ENSSMAG00000006508 ENSSMAG00000006713 ENSSMAG00000007010 ENSSMAG00000007106 ENSSMAG00000007639 ENSSMAG00000009006 ENSSMAG00000009062 ENSSMAG00000009962 ENSSMAG00000010152 …	ap1g1 cse1l exoc4 tpra KPNA3 tomm40l fam53b gnptab LOC118310940 copb2 sec24c uso1 tomm40 ramp2 sec23b sar1b srp72 ap3d1 VPS39 sec24d pmpca copa sec63 tnpo3 ap3b1a PEX1 ipo9 chchd4a LOC118288969 m6pr kpna4 kpnb3 KPNA1 stx11a ap2s1 ap1m1 rab3b mon1bb tram1 ipo8 LOC118311888 stx5a srp68 LOC118317873 kpna7 ipo4 kpna6 tprb xpo1a copb1 kpnb1
0.00357298	7	14	4.70007	DNA geometric change	GO:0032392	ENSSMAG00000001283 ENSSMAG00000001493 ENSSMAG00000003130 ENSSMAG00000003553 ENSSMAG00000011017 ENSSMAG00000012730 ENSSMAG00000019411	mcm2 ruvbl1 mcm3 mcm5 mcm7 mcm6 mcm4
0.00357298	7	14	4.70007	DNA duplex unwinding	GO:0032508	ENSSMAG00000001283 ENSSMAG00000001493 ENSSMAG00000003130 ENSSMAG00000003553 ENSSMAG00000011017 ENSSMAG00000012730 ENSSMAG00000019411	mcm2 ruvbl1 mcm3 mcm5 mcm7 mcm6 mcm4
0.00357298	7	10	4.70007	DNA replication initiation	GO:0006270	ENSSMAG00000001283 ENSSMAG00000003130 ENSSMAG00000003553 ENSSMAG00000006027 ENSSMAG00000011017 ENSSMAG00000012730 ENSSMAG00000019411	mcm2 mcm3 mcm5 cdc45 mcm7 mcm6 mcm4
0.00374288	21	67	2.30731	DNA replication	GO:0006260	ENSSMAG00000000511 ENSSMAG00000001283 ENSSMAG00000003130 ENSSMAG00000003553 ENSSMAG00000004737 ENSSMAG00000005886 ENSSMAG00000006027 ENSSMAG00000006219 ENSSMAG00000006536 ENSSMAG00000010177 ENSSMAG00000010732 ENSSMAG00000011017 ENSSMAG00000012730 ENSSMAG00000013066 ENSSMAG00000013821 ENSSMAG00000017816 ENSSMAG00000018291 ENSSMAG00000019411 ENSSMAG00000019524 ENSSMAG00000020079 ENSSMAG00000037578	PRIM1 mcm2 mcm3 mcm5 pold2 rpa1 cdc45 gins4 polb pold1 rfc1 mcm7 mcm6 pole LOC118294455 pola1 pola2 mcm4 ssrp1a wrnip1 pcna
0.00374288	36	155	1.85937	Cysteine-type peptidase activity	GO:0008234	ENSSMAG00000000156 ENSSMAG00000000738 ENSSMAG00000003743 ENSSMAG00000004194 ENSSMAG00000004860 ENSSMAG00000005184 ENSSMAG00000006091 ENSSMAG00000006830 ENSSMAG00000009173 ENSSMAG00000009797 ENSSMAG00000009811 ENSSMAG00000010005 ENSSMAG00000010288 ENSSMAG00000010392 ENSSMAG00000012651 ENSSMAG00000012669 ENSSMAG00000012776 ENSSMAG00000013017 ENSSMAG00000014186 ENSSMAG00000014366 ENSSMAG00000014472 …	usp10 usp4 usp18 usp19 usp38 ctsba ubp15 CASP6 cylda ctso tinagl1 LOC118283202 usp42 usp5 LOC118311763 casp8 psmd14 LOC118295301 usp8 usp12a capn15 casp10 usp11 cyldl CAPN7 USP24 CTSK LOC118289009 usp40 usp14 LOC118288195 ctsl.1 usp1 usp47 senp3b casp7
0.00374288	11	23	3.32362	Threonine-type peptidase activity	GO:0070003	ENSSMAG00000004846 ENSSMAG00000009721 ENSSMAG00000010938 ENSSMAG00000011304 ENSSMAG00000015828 ENSSMAG00000016444 ENSSMAG00000017232 ENSSMAG00000017264 ENSSMAG00000025754 ENSSMAG00000030370 ENSSMAG00000037330	psmb1 tasp1 psmb3 psmb10 psmb4 psmb9a psmb13a psmb8a psmb12 LOC118302614 psmb2
0.00463636	6	7	5.17967	Endoplasmic reticulum lumen	GO:0005788	ENSSMAG00000004475 ENSSMAG00000016364 ENSSMAG00000017581 ENSSMAG00000018025 ENSSMAG00000018253 ENSSMAG00000019119	pdia3 UGGT2 uggt1 pdia6 pdia4 alg12
0.00463636	6	7	5.17967	Proteasome accessory complex	GO:0022624	ENSSMAG00000000789 ENSSMAG00000005531 ENSSMAG00000006731 ENSSMAG00000007870 ENSSMAG00000017773 ENSSMAG00000036525	psmd8 psmd7 psme3 PSME2 psmc6 psme1
0.00530939	66	309	1.5399	Establishment of protein localization	GO:0045184	ENSSMAG00000000204 ENSSMAG00000000580 ENSSMAG00000000751 ENSSMAG00000000762 ENSSMAG00000001194 ENSSMAG00000001286 ENSSMAG00000001460 ENSSMAG00000001770 ENSSMAG00000002271 ENSSMAG00000002617 ENSSMAG00000002942 ENSSMAG00000003501 ENSSMAG00000004560 ENSSMAG00000004635 ENSSMAG00000004814 ENSSMAG00000005117 ENSSMAG00000005986 ENSSMAG00000006191 ENSSMAG00000006357 ENSSMAG00000006508 ENSSMAG00000006713 …	ap1g1 cse1l exoc4 nup88 LOC118309111 tpra KPNA3 tomm40l mtx2 scamp3 fam53b gnptab LOC118310940 copb2 scamp2 sec24c uso1 oxa1l get4 tomm40 ramp2 sec23b sar1b srp72 ap3d1 VPS39 sec24d pmpca copa sec63 tnpo3 tmed2 ap3b1a PEX1 ipo9 chchd4a LOC118288969 m6pr nup98 kpna4 kpnb3 KPNA1 stx11a ap2s1 ap1m1 rab3b mon1bb TIMM8B tram1 ipo8 LOC118311888 tmed5 stx5a sec13 srp68 LOC118317873 kpna7 ipo4 kpna6 tprb…
0.00549613	69	341	1.52177	Protein localization	GO:0008104	ENSSMAG00000000204 ENSSMAG00000000580 ENSSMAG00000000751 ENSSMAG00000000762 ENSSMAG00000001194 ENSSMAG00000001286 ENSSMAG00000001460 ENSSMAG00000001770 ENSSMAG00000001978 ENSSMAG00000002271 ENSSMAG00000002617 ENSSMAG00000002942 ENSSMAG00000003501 ENSSMAG00000004560 ENSSMAG00000004635 ENSSMAG00000004814 ENSSMAG00000005117 ENSSMAG00000005986 ENSSMAG00000006191 ENSSMAG00000006357 ENSSMAG00000006508 …	ap1g1 cse1l exoc4 nup88 LOC118309111 tpra KPNA3 tomm40l kdelr2b mtx2 scamp3 fam53b gnptab LOC118310940 copb2 scamp2 sec24c uso1 oxa1l get4 tomm40 ramp2 sec23b sar1b srp72 ap3d1 VPS39 sec24d pmpca copa sec63 tnpo3 tmed2 ap3b1a PEX1 ipo9 chchd4a LOC118288969 m6pr nup98 kpna4 kpnb3 KPNA1 stx11a ap2s1 ap1m1 utp3 rab3b mon1bb TIMM8B tram1 ipo8 LOC118311888 tmed5 stx5a sec13 srp68 LOC118317873 kpna7 at…
0.00550161	70	326	1.51615	Intracellular transport	GO:0046907	ENSSMAG00000000204 ENSSMAG00000000580 ENSSMAG00000000751 ENSSMAG00000000762 ENSSMAG00000001286 ENSSMAG00000001460 ENSSMAG00000001731 ENSSMAG00000001770 ENSSMAG00000002770 ENSSMAG00000002935 ENSSMAG00000002942 ENSSMAG00000003501 ENSSMAG00000004560 ENSSMAG00000004635 ENSSMAG00000005117 ENSSMAG00000005164 ENSSMAG00000005986 ENSSMAG00000006273 ENSSMAG00000006508 ENSSMAG00000006713 ENSSMAG00000006936 …	ap1g1 cse1l exoc4 nup88 tpra KPNA3 tfg tomm40l nup155 ehd4 fam53b gnptab LOC118310940 copb2 sec24c xpot uso1 sec22a tomm40 ramp2 sdad1 sec23b sar1b ranbp2 srp72 sec16a ap3d1 VPS39 sec24d pmpca copa sec63 tnpo3 ap3b1a PEX1 ipo9 chchd4a LOC118288969 m6pr nup98 RAE1 kpna4 kpnb3 vps50 KPNA1 stx11a ap2s1 nup62l ranbp3b ap1m1 rab3b mon1bb tram1 ipo8 thoc2 LOC118311888 stx5a sec13 srp68 LOC118317873 LOC…
0.00634139	9	15	3.62577	Ribonucleoprotein complex binding	GO:0043021	ENSSMAG00000000634 ENSSMAG00000000983 ENSSMAG00000005666 ENSSMAG00000006721 ENSSMAG00000012887 ENSSMAG00000014623 ENSSMAG00000016303 ENSSMAG00000017805 ENSSMAG00000031145	gcn1 DNAJC2 EIF6 letm1 nmd3 bop1 eif5a2 srp68 LOC118291221
0.0070594	83	477	1.44961	Macromolecule localization	GO:0033036	ENSSMAG00000000204 ENSSMAG00000000580 ENSSMAG00000000751 ENSSMAG00000000762 ENSSMAG00000001194 ENSSMAG00000001286 ENSSMAG00000001460 ENSSMAG00000001770 ENSSMAG00000001978 ENSSMAG00000002271 ENSSMAG00000002617 ENSSMAG00000002942 ENSSMAG00000003501 ENSSMAG00000004560 ENSSMAG00000004635 ENSSMAG00000004814 ENSSMAG00000005117 ENSSMAG00000005164 ENSSMAG00000005986 ENSSMAG00000006045 ENSSMAG00000006191 …	ap1g1 cse1l exoc4 nup88 LOC118309111 tpra KPNA3 tomm40l kdelr2b mtx2 scamp3 fam53b gnptab LOC118310940 copb2 scamp2 sec24c xpot uso1 LOC118314007 oxa1l get4 tomm40 ramp2 sec23b sar1b LOC118319039 srp72 ap3d1 VPS39 nr1h3 sec24d pmpca copa sec63 tnpo3 tmed2 ap3b1a pum1 PEX1 ipo9 chchd4a LOC118288969 m6pr nup98 RAE1 kpna4 pitpnc1b kpnb3 atp10d osbpl2a KPNA1 stx11a ap2s1 ap1m1 utp3 rab3b mon1bb TIMM8…
0.00802498	20	72	2.23813	Protein deubiquitination	GO:0016579	ENSSMAG00000000156 ENSSMAG00000000738 ENSSMAG00000003743 ENSSMAG00000004194 ENSSMAG00000004860 ENSSMAG00000006091 ENSSMAG00000009173 ENSSMAG00000010288 ENSSMAG00000010392 ENSSMAG00000014186 ENSSMAG00000014366 ENSSMAG00000016080 ENSSMAG00000016316 ENSSMAG00000016614 ENSSMAG00000017073 ENSSMAG00000018321 ENSSMAG00000018437 ENSSMAG00000018943 ENSSMAG00000020612 ENSSMAG00000021434	usp10 usp4 usp18 usp19 usp38 ubp15 cylda usp42 usp5 usp8 usp12a usp11 cyldl USP24 LOC118289009 usp40 usp14 LOC118288195 usp1 usp47
0.0084544	74	380	1.47584	Establishment of localization in cell	GO:0051649	ENSSMAG00000000204 ENSSMAG00000000580 ENSSMAG00000000751 ENSSMAG00000000762 ENSSMAG00000001286 ENSSMAG00000001460 ENSSMAG00000001731 ENSSMAG00000001770 ENSSMAG00000002770 ENSSMAG00000002935 ENSSMAG00000002942 ENSSMAG00000003501 ENSSMAG00000004560 ENSSMAG00000004635 ENSSMAG00000005117 ENSSMAG00000005164 ENSSMAG00000005986 ENSSMAG00000006273 ENSSMAG00000006508 ENSSMAG00000006713 ENSSMAG00000006936 …	ap1g1 cse1l exoc4 nup88 tpra KPNA3 tfg tomm40l nup155 ehd4 fam53b gnptab LOC118310940 copb2 sec24c xpot uso1 sec22a tomm40 ramp2 sdad1 sec23b sar1b ranbp2 srp72 ppfia3 sec16a ap3d1 VPS39 sec24d pmpca copa sec63 tnpo3 ap3b1a PEX1 ipo9 chchd4a LOC118288969 m6pr nup98 RAE1 kpna4 kpnb3 vps50 KPNA1 stx11a ap2s1 nup62l ranbp3b ap1m1 rab3b mon1bb tram1 ipo8 thoc2 LOC118311888 stx5a sec13 srp68 LOC118317…
0.0104342	47	187	1.63229	MRNA metabolic process	GO:0016071	ENSSMAG00000000258 ENSSMAG00000001043 ENSSMAG00000001690 ENSSMAG00000002001 ENSSMAG00000002273 ENSSMAG00000004061 ENSSMAG00000004138 ENSSMAG00000004281 ENSSMAG00000006189 ENSSMAG00000006634 ENSSMAG00000007463 ENSSMAG00000007637 ENSSMAG00000008112 ENSSMAG00000008293 ENSSMAG00000008607 ENSSMAG00000010174 ENSSMAG00000010422 ENSSMAG00000010695 ENSSMAG00000011226 ENSSMAG00000011296 ENSSMAG00000011449 …	ssu72 sart1 etf1a cpsf2 prpf19 snw1 rbm27 SLU7 dhx37 pcif1 LOC118319039 upf2 PRPF6 tnrc6a dhx8 eftud2 tnpo3 edc3 prpf40a larp7 tut1 TDRD3 u2af2a fmr1 zgc:158803 snrpa1 srsf2b smg1 prpf3 casc3 coil xrn1 ptbp1a thoc2 prpf4bb gemin4 prpf8 AQR LOC118295903 clp1 ythdf2 sf3a3 LOC118318172 LOC118312793 sf3a2 polr1h rbm24b
0.0104342	21	77	2.15088	Deubiquitinase activity	GO:0101005	ENSSMAG00000000156 ENSSMAG00000000738 ENSSMAG00000003743 ENSSMAG00000004194 ENSSMAG00000004860 ENSSMAG00000006091 ENSSMAG00000009173 ENSSMAG00000010288 ENSSMAG00000010392 ENSSMAG00000012776 ENSSMAG00000014186 ENSSMAG00000014366 ENSSMAG00000016080 ENSSMAG00000016316 ENSSMAG00000016614 ENSSMAG00000017073 ENSSMAG00000018321 ENSSMAG00000018437 ENSSMAG00000018943 ENSSMAG00000020612 ENSSMAG00000021434	usp10 usp4 usp18 usp19 usp38 ubp15 cylda usp42 usp5 psmd14 usp8 usp12a usp11 cyldl USP24 LOC118289009 usp40 usp14 LOC118288195 usp1 usp47
0.0106474	64	305	1.51074	Protein transport	GO:0015031	ENSSMAG00000000204 ENSSMAG00000000580 ENSSMAG00000000751 ENSSMAG00000000762 ENSSMAG00000001194 ENSSMAG00000001286 ENSSMAG00000001460 ENSSMAG00000001770 ENSSMAG00000002271 ENSSMAG00000002617 ENSSMAG00000002942 ENSSMAG00000003501 ENSSMAG00000004560 ENSSMAG00000004635 ENSSMAG00000004814 ENSSMAG00000005117 ENSSMAG00000005986 ENSSMAG00000006508 ENSSMAG00000006713 ENSSMAG00000007010 ENSSMAG00000007106 …	ap1g1 cse1l exoc4 nup88 LOC118309111 tpra KPNA3 tomm40l mtx2 scamp3 fam53b gnptab LOC118310940 copb2 scamp2 sec24c uso1 tomm40 ramp2 sec23b sar1b srp72 ap3d1 VPS39 sec24d pmpca copa sec63 tnpo3 tmed2 ap3b1a PEX1 ipo9 chchd4a LOC118288969 m6pr nup98 kpna4 kpnb3 KPNA1 stx11a ap2s1 ap1m1 rab3b mon1bb TIMM8B tram1 ipo8 LOC118311888 tmed5 stx5a sec13 srp68 LOC118317873 kpna7 ipo4 kpna6 tprb xpo1a ist1…
0.0114464	9	22	3.39916	DNA-dependent DNA replication	GO:0006261	ENSSMAG00000000511 ENSSMAG00000001283 ENSSMAG00000003130 ENSSMAG00000003553 ENSSMAG00000006027 ENSSMAG00000006219 ENSSMAG00000011017 ENSSMAG00000012730 ENSSMAG00000019411	PRIM1 mcm2 mcm3 mcm5 cdc45 gins4 mcm7 mcm6 mcm4
0.0130263	21	78	2.11503	Protein modification by small protein removal	GO:0070646	ENSSMAG00000000156 ENSSMAG00000000738 ENSSMAG00000003743 ENSSMAG00000004194 ENSSMAG00000004860 ENSSMAG00000006091 ENSSMAG00000009173 ENSSMAG00000010288 ENSSMAG00000010392 ENSSMAG00000014186 ENSSMAG00000014366 ENSSMAG00000016080 ENSSMAG00000016316 ENSSMAG00000016614 ENSSMAG00000017073 ENSSMAG00000018321 ENSSMAG00000018437 ENSSMAG00000018943 ENSSMAG00000020612 ENSSMAG00000021434 ENSSMAG00000022587	usp10 usp4 usp18 usp19 usp38 ubp15 cylda usp42 usp5 usp8 usp12a usp11 cyldl USP24 LOC118289009 usp40 usp14 LOC118288195 usp1 usp47 senp3b
0.0130263	20	74	2.1582	Thiol-dependent deubiquitinase	GO:0004843	ENSSMAG00000000156 ENSSMAG00000000738 ENSSMAG00000003743 ENSSMAG00000004194 ENSSMAG00000004860 ENSSMAG00000006091 ENSSMAG00000009173 ENSSMAG00000010288 ENSSMAG00000010392 ENSSMAG00000014186 ENSSMAG00000014366 ENSSMAG00000016080 ENSSMAG00000016316 ENSSMAG00000016614 ENSSMAG00000017073 ENSSMAG00000018321 ENSSMAG00000018437 ENSSMAG00000018943 ENSSMAG00000020612 ENSSMAG00000021434	usp10 usp4 usp18 usp19 usp38 ubp15 cylda usp42 usp5 usp8 usp12a usp11 cyldl USP24 LOC118289009 usp40 usp14 LOC118288195 usp1 usp47
0.0134921	6	9	4.53221	Protein disulfide isomerase activity	GO:0003756	ENSSMAG00000004475 ENSSMAG00000011219 ENSSMAG00000018025 ENSSMAG00000018253 ENSSMAG00000019843 ENSSMAG00000020943	pdia3 p4hb pdia6 pdia4 txndc5 ero1b
0.0134921	6	9	4.53221	Intramolecular oxidoreductase activity, transposing S-S bonds	GO:0016864	ENSSMAG00000004475 ENSSMAG00000011219 ENSSMAG00000018025 ENSSMAG00000018253 ENSSMAG00000019843 ENSSMAG00000020943	pdia3 p4hb pdia6 pdia4 txndc5 ero1b
0.0139825	80	440	1.42607	Cellular localization	GO:0051641	ENSSMAG00000000204 ENSSMAG00000000580 ENSSMAG00000000751 ENSSMAG00000000762 ENSSMAG00000001286 ENSSMAG00000001460 ENSSMAG00000001731 ENSSMAG00000001770 ENSSMAG00000001978 ENSSMAG00000002770 ENSSMAG00000002935 ENSSMAG00000002942 ENSSMAG00000003501 ENSSMAG00000004560 ENSSMAG00000004635 ENSSMAG00000005117 ENSSMAG00000005164 ENSSMAG00000005986 ENSSMAG00000006191 ENSSMAG00000006273 ENSSMAG00000006357 …	ap1g1 cse1l exoc4 nup88 tpra KPNA3 tfg tomm40l kdelr2b nup155 ehd4 fam53b gnptab LOC118310940 copb2 sec24c xpot uso1 oxa1l sec22a get4 tomm40 ramp2 sdad1 sec23b sar1b ranbp2 srp72 ppfia3 sec16a ap3d1 VPS39 sec24d pmpca copa sec63 tnpo3 ap3b1a pum1 PEX1 ipo9 chchd4a LOC118288969 m6pr nup98 RAE1 kpna4 kpnb3 vps50 KPNA1 stx11a ap2s1 nup62l ranbp3b ap1m1 utp3 rab3b mon1bb tram1 ipo8 thoc2 LOC11831188…
0.0194801	5	8	5.03579	Peptidyl-arginine methylation	GO:0018216	ENSSMAG00000002669 ENSSMAG00000008265 ENSSMAG00000014662 ENSSMAG00000014871 ENSSMAG00000016701	prmt7 prmt3 prmt5 prmt1 carm1
0.0194801	5	6	5.03579	Ribosomal small subunit biogenesis	GO:0042274	ENSSMAG00000003064 ENSSMAG00000009443 ENSSMAG00000010588 ENSSMAG00000018239 ENSSMAG00000020883	nob1 fam207a NAT10 NOL11 ltv1
0.0194801	5	8	5.03579	Arginine N-methyltransferase activity	GO:0016273	ENSSMAG00000002669 ENSSMAG00000008265 ENSSMAG00000014662 ENSSMAG00000014871 ENSSMAG00000016701	prmt7 prmt3 prmt5 prmt1 carm1
0.0194801	5	8	5.03579	Protein-arginine N-methyltransferase activity	GO:0016274	ENSSMAG00000002669 ENSSMAG00000008265 ENSSMAG00000014662 ENSSMAG00000014871 ENSSMAG00000016701	prmt7 prmt3 prmt5 prmt1 carm1
0.019696	21	80	2.04681	Ubiquitin-like protein-specific protease activity	GO:0019783	ENSSMAG00000000156 ENSSMAG00000000738 ENSSMAG00000003743 ENSSMAG00000004194 ENSSMAG00000004860 ENSSMAG00000006091 ENSSMAG00000009173 ENSSMAG00000010288 ENSSMAG00000010392 ENSSMAG00000012776 ENSSMAG00000014186 ENSSMAG00000014366 ENSSMAG00000016080 ENSSMAG00000016316 ENSSMAG00000016614 ENSSMAG00000017073 ENSSMAG00000018321 ENSSMAG00000018437 ENSSMAG00000018943 ENSSMAG00000020612 ENSSMAG00000021434	usp10 usp4 usp18 usp19 usp38 ubp15 cylda usp42 usp5 psmd14 usp8 usp12a usp11 cyldl USP24 LOC118289009 usp40 usp14 LOC118288195 usp1 usp47
0.020772	4	4	6.04295	Antigen processing and presentation of endogenous antigen	GO:0019883	ENSSMAG00000008938 ENSSMAG00000010502 ENSSMAG00000011433 ENSSMAG00000017420	erap1b erap2 tapbpl tapbp.2
0.020772	4	4	6.04295	Antigen processing and presentation of endogenous peptide antigen via MHC class I	GO:0019885	ENSSMAG00000008938 ENSSMAG00000010502 ENSSMAG00000011433 ENSSMAG00000017420	erap1b erap2 tapbpl tapbp.2
0.020772	4	4	6.04295	Response to interferon-gamma	GO:0034341	ENSSMAG00000002682 ENSSMAG00000008361 ENSSMAG00000009305 ENSSMAG00000017421	socs1b socs1a nod2 nmi
0.020772	4	4	6.04295	Antigen processing and presentation of peptide antigen via MHC class I	GO:0002474	ENSSMAG00000008938 ENSSMAG00000010502 ENSSMAG00000011433 ENSSMAG00000017420	erap1b erap2 tapbpl tapbp.2
0.020772	4	4	6.04295	Antigen processing and presentation of endogenous peptide antigen	GO:0002483	ENSSMAG00000008938 ENSSMAG00000010502 ENSSMAG00000011433 ENSSMAG00000017420	erap1b erap2 tapbpl tapbp.2
0.020772	4	4	6.04295	Antigen processing and presentation of peptide antigen	GO:0048002	ENSSMAG00000008938 ENSSMAG00000010502 ENSSMAG00000011433 ENSSMAG00000017420	erap1b erap2 tapbpl tapbp.2
0.020772	4	4	6.04295	Interferon-gamma-mediated signaling pathway	GO:0060333	ENSSMAG00000002682 ENSSMAG00000008361 ENSSMAG00000009305 ENSSMAG00000017421	socs1b socs1a nod2 nmi
0.020772	4	4	6.04295	Cellular response to interferon-gamma	GO:0071346	ENSSMAG00000002682 ENSSMAG00000008361 ENSSMAG00000009305 ENSSMAG00000017421	socs1b socs1a nod2 nmi
0.020772	73	386	1.42762	Nitrogen compound transport	GO:0071705	ENSSMAG00000000204 ENSSMAG00000000580 ENSSMAG00000000751 ENSSMAG00000000762 ENSSMAG00000001194 ENSSMAG00000001286 ENSSMAG00000001460 ENSSMAG00000001770 ENSSMAG00000002271 ENSSMAG00000002617 ENSSMAG00000002803 ENSSMAG00000002942 ENSSMAG00000003501 ENSSMAG00000004560 ENSSMAG00000004635 ENSSMAG00000004814 ENSSMAG00000005117 ENSSMAG00000005164 ENSSMAG00000005986 ENSSMAG00000006508 ENSSMAG00000006713 …	ap1g1 cse1l exoc4 nup88 LOC118309111 tpra KPNA3 tomm40l mtx2 scamp3 slc35a4 fam53b gnptab LOC118310940 copb2 scamp2 sec24c xpot uso1 tomm40 ramp2 sec23b sar1b LOC118319039 srp72 ap3d1 VPS39 SLC25A32 sec24d pmpca copa sec63 tnpo3 tmed2 ap3b1a PEX1 ipo9 chchd4a LOC118288969 m6pr nup98 RAE1 kpna4 kpnb3 KPNA1 stx11a ap2s1 ap1m1 rab3b mon1bb TIMM8B tram1 ipo8 thoc2 LOC118311888 tmed5 stx5a sec13 srp68…
0.0220277	43	215	1.60399	Apoptotic process	GO:0006915	ENSSMAG00000001102 ENSSMAG00000001797 ENSSMAG00000002157 ENSSMAG00000002753 ENSSMAG00000002948 ENSSMAG00000003553 ENSSMAG00000003665 ENSSMAG00000004414 ENSSMAG00000004449 ENSSMAG00000006054 ENSSMAG00000006178 ENSSMAG00000006824 ENSSMAG00000006830 ENSSMAG00000006897 ENSSMAG00000009305 ENSSMAG00000009495 ENSSMAG00000009823 ENSSMAG00000010005 ENSSMAG00000010390 ENSSMAG00000011373 ENSSMAG00000011568 …	bcl6aa opa1 casp8ap2 apaf1 tnfsf10l mcm5 hax1 pycard pim1 baxa irf1b card11 CASP6 vdac1 nod2 ddb1 hic1 LOC118283202 psmd10 LOC118315341 bida elmo3 nod1 tnfrsf9a LOC118311763 casp8 LOC118295301 LOC118289010 map1sa casp10 mcl1b HIP1R socs3a xaf1 grinab fas LOC118318228 bcl2l10 casp7 ENSSMAG00000029586 tnfrsf1a fadd mtdha
0.0232901	41	202	1.61935	Immune response	GO:0006955	ENSSMAG00000000353 ENSSMAG00000000492 ENSSMAG00000000738 ENSSMAG00000002065 ENSSMAG00000002086 ENSSMAG00000002141 ENSSMAG00000002338 ENSSMAG00000002623 ENSSMAG00000002682 ENSSMAG00000002948 ENSSMAG00000003443 ENSSMAG00000003890 ENSSMAG00000004414 ENSSMAG00000005780 ENSSMAG00000005956 ENSSMAG00000006104 ENSSMAG00000006178 ENSSMAG00000007556 ENSSMAG00000008361 ENSSMAG00000009305 ENSSMAG00000009581 …	si:ch1073-280e3.1 c1qbp usp4 LOC118300007 tlr1 LOC118300005 tnfsf14 acod1 socs1b tnfsf10l dram1 ENSSMAG00000003890 pycard il10 g3bp2a tfeb irf1b SPPL2A socs1a nod2 LOC118301188 serping1 LOC118315341 ENSSMAG00000011846 ifih1 nod1 sting1 cxcl11.5 unc93b1 gpr1 nmi LOC118313556 fas faslg LOC118311903 LOC118312025 leap2 ENSSMAG00000033948 LOC118314440 cxcl19 ENSSMAG00000037353
0.0283338	43	217	1.58443	Programmed cell death	GO:0012501	ENSSMAG00000001102 ENSSMAG00000001797 ENSSMAG00000002157 ENSSMAG00000002753 ENSSMAG00000002948 ENSSMAG00000003553 ENSSMAG00000003665 ENSSMAG00000004414 ENSSMAG00000004449 ENSSMAG00000006054 ENSSMAG00000006178 ENSSMAG00000006824 ENSSMAG00000006830 ENSSMAG00000006897 ENSSMAG00000009305 ENSSMAG00000009495 ENSSMAG00000009823 ENSSMAG00000010005 ENSSMAG00000010390 ENSSMAG00000011373 ENSSMAG00000011568 …	bcl6aa opa1 casp8ap2 apaf1 tnfsf10l mcm5 hax1 pycard pim1 baxa irf1b card11 CASP6 vdac1 nod2 ddb1 hic1 LOC118283202 psmd10 LOC118315341 bida elmo3 nod1 tnfrsf9a LOC118311763 casp8 LOC118295301 LOC118289010 map1sa casp10 mcl1b HIP1R socs3a xaf1 grinab fas LOC118318228 bcl2l10 casp7 ENSSMAG00000029586 tnfrsf1a fadd mtdha
0.0291392	6	9	4.02863	Regulation of protein catabolic process	GO:0042176	ENSSMAG00000001057 ENSSMAG00000001657 ENSSMAG00000004534 ENSSMAG00000010653 ENSSMAG00000017773 ENSSMAG00000020589	PSMC2 psmd1 psmc4 vcp psmc6 psmd2
0.0324066	7	18	3.52505	Vesicle organization	GO:0016050	ENSSMAG00000001731 ENSSMAG00000005986 ENSSMAG00000007010 ENSSMAG00000008794 ENSSMAG00000017417 ENSSMAG00000018969 ENSSMAG00000021361	tfg uso1 sec23b sec16a sec13 atp6ap1b ist1
0.0324066	44	224	1.56406	Cell death	GO:0008219	ENSSMAG00000001102 ENSSMAG00000001797 ENSSMAG00000002157 ENSSMAG00000002753 ENSSMAG00000002948 ENSSMAG00000003553 ENSSMAG00000003665 ENSSMAG00000004414 ENSSMAG00000004449 ENSSMAG00000006054 ENSSMAG00000006178 ENSSMAG00000006824 ENSSMAG00000006830 ENSSMAG00000006897 ENSSMAG00000009305 ENSSMAG00000009495 ENSSMAG00000009823 ENSSMAG00000010005 ENSSMAG00000010390 ENSSMAG00000011373 ENSSMAG00000011568 …	bcl6aa opa1 casp8ap2 apaf1 tnfsf10l mcm5 hax1 pycard pim1 baxa irf1b card11 CASP6 vdac1 nod2 ddb1 hic1 LOC118283202 psmd10 LOC118315341 bida elmo3 nod1 tnfrsf9a LOC118311763 casp8 LOC118295301 LOC118289010 map1sa casp10 mcl1b HIP1R socs3a xaf1 ing1 grinab fas LOC118318228 bcl2l10 casp7 ENSSMAG00000029586 tnfrsf1a fadd mtdha
0.0352775	78	419	1.38226	Organic substance catabolic process	GO:1901575	ENSSMAG00000000156 ENSSMAG00000000225 ENSSMAG00000000257 ENSSMAG00000000533 ENSSMAG00000000562 ENSSMAG00000000738 ENSSMAG00000001057 ENSSMAG00000001612 ENSSMAG00000001657 ENSSMAG00000001690 ENSSMAG00000002533 ENSSMAG00000002834 ENSSMAG00000003598 ENSSMAG00000003743 ENSSMAG00000004152 ENSSMAG00000004194 ENSSMAG00000004378 ENSSMAG00000004534 ENSSMAG00000004846 ENSSMAG00000004860 ENSSMAG00000005631 …	usp10 LOC118299413 psma1 NEDD4 nfatc3b usp4 PSMC2 rad23aa psmd1 etf1a cul2 ubr1 dctpp1 usp18 hk1 usp19 psma6b psmc4 psmb1 usp38 smpdl3a ubp15 psma5 skp1 psma2 LOC118319039 upf2 LOC118291306 tnrc6a gldc rnf146 cylda ubap1 LOC118299429 usp42 usp5 psmd6 vcp edc3 psmb3 psmb10 psma3 syvn1 trpc4apa usp8 usp12a smg1 psmb4 pnpla3 usp11 cyldl psmb9a ube4a xrn1 USP24 LOC118311901 LOC118289009 psmb13a psmb8…
0.0422881	36	142	1.62348	MRNA processing	GO:0006397	ENSSMAG00000000258 ENSSMAG00000001043 ENSSMAG00000002001 ENSSMAG00000002273 ENSSMAG00000004061 ENSSMAG00000004138 ENSSMAG00000004281 ENSSMAG00000006189 ENSSMAG00000007463 ENSSMAG00000008112 ENSSMAG00000008607 ENSSMAG00000010174 ENSSMAG00000010422 ENSSMAG00000011226 ENSSMAG00000011296 ENSSMAG00000011449 ENSSMAG00000011677 ENSSMAG00000012582 ENSSMAG00000013905 ENSSMAG00000014554 ENSSMAG00000014723 …	ssu72 sart1 cpsf2 prpf19 snw1 rbm27 SLU7 dhx37 LOC118319039 PRPF6 dhx8 eftud2 tnpo3 prpf40a larp7 tut1 TDRD3 u2af2a zgc:158803 snrpa1 srsf2b prpf3 casc3 coil ptbp1a thoc2 prpf4bb gemin4 prpf8 AQR LOC118295903 clp1 sf3a3 LOC118312793 sf3a2 rbm24b
0.0422917	33	125	1.66181	NcRNA processing	GO:0034470	ENSSMAG00000000253 ENSSMAG00000001515 ENSSMAG00000001539 ENSSMAG00000002863 ENSSMAG00000003064 ENSSMAG00000004098 ENSSMAG00000004944 ENSSMAG00000005096 ENSSMAG00000005909 ENSSMAG00000007133 ENSSMAG00000008869 ENSSMAG00000009443 ENSSMAG00000010588 ENSSMAG00000011806 ENSSMAG00000011853 ENSSMAG00000014338 ENSSMAG00000014623 ENSSMAG00000015317 ENSSMAG00000015432 ENSSMAG00000015441 ENSSMAG00000015836 …	pwp1 rpl7l1 las1l ftsj3 nob1 ppan zcchc4 rtcb bxdc2 utp15 wdr36 fam207a NAT10 emg1 fbl tbl3 bop1 trmt61b trnt1 rexo4 rrp15 rrp1 gemin4 RPF2 UTP14A NOL11 ints8 nol9 clp1 DGCR8 ncl mphosph10 exosc3
0.0457964	263	1874	1.17205	Cellular protein metabolic process	GO:0044267	ENSSMAG00000000156 ENSSMAG00000000225 ENSSMAG00000000240 ENSSMAG00000000247 ENSSMAG00000000257 ENSSMAG00000000258 ENSSMAG00000000437 ENSSMAG00000000509 ENSSMAG00000000528 ENSSMAG00000000533 ENSSMAG00000000562 ENSSMAG00000000634 ENSSMAG00000000661 ENSSMAG00000000688 ENSSMAG00000000738 ENSSMAG00000000771 ENSSMAG00000000777 ENSSMAG00000000796 ENSSMAG00000000875 ENSSMAG00000000977 ENSSMAG00000001057 …	usp10 LOC118299413 sars2 DTX3 psma1 ssu72 Wnk1 eif2b3 LOC118302761 NEDD4 nfatc3b gcn1 amfra ssh2a usp4 supt6h aatka dars2 hck NF7O PSMC2 LOC118314543 LOC118309112 dusp5 LOC118289817 plk2b PPP6R2 si:ch211-195b13.1 rad23aa etf1a mrpl12 stt3a crbn TGM2 eif4e1c prpf19 march8 cul2 eif2s1b Fzr1 prmt7 mtif3 ubr1 bsk146 LOC118308930 eif4e2rs1 usp18 stk40 cars1 ppp6r3 dnmt1 rps6kb1b dtx1 usp19 cdk2 psma6b…
0.0457964	86	531	1.34636	Organic substance transport	GO:0071702	ENSSMAG00000000204 ENSSMAG00000000580 ENSSMAG00000000751 ENSSMAG00000000762 ENSSMAG00000001194 ENSSMAG00000001286 ENSSMAG00000001460 ENSSMAG00000001770 ENSSMAG00000002271 ENSSMAG00000002617 ENSSMAG00000002803 ENSSMAG00000002942 ENSSMAG00000003501 ENSSMAG00000004560 ENSSMAG00000004635 ENSSMAG00000004814 ENSSMAG00000005117 ENSSMAG00000005164 ENSSMAG00000005986 ENSSMAG00000006045 ENSSMAG00000006508 …	ap1g1 cse1l exoc4 nup88 LOC118309111 tpra KPNA3 tomm40l mtx2 scamp3 slc35a4 fam53b gnptab LOC118310940 copb2 scamp2 sec24c xpot uso1 LOC118314007 tomm40 ramp2 sec23b sar1b LOC118319039 srp72 slc2a1b slc2a6 ap3d1 VPS39 nr1h3 SLC25A32 sec24d pmpca copa sec63 tnpo3 tmed2 ap3b1a LOC118309774 PEX1 ipo9 chchd4a LOC118288969 m6pr nup98 RAE1 kpna4 pitpnc1b kpnb3 atp10d osbpl2a KPNA1 stx11a ap2s1 ap1m1 ra…
0.0484843	5	9	4.31639	Peptidyl-arginine modification	GO:0018195	ENSSMAG00000002669 ENSSMAG00000008265 ENSSMAG00000014662 ENSSMAG00000014871 ENSSMAG00000016701	prmt7 prmt3 prmt5 prmt1 carm1

## Sheet: in vivo Vibrio down (profile)
Supplementary table 5G. GO profile analysis of the down-regulated differentialy expressed genes for Vibrio in vivo for Biological Process (p-value < 0.05).
adjusted p-value	(-) log adjusted p-value	Pathway Genes	nGenes	Pathway	GO ID	Genes (Ensembl ID)	Genes (Gene Symbol)
0.00150008	2.82388	6035	295	metabolic process	GO:0008152	ENSSMAG00000034886 ENSSMAG00000018845 ENSSMAG00000016256 ENSSMAG00000009483 ENSSMAG00000011829 ENSSMAG00000011368 ENSSMAG00000010970 ENSSMAG00000019247 ENSSMAG00000002075 ENSSMAG00000005441 ENSSMAG00000010267 ENSSMAG00000006747 ENSSMAG00000001804 ENSSMAG00000008566 ENSSMAG00000027991 ENSSMAG00000014322 ENSSMAG00000002180 ENSSMAG00000004488 ENSSMAG00000004498 ENSSMAG00000002640 ENSSMAG00000011648 …	LOC118302955 LOC118315293 LOC118302956 lpl LOC118318605 ace ren LOC118287135 nfil3-6 zgc:92162 LOC118316254 endouc Acot4 irf7 proca zgc:172341 cox4i2 camkk1b ENSSMAG00000004498 mep1a.1 LOC118300759 sting1 enpep htra3b tesk1 cebpd cpe si:ch211-195b15.8 cebp1 ELO nr1d2b LOC118288429 ctsf gda cpxm1a agmo itk TNIK gstz1 pld1b per3 MME LOC118288246 prkd3 hgd spi2 pygl LOC118311756 pnpla2 gck mapk12b a…
0.00388457	2.41066	429	38	organic substance catabolic process	GO:1901575	ENSSMAG00000005441 ENSSMAG00000010267 ENSSMAG00000014322 ENSSMAG00000011648 ENSSMAG00000007442 ENSSMAG00000018017 ENSSMAG00000013335 ENSSMAG00000007420 ENSSMAG00000006091 ENSSMAG00000002694 ENSSMAG00000020783 ENSSMAG00000019632 ENSSMAG00000010734 ENSSMAG00000018786 ENSSMAG00000017486 ENSSMAG00000014295 ENSSMAG00000006159 ENSSMAG00000032738 ENSSMAG00000011720 ENSSMAG00000012086 ENSSMAG00000005260 …	zgc:92162 LOC118316254 zgc:172341 LOC118300759 gda hgd pnpla2 gck ubp15 oxct1a pla2g4ab LOC118311696 hyal3 dnase1l1l Prx6 lonp2 aldh4a1 LOC118287768 ada2a cnot7 usp31 pnpla6 ENOSF1 pla2g7 LOC118304159 LOC118291662 usp22 acox1 itchb cylda fastkd3 ATE1 pnkd ppt1 rnf146 fbxo38 ufd1l ttc37
0.00492839	2.30729	501	42	catabolic process	GO:0009056	ENSSMAG00000005441 ENSSMAG00000010267 ENSSMAG00000014322 ENSSMAG00000011648 ENSSMAG00000012654 ENSSMAG00000007442 ENSSMAG00000018017 ENSSMAG00000013335 ENSSMAG00000007420 ENSSMAG00000006091 ENSSMAG00000002694 ENSSMAG00000020783 ENSSMAG00000019632 ENSSMAG00000010734 ENSSMAG00000018786 ENSSMAG00000010861 ENSSMAG00000008815 ENSSMAG00000017486 ENSSMAG00000014295 ENSSMAG00000006159 ENSSMAG00000032738 …	zgc:92162 LOC118316254 zgc:172341 LOC118300759 sting1 gda hgd pnpla2 gck ubp15 oxct1a pla2g4ab LOC118311696 hyal3 dnase1l1l WIPI1 LOC118316736 Prx6 lonp2 aldh4a1 LOC118287768 ada2a cnot7 atg9a usp31 pnpla6 ENOSF1 pla2g7 LOC118304159 LOC118291662 usp22 acox1 itchb cylda fastkd3 ATE1 pnkd ppt1 rnf146 fbxo38 ufd1l ttc37
0.0493866	1.30639	3	3	response to (R)-carnitine	GO:0061959	ENSSMAG00000009483 ENSSMAG00000005157 ENSSMAG00000018733	lpl cpt1b acaca

## Sheet: in vivo Vibrio up (enrichment)
Supplementary table 5H. GO enrichment analysis of the up-regulated differentialy expressed genes for Vibrio in vivo for Biological Process (p-value < 0.05).
Enrichment FDR	nGenes	Pathway Genes	Fold Enrichment	Pathway	GO ID	Genes (Ensembl ID)	Genes (Gene Symbol)
0.00201875	19	74	3.46231	Ribosome biogenesis	GO:0042254	ENSSMAG00000000270 ENSSMAG00000000297 ENSSMAG00000003472 ENSSMAG00000004098 ENSSMAG00000006217 ENSSMAG00000009976 ENSSMAG00000010588 ENSSMAG00000011806 ENSSMAG00000011853 ENSSMAG00000012102 ENSSMAG00000014338 ENSSMAG00000015226 ENSSMAG00000015836 ENSSMAG00000018239 ENSSMAG00000019318 ENSSMAG00000020600 ENSSMAG00000021241 ENSSMAG00000026051 ENSSMAG00000037531	nop58 WDR12 gnl2 ppan nip7 gar1 NAT10 emg1 fbl pes tbl3 rrs1 rrp15 NOL11 nol9 EBNA1BP2 ncl snu13b mrto4
0.00898714	59	824	1.77167	Anatomical structure morphogenesis	GO:0009653	ENSSMAG00000000123 ENSSMAG00000000309 ENSSMAG00000000695 ENSSMAG00000001007 ENSSMAG00000001181 ENSSMAG00000001520 ENSSMAG00000001899 ENSSMAG00000001956 ENSSMAG00000002323 ENSSMAG00000002669 ENSSMAG00000002795 ENSSMAG00000002885 ENSSMAG00000004213 ENSSMAG00000005945 ENSSMAG00000006002 ENSSMAG00000006003 ENSSMAG00000006699 ENSSMAG00000007106 ENSSMAG00000007747 ENSSMAG00000007821 ENSSMAG00000008101 …	crispld2 flot2a kirrel3l tnfrsf21 asah1b plk2b pgm5 ece1 klf6a prmt7 nrp1a myh9b egr1 mmp14a esama jam2a actr10 sar1b slc2a1b plecb unc45a pacsin1b nr2f1a mmp2 nolc1 mef2cb flncb LOC118287570 bsg smad5 mmp14b kdr fhl1a odc1 prmt1 ppp2r2ab akap12b mcamb igfbp3 ppp1cab socs3a kif1b foxc1a gmds pik3cd swap70b rgs2 atp6ap1b afap1l2 plekhg5b sdf4 angpt1 eif3i ncl traf4a plekho1b sdcbp2 f2r aplnrb
0.0121672	32	347	2.18298	Anatomical structure formation involved in morphogenesis	GO:0048646	ENSSMAG00000000695 ENSSMAG00000001007 ENSSMAG00000001520 ENSSMAG00000001899 ENSSMAG00000002323 ENSSMAG00000002795 ENSSMAG00000005945 ENSSMAG00000006002 ENSSMAG00000006003 ENSSMAG00000006699 ENSSMAG00000007747 ENSSMAG00000007821 ENSSMAG00000008101 ENSSMAG00000008887 ENSSMAG00000010959 ENSSMAG00000010989 ENSSMAG00000013242 ENSSMAG00000014257 ENSSMAG00000016319 ENSSMAG00000016647 ENSSMAG00000017135 …	kirrel3l tnfrsf21 plk2b pgm5 klf6a nrp1a mmp14a esama jam2a actr10 slc2a1b plecb unc45a mef2cb flncb LOC118287570 smad5 kdr mcamb igfbp3 ppp1cab foxc1a gmds rgs2 afap1l2 plekhg5b sdf4 angpt1 eif3i traf4a plekho1b aplnrb
0.0147275	43	577	1.89407	Tissue development	GO:0009888	ENSSMAG00000000123 ENSSMAG00000000309 ENSSMAG00000000695 ENSSMAG00000001007 ENSSMAG00000001899 ENSSMAG00000002524 ENSSMAG00000002669 ENSSMAG00000002885 ENSSMAG00000004502 ENSSMAG00000004635 ENSSMAG00000004799 ENSSMAG00000005945 ENSSMAG00000007308 ENSSMAG00000007821 ENSSMAG00000008101 ENSSMAG00000008113 ENSSMAG00000008630 ENSSMAG00000008887 ENSSMAG00000010138 ENSSMAG00000013242 ENSSMAG00000013682 …	crispld2 flot2a kirrel3l tnfrsf21 pgm5 mcoln1b prmt7 myh9b ednraa copb2 kank2 mmp14a canx plecb unc45a pacsin1b nr2f1a mef2cb marcksl1a smad5 polr1b mmp14b fhl1a prmt5 prmt1 ppp2r2ab akap12b mcamb igfbp3 CTSK socs3a kif1b foxc1a swap70b rgs2 atp6ap1b afap1l2 ildr2 ncl copb1 traf4a sdcbp2 aplnrb
0.0171129	20	103	2.60834	Ribonucleoprotein complex biogenesis	GO:0022613	ENSSMAG00000000270 ENSSMAG00000000297 ENSSMAG00000003472 ENSSMAG00000004098 ENSSMAG00000006217 ENSSMAG00000009976 ENSSMAG00000010588 ENSSMAG00000011806 ENSSMAG00000011853 ENSSMAG00000012102 ENSSMAG00000014338 ENSSMAG00000015226 ENSSMAG00000015836 ENSSMAG00000017736 ENSSMAG00000018239 ENSSMAG00000019318 ENSSMAG00000020600 ENSSMAG00000021241 ENSSMAG00000026051 ENSSMAG00000037531	nop58 WDR12 gnl2 ppan nip7 gar1 NAT10 emg1 fbl pes tbl3 rrs1 rrp15 prpf8 NOL11 nol9 EBNA1BP2 ncl snu13b mrto4
0.0171129	12	90	3.71234	Muscle cell differentiation	GO:0042692	ENSSMAG00000000695 ENSSMAG00000001899 ENSSMAG00000006003 ENSSMAG00000007821 ENSSMAG00000008630 ENSSMAG00000008887 ENSSMAG00000010959 ENSSMAG00000010989 ENSSMAG00000014662 ENSSMAG00000016179 ENSSMAG00000017911 ENSSMAG00000028183	kirrel3l pgm5 jam2a plecb nr2f1a mef2cb flncb LOC118287570 prmt5 akap12b foxc1a plekho1b
0.0199507	21	337	2.42916	Biological adhesion	GO:0022610	ENSSMAG00000000309 ENSSMAG00000002304 ENSSMAG00000006002 ENSSMAG00000006590 ENSSMAG00000007032 ENSSMAG00000007084 ENSSMAG00000007274 ENSSMAG00000008568 ENSSMAG00000008732 ENSSMAG00000010522 ENSSMAG00000010964 ENSSMAG00000011923 ENSSMAG00000011924 ENSSMAG00000012839 ENSSMAG00000013974 ENSSMAG00000015194 ENSSMAG00000017641 ENSSMAG00000018631 ENSSMAG00000020336 ENSSMAG00000033731 ENSSMAG00000033985	flot2a cdh5 esama ctnnb1 ITGB1 pcdh12 ENSSMAG00000007274 ctnna1 LOC118309241 rgmb tln1 LOC118292045 bsg PKP3 LOC118300113 PCDH18 LOC118309646 pcdh1g32 CDH2 f2r ENSSMAG00000033985
0.0199507	24	231	2.29684	Actin filament-based process	GO:0030029	ENSSMAG00000000688 ENSSMAG00000001306 ENSSMAG00000001627 ENSSMAG00000001899 ENSSMAG00000002885 ENSSMAG00000003667 ENSSMAG00000004758 ENSSMAG00000007821 ENSSMAG00000007848 ENSSMAG00000008022 ENSSMAG00000008113 ENSSMAG00000008568 ENSSMAG00000010624 ENSSMAG00000010959 ENSSMAG00000011401 ENSSMAG00000013079 ENSSMAG00000014541 ENSSMAG00000015309 ENSSMAG00000017224 ENSSMAG00000017748 ENSSMAG00000018697 …	ssh2a pfn2 LOC118282676 pgm5 myh9b cdc42bpab LOC118317738 plecb twf1a EPB41L2 pacsin1b ctnna1 LOC118310381 flncb Asph epb41l3b coro1ca gsna scin LOC118290327 tmod1 LOC118318994 ACTR2 cyfip1
0.0199507	21	337	2.42916	Cell adhesion	GO:0007155	ENSSMAG00000000309 ENSSMAG00000002304 ENSSMAG00000006002 ENSSMAG00000006590 ENSSMAG00000007032 ENSSMAG00000007084 ENSSMAG00000007274 ENSSMAG00000008568 ENSSMAG00000008732 ENSSMAG00000010522 ENSSMAG00000010964 ENSSMAG00000011923 ENSSMAG00000011924 ENSSMAG00000012839 ENSSMAG00000013974 ENSSMAG00000015194 ENSSMAG00000017641 ENSSMAG00000018631 ENSSMAG00000020336 ENSSMAG00000033731 ENSSMAG00000033985	flot2a cdh5 esama ctnnb1 ITGB1 pcdh12 ENSSMAG00000007274 ctnna1 LOC118309241 rgmb tln1 LOC118292045 bsg PKP3 LOC118300113 PCDH18 LOC118309646 pcdh1g32 CDH2 f2r ENSSMAG00000033985
0.0199507	99	1715	1.44561	Multicellular organism development	GO:0007275	ENSSMAG00000000123 ENSSMAG00000000309 ENSSMAG00000000695 ENSSMAG00000001007 ENSSMAG00000001181 ENSSMAG00000001520 ENSSMAG00000001956 ENSSMAG00000002304 ENSSMAG00000002323 ENSSMAG00000002346 ENSSMAG00000002524 ENSSMAG00000002533 ENSSMAG00000002669 ENSSMAG00000002795 ENSSMAG00000002885 ENSSMAG00000003273 ENSSMAG00000003472 ENSSMAG00000004213 ENSSMAG00000004502 ENSSMAG00000004612 ENSSMAG00000004635 …	crispld2 flot2a kirrel3l tnfrsf21 asah1b plk2b ece1 cdh5 klf6a LOC118286432 mcoln1b cul2 prmt7 nrp1a myh9b emilin1a gnl2 egr1 ednraa SPRY4 copb2 sh2b3 kank2 NAV1 APP mmp14a esama jam2a tfeb actr10 sar1b canx cx30.3 slc2a1b plecb unc45a pacsin1b nr2f1a mmp2 notch1a nolc1 mef2cb nap1l4a nop56 marcksl1a notch2 serinc5 sec63 pum1 flncb dync1li1 bsg pes rasip1 smad5 polr1b sipa1l3 mmp14b kdr fhl1a tbl…
0.022725	27	741	2.12526	G protein-coupled receptor signaling pathway	GO:0007186	ENSSMAG00000002374 ENSSMAG00000003593 ENSSMAG00000004502 ENSSMAG00000005066 ENSSMAG00000006205 ENSSMAG00000006713 ENSSMAG00000008771 ENSSMAG00000012317 ENSSMAG00000012698 ENSSMAG00000012881 ENSSMAG00000013088 ENSSMAG00000014476 ENSSMAG00000014897 ENSSMAG00000015806 ENSSMAG00000016941 ENSSMAG00000017090 ENSSMAG00000018582 ENSSMAG00000018751 ENSSMAG00000019525 ENSSMAG00000021182 ENSSMAG00000024561 …	gpr84 LOC118309623 ednraa LOC118287886 gnaia ramp2 s1pr3a dgkg LOC118302777 agtr1b si:ch73-160i9.1 opn1lw1 cmklr1 gpr1 xcr1b.1 ccr9b rgs2 gpr157 ccr12a LOC118317665 F2RL2 agtrap si:dkey-148a17.6 F2R f2r LOC118311400 aplnrb
0.0232105	52	911	1.67085	Transmembrane transport	GO:0055085	ENSSMAG00000000663 ENSSMAG00000001892 ENSSMAG00000002240 ENSSMAG00000002246 ENSSMAG00000002524 ENSSMAG00000002803 ENSSMAG00000003745 ENSSMAG00000004502 ENSSMAG00000004616 ENSSMAG00000005038 ENSSMAG00000005391 ENSSMAG00000005686 ENSSMAG00000006508 ENSSMAG00000007180 ENSSMAG00000007448 ENSSMAG00000007747 ENSSMAG00000008070 ENSSMAG00000008102 ENSSMAG00000008525 ENSSMAG00000009799 ENSSMAG00000010393 …	SPNS2 sfxn3 tcirg1b LOC118300878 mcoln1b slc35a4 clcn6 ednraa SLC39A6 slc39a11 LOC118287930 slc7a8a tomm40 itpr2 SLC49A3 slc2a1b clcn7 slc2a6 mfsd10 atp6v0ca sec63 LOC118309774 slc8b1 wu:fb13g09 slc35b1 LOC118284858 LOC118288807 ATP6V1A slc9a6a ATP6V0C slc16a6b slc35f2 ABCF2 atp6v1ba slc16a9a atp6v0b SLC43A2 LOC118283633 LOC118285951 LOC118316971 mfsd14bb si:ch1073-513e17.1 slc16a3b atp6ap1b atp2…
0.0233332	29	334	2.03039	Response to external stimulus	GO:0009605	ENSSMAG00000000834 ENSSMAG00000001352 ENSSMAG00000002086 ENSSMAG00000002348 ENSSMAG00000002509 ENSSMAG00000002623 ENSSMAG00000002795 ENSSMAG00000003516 ENSSMAG00000005079 ENSSMAG00000005945 ENSSMAG00000008360 ENSSMAG00000008836 ENSSMAG00000011742 ENSSMAG00000011924 ENSSMAG00000012489 ENSSMAG00000013762 ENSSMAG00000014476 ENSSMAG00000015334 ENSSMAG00000016710 ENSSMAG00000016758 ENSSMAG00000016941 …	alpl tlr3 tlr1 LOC118315888 pglyrp6 acod1 nrp1a LOC118290653 hamp mmp14a tnip1 mmp2 LOC118313125 bsg si:ch73-63e15.2 ch25h opn1lw1 nap1l1 CTSK limk1a xcr1b.1 ccr9b socs3a kif1b foxc1a ccr12a ENSSMAG00000022875 LOC118314440 cxcl19
0.0233332	87	1471	1.45759	System development	GO:0048731	ENSSMAG00000000123 ENSSMAG00000000695 ENSSMAG00000001007 ENSSMAG00000001181 ENSSMAG00000001520 ENSSMAG00000001956 ENSSMAG00000002304 ENSSMAG00000002323 ENSSMAG00000002524 ENSSMAG00000002533 ENSSMAG00000002795 ENSSMAG00000002885 ENSSMAG00000003273 ENSSMAG00000003472 ENSSMAG00000004213 ENSSMAG00000004502 ENSSMAG00000004635 ENSSMAG00000004674 ENSSMAG00000004799 ENSSMAG00000005154 ENSSMAG00000005840 …	crispld2 kirrel3l tnfrsf21 asah1b plk2b ece1 cdh5 klf6a mcoln1b cul2 nrp1a myh9b emilin1a gnl2 egr1 ednraa copb2 sh2b3 kank2 NAV1 APP mmp14a esama jam2a tfeb actr10 sar1b canx cx30.3 slc2a1b plecb unc45a pacsin1b nr2f1a mmp2 nolc1 mef2cb nap1l4a nop56 marcksl1a serinc5 sec63 flncb bsg pes rasip1 smad5 polr1b sipa1l3 mmp14b kdr fhl1a tbl3 prmt5 odc1 PCDH18 ppp2r2ab akap12b mcamb igfbp3 CTSK ppp1ca…
0.0233332	104	1842	1.40169	Anatomical structure development	GO:0048856	ENSSMAG00000000123 ENSSMAG00000000309 ENSSMAG00000000695 ENSSMAG00000001007 ENSSMAG00000001181 ENSSMAG00000001520 ENSSMAG00000001899 ENSSMAG00000001956 ENSSMAG00000002304 ENSSMAG00000002323 ENSSMAG00000002346 ENSSMAG00000002524 ENSSMAG00000002533 ENSSMAG00000002669 ENSSMAG00000002795 ENSSMAG00000002885 ENSSMAG00000003273 ENSSMAG00000003472 ENSSMAG00000004213 ENSSMAG00000004502 ENSSMAG00000004612 …	crispld2 flot2a kirrel3l tnfrsf21 asah1b plk2b pgm5 ece1 cdh5 klf6a LOC118286432 mcoln1b cul2 prmt7 nrp1a myh9b emilin1a gnl2 egr1 ednraa SPRY4 copb2 sh2b3 kank2 anxa1a NAV1 APP mmp14a esama jam2a tfeb actr10 sar1b canx cx30.3 slc2a1b plecb unc45a pacsin1b nr2f1a mmp2 notch1a nolc1 mef2cb nap1l4a nop56 marcksl1a notch2 serinc5 sec63 pum1 flncb LOC118287570 dync1li1 bsg pes rasip1 smad5 polr1b sip…
0.0237735	106	1901	1.39335	Developmental process	GO:0032502	ENSSMAG00000000123 ENSSMAG00000000309 ENSSMAG00000000695 ENSSMAG00000001007 ENSSMAG00000001181 ENSSMAG00000001520 ENSSMAG00000001899 ENSSMAG00000001956 ENSSMAG00000002304 ENSSMAG00000002323 ENSSMAG00000002346 ENSSMAG00000002524 ENSSMAG00000002533 ENSSMAG00000002669 ENSSMAG00000002795 ENSSMAG00000002885 ENSSMAG00000003273 ENSSMAG00000003472 ENSSMAG00000004213 ENSSMAG00000004502 ENSSMAG00000004612 …	crispld2 flot2a kirrel3l tnfrsf21 asah1b plk2b pgm5 ece1 cdh5 klf6a LOC118286432 mcoln1b cul2 prmt7 nrp1a myh9b emilin1a gnl2 egr1 ednraa SPRY4 copb2 sh2b3 kank2 anxa1a NAV1 APP mmp14a esama jam2a tfeb actr10 sar1b canx cx30.3 slc2a1b plecb unc45a pacsin1b nr2f1a mmp2 notch1a nolc1 mef2cb nap1l4a nop56 marcksl1a notch2 serinc5 sec63 pum1 flncb LOC118287570 dync1li1 bsg pes rasip1 smad5 polr1b sip…
0.0293928	10	76	3.59529	Striated muscle cell differentiation	GO:0051146	ENSSMAG00000000695 ENSSMAG00000001899 ENSSMAG00000006003 ENSSMAG00000007821 ENSSMAG00000008630 ENSSMAG00000008887 ENSSMAG00000010959 ENSSMAG00000010989 ENSSMAG00000014662 ENSSMAG00000028183	kirrel3l pgm5 jam2a plecb nr2f1a mef2cb flncb LOC118287570 prmt5 plekho1b
0.0324266	35	611	1.83303	Nervous system development	GO:0007399	ENSSMAG00000000695 ENSSMAG00000001007 ENSSMAG00000001181 ENSSMAG00000002323 ENSSMAG00000002524 ENSSMAG00000002795 ENSSMAG00000002885 ENSSMAG00000003472 ENSSMAG00000004502 ENSSMAG00000005154 ENSSMAG00000005840 ENSSMAG00000005945 ENSSMAG00000006104 ENSSMAG00000006699 ENSSMAG00000007106 ENSSMAG00000008113 ENSSMAG00000008836 ENSSMAG00000010138 ENSSMAG00000010386 ENSSMAG00000010393 ENSSMAG00000011924 …	kirrel3l tnfrsf21 asah1b klf6a mcoln1b nrp1a myh9b gnl2 ednraa NAV1 APP mmp14a tfeb actr10 sar1b pacsin1b mmp2 marcksl1a serinc5 sec63 bsg pes odc1 PCDH18 mcamb socs3a kif1b foxc1a gmds pik3cd swap70b angpt1 xpo1a bcl11ab sdcbp2
0.0341063	4	8	8.86837	Peptidyl-arginine methylation	GO:0018216	ENSSMAG00000002669 ENSSMAG00000008265 ENSSMAG00000014662 ENSSMAG00000014871	prmt7 prmt3 prmt5 prmt1
0.0341063	27	350	2.00653	Epithelium development	GO:0060429	ENSSMAG00000000309 ENSSMAG00000000695 ENSSMAG00000001007 ENSSMAG00000002524 ENSSMAG00000002669 ENSSMAG00000002885 ENSSMAG00000004635 ENSSMAG00000004799 ENSSMAG00000005945 ENSSMAG00000008113 ENSSMAG00000008887 ENSSMAG00000013242 ENSSMAG00000014173 ENSSMAG00000014871 ENSSMAG00000015406 ENSSMAG00000016179 ENSSMAG00000016319 ENSSMAG00000016647 ENSSMAG00000017656 ENSSMAG00000017911 ENSSMAG00000018537 …	flot2a kirrel3l tnfrsf21 mcoln1b prmt7 myh9b copb2 kank2 mmp14a pacsin1b mef2cb smad5 mmp14b prmt1 ppp2r2ab akap12b mcamb igfbp3 socs3a foxc1a swap70b atp6ap1b afap1l2 ncl copb1 traf4a sdcbp2
0.0341063	4	6	8.86837	Polyamine biosynthetic process	GO:0006596	ENSSMAG00000012095 ENSSMAG00000014838 ENSSMAG00000017373 ENSSMAG00000022812	sms odc1 srm AMD1
0.0379961	22	227	2.15188	Actin cytoskeleton organization	GO:0030036	ENSSMAG00000000688 ENSSMAG00000001306 ENSSMAG00000001627 ENSSMAG00000001899 ENSSMAG00000002885 ENSSMAG00000003667 ENSSMAG00000007821 ENSSMAG00000007848 ENSSMAG00000008022 ENSSMAG00000008113 ENSSMAG00000008568 ENSSMAG00000010624 ENSSMAG00000010959 ENSSMAG00000011401 ENSSMAG00000013079 ENSSMAG00000014541 ENSSMAG00000015309 ENSSMAG00000017748 ENSSMAG00000018697 ENSSMAG00000018768 ENSSMAG00000019164 …	ssh2a pfn2 LOC118282676 pgm5 myh9b cdc42bpab plecb twf1a EPB41L2 pacsin1b ctnna1 LOC118310381 flncb Asph epb41l3b coro1ca gsna LOC118290327 tmod1 LOC118318994 ACTR2 cyfip1
0.0385262	14	142	2.69907	Muscle structure development	GO:0061061	ENSSMAG00000000695 ENSSMAG00000001899 ENSSMAG00000006003 ENSSMAG00000007821 ENSSMAG00000008101 ENSSMAG00000008630 ENSSMAG00000008887 ENSSMAG00000010959 ENSSMAG00000010989 ENSSMAG00000014260 ENSSMAG00000014662 ENSSMAG00000016179 ENSSMAG00000017911 ENSSMAG00000028183	kirrel3l pgm5 jam2a plecb unc45a nr2f1a mef2cb flncb LOC118287570 fhl1a prmt5 akap12b foxc1a plekho1b
0.0433365	18	200	2.32472	Morphogenesis of an epithelium	GO:0002009	ENSSMAG00000000309 ENSSMAG00000002669 ENSSMAG00000005945 ENSSMAG00000008887 ENSSMAG00000013242 ENSSMAG00000014173 ENSSMAG00000014871 ENSSMAG00000015406 ENSSMAG00000016179 ENSSMAG00000016319 ENSSMAG00000016647 ENSSMAG00000017911 ENSSMAG00000018537 ENSSMAG00000018969 ENSSMAG00000019212 ENSSMAG00000021241 ENSSMAG00000021509 ENSSMAG00000030291	flot2a prmt7 mmp14a mef2cb smad5 mmp14b prmt1 ppp2r2ab akap12b mcamb igfbp3 foxc1a swap70b atp6ap1b afap1l2 ncl traf4a sdcbp2
0.0474029	11	178	3.0485	Cell-cell adhesion	GO:0098609	ENSSMAG00000000309 ENSSMAG00000002304 ENSSMAG00000006002 ENSSMAG00000007084 ENSSMAG00000008568 ENSSMAG00000012839 ENSSMAG00000015194 ENSSMAG00000018631 ENSSMAG00000020336 ENSSMAG00000033731 ENSSMAG00000033985	flot2a cdh5 esama pcdh12 ctnna1 PKP3 PCDH18 pcdh1g32 CDH2 f2r ENSSMAG00000033985
0.0491137	4	9	7.60146	Amine biosynthetic process	GO:0009309	ENSSMAG00000012095 ENSSMAG00000014838 ENSSMAG00000017373 ENSSMAG00000022812	sms odc1 srm AMD1
0.0491137	4	9	7.60146	Peptidyl-arginine modification	GO:0018195	ENSSMAG00000002669 ENSSMAG00000008265 ENSSMAG00000014662 ENSSMAG00000014871	prmt7 prmt3 prmt5 prmt1
0.0491137	4	9	7.60146	Cellular biogenic amine biosynthetic process	GO:0042401	ENSSMAG00000012095 ENSSMAG00000014838 ENSSMAG00000017373 ENSSMAG00000022812	sms odc1 srm AMD1
0.0491137	4	10	7.60146	Cell-cell fusion	GO:0140253	ENSSMAG00000000695 ENSSMAG00000006003 ENSSMAG00000010989 ENSSMAG00000028183	kirrel3l jam2a LOC118287570 plekho1b
0.0491137	4	10	7.60146	Syncytium formation	GO:0006949	ENSSMAG00000000695 ENSSMAG00000006003 ENSSMAG00000010989 ENSSMAG00000028183	kirrel3l jam2a LOC118287570 plekho1b
0.0491137	4	10	7.60146	Syncytium formation by plasma membrane fusion	GO:0000768	ENSSMAG00000000695 ENSSMAG00000006003 ENSSMAG00000010989 ENSSMAG00000028183	kirrel3l jam2a LOC118287570 plekho1b
0.0491137	4	10	7.60146	Myoblast fusion	GO:0007520	ENSSMAG00000000695 ENSSMAG00000006003 ENSSMAG00000010989 ENSSMAG00000028183	kirrel3l jam2a LOC118287570 plekho1b
